# Supplementary material for: Structure-guided mutagenesis of a mucin-selective metalloprotease from Akkermansia muciniphila alters substrate preferences
Source: J Biol Chem. 2022 Apr 9;298(5):101917. doi: 10.1016/j.jbc.2022.101917 (PMC9118916; doi:10.1016/j.jbc.2022.101917)
Supplement: Dataset S1 [file mmc2.xlsx]

## Sheet: Notes
Tryptic sequences are removed in the sequences shown in each tab
Only semi-tryptic or non-tryptic peptides are used for motif determination, which comes from "SequenceWindow" column in each tab
In each tab, there is a column called "MappedMod" where residues shown as U = glycosylated T and X = glycosylated S
Uniprot	Protein		Scount	number of serine residues
P16150	CD43		Xcount	number of glycosylated serine residues
Q14242	PSGL-1		Tcount	number of threonine residues
O00592	podocalyxin		Ucount	number of glycosylated threonine residues
Q8WXI7.3	MUC16		TotalCount	total number of times a sequence with a residue at that position was observed
Abbreviation	Monosaccharide
H	Hexose
N	HexNAc
F	Fucose
A	Neu5Ac
G	Neu5Gc

## Sheet: AM0627_Rep1_24h
BaseSequence	MappedMod	Uniprot	StartResidue	StopResidue	SequenceWindow	|	Protein	Count		Position	P10	P9	P8	P7	P6	P5	P4	P3	P2	P1	P1'	P2'	P3'	P4'	P5'	P6'	P7'	P8'	P9'	P10'	P11'
TSHPAVPITANSLGSHTVTGGTITTNSPETSSR	USHPAVPITANSLGSHTVTGGTITTNSPETSSR	P16150	94	126	SSVPQETPHATSHPAVPITAN	|	P16150	1638		Scount	284	151	123	422	191	394	476	99	113	189	581	189	159	376	329	362	286	179	245	342	362
TQPTATEAQTTPLAAMEALSTEPSATEALSMEPTTKR	UQPTATEAQTTPLAAMEALSTEPSATEALSMEPTTKR	Q14242	193	229	TAPEATEAQTTQPTATEAQTT	|	Q14242	1608		Xcount	73	53	28	81	37	26	32	29	9	94	570	36	47	31	58	42	51	40	17	50	41
TSHPAVPITANSLGSHTVTGGTITTNSPETSSR	USHPAVPITANSLGSHTVTGGTITTNSPETSSR	P16150	94	126	SSVPQETPHATSHPAVPITAN	|	O00592	918		Tcount	533	388	353	233	378	217	198	125	257	992	1793	241	110	364	274	573	355	308	298	458	324
TTGSLEPSSGASGPQVSSVK	UTGSLEPSSGASGPQVSSVK	P16150	189	208	TGTTGPPVTMTTGSLEPSSGA	|	Q8WXI7.3	632		Ucount	510	262	167	100	236	107	105	38	127	918	1779	181	59	186	241	371	259	208	197	345	223
TQPTATEAQTTPLAAMEALSTEPSATEALSMEPTTKR	UQPTATEAQTTPLAAMEALSTEPSATEALSMEPTTKR	Q14242	193	229	TAPEATEAQTTQPTATEAQTT	|	sum	4796		TotalCount	2199	2213	2255	2266	2266	2269	2271	2271	2271	2271	2525	2525	2525	2525	2525	2508	2449	2417	2333	2167	1625
TQPTATEAQTTPLAAMEALSTEPSATEALSMEPTTKR	UQPTATEAQTTPLAAMEALSTEPSATEALSMEPTTKR	Q14242	193	229	TAPEATEAQTTQPTATEAQTT	|				% glycosylated	71.3586	58.4416	40.9664	27.6336	47.9789	21.7676	20.3264	29.9107	36.7568	85.6901	98.9469	50.4651	39.4052	29.3243	49.5854	44.1711	48.3619	50.924	39.4107	49.375	38.484
TTGSLEPSSGASGPQVSSVK	UTGSLEPSSGASGPQVSSVK	P16150	189	208	TGTTGPPVTMTTGSLEPSSGA	|
TQPTATEAQTTPLAAMEALSTEPSATEALSMEPTTKR	UQPTATEAQTTPLAAMEALSTEPSATEALSMEPTTKR	Q14242	193	229	TAPEATEAQTTQPTATEAQTT	|				O-glycan counts
TTGSLEPSSGASGPQVSSVK	UTGSLEPSSGASGPQVSSVK	P16150	189	208	TGTTGPPVTMTTGSLEPSSGA	|				H1N1	9	27	9	33	49	16	33	20	77	189	578	29	26	56	12	50	97	28	56	70	65
TQTTAMEAQTTAPEATEAQT	UQTTAMEAQTTAPEATEAQT	Q14242	173	192	TPPAAMEAQTTQTTAMEAQTT	|				H1N1A1	42	78	28	78	74	63	48	28	28	332	910	48	51	65	71	122	88	65	48	103	68
TQTTAMEAQTTAPEATEAQT	UQTTAMEAQTTAPEATEAQT	Q14242	173	192	TAPEATEAQTTQPTATEAQTT	|				H1N1A1G1	52	15	32	7	10	7	2	0	0	22	0	3	2	12	4	5	12	38	20	13	17
TMTTGSLEPSSGASGPQVSSVK	UMTTGSLEPSSGASGPQVSSVK	P16150	187	208	TSTGTTGPPVTMTTGSLEPSS	|				H1N1A2	92	60	91	24	78	22	21	4	0	97	0	24	7	37	110	67	63	73	31	50	37
SALPPSTSINEGSPLWTSIGAS	XALPPSTSINEGSPLWTSIGAS	P16150	44	65	PKADSTGDQTSALPPSTSINE	|				H1N1G1	1	6	2	12	18	4	7	9	6	40	137	8	5	18	16	2	20	11	15	3	15
SALPPSTSINEGSPLWTSIGAS	XALPPSTSINEGSPLWTSIGAS	P16150	44	65	SPLWTSIGASTGSPLPEPTTY	|				H1N1G2	7	3	4	0	3	0	0	0	0	8	0	1	0	4	2	0	2	11	4	3	7
SALPPSTSINEGSPLWTSIGAS	XALPPSTSINEGSPLWTSIGAS	P16150	44	65	PKADSTGDQTSALPPSTSINE	|				H1N2	2	3	0	0	2	0	0	0	1	3	8	3	0	0	0	3	0	0	1	3	1
SALPPSTSINEGSPLWTSIGAS	XALPPSTSINEGSPLWTSIGAS	P16150	44	65	SPLWTSIGASTGSPLPEPTTY	|				H1N2A1	16	26	2	0	4	2	6	1	0	20	0	18	1	0	17	37	6	2	1	15	4
TMTTGSLEPSSGASGPQVSSVK	UMTTGSLEPSSGASGPQVSSVK	P16150	187	208	TSTGTTGPPVTMTTGSLEPSS	|				H1N2G1	2	2	0	0	0	0	0	0	0	0	1	2	0	1	1	2	1	0	0	1	0
TQTTAMEAQTTAPEATEAQT	UQTTAMEAQTTAPEATEAQT	Q14242	173	192	TPPAAMEAQTTQTTAMEAQTT	|				H2N2	2	1	0	1	2	1	0	0	0	2	1	3	0	0	0	2	0	1	0	2	3
TQTTAMEAQTTAPEATEAQT	UQTTAMEAQTTAPEATEAQT	Q14242	173	192	TAPEATEAQTTQPTATEAQTT	|				H2N2A1	17	20	0	2	2	2	6	0	0	19	2	19	1	0	12	31	1	3	0	19	0
TQPAATEAQTTPLAATEAQTTR	UQPAATEAQTTPLAATEAQTTR	Q14242	83	104	TDSAAMEIQTTQPAATEAQTT	|				H2N2A1F1	0	0	0	0	0	1	2	1	0	1	6	4	0	0	0	3	2	0	0	2	0
SALPPSTSINEGSPLWTSIGAS	XALPPSTSINEGSPLWTSIGAS	P16150	44	65	PKADSTGDQTSALPPSTSINE	|				H2N2A1G1	2	0	0	0	2	0	1	0	0	0	0	1	0	0	1	1	0	1	0	0	1
SALPPSTSINEGSPLWTSIGAS	XALPPSTSINEGSPLWTSIGAS	P16150	44	65	SPLWTSIGASTGSPLPEPTTY	|				H2N2A1G1F1	1	0	0	0	0	1	0	0	0	0	0	1	0	0	0	0	0	0	1	1	0
TPLAAMEALSTEPSATEALSMEPTTKR	UPLAAMEALSTEPSATEALSMEPTTKR	Q14242	203	229	TQPTATEAQTTPLAAMEALST	|				H2N2A2	5	9	0	0	3	5	6	0	0	9	1	6	2	0	2	22	1	1	0	8	1
TTGSLEPSSGASGPQVSSVK	UTGSLEPSSGASGPQVSSVK	P16150	189	208	TGTTGPPVTMTTGSLEPSSGA	|				H2N2A2F1	3	9	0	0	1	0	2	0	0	9	0	5	1	0	3	4	2	0	0	6	0
TGSLEPSSGASGPQVSSVKL	UGSLEPSSGASGPQVSSVKL	P16150	190	209	GTTGPPVTMTTGSLEPSSGAS	|				H2N2G1	0	0	0	0	0	1	0	0	0	0	1	0	0	1	0	0	0	2	0	0	0
TGSLEPSSGASGPQVSSVKL	UGSLEPSSGASGPQVSSVKL	P16150	190	209	SGPQVSSVKLSTMMSPTTSTN	|				H2N2G1F1	0	0	0	0	0	0	0	0	0	0	1	3	0	0	0	1	0	0	0	0	0
TGSLEPSSGASGPQVSSVK	UGSLEPSSGASGPQVSSVK	P16150	190	208	GTTGPPVTMTTGSLEPSSGAS	|				H2N2G2	0	0	0	0	0	0	0	0	0	0	1	1	0	0	0	0	2	0	0	0	0
TGSLEPSSGASGPQVSSVKL	UGSLEPXSGASGPQVSSVKL	P16150	190	209	GTTGPPVTMTTGSLEPSSGAS	|				H2N2G2F1	0	0	0	0	0	0	0	0	0	0	1	0	0	0	0	0	0	0	0	0	0
TGSLEPSSGASGPQVSSVKL	UGSLEPXSGASGPQVSSVKL	P16150	190	209	SGPQVSSVKLSTMMSPTTSTN	|				N1	52	33	0	20	11	8	3	4	24	260	701	38	10	22	48	59	12	9	37	96	45
TMTTGSLEPSSGASGPQVSSVK	UMUUGSLEPSSGASGPQVSSVK	P16150	187	208	TSTGTTGPPVTMTTGSLEPSS	|				N1A1	0	1	0	0	0	0	0	0	0	1	0	0	0	1	0	2	1	3	0	0	0
TPLAAMEALSTEPSATEALSMEPTTK	UPLAAMEALSTEPSATEALSMEPTTK	Q14242	203	228	TQPTATEAQTTPLAAMEALST	|													sum	1012	2349
TGSLEPSSGASGPQVSSVK	UGSLEPXSGASGPQVSSVK	P16150	190	208	GTTGPPVTMTTGSLEPSSGAS	|
TSHPAVPITANSLGSHTVTGGTIT	USHPAVPITANSLGSHTVTGGTIT	P16150	94	117	SSVPQETPHATSHPAVPITAN	|
TSHPAVPITANSLGSHTVTGGTIT	USHPAVPITANSLGSHTVTGGTIT	P16150	94	117	SHTVTGGTITTNSPETSSRTS	|
TSITSDPKADSTGDQT	USITSDPKADSTGDQT	P16150	28	43	SEPLSSKMYTTSITSDPKADS	|
TSITSDPKADSTGDQT	USITSDPKADSTGDQT	P16150	28	43	PKADSTGDQTSALPPSTSINE	|
TSITSDPKADSTGDQT	USITSDPKADSTGDQT	P16150	28	43	SEPLSSKMYTTSITSDPKADS	|
TSITSDPKADSTGDQT	USITSDPKADSTGDQT	P16150	28	43	PKADSTGDQTSALPPSTSINE	|
SALPPSTSINEGSPLWTSIGAS	XALPPSTSINEGSPLWTSIGAS	P16150	44	65	PKADSTGDQTSALPPSTSINE	|
SALPPSTSINEGSPLWTSIGAS	XALPPSTSINEGSPLWTSIGAS	P16150	44	65	SPLWTSIGASTGSPLPEPTTY	|
TPLAAMEALSTEPSATEALSMEPTTKR	UPLAAMEALSTEPSATEALSMEPTTKR	Q14242	203	229	TQPTATEAQTTPLAAMEALST	|
SALPPSTSINEGSPLWTSIGAS	XALPPSTSINEGSPLWTSIGAS	P16150	44	65	PKADSTGDQTSALPPSTSINE	|
SALPPSTSINEGSPLWTSIGAS	XALPPSTSINEGSPLWTSIGAS	P16150	44	65	SPLWTSIGASTGSPLPEPTTY	|
SALPPSTSINEGSPLWTSIGAS	XALPPSTSINEGSPLWTSIGAS	P16150	44	65	PKADSTGDQTSALPPSTSINE	|
SALPPSTSINEGSPLWTSIGAS	XALPPSTSINEGSPLWTSIGAS	P16150	44	65	SPLWTSIGASTGSPLPEPTTY	|
THRYPKTPSPTVAHESNWAK	UHRYPKUPSPUVAHESNWAK	O00592	302	321	MSSSPTAASTTHRYPKTPSPT	|
TEPSATEALSMEPTTK	UEPSATEALSMEPTTK	Q14242	213	228	TPLAAMEALSTEPSATEALSM	|
TEPSATEALSMEPTTK	UEPSATEALSMEPUTK	Q14242	213	228	TPLAAMEALSTEPSATEALSM	|
TQPTATEAQTTPLAAMEALSTEPSATEALSMEPTTKR	UQPTATEAQTTPLAAMEALSTEPSATEALSMEPTTKR	Q14242	193	229	TAPEATEAQTTQPTATEAQTT	|
TSINEGSPLWTSIGAS	USINEGSPLWTSIGAS	P16150	50	65	GDQTSALPPSTSINEGSPLWT	|
TSINEGSPLWTSIGAS	USINEGSPLWTSIGAS	P16150	50	65	SPLWTSIGASTGSPLPEPTTY	|
TANSLGSHTVTGGTIT	UANSLGSHTVTGGTIT	P16150	102	117	HATSHPAVPITANSLGSHTVT	|
TANSLGSHTVTGGTIT	UANSLGSHTVTGGTIT	P16150	102	117	SHTVTGGTITTNSPETSSRTS	|
TANSLGSHTVTGGTIT	UANSLGSHTVTGGTIT	P16150	102	117	HATSHPAVPITANSLGSHTVT	|
TANSLGSHTVTGGTIT	UANSLGSHTVTGGTIT	P16150	102	117	SHTVTGGTITTNSPETSSRTS	|
SALPPSTSINEGSPLWTSIGAS	XALPPSTSINEGSPLWTSIGAS	P16150	44	65	PKADSTGDQTSALPPSTSINE	|
SALPPSTSINEGSPLWTSIGAS	XALPPSTSINEGSPLWTSIGAS	P16150	44	65	SPLWTSIGASTGSPLPEPTTY	|
TGSLEPSSGASGPQVSSVK	UGSLEPSXGASGPQVSSVK	P16150	190	208	GTTGPPVTMTTGSLEPSSGAS	|
TNLPYSQDKAQPGTTNYQHHHHHH	UNLPYSQDKAQPGTTNYQHHHHHH	Q8WXI7.3	970	993	TQHFYLNFTITNLPYSQDKAQ	|
SSHSVTTDLTSTKAEHL	SSHSVTTDLTSUKAEHL	O00592	140	156	DLTSTKAEHLTTPHPTSPLSP	|
TPLAAMEALSTEPSATEALSMEPTTK	UPLAAMEALSTEPSATEALSMEPTTK	Q14242	203	228	TQPTATEAQTTPLAAMEALST	|
LGPYSLDKDSLYLNGYNEPGPDEPPT	LGPYSLDKDSLYLNGYNEPGPDEPPU	Q8WXI7.3	666	691	NEPGPDEPPTTPKPATTFLPP	|
LGPYSLDKDSLYLNGYNEPGPDEPPT	LGPYSLDKDSLYLNGYNEPGPDEPPU	Q8WXI7.3	666	691	NEPGPDEPPTTPKPATTFLPP	|
TSINEGSPLWTSIGAS	USINEGSPLWTSIGAS	P16150	50	65	GDQTSALPPSTSINEGSPLWT	|
TSINEGSPLWTSIGAS	USINEGSPLWTSIGAS	P16150	50	65	SPLWTSIGASTGSPLPEPTTY	|
SSHSVTTDLTSTKAEHLT	SSHSVTTDLTSUKAEHLT	O00592	140	157	LTSTKAEHLTTPHPTSPLSPR	|
SALPPSTSINEGSPLWTSIGAS	XALPPSTSINEGSPLWTSIGAS	P16150	44	65	PKADSTGDQTSALPPSTSINE	|
SALPPSTSINEGSPLWTSIGAS	XALPPSTSINEGSPLWTSIGAS	P16150	44	65	SPLWTSIGASTGSPLPEPTTY	|
TMTTGSLEPSSGASGPQVSSVK	UMUUGSLEPSSGASGPQVSSVK	P16150	187	208	TSTGTTGPPVTMTTGSLEPSS	|
TMTTGSLEPSSGASGPQVSSVK	UMTUGSLEPSSGASGPQVSSVK	P16150	187	208	TSTGTTGPPVTMTTGSLEPSS	|
THRYPKTPSPTVAHESNWAK	UHRYPKUPSPUVAHESNWAK	O00592	302	321	MSSSPTAASTTHRYPKTPSPT	|
TEPSATEALSMEPTTK	UEPSATEALSMEPTTK	Q14242	213	228	TPLAAMEALSTEPSATEALSM	|
SALPPSTSINEGSPLWTSIGAS	XALPPSTSINEGSPLWTSIGAS	P16150	44	65	PKADSTGDQTSALPPSTSINE	|
SALPPSTSINEGSPLWTSIGAS	XALPPSTSINEGSPLWTSIGAS	P16150	44	65	SPLWTSIGASTGSPLPEPTTY	|
TEPSATEALSMEPTTKR	UEPSATEALSMEPTTKR	Q14242	213	229	TPLAAMEALSTEPSATEALSM	|
TEPSATEALSMEPTTKR	UEPSATEALSMEPTTKR	Q14242	213	229	TPLAAMEALSTEPSATEALSM	|
TTSITSDPKADSTGDQT	UTSITSDPKADSTGDQT	P16150	27	43	TSEPLSSKMYTTSITSDPKAD	|
TTSITSDPKADSTGDQT	UTSITSDPKADSTGDQT	P16150	27	43	PKADSTGDQTSALPPSTSINE	|
THRYPKTPSPTVAHESNWAK	UHRYPKUPSPTVAHESNWAK	O00592	302	321	MSSSPTAASTTHRYPKTPSPT	|
THRYPKTPSPTVAHESNWAK	UHRYPKUPSPTVAHESNWAK	O00592	302	321	MSSSPTAASTTHRYPKTPSPT	|
THRYPKTPSPTVAHESNWAK	UHRYPKUPSPUVAHESNWAK	O00592	302	321	MSSSPTAASTTHRYPKTPSPT	|
THRYPKTPSPTVAHESNWAK	UHRYPKUPSPUVAHESNWAK	O00592	302	321	MSSSPTAASTTHRYPKTPSPT	|
THRYPKTPSPTVAHESNWAK	UHRYPKUPSPUVAHESNWAK	O00592	302	321	MSSSPTAASTTHRYPKTPSPT	|
THRYPKTPSPTVAHESNWAK	UHRYPKUPSPUVAHESNWAK	O00592	302	321	MSSSPTAASTTHRYPKTPSPT	|
TGSLEPSSGASGPQVSSVK	UGSLEPSXGASGPQVSSVK	P16150	190	208	GTTGPPVTMTTGSLEPSSGAS	|
TEPSATEALSMEPTTKR	UEPSATEALSMEPTTKR	Q14242	213	229	TPLAAMEALSTEPSATEALSM	|
SSHSVTTDLTSTKAEHL	SSHSVTTDLTSUKAEHL	O00592	140	156	DLTSTKAEHLTTPHPTSPLSP	|
SSHSVTTDLTSTKAEHL	SSHSVTTDLTSUKAEHL	O00592	140	156	DLTSTKAEHLTTPHPTSPLSP	|
SSHSVTTDLTSTKAEHLT	SSHSVTTDLTSUKAEHLT	O00592	140	157	LTSTKAEHLTTPHPTSPLSPR	|
SSHSVTTDLTSTKAEHL	SSHSVTUDLTSUKAEHL	O00592	140	156	DLTSTKAEHLTTPHPTSPLSP	|
TGSLEPSSGASGPQVSSVKL	UGSLEPSXGASGPQVSSVKL	P16150	190	209	GTTGPPVTMTTGSLEPSSGAS	|
TGSLEPSSGASGPQVSSVKL	UGSLEPSXGASGPQVSSVKL	P16150	190	209	SGPQVSSVKLSTMMSPTTSTN	|
TMTTGSLEPSSGASGPQVSSVK	UMUUGSLEPSSGASGPQVSSVK	P16150	187	208	TSTGTTGPPVTMTTGSLEPSS	|
THRYPKTPSPTVAHESNWAK	UHRYPKUPSPTVAHESNWAK	O00592	302	321	MSSSPTAASTTHRYPKTPSPT	|
THRYPKTPSPTVAHESNWAK	UHRYPKUPSPUVAHESNWAK	O00592	302	321	MSSSPTAASTTHRYPKTPSPT	|
THRYPKTPSPTVAHESNWAK	UHRYPKUPSPUVAHESNWAK	O00592	302	321	MSSSPTAASTTHRYPKTPSPT	|
THRYPKTPSPTVAHESNWAK	UHRYPKUPSPUVAHESNWAK	O00592	302	321	MSSSPTAASTTHRYPKTPSPT	|
THRYPKTPSPTVAHESNWAK	UHRYPKUPSPUVAHESNWAK	O00592	302	321	MSSSPTAASTTHRYPKTPSPT	|
THRYPKTPSPTVAHESNWAK	UHRYPKUPSPUVAHESNWAK	O00592	302	321	MSSSPTAASTTHRYPKTPSPT	|
THRYPKTPSPTVAHESNWAK	UHRYPKUPSPUVAHESNWAK	O00592	302	321	MSSSPTAASTTHRYPKTPSPT	|
THRYPKTPSPTVAHESNWAK	UHRYPKUPSPUVAHESNWAK	O00592	302	321	MSSSPTAASTTHRYPKTPSPT	|
THRYPKTPSPTVAHESNWAK	UHRYPKUPSPUVAHESNWAK	O00592	302	321	MSSSPTAASTTHRYPKTPSPT	|
TEPSATEALSMEPTTKR	UEPSATEALSMEPTTKR	Q14242	213	229	TPLAAMEALSTEPSATEALSM	|
TEPSATEALSMEPTTK	UEPSATEALSMEPUTK	Q14242	213	228	TPLAAMEALSTEPSATEALSM	|
SALPPSTSINEGSPLWTSIGAS	XALPPSTSINEGSPLWTSIGAS	P16150	44	65	PKADSTGDQTSALPPSTSINE	|
SALPPSTSINEGSPLWTSIGAS	XALPPSTSINEGSPLWTSIGAS	P16150	44	65	SPLWTSIGASTGSPLPEPTTY	|
SALPPSTSINEGSPLWTSIGAS	XALPPSTSINEGSPLWTSIGAS	P16150	44	65	PKADSTGDQTSALPPSTSINE	|
SALPPSTSINEGSPLWTSIGAS	XALPPSTSINEGSPLWTSIGAS	P16150	44	65	SPLWTSIGASTGSPLPEPTTY	|
SALPPSTSINEGSPLWTSIGAS	XALPPSTSINEGSPLWTSIGAS	P16150	44	65	PKADSTGDQTSALPPSTSINE	|
SALPPSTSINEGSPLWTSIGAS	XALPPSTSINEGSPLWTSIGAS	P16150	44	65	SPLWTSIGASTGSPLPEPTTY	|
TKRGLFIPFSVSSVTHK	UKRGLFIPFSVSSVTHK	Q14242	227	243	ATEALSMEPTTKRGLFIPFSV	|
SALPPSTSINEGSPLWTSIGAS	XALPPSTSINEGSPLWTSIGAS	P16150	44	65	PKADSTGDQTSALPPSTSINE	|
SALPPSTSINEGSPLWTSIGAS	XALPPSTSINEGSPLWTSIGAS	P16150	44	65	SPLWTSIGASTGSPLPEPTTY	|
SSHSVTTDLTSTKAEHLT	SSHSVTTDLTSUKAEHLT	O00592	140	157	LTSTKAEHLTTPHPTSPLSPR	|
TMTTGSLEPSSGASGPQVSSVK	UMUTGSLEPSSGASGPQVSSVK	P16150	187	208	TSTGTTGPPVTMTTGSLEPSS	|
THRYPKTPSPTVAHESNWAK	UHRYPKUPSPUVAHESNWAK	O00592	302	321	MSSSPTAASTTHRYPKTPSPT	|
THRYPKTPSPTVAHESNWAK	UHRYPKUPSPUVAHESNWAK	O00592	302	321	MSSSPTAASTTHRYPKTPSPT	|
TTHRYPKTPSPTVAHESNWAK	UTHRYPKUPSPUVAHESNWAK	O00592	301	321	TMSSSPTAASTTHRYPKTPSP	|
THRYPKTPSPTVAHESNWAK	UHRYPKUPSPUVAHESNWAK	O00592	302	321	MSSSPTAASTTHRYPKTPSPT	|
THRYPKTPSPTVAHESNWAK	UHRYPKUPSPUVAHESNWAK	O00592	302	321	MSSSPTAASTTHRYPKTPSPT	|
THRYPKTPSPTVAHESNWAK	UHRYPKUPSPUVAHESNWAK	O00592	302	321	MSSSPTAASTTHRYPKTPSPT	|
THRYPKTPSPTVAHESNWAK	UHRYPKUPSPTVAHESNWAK	O00592	302	321	MSSSPTAASTTHRYPKTPSPT	|
THRYPKTPSPTVAHESNWAK	UHRYPKUPSPUVAHESNWAK	O00592	302	321	MSSSPTAASTTHRYPKTPSPT	|
THRYPKTPSPTVAHESNWAK	UHRYPKUPSPUVAHESNWAK	O00592	302	321	MSSSPTAASTTHRYPKTPSPT	|
TEPSATEALSMEPTTK	UEPSATEALSMEPTTK	Q14242	213	228	TPLAAMEALSTEPSATEALSM	|
TEPSATEALSMEPTTKR	UEPSATEALSMEPTTKR	Q14242	213	229	TPLAAMEALSTEPSATEALSM	|
TPLAAMEALSTEPSATEALSMEPTTKR	UPLAAMEALSTEPSATEALSMEPTTKR	Q14242	203	229	TQPTATEAQTTPLAAMEALST	|
LGPYSLDKDSLYLNGYNEPGPDEPPT	LGPYSLDKDSLYLNGYNEPGPDEPPU	Q8WXI7.3	666	691	NEPGPDEPPTTPKPATTFLPP	|
TGSLEPSSGASGPQVSSVKL	UGSLEPSXGASGPQVSSVKL	P16150	190	209	GTTGPPVTMTTGSLEPSSGAS	|
TGSLEPSSGASGPQVSSVKL	UGSLEPSXGASGPQVSSVKL	P16150	190	209	SGPQVSSVKLSTMMSPTTSTN	|
TGSLEPSSGASGPQVSSVK	UGSLEPSXGASGPQVSSVK	P16150	190	208	GTTGPPVTMTTGSLEPSSGAS	|
SSHSVTTDLTSTKAEHL	SSHSVTTDLTSUKAEHL	O00592	140	156	DLTSTKAEHLTTPHPTSPLSP	|
SALPPSTSINEGSPLWTSIGAS	XALPPSTSINEGSPLWTSIGAS	P16150	44	65	PKADSTGDQTSALPPSTSINE	|
SALPPSTSINEGSPLWTSIGAS	XALPPSTSINEGSPLWTSIGAS	P16150	44	65	SPLWTSIGASTGSPLPEPTTY	|
SALPPSTSINEGSPLWTSIGAS	XALPPSTSINEGSPLWTSIGAS	P16150	44	65	PKADSTGDQTSALPPSTSINE	|
SALPPSTSINEGSPLWTSIGAS	XALPPSTSINEGSPLWTSIGAS	P16150	44	65	SPLWTSIGASTGSPLPEPTTY	|
SSHSVTTDLTSTKAEHLT	SSHSVTTDLTSUKAEHLT	O00592	140	157	LTSTKAEHLTTPHPTSPLSPR	|
TGSLEPSSGASGPQVSSVKL	UGSLEPSXGASGPQVSSVKL	P16150	190	209	GTTGPPVTMTTGSLEPSSGAS	|
TGSLEPSSGASGPQVSSVKL	UGSLEPSXGASGPQVSSVKL	P16150	190	209	SGPQVSSVKLSTMMSPTTSTN	|
TGSLEPSSGASGPQVSSVK	UGSLEPXSGASGPQVSSVK	P16150	190	208	GTTGPPVTMTTGSLEPSSGAS	|
SSHSVTTDLTSTKAEHL	SSHSVTUDLTSUKAEHL	O00592	140	156	DLTSTKAEHLTTPHPTSPLSP	|
THRYPKTPSPTVAHESNWAK	UHRYPKUPSPTVAHESNWAK	O00592	302	321	MSSSPTAASTTHRYPKTPSPT	|
THRYPKTPSPTVAHESNWAK	UHRYPKUPSPUVAHESNWAK	O00592	302	321	MSSSPTAASTTHRYPKTPSPT	|
THRYPKTPSPTVAHESNWAK	UHRYPKUPSPUVAHESNWAK	O00592	302	321	MSSSPTAASTTHRYPKTPSPT	|
THRYPKTPSPTVAHESNWAK	UHRYPKUPSPUVAHESNWAK	O00592	302	321	MSSSPTAASTTHRYPKTPSPT	|
THRYPKTPSPTVAHESNWAK	UHRYPKUPSPUVAHESNWAK	O00592	302	321	MSSSPTAASTTHRYPKTPSPT	|
THRYPKTPSPTVAHESNWAK	UHRYPKUPSPUVAHESNWAK	O00592	302	321	MSSSPTAASTTHRYPKTPSPT	|
THRYPKTPSPTVAHESNWAK	UHRYPKUPSPUVAHESNWAK	O00592	302	321	MSSSPTAASTTHRYPKTPSPT	|
THRYPKTPSPTVAHESNWAK	UHRYPKUPSPUVAHESNWAK	O00592	302	321	MSSSPTAASTTHRYPKTPSPT	|
THRYPKTPSPTVAHESNWAK	UHRYPKUPSPUVAHESNWAK	O00592	302	321	MSSSPTAASTTHRYPKTPSPT	|
TEPSATEALSMEPTTK	UEPSATEALSMEPTTK	Q14242	213	228	TPLAAMEALSTEPSATEALSM	|
LGPYSLDKDSLYLNGYNEPGPDEPPT	LGPYSLDKDSLYLNGYNEPGPDEPPU	Q8WXI7.3	666	691	NEPGPDEPPTTPKPATTFLPP	|
LGPYSLDKDSLYLNGYNEPGPDEPPT	LGPYSLDKDSLYLNGYNEPGPDEPPU	Q8WXI7.3	666	691	NEPGPDEPPTTPKPATTFLPP	|
TEPSATEALSMEPTTKR	UEPSATEALSMEPTTKR	Q14242	213	229	TPLAAMEALSTEPSATEALSM	|
TGSLEPSSGASGPQVSSVK	UGSLEPSSGASGPQVSSVK	P16150	190	208	GTTGPPVTMTTGSLEPSSGAS	|
SSHSVTTDLTSTKAEHL	SSHSVTTDLTSUKAEHL	O00592	140	156	DLTSTKAEHLTTPHPTSPLSP	|
THPVATPTSSGHDHLMK	UHPVATPUSSGHDHLMK	O00592	173	189	SPLSPRQPTLTHPVATPTSSG	|
SSHSVTTDLTSTKAEHL	SSHSVTTDLTSUKAEHL	O00592	140	156	DLTSTKAEHLTTPHPTSPLSP	|
SSHSVTTDLTSTKAEHL	SSHSVTTDLTSUKAEHL	O00592	140	156	DLTSTKAEHLTTPHPTSPLSP	|
TSHPAVPITANSLGSHTVTGGTIT	USHPAVPITANSLGSHTVTGGTIT	P16150	94	117	SSVPQETPHATSHPAVPITAN	|
TSHPAVPITANSLGSHTVTGGTIT	USHPAVPITANSLGSHTVTGGTIT	P16150	94	117	SHTVTGGTITTNSPETSSRTS	|
TSINEGSPLWTSIGAS	USINEGSPLWTSIGAX	P16150	50	65	GDQTSALPPSTSINEGSPLWT	|
TSINEGSPLWTSIGAS	USINEGSPLWTSIGAX	P16150	50	65	SPLWTSIGASTGSPLPEPTTY	|
SHPAVPITANSLGSHTV	XHPAVPIUANSLGSHTV	P16150	95	111	SVPQETPHATSHPAVPITANS	|
SHPAVPITANSLGSHTV	XHPAVPIUANSLGSHTV	P16150	95	111	TANSLGSHTVTGGTITTNSPE	|
SSHSVTTDLTSTKAEHL	SSHSVTTDLTSUKAEHL	O00592	140	156	DLTSTKAEHLTTPHPTSPLSP	|
SGASGPQVSSVKL	XGASGPQVSSVKL	P16150	197	209	TMTTGSLEPSSGASGPQVSSV	|
SGASGPQVSSVKL	XGASGPQVSSVKL	P16150	197	209	SGPQVSSVKLSTMMSPTTSTN	|
TMTTGSLEPSSGASGPQVSSVK	TMUUGSLEPSSGASGPQVSSVK	P16150	187	208	TSTGTTGPPVTMTTGSLEPSS	|
SSHSVTTDLTSTKAEHL	SSHSVTTDLTSUKAEHL	O00592	140	156	DLTSTKAEHLTTPHPTSPLSP	|
THRYPKTPSPTVAHESNWAK	UHRYPKUPSPTVAHESNWAK	O00592	302	321	MSSSPTAASTTHRYPKTPSPT	|
THRYPKTPSPTVAHESNWAK	UHRYPKUPSPUVAHESNWAK	O00592	302	321	MSSSPTAASTTHRYPKTPSPT	|
THRYPKTPSPTVAHESNWAK	UHRYPKUPSPUVAHESNWAK	O00592	302	321	MSSSPTAASTTHRYPKTPSPT	|
THRYPKTPSPTVAHESNWAK	UHRYPKUPSPTVAHESNWAK	O00592	302	321	MSSSPTAASTTHRYPKTPSPT	|
THRYPKTPSPTVAHESNWAK	UHRYPKUPSPUVAHESNWAK	O00592	302	321	MSSSPTAASTTHRYPKTPSPT	|
THRYPKTPSPTVAHESNWAK	UHRYPKUPSPUVAHESNWAK	O00592	302	321	MSSSPTAASTTHRYPKTPSPT	|
THRYPKTPSPTVAHESNWAK	UHRYPKUPSPUVAHESNWAK	O00592	302	321	MSSSPTAASTTHRYPKTPSPT	|
THRYPKTPSPTVAHESNWAK	UHRYPKUPSPUVAHESNWAK	O00592	302	321	MSSSPTAASTTHRYPKTPSPT	|
THRYPKTPSPTVAHESNWAK	UHRYPKUPSPUVAHESNWAK	O00592	302	321	MSSSPTAASTTHRYPKTPSPT	|
THRYPKTPSPTVAHESNWAK	UHRYPKUPSPUVAHESNWAK	O00592	302	321	MSSSPTAASTTHRYPKTPSPT	|
THRYPKTPSPTVAHESNWAK	UHRYPKUPSPUVAHESNWAK	O00592	302	321	MSSSPTAASTTHRYPKTPSPT	|
TKRGLFIPFSVSSVTHK	UKRGLFIPFSVSSVTHK	Q14242	227	243	ATEALSMEPTTKRGLFIPFSV	|
TVPTSKANEILASVK	UVPUSKANEILASVK	O00592	43	57	IMATDTAQQSTVPTSKANEIL	|
SSHSVTTDLTSTKAEHL	SSHSVTTDLTSUKAEHL	O00592	140	156	DLTSTKAEHLTTPHPTSPLSP	|
LTATEAQTTPLAATEAQT	LTATEAQTUPLAATEAQU	Q14242	105	122	TPLAATEAQTTPPAATEAQTT	|
TVPTSKANEILASVK	UVPUSKANEILASVK	O00592	43	57	IMATDTAQQSTVPTSKANEIL	|
SALPPSTSINEGSPLWTSIGAS	XALPPSTSINEGSPLWTSIGAS	P16150	44	65	PKADSTGDQTSALPPSTSINE	|
SALPPSTSINEGSPLWTSIGAS	XALPPSTSINEGSPLWTSIGAS	P16150	44	65	SPLWTSIGASTGSPLPEPTTY	|
THRYPKTPSPTVAHESNWAK	UHRYPKUPSPTVAHESNWAK	O00592	302	321	MSSSPTAASTTHRYPKTPSPT	|
THRYPKTPSPTVAHESNWAK	UHRYPKUPSPUVAHESNWAK	O00592	302	321	MSSSPTAASTTHRYPKTPSPT	|
THRYPKTPSPTVAHESNWAK	UHRYPKUPSPUVAHESNWAK	O00592	302	321	MSSSPTAASTTHRYPKTPSPT	|
THRYPKTPSPTVAHESNWAK	UHRYPKUPSPTVAHESNWAK	O00592	302	321	MSSSPTAASTTHRYPKTPSPT	|
THRYPKTPSPTVAHESNWAK	UHRYPKUPSPUVAHESNWAK	O00592	302	321	MSSSPTAASTTHRYPKTPSPT	|
THRYPKTPSPTVAHESNWAK	UHRYPKUPSPUVAHESNWAK	O00592	302	321	MSSSPTAASTTHRYPKTPSPT	|
THRYPKTPSPTVAHESNWAK	UHRYPKUPSPUVAHESNWAK	O00592	302	321	MSSSPTAASTTHRYPKTPSPT	|
TQPAATEAQTTPLAATEAQTTR	UQPAATEAQTTPLAATEAQTTR	Q14242	83	104	TDSAAMEIQTTQPAATEAQTT	|
LGPYSLDKDSLYLNGYNEPGPDEPPT	LGPYSLDKDSLYLNGYNEPGPDEPPU	Q8WXI7.3	666	691	NEPGPDEPPTTPKPATTFLPP	|
TEPSATEALSMEPTTK	UEPSATEALSMEPUTK	Q14242	213	228	TPLAAMEALSTEPSATEALSM	|
TEPSATEALSMEPTTK	UEPSATEALSMEPUTK	Q14242	213	228	TPLAAMEALSTEPSATEALSM	|
SALPPSTSINEGSPLWTSIGAS	XALPPSTSINEGSPLWTSIGAS	P16150	44	65	PKADSTGDQTSALPPSTSINE	|
SALPPSTSINEGSPLWTSIGAS	XALPPSTSINEGSPLWTSIGAS	P16150	44	65	SPLWTSIGASTGSPLPEPTTY	|
TGSPLPEPTTYQEVSIK	UGSPLPEPUTYQEVSIK	P16150	66	82	SPLWTSIGASTGSPLPEPTTY	|
SSHSVTTDLTSTKAEHL	SSHSVTUDLTSUKAEHL	O00592	140	156	DLTSTKAEHLTTPHPTSPLSP	|
TGSLEPSSGASGPQVSSVK	UGSLEPSXGASGPQVSSVK	P16150	190	208	GTTGPPVTMTTGSLEPSSGAS	|
SSHSVTTDLTSTKAEHL	SSHSVTTDLTSUKAEHL	O00592	140	156	DLTSTKAEHLTTPHPTSPLSP	|
TSHPAVPITANSLGSHTV	USHPAVPIUANSLGSHTV	P16150	94	111	SSVPQETPHATSHPAVPITAN	|
TSHPAVPITANSLGSHTV	USHPAVPIUANSLGSHTV	P16150	94	111	TANSLGSHTVTGGTITTNSPE	|
THRYPKTPSPTVAHESNWAK	UHRYPKUPSPUVAHESNWAK	O00592	302	321	MSSSPTAASTTHRYPKTPSPT	|
THRYPKTPSPTVAHESNWAK	UHRYPKUPSPUVAHESNWAK	O00592	302	321	MSSSPTAASTTHRYPKTPSPT	|
THRYPKTPSPTVAHESNWAK	UHRYPKUPSPUVAHESNWAK	O00592	302	321	MSSSPTAASTTHRYPKTPSPT	|
THRYPKTPSPTVAHESNWAK	UHRYPKUPSPUVAHESNWAK	O00592	302	321	MSSSPTAASTTHRYPKTPSPT	|
THRYPKTPSPTVAHESNWAK	UHRYPKUPSPUVAHESNWAK	O00592	302	321	MSSSPTAASTTHRYPKTPSPT	|
SSHSVTTDLTSTKAEHL	SSHSVTTDLTSUKAEHL	O00592	140	156	DLTSTKAEHLTTPHPTSPLSP	|
LGPYSLDKDSLYLNGYNEPGPDEPPT	LGPYSLDKDSLYLNGYNEPGPDEPPU	Q8WXI7.3	666	691	NEPGPDEPPTTPKPATTFLPP	|
SHPAVPITANSLGSHTV	XHPAVPIUANSLGSHTV	P16150	95	111	SVPQETPHATSHPAVPITANS	|
SHPAVPITANSLGSHTV	XHPAVPIUANSLGSHTV	P16150	95	111	TANSLGSHTVTGGTITTNSPE	|
TSHPAVPITANSLGSHTVTGGTIT	USHPAVPITANSLGSHTVTGGTIT	P16150	94	117	SSVPQETPHATSHPAVPITAN	|
TSHPAVPITANSLGSHTVTGGTIT	USHPAVPITANSLGSHTVTGGTIT	P16150	94	117	SHTVTGGTITTNSPETSSRTS	|
SHPAVPITANSLGSH	XHPAVPIUANSLGSH	P16150	95	109	SVPQETPHATSHPAVPITANS	|
SHPAVPITANSLGSH	XHPAVPIUANSLGSH	P16150	95	109	PITANSLGSHTVTGGTITTNS	|
TSINEGSPLWTSIGAS	USINEGSPLWTSIGAX	P16150	50	65	GDQTSALPPSTSINEGSPLWT	|
TSINEGSPLWTSIGAS	USINEGSPLWTSIGAX	P16150	50	65	SPLWTSIGASTGSPLPEPTTY	|
SHPAVPITANSLGSHTV	XHPAVPIUANSLGSHTV	P16150	95	111	SVPQETPHATSHPAVPITANS	|
SHPAVPITANSLGSHTV	XHPAVPIUANSLGSHTV	P16150	95	111	TANSLGSHTVTGGTITTNSPE	|
SHPAVPITANSLGSH	XHPAVPIUANSLGSH	P16150	95	109	SVPQETPHATSHPAVPITANS	|
SHPAVPITANSLGSH	XHPAVPIUANSLGSH	P16150	95	109	PITANSLGSHTVTGGTITTNS	|
SGASGPQVSSVKL	XGASGPQVSSVKL	P16150	197	209	TMTTGSLEPSSGASGPQVSSV	|
SGASGPQVSSVKL	XGASGPQVSSVKL	P16150	197	209	SGPQVSSVKLSTMMSPTTSTN	|
TVPTSKANEILASVK	UVPUSKANEILASVK	O00592	43	57	IMATDTAQQSTVPTSKANEIL	|
TVSLETSKGTSGPPV	UVSLETSKGUSGPPV	P16150	154	168	GTSGPPLTMATVSLETSKGTS	|
TVSLETSKGTSGPPV	UVSLETSKGUSGPPV	P16150	154	168	TSKGTSGPPVTMATDSLETST	|
TSINEGSPLWTSIGAS	USINEGSPLWTSIGAS	P16150	50	65	GDQTSALPPSTSINEGSPLWT	|
TSINEGSPLWTSIGAS	USINEGSPLWTSIGAS	P16150	50	65	SPLWTSIGASTGSPLPEPTTY	|
SSHSVTTDLTSTKAEHL	SSHSVTUDLTSUKAEHL	O00592	140	156	DLTSTKAEHLTTPHPTSPLSP	|
TVPTSKANEILASVK	UVPUSKANEILASVK	O00592	43	57	IMATDTAQQSTVPTSKANEIL	|
TGSLEPSSGASGPQVSSVK	UGSLEPSXGASGPQVSSVK	P16150	190	208	GTTGPPVTMTTGSLEPSSGAS	|
SSHSVTTDLTSTKAEHL	SSHSVTUDLTSUKAEHL	O00592	140	156	DLTSTKAEHLTTPHPTSPLSP	|
SSHSVTTDLTSTKAEHL	SSHSVTUDLTSUKAEHL	O00592	140	156	DLTSTKAEHLTTPHPTSPLSP	|
SSHSVTTDLTSTKAEHL	SSHSVTUDLTSUKAEHL	O00592	140	156	DLTSTKAEHLTTPHPTSPLSP	|
THPVATPTSSGHDHLMK	UHPVATPUSSGHDHLMK	O00592	173	189	SPLSPRQPTLTHPVATPTSSG	|
SALPPSTSINEGSPLWTSIGAS	XALPPSTSINEGSPLWTSIGAS	P16150	44	65	PKADSTGDQTSALPPSTSINE	|
SALPPSTSINEGSPLWTSIGAS	XALPPSTSINEGSPLWTSIGAS	P16150	44	65	SPLWTSIGASTGSPLPEPTTY	|
THRYPKTPSPTVAHESNWAK	UHRYPKUPSPTVAHESNWAK	O00592	302	321	MSSSPTAASTTHRYPKTPSPT	|
TEPSATEALSMEPTTK	UEPSATEALSMEPTTK	Q14242	213	228	TPLAAMEALSTEPSATEALSM	|
TSHPAVPITANSLGSHTVTGGTITTNSPETSSR	USHPAVPITANSLGSHTVTGGTITTNSPETSSR	P16150	94	126	SSVPQETPHATSHPAVPITAN	|
LGPYSLDKDSLYLNGYNEPGPDEPPT	LGPYSLDKDSLYLNGYNEPGPDEPPU	Q8WXI7.3	666	691	NEPGPDEPPTTPKPATTFLPP	|
SALPPSTSINEGSPLWTSIGAS	XALPPSTSINEGSPLWTSIGAS	P16150	44	65	PKADSTGDQTSALPPSTSINE	|
SALPPSTSINEGSPLWTSIGAS	XALPPSTSINEGSPLWTSIGAS	P16150	44	65	SPLWTSIGASTGSPLPEPTTY	|
SGASGPQVSSVK	XGASGPQVSSVK	P16150	197	208	TMTTGSLEPSSGASGPQVSSV	|
SALPPSTSINEGSPLWTSIGAS	XALPPSTSINEGSPLWTSIGAS	P16150	44	65	PKADSTGDQTSALPPSTSINE	|
SALPPSTSINEGSPLWTSIGAS	XALPPSTSINEGSPLWTSIGAS	P16150	44	65	SPLWTSIGASTGSPLPEPTTY	|
TVPTSKANEILASVK	UVPUSKANEILASVK	O00592	43	57	IMATDTAQQSTVPTSKANEIL	|
TVPTSKANEILASVK	UVPUSKANEILASVK	O00592	43	57	IMATDTAQQSTVPTSKANEIL	|
TVPTSKANEILASVK	UVPTXKANEILASVK	O00592	43	57	IMATDTAQQSTVPTSKANEIL	|
SSHSVTTDLTSTKAEHL	SSHSVTUDLTXTKAEHL	O00592	140	156	DLTSTKAEHLTTPHPTSPLSP	|
SSHSVTTDLTSTKAEHL	SSHSVTUDLTXTKAEHL	O00592	140	156	DLTSTKAEHLTTPHPTSPLSP	|
SSHSVTTDLTSTKAEHL	SSHSVTUDLTSUKAEHL	O00592	140	156	DLTSTKAEHLTTPHPTSPLSP	|
SSHSVTTDLTSTKAEHL	SSHSVTUDLTXTKAEHL	O00592	140	156	DLTSTKAEHLTTPHPTSPLSP	|
THPVATPTSSGHDHLMK	UHPVAUPTSSGHDHLMK	O00592	173	189	SPLSPRQPTLTHPVATPTSSG	|
THRYPKTPSPTVAHESNWAK	UHRYPKUPSPUVAHESNWAK	O00592	302	321	MSSSPTAASTTHRYPKTPSPT	|
THRYPKTPSPTVAHESNWAK	UHRYPKUPSPUVAHESNWAK	O00592	302	321	MSSSPTAASTTHRYPKTPSPT	|
SHPAVPITANSLGSH	XHPAVPIUANSLGSH	P16150	95	109	SVPQETPHATSHPAVPITANS	|
SHPAVPITANSLGSH	XHPAVPIUANSLGSH	P16150	95	109	PITANSLGSHTVTGGTITTNS	|
LGPYSLDKDSLYLNGYNEPGPDEPPT	LGPYSLDKDSLYLNGYNEPGPDEPPU	Q8WXI7.3	666	691	NEPGPDEPPTTPKPATTFLPP	|
TQPTATEAQTTPLAAMEALSTEPSATEALSMEPTTKR	UQPTATEAQTTPLAAMEALSTEPSATEALSMEPTTKR	Q14242	193	229	TAPEATEAQTTQPTATEAQTT	|
TVPTSKANEILASVK	UVPUSKANEILASVK	O00592	43	57	IMATDTAQQSTVPTSKANEIL	|
ANEILASVKATTLGVS	ANEILASVKAUTLGVS	O00592	49	64	SVKATTLGVSSDSPGTTTLAQ	|
TVPTSKANEILASVK	UVPUSKANEILASVK	O00592	43	57	IMATDTAQQSTVPTSKANEIL	|
TVPTSKANEILASVK	UVPUSKANEILASVK	O00592	43	57	IMATDTAQQSTVPTSKANEIL	|
SGASGPQVSSVK	XGASGPQVSSVK	P16150	197	208	TMTTGSLEPSSGASGPQVSSV	|
TEPSATEALSMEPTTKR	UEPSATEALSMEPUTKR	Q14242	213	229	TPLAAMEALSTEPSATEALSM	|
SSHSVTTDLTSTKAEHLT	SSHSVTTDLTSUKAEHLU	O00592	140	157	LTSTKAEHLTTPHPTSPLSPR	|
SSHSVTTDLTSTKAEHL	SSHSVTUDLTSUKAEHL	O00592	140	156	DLTSTKAEHLTTPHPTSPLSP	|
TDTAQQSTVPTSKANEILASVK	UDTAQQSTVPUSKANEILASVK	O00592	36	57	TPASSVTIMATDTAQQSTVPT	|
TSHPAVPITANSLGSHTV	USHPAVPIUANSLGSHTV	P16150	94	111	SSVPQETPHATSHPAVPITAN	|
TSHPAVPITANSLGSHTV	USHPAVPIUANSLGSHTV	P16150	94	111	TANSLGSHTVTGGTITTNSPE	|
TGSLEPSSGASGPQVSSVKL	UGSLEPXSGASGPQVSSVKL	P16150	190	209	GTTGPPVTMTTGSLEPSSGAS	|
TGSLEPSSGASGPQVSSVKL	UGSLEPXSGASGPQVSSVKL	P16150	190	209	SGPQVSSVKLSTMMSPTTSTN	|
SSHSVTTDLTSTKAEHL	SSHSVTTDLTSUKAEHL	O00592	140	156	DLTSTKAEHLTTPHPTSPLSP	|
STAPSSQETVQPTSPATALR	XTAPSSQETVQPUSPATALR	O00592	265	284	QQTSSQMPASSTAPSSQETVQ	|
THRYPKTPSPTVAHESNWAK	UHRYPKUPSPTVAHESNWAK	O00592	302	321	MSSSPTAASTTHRYPKTPSPT	|
THRYPKTPSPTVAHESNWAK	UHRYPKUPSPUVAHESNWAK	O00592	302	321	MSSSPTAASTTHRYPKTPSPT	|
SMEPTTKRGLFIPFSVSSVTHK	XMEPUUKRGLFIPFSVSSVTHK	Q14242	222	243	STEPSATEALSMEPTTKRGLF	|
THRYPKTPSPTVAHESNWAK	UHRYPKUPSPUVAHESNWAK	O00592	302	321	MSSSPTAASTTHRYPKTPSPT	|
THRYPKTPSPTVAHESNWAK	UHRYPKUPSPUVAHESNWAK	O00592	302	321	MSSSPTAASTTHRYPKTPSPT	|
THRYPKTPSPTVAHESNWAK	UHRYPKUPSPUVAHESNWAK	O00592	302	321	MSSSPTAASTTHRYPKTPSPT	|
THRYPKTPSPTVAHESNWAK	UHRYPKUPSPUVAHESNWAK	O00592	302	321	MSSSPTAASTTHRYPKTPSPT	|
THRYPKTPSPTVAHESNWAK	UHRYPKUPSPTVAHESNWAK	O00592	302	321	MSSSPTAASTTHRYPKTPSPT	|
THRYPKTPSPTVAHESNWAK	UHRYPKUPSPUVAHESNWAK	O00592	302	321	MSSSPTAASTTHRYPKTPSPT	|
TEPSATEALSMEPTTK	UEPSATEALSMEPTTK	Q14242	213	228	TPLAAMEALSTEPSATEALSM	|
ANEILASVKAT	ANEILASVKAU	O00592	49	59	NEILASVKATTLGVSSDSPGT	|
SSHSVTTDLTSTKAEHL	SSHSVTTDLTSUKAEHL	O00592	140	156	DLTSTKAEHLTTPHPTSPLSP	|
STAPSSQETVQPTSPATALR	XTAPSSQETVQPUSPATALR	O00592	265	284	QQTSSQMPASSTAPSSQETVQ	|
TVPTSKANEILASVKA	UVPUSKANEILASVKA	O00592	43	58	IMATDTAQQSTVPTSKANEIL	|
TVPTSKANEILASVKA	UVPUSKANEILASVKA	O00592	43	58	ANEILASVKATTLGVSSDSPG	|
SSHSVTTDLTSTKAEHL	SSHSVTTDLTSUKAEHL	O00592	140	156	DLTSTKAEHLTTPHPTSPLSP	|
SGASGPQVSSVK	XGASGPQVSSVK	P16150	197	208	TMTTGSLEPSSGASGPQVSSV	|
LGPYSLDKDSLYLNGYNEPGPDEPPT	LGPYSLDKDSLYLNGYNEPGPDEPPU	Q8WXI7.3	666	691	NEPGPDEPPTTPKPATTFLPP	|
TEPSATEALSMEPTTKR	UEPSATEALSMEPUTKR	Q14242	213	229	TPLAAMEALSTEPSATEALSM	|
TSHPAVPITANSLGSHTV	USHPAVPIUANSLGSHTV	P16150	94	111	SSVPQETPHATSHPAVPITAN	|
TSHPAVPITANSLGSHTV	USHPAVPIUANSLGSHTV	P16150	94	111	TANSLGSHTVTGGTITTNSPE	|
TVSLETSKGTSGPPV	UVSLETSKGUSGPPV	P16150	154	168	GTSGPPLTMATVSLETSKGTS	|
TVSLETSKGTSGPPV	UVSLETSKGUSGPPV	P16150	154	168	TSKGTSGPPVTMATDSLETST	|
SGASGPQVSSVK	XGASGPQVSSVK	P16150	197	208	TMTTGSLEPSSGASGPQVSSV	|
TSITSDPKADSTGDQT	USITSDPKADSTGDQU	P16150	28	43	SEPLSSKMYTTSITSDPKADS	|
TSITSDPKADSTGDQT	USITSDPKADSTGDQU	P16150	28	43	PKADSTGDQTSALPPSTSINE	|
SSHSVTTDLTSTKAEHL	SSHSVTTDLTXUKAEHL	O00592	140	156	DLTSTKAEHLTTPHPTSPLSP	|
TVPTSKANEILASVK	UVPUSKANEILASVK	O00592	43	57	IMATDTAQQSTVPTSKANEIL	|
SSHSVTTDLTSTKAEHL	SSHSVTUDLTXTKAEHL	O00592	140	156	DLTSTKAEHLTTPHPTSPLSP	|
SSHSVTTDLTSTKAEHL	SSHSVTUDLTSUKAEHL	O00592	140	156	DLTSTKAEHLTTPHPTSPLSP	|
TVPTSKANEILASVK	UVPTXKANEILASVK	O00592	43	57	IMATDTAQQSTVPTSKANEIL	|
TEPSATEALSMEPTTKR	UEPSATEALSMEPUTKR	Q14242	213	229	TPLAAMEALSTEPSATEALSM	|
THRYPKTPSPTVAHESNWAK	UHRYPKUPSPTVAHESNWAK	O00592	302	321	MSSSPTAASTTHRYPKTPSPT	|
TNLPYSQDKAQPGTTNYQHHHHHH	UNLPYSQDKAQPGUTNYQHHHHHH	Q8WXI7.3	970	993	TQHFYLNFTITNLPYSQDKAQ	|
THRYPKTPSPTVAHESNWAK	UHRYPKUPSPTVAHESNWAK	O00592	302	321	MSSSPTAASTTHRYPKTPSPT	|
THRYPKTPSPTVAHESNWAK	UHRYPKUPSPTVAHESNWAK	O00592	302	321	MSSSPTAASTTHRYPKTPSPT	|
THRYPKTPSPTVAHESNWAK	UHRYPKUPSPTVAHESNWAK	O00592	302	321	MSSSPTAASTTHRYPKTPSPT	|
TTHRYPKTPSPTVAHESNWAK	UUHRYPKUPSPUVAHESNWAK	O00592	301	321	TMSSSPTAASTTHRYPKTPSP	|
SKANEILASVK	XKANEILASVK	O00592	47	57	DTAQQSTVPTSKANEILASVK	|
TVPTSKANEILASVK	UVPTSKANEILASVK	O00592	43	57	IMATDTAQQSTVPTSKANEIL	|
TPLAATEAQTTR	UPLAATEAQTTR	Q14242	93	104	TQPAATEAQTTPLAATEAQTT	|
TVPTSKANEILASVKA	UVPUSKANEILASVKA	O00592	43	58	IMATDTAQQSTVPTSKANEIL	|
TVPTSKANEILASVKA	UVPUSKANEILASVKA	O00592	43	58	ANEILASVKATTLGVSSDSPG	|
TVPTSKANEILASVK	UVPUSKANEILASVK	O00592	43	57	IMATDTAQQSTVPTSKANEIL	|
LGPYSLDKDSLYLNGYNEPGPDEPPT	LGPYSLDKDSLYLNGYNEPGPDEPPU	Q8WXI7.3	666	691	NEPGPDEPPTTPKPATTFLPP	|
TEPSATEALSMEPTTK	UEPSATEALSMEPUTK	Q14242	213	228	TPLAAMEALSTEPSATEALSM	|
TKRGLFIPFSVSSVTHK	UKRGLFIPFXVSSVTHK	Q14242	227	243	ATEALSMEPTTKRGLFIPFSV	|
TSHPAVPITANSLGSHTVTGGTIT	USHPAVPITANSLGSHTVTGGTIT	P16150	94	117	SSVPQETPHATSHPAVPITAN	|
TSHPAVPITANSLGSHTVTGGTIT	USHPAVPITANSLGSHTVTGGTIT	P16150	94	117	SHTVTGGTITTNSPETSSRTS	|
STAPSSQETVQPTSPATALR	XTAPSSQETVQPUSPATALR	O00592	265	284	QQTSSQMPASSTAPSSQETVQ	|
TVPTSKANEILASVKA	UVPUSKANEILASVKA	O00592	43	58	IMATDTAQQSTVPTSKANEIL	|
TVPTSKANEILASVKA	UVPUSKANEILASVKA	O00592	43	58	ANEILASVKATTLGVSSDSPG	|
TEPSATEALSMEPTTKR	UEPSATEALSMEPUTKR	Q14242	213	229	TPLAAMEALSTEPSATEALSM	|
TEPSATEALSMEPTTKR	UEPSATEALSMEPUTKR	Q14242	213	229	TPLAAMEALSTEPSATEALSM	|
SALPPSTSINEGSPLWTSIGAS	XALPPSTSINEGSPLWTSIGAS	P16150	44	65	PKADSTGDQTSALPPSTSINE	|
SALPPSTSINEGSPLWTSIGAS	XALPPSTSINEGSPLWTSIGAS	P16150	44	65	SPLWTSIGASTGSPLPEPTTY	|
TTSITSDPKADSTGDQT	UTSITSDPKADSTGDQT	P16150	27	43	TSEPLSSKMYTTSITSDPKAD	|
TTSITSDPKADSTGDQT	UTSITSDPKADSTGDQT	P16150	27	43	PKADSTGDQTSALPPSTSINE	|
SHPAVPITANSLGSH	XHPAVPIUANSLGSH	P16150	95	109	SVPQETPHATSHPAVPITANS	|
SHPAVPITANSLGSH	XHPAVPIUANSLGSH	P16150	95	109	PITANSLGSHTVTGGTITTNS	|
TEPSATEALSMEPTTKR	UEPSATEALSMEPUTKR	Q14242	213	229	TPLAAMEALSTEPSATEALSM	|
TVPTSKANEILASVK	UVPTXKANEILASVK	O00592	43	57	IMATDTAQQSTVPTSKANEIL	|
TANSLGSHTVTGGTIT	UANSLGSHTVUGGTIU	P16150	102	117	HATSHPAVPITANSLGSHTVT	|
TANSLGSHTVTGGTIT	UANSLGSHTVUGGTIU	P16150	102	117	SHTVTGGTITTNSPETSSRTS	|
TVPTSKANEILASVK	UVPUSKANEILASVK	O00592	43	57	IMATDTAQQSTVPTSKANEIL	|
TEPSATEALSMEPTTKR	UEPSATEALSMEPUTKR	Q14242	213	229	TPLAAMEALSTEPSATEALSM	|
SHPAVPITANSLGSH	XHPAVPIUANSLGSH	P16150	95	109	SVPQETPHATSHPAVPITANS	|
SHPAVPITANSLGSH	XHPAVPIUANSLGSH	P16150	95	109	PITANSLGSHTVTGGTITTNS	|
SSHSVTTDLTSTKAEHL	SSHSVTUDLTSUKAEHL	O00592	140	156	DLTSTKAEHLTTPHPTSPLSP	|
TPLAAMEALSTEPSATEALSMEPTTKR	UPLAAMEALSTEPSATEALSMEPTTKR	Q14242	203	229	TQPTATEAQTTPLAAMEALST	|
THRYPKTPSPTVAHESNWAK	UHRYPKUPSPTVAHESNWAK	O00592	302	321	MSSSPTAASTTHRYPKTPSPT	|
THRYPKTPSPTVAHESNWAK	UHRYPKUPSPUVAHESNWAK	O00592	302	321	MSSSPTAASTTHRYPKTPSPT	|
TTHRYPKTPSPTVAHESNWAK	UTHRYPKUPSPUVAHESNWAK	O00592	301	321	TMSSSPTAASTTHRYPKTPSP	|
THRYPKTPSPTVAHESNWAK	UHRYPKUPSPUVAHESNWAK	O00592	302	321	MSSSPTAASTTHRYPKTPSPT	|
THRYPKTPSPTVAHESNWAK	UHRYPKTPSPUVAHESNWAK	O00592	302	321	MSSSPTAASTTHRYPKTPSPT	|
THRYPKTPSPTVAHESNWAK	UHRYPKUPSPUVAHESNWAK	O00592	302	321	MSSSPTAASTTHRYPKTPSPT	|
TTHRYPKTPSPTVAHESNWAK	UUHRYPKUPSPUVAHESNWAK	O00592	301	321	TMSSSPTAASTTHRYPKTPSP	|
SMEPTTKRGLFIPFSVSSVTHK	XMEPUUKRGLFIPFXVSSVTHK	Q14242	222	243	STEPSATEALSMEPTTKRGLF	|
TQPTATEAQTTPLAAMEALSTEPSATEALSMEPTTK	UQPTATEAQTTPLAAMEALSTEPSATEALSMEPTTK	Q14242	193	228	TAPEATEAQTTQPTATEAQTT	|
SKANEILASVK	XKANEILASVK	O00592	47	57	DTAQQSTVPTSKANEILASVK	|
ISSSSSTVAIPGYTFTSPGMT	ISSSSSTVAIPGYTFTSPGMU	O00592	190	210	GYTFTSPGMTTTLLETVFHHV	|
SSHSVTTDLTSTKAEHL	SSHSVTTDLTSUKAEHL	O00592	140	156	DLTSTKAEHLTTPHPTSPLSP	|
TKRGLFIPFSVSSVTHK	UKRGLFIPFXVSSVTHK	Q14242	227	243	ATEALSMEPTTKRGLFIPFSV	|
SHPAVPITANSLGSHTV	XHPAVPIUANSLGSHTV	P16150	95	111	SVPQETPHATSHPAVPITANS	|
SHPAVPITANSLGSHTV	XHPAVPIUANSLGSHTV	P16150	95	111	TANSLGSHTVTGGTITTNSPE	|
SALPPSTSINEGSPLWTSIGAS	XALPPSTSINEGSPLWTSIGAS	P16150	44	65	PKADSTGDQTSALPPSTSINE	|
SALPPSTSINEGSPLWTSIGAS	XALPPSTSINEGSPLWTSIGAS	P16150	44	65	SPLWTSIGASTGSPLPEPTTY	|
SHPAVPITANSLGSHTV	XHPAVPIUANSLGSHTV	P16150	95	111	SVPQETPHATSHPAVPITANS	|
SHPAVPITANSLGSHTV	XHPAVPIUANSLGSHTV	P16150	95	111	TANSLGSHTVTGGTITTNSPE	|
ANEILASVKATTLGVS	ANEILASVKAUTLGVS	O00592	49	64	SVKATTLGVSSDSPGTTTLAQ	|
SALPPSTSINEGSPLWTSIGAS	XALPPSTSINEGSPLWTSIGAS	P16150	44	65	PKADSTGDQTSALPPSTSINE	|
SALPPSTSINEGSPLWTSIGAS	XALPPSTSINEGSPLWTSIGAS	P16150	44	65	SPLWTSIGASTGSPLPEPTTY	|
SSHSVTTDLTSTKAEHL	SSHSVTUDLTSUKAEHL	O00592	140	156	DLTSTKAEHLTTPHPTSPLSP	|
TPTLPETMSSSPTAAST	TPTLPETMSSSPUAAST	O00592	285	301	MSSSPTAASTTHRYPKTPSPT	|
SSHSVTTDLTSTKAEHL	SSHSVTUDLTXTKAEHL	O00592	140	156	DLTSTKAEHLTTPHPTSPLSP	|
SHPAVPITANSLGSH	XHPAVPIUANSLGSH	P16150	95	109	SVPQETPHATSHPAVPITANS	|
SHPAVPITANSLGSH	XHPAVPIUANSLGSH	P16150	95	109	PITANSLGSHTVTGGTITTNS	|
SSHSVTTDLTSTKAEHL	SSHSVTUDLTSUKAEHL	O00592	140	156	DLTSTKAEHLTTPHPTSPLSP	|
SSHSVTTDLTSTKAEHL	SSHSVTUDLTSUKAEHL	O00592	140	156	DLTSTKAEHLTTPHPTSPLSP	|
SSHSVTTDLTSTKAEHLT	SSHSVTTDLTSUKAEHLT	O00592	140	157	LTSTKAEHLTTPHPTSPLSPR	|
TEPSATEALSMEPTTKR	UEPSATEALSMEPUTKR	Q14242	213	229	TPLAAMEALSTEPSATEALSM	|
TVPTSKANEILASVK	UVPUSKANEILASVK	O00592	43	57	IMATDTAQQSTVPTSKANEIL	|
THRYPKTPSPTVAHESNWAK	UHRYPKUPSPUVAHESNWAK	O00592	302	321	MSSSPTAASTTHRYPKTPSPT	|
SKANEILASVK	XKANEILASVK	O00592	47	57	DTAQQSTVPTSKANEILASVK	|
SKANEILASVK	XKANEILASVK	O00592	47	57	DTAQQSTVPTSKANEILASVK	|
ISSSSSTVAIPGYTFTSPGMT	ISSSSSTVAIPGYTFTSPGMU	O00592	190	210	GYTFTSPGMTTTLLETVFHHV	|
LGPYSLDKDSLYLNGYNEPGPDEPPT	LGPYSLDKDSLYLNGYNEPGPDEPPU	Q8WXI7.3	666	691	NEPGPDEPPTTPKPATTFLPP	|
LGPYSLDKDSLYLNGYNEPGPDEPPT	LGPYSLDKDSLYLNGYNEPGPDEPPU	Q8WXI7.3	666	691	NEPGPDEPPTTPKPATTFLPP	|
LGPYSLDKDSLYLNGYNEPGPDEPPT	LGPYSLDKDSLYLNGYNEPGPDEPPU	Q8WXI7.3	666	691	NEPGPDEPPTTPKPATTFLPP	|
LGPYSLDKDSLYLNGYNEPGPDEPPT	LGPYSLDKDSLYLNGYNEPGPDEPPU	Q8WXI7.3	666	691	NEPGPDEPPTTPKPATTFLPP	|
LGPYSLDKDSLYLNGYNEPGPDEPPT	LGPYSLDKDSLYLNGYNEPGPDEPPU	Q8WXI7.3	666	691	NEPGPDEPPTTPKPATTFLPP	|
HSLYVNGFTHQSSMT	HSLYVNGFTHQSSMU	Q8WXI7.3	74	88	NGFTHQSSMTTTRTPDTSTMH	|
SHPAVPITANSLGSH	XHPAVPIUANSLGSH	P16150	95	109	SVPQETPHATSHPAVPITANS	|
SHPAVPITANSLGSH	XHPAVPIUANSLGSH	P16150	95	109	PITANSLGSHTVTGGTITTNS	|
STAPSSQETVQPTSPATALR	XTAPSSQETVQPUSPATALR	O00592	265	284	QQTSSQMPASSTAPSSQETVQ	|
SHPAVPITANSLGSH	XHPAVPIUANSLGSH	P16150	95	109	SVPQETPHATSHPAVPITANS	|
SHPAVPITANSLGSH	XHPAVPIUANSLGSH	P16150	95	109	PITANSLGSHTVTGGTITTNS	|
TGSPLPEPTTYQEVSIK	UGSPLPEPUTYQEVSIK	P16150	66	82	SPLWTSIGASTGSPLPEPTTY	|
TGSPLPEPTTYQEVSIK	UGSPLPEPUTYQEVSIK	P16150	66	82	SPLWTSIGASTGSPLPEPTTY	|
TMTTGSLEPSSGASGPQVSSVK	UMUTGSLEPSSGASGPQVSSVK	P16150	187	208	TSTGTTGPPVTMTTGSLEPSS	|
LTATEAQTTPLAATEAQT	LTATEAQTUPLAATEAQU	Q14242	105	122	TPLAATEAQTTPPAATEAQTT	|
TEPSATEALSMEPTTKR	UEPSATEALSMEPUTKR	Q14242	213	229	TPLAAMEALSTEPSATEALSM	|
TEPSATEALSMEPTTKR	UEPSATEALSMEPUTKR	Q14242	213	229	TPLAAMEALSTEPSATEALSM	|
TGSLEPSSGASGPQVSSVKL	UGSLEPXSGASGPQVSSVKL	P16150	190	209	GTTGPPVTMTTGSLEPSSGAS	|
TGSLEPSSGASGPQVSSVKL	UGSLEPXSGASGPQVSSVKL	P16150	190	209	SGPQVSSVKLSTMMSPTTSTN	|
MSSVPQETPHATSHPAVPI	MSSVPQETPHAUSHPAVPI	P16150	83	101	HATSHPAVPITANSLGSHTVT	|
TPTLPETMSSSPTAAST	TPTLPETMSSSPUAAST	O00592	285	301	MSSSPTAASTTHRYPKTPSPT	|
STVPTSKANEILASVK	XUVPUSKANEILASVK	O00592	42	57	TIMATDTAQQSTVPTSKANEI	|
TEAQTTPLAAMEAL	UEAQUUPLAAMEAL	Q14242	198	211	TEAQTTQPTATEAQTTPLAAM	|
TEAQTTPLAAMEAL	UEAQUUPLAAMEAL	Q14242	198	211	TTPLAAMEALSTEPSATEALS	|
TANSLGSHTVTGGTIT	UANSLGSHTVUGGTIU	P16150	102	117	HATSHPAVPITANSLGSHTVT	|
TANSLGSHTVTGGTIT	UANSLGSHTVUGGTIU	P16150	102	117	SHTVTGGTITTNSPETSSRTS	|
TVPTSKANEILASVK	UVPTXKANEILASVK	O00592	43	57	IMATDTAQQSTVPTSKANEIL	|
SSHSVTTDLTSTKAEHL	SSHSVTUDLTXTKAEHL	O00592	140	156	DLTSTKAEHLTTPHPTSPLSP	|
SSHSVTTDLTSTKAEHL	SSHSVTUDLTSUKAEHL	O00592	140	156	DLTSTKAEHLTTPHPTSPLSP	|
SSHSVTTDLTSTKAEHL	SSHSVTUDLTSUKAEHL	O00592	140	156	DLTSTKAEHLTTPHPTSPLSP	|
TVEPAARRSTGLDAGGAVTELT	UVEPAARRSTGLDAGGAVTELT	Q14242	41	62	LTGPGTPESTTVEPAARRSTG	|
TVEPAARRSTGLDAGGAVTELT	UVEPAARRSTGLDAGGAVTELT	Q14242	41	62	DAGGAVTELTTELANMGNLST	|
THRYPKTPSPTVAHESNWAK	UHRYPKUPSPTVAHESNWAK	O00592	302	321	MSSSPTAASTTHRYPKTPSPT	|
TVPTSKANEILASVK	UVPUSKANEILASVK	O00592	43	57	IMATDTAQQSTVPTSKANEIL	|
THRYPKTPSPTVAHESNWAK	UHRYPKUPSPTVAHESNWAK	O00592	302	321	MSSSPTAASTTHRYPKTPSPT	|
THRYPKTPSPTVAHESNWAK	UHRYPKUPSPUVAHESNWAK	O00592	302	321	MSSSPTAASTTHRYPKTPSPT	|
SMEPTTKRGLFIPFSVSSVTHK	XMEPUUKRGLFIPFSVSSVTHK	Q14242	222	243	STEPSATEALSMEPTTKRGLF	|
THRYPKTPSPTVAHESNWAK	UHRYPKUPSPUVAHESNWAK	O00592	302	321	MSSSPTAASTTHRYPKTPSPT	|
TTHRYPKTPSPTVAHESNWAK	UUHRYPKUPSPUVAHESNWAK	O00592	301	321	TMSSSPTAASTTHRYPKTPSP	|
THRYPKTPSPTVAHESNWAK	UHRYPKUPSPTVAHESNWAK	O00592	302	321	MSSSPTAASTTHRYPKTPSPT	|
LGPYSLDKDSLYLNGYNEPGPDEPPT	LGPYSLDKDSLYLNGYNEPGPDEPPU	Q8WXI7.3	666	691	NEPGPDEPPTTPKPATTFLPP	|
TSKANEILASVKA	USKANEILASVKA	O00592	46	58	TDTAQQSTVPTSKANEILASV	|
TSKANEILASVKA	USKANEILASVKA	O00592	46	58	ANEILASVKATTLGVSSDSPG	|
SSHSVTTDLTSTKAEHLT	SSHSVTTDLTSUKAEHLT	O00592	140	157	LTSTKAEHLTTPHPTSPLSPR	|
HSLYVNGFTHQSSM	HSLYVNGFUHQSSM	Q8WXI7.3	74	87	VNGFTHQSSMTTTRTPDTSTM	|
ADSTGDQTSALPPSTSINEGSPLWTSIGAS	ADSTGDQTXALPPSTSINEGSPLWTSIGAS	P16150	36	65	SPLWTSIGASTGSPLPEPTTY	|
LTATEAQTTPLAATEAQTTPPAATEAQT	LTATEAQTTPLAATEAQTUPPAATEAQT	Q14242	105	132	TPPAATEAQTTQPTGLEAQTT	|
SHPAVPITANSLGSHTV	XHPAVPIUANSLGSHTV	P16150	95	111	SVPQETPHATSHPAVPITANS	|
SHPAVPITANSLGSHTV	XHPAVPIUANSLGSHTV	P16150	95	111	TANSLGSHTVTGGTITTNSPE	|
TVPTSKANEILASVK	UVPTSKANEILASVK	O00592	43	57	IMATDTAQQSTVPTSKANEIL	|
TEPSATEALSMEPTTKR	UEPSATEALSMEPUTKR	Q14242	213	229	TPLAAMEALSTEPSATEALSM	|
TVPTSKANEILASVK	UVPUSKANEILASVK	O00592	43	57	IMATDTAQQSTVPTSKANEIL	|
SHPAVPITANSLGSHTV	XHPAVPIUANSLGSHTV	P16150	95	111	SVPQETPHATSHPAVPITANS	|
SHPAVPITANSLGSHTV	XHPAVPIUANSLGSHTV	P16150	95	111	TANSLGSHTVTGGTITTNSPE	|
SSHSVTTDLTSTKAEHL	SSHSVTTDLTXUKAEHL	O00592	140	156	DLTSTKAEHLTTPHPTSPLSP	|
TEPSATEALSMEPTTKR	UEPSATEALSMEPUTKR	Q14242	213	229	TPLAAMEALSTEPSATEALSM	|
SSHSVTTDLTSTKAEHLT	SSHSVTTDLTSUKAEHLT	O00592	140	157	LTSTKAEHLTTPHPTSPLSPR	|
TMTTGSLEPSSGASGPQVSSVK	UMUTGSLEPSSGASGPQVSSVK	P16150	187	208	TSTGTTGPPVTMTTGSLEPSS	|
THPVATPTSSGHDHLMK	UHPVATPUSSGHDHLMK	O00592	173	189	SPLSPRQPTLTHPVATPTSSG	|
SSHSVTTDLTSTKAEHL	SSHSVTTDLTSUKAEHL	O00592	140	156	DLTSTKAEHLTTPHPTSPLSP	|
LTATEAQTTPLAATEAQT	LTATEAQTTPLAATEAQU	Q14242	105	122	TPLAATEAQTTPPAATEAQTT	|
TVPTSKANEILASVK	UVPTXKANEILASVK	O00592	43	57	IMATDTAQQSTVPTSKANEIL	|
TGSLEPSSGASGPQVSSVKL	UGSLEPSXGASGPQVSSVKL	P16150	190	209	GTTGPPVTMTTGSLEPSSGAS	|
TGSLEPSSGASGPQVSSVKL	UGSLEPSXGASGPQVSSVKL	P16150	190	209	SGPQVSSVKLSTMMSPTTSTN	|
SSHSVTTDLTSTKAEHL	SSHSVTUDLTXTKAEHL	O00592	140	156	DLTSTKAEHLTTPHPTSPLSP	|
TGSLEPSSGASGPQVSSVKL	UGSLEPSXGASGPQVSSVKL	P16150	190	209	GTTGPPVTMTTGSLEPSSGAS	|
TGSLEPSSGASGPQVSSVKL	UGSLEPSXGASGPQVSSVKL	P16150	190	209	SGPQVSSVKLSTMMSPTTSTN	|
TSHPAVPITANSLGSHTV	USHPAVPIUANSLGSHTV	P16150	94	111	SSVPQETPHATSHPAVPITAN	|
TSHPAVPITANSLGSHTV	USHPAVPIUANSLGSHTV	P16150	94	111	TANSLGSHTVTGGTITTNSPE	|
STVPTSKANEILASVK	XUVPUSKANEILASVK	O00592	42	57	TIMATDTAQQSTVPTSKANEI	|
TGSLEPSSGASGPQVSSVK	UGSLEPSXGASGPQVSSVK	P16150	190	208	GTTGPPVTMTTGSLEPSSGAS	|
LGPYSLDKDSLYLNGYNEPGPDEPPTTPKPA	LGPYSLDKDSLYLNGYNEPGPDEPPUUPKPA	Q8WXI7.3	666	696	DEPPTTPKPATTFLPPLSEAT	|
THRYPKTPSPTVAHESNWAK	UHRYPKUPSPUVAHESNWAK	O00592	302	321	MSSSPTAASTTHRYPKTPSPT	|
THRYPKTPSPTVAHESNWAK	UHRYPKUPSPUVAHESNWAK	O00592	302	321	MSSSPTAASTTHRYPKTPSPT	|
SMEPTTKRGLFIPFSVSSVTHK	XMEPUUKRGLFIPFSVSSVTHK	Q14242	222	243	STEPSATEALSMEPTTKRGLF	|
THRYPKTPSPTVAHESNWAK	UHRYPKUPSPUVAHESNWAK	O00592	302	321	MSSSPTAASTTHRYPKTPSPT	|
THRYPKTPSPTVAHESNWAK	UHRYPKUPSPUVAHESNWAK	O00592	302	321	MSSSPTAASTTHRYPKTPSPT	|
THRYPKTPSPTVAHESNWAK	UHRYPKUPSPUVAHESNWAK	O00592	302	321	MSSSPTAASTTHRYPKTPSPT	|
SMEPTTKRGLFIPFSVSSVTHK	XMEPUUKRGLFIPFXVSSVTHK	Q14242	222	243	STEPSATEALSMEPTTKRGLF	|
SKANEILASVK	XKANEILASVK	O00592	47	57	DTAQQSTVPTSKANEILASVK	|
TPLAATEAQTTR	UPLAATEAQTTR	Q14242	93	104	TQPAATEAQTTPLAATEAQTT	|
LGPYSLDKDSLYLNGYNEPGPDEPPT	LGPYSLDKDSLYLNGYNEPGPDEPPU	Q8WXI7.3	666	691	NEPGPDEPPTTPKPATTFLPP	|
ISSSSSTVAIPGYTFTSPGMT	ISSSSSUVAIPGYTFTSPGMU	O00592	190	210	GYTFTSPGMTTTLLETVFHHV	|
IKMSSVPQETPHATSHPAVPI	IKMSSVPQETPHAUSHPAVPI	P16150	81	101	PEPTTYQEVSIKMSSVPQETP	|
IKMSSVPQETPHATSHPAVPI	IKMSSVPQETPHAUSHPAVPI	P16150	81	101	HATSHPAVPITANSLGSHTVT	|
TVPTSKANEILASVK	UVPUSKANEILASVK	O00592	43	57	IMATDTAQQSTVPTSKANEIL	|
SHPAVPITANSLGSHTV	XHPAVPIUANSLGSHTV	P16150	95	111	SVPQETPHATSHPAVPITANS	|
SHPAVPITANSLGSHTV	XHPAVPIUANSLGSHTV	P16150	95	111	TANSLGSHTVTGGTITTNSPE	|
TSHPAVPITANSLGSHTV	USHPAVPIUANSLGSHTV	P16150	94	111	SSVPQETPHATSHPAVPITAN	|
TSHPAVPITANSLGSHTV	USHPAVPIUANSLGSHTV	P16150	94	111	TANSLGSHTVTGGTITTNSPE	|
TEPSATEALSMEPTTKR	UEPSATEALSMEPUTKR	Q14242	213	229	TPLAAMEALSTEPSATEALSM	|
TEPSATEALSMEPTTKR	UEPSATEALSMEPUTKR	Q14242	213	229	TPLAAMEALSTEPSATEALSM	|
TEPSATEALSMEPT	UEPSAUEALSMEPU	Q14242	213	226	TPLAAMEALSTEPSATEALSM	|
TEPSATEALSMEPT	UEPSAUEALSMEPU	Q14242	213	226	ATEALSMEPTTKRGLFIPFSV	|
MSSVPQETPHATSHPAVPI	MSSVPQETPHAUSHPAVPI	P16150	83	101	HATSHPAVPITANSLGSHTVT	|
TEAQTTPLAAMEAL	UEAQUUPLAAMEAL	Q14242	198	211	TEAQTTQPTATEAQTTPLAAM	|
TEAQTTPLAAMEAL	UEAQUUPLAAMEAL	Q14242	198	211	TTPLAAMEALSTEPSATEALS	|
SSHSVTTDLTSTKAEHL	SSHSVTUDLTSUKAEHL	O00592	140	156	DLTSTKAEHLTTPHPTSPLSP	|
SSHSVTTDLTSTKAEHL	SSHSVTUDLTXTKAEHL	O00592	140	156	DLTSTKAEHLTTPHPTSPLSP	|
SKMYTTSITSDPK	XKMYUTSITSDPK	P16150	23	35	PLVSTSEPLSSKMYTTSITSD	|
SSHSVTTDLTSTKAEHL	SSHSVTUDLTSUKAEHL	O00592	140	156	DLTSTKAEHLTTPHPTSPLSP	|
TSHPAVPITANSLGSH	USHPAVPIUANSLGSH	P16150	94	109	SSVPQETPHATSHPAVPITAN	|
TSHPAVPITANSLGSH	USHPAVPIUANSLGSH	P16150	94	109	PITANSLGSHTVTGGTITTNS	|
SSHSVTTDLTSTKAEHL	SSHSVTUDLTSUKAEHL	O00592	140	156	DLTSTKAEHLTTPHPTSPLSP	|
SSHSVTTDLTSTKAEHLT	SSHSVTTDLTSUKAEHLU	O00592	140	157	LTSTKAEHLTTPHPTSPLSPR	|
THPVATPTSSGHDHLMK	UHPVAUPUSSGHDHLMK	O00592	173	189	SPLSPRQPTLTHPVATPTSSG	|
THRYPKTPSPTVAHESNWAK	UHRYPKUPSPUVAHESNWAK	O00592	302	321	MSSSPTAASTTHRYPKTPSPT	|
THRYPKTPSPTVAHESNWAK	UHRYPKUPSPUVAHESNWAK	O00592	302	321	MSSSPTAASTTHRYPKTPSPT	|
THRYPKTPSPTVAHESNWAK	UHRYPKUPSPUVAHESNWAK	O00592	302	321	MSSSPTAASTTHRYPKTPSPT	|
SSHSVTTDLTSTKAEHLT	SSHSVTUDLTXTKAEHLU	O00592	140	157	LTSTKAEHLTTPHPTSPLSPR	|
SMEPTTKRGLFIPFSVSSVTHK	XMEPUUKRGLFIPFXVSSVTHK	Q14242	222	243	STEPSATEALSMEPTTKRGLF	|
THRYPKTPSPTVAHESNWAK	UHRYPKUPSPTVAHESNWAK	O00592	302	321	MSSSPTAASTTHRYPKTPSPT	|
THRYPKTPSPTVAHESNWAK	UHRYPKUPSPUVAHESNWAK	O00592	302	321	MSSSPTAASTTHRYPKTPSPT	|
TTHRYPKTPSPTVAHESNWAK	UUHRYPKUPSPUVAHESNWAK	O00592	301	321	TMSSSPTAASTTHRYPKTPSP	|
THRYPKTPSPTVAHESNWAK	UHRYPKUPSPUVAHESNWAK	O00592	302	321	MSSSPTAASTTHRYPKTPSPT	|
TTHRYPKTPSPTVAHESNWAK	UUHRYPKUPSPUVAHESNWAK	O00592	301	321	TMSSSPTAASTTHRYPKTPSP	|
TTHRYPKTPSPTVAHESNWAK	UUHRYPKUPSPUVAHESNWAK	O00592	301	321	TMSSSPTAASTTHRYPKTPSP	|
LGPYSLDKDSLYLNGYNEPGPDEPPT	LGPYSLDKDSLYLNGYNEPGPDEPPU	Q8WXI7.3	666	691	NEPGPDEPPTTPKPATTFLPP	|
TVPFRNPDENSR	UVPFRNPDENSR	P16150	223	234	MSPTTSTNASTVPFRNPDENS	|
TVPFRNPDENSR	UVPFRNPDENSR	P16150	223	234	MSPTTSTNASTVPFRNPDENS	|
ANEILASVKAT	ANEILASVKAU	O00592	49	59	NEILASVKATTLGVSSDSPGT	|
LGPYSLDKDSLYLNGYNEPGPDEPPT	LGPYSLDKDSLYLNGYNEPGPDEPPU	Q8WXI7.3	666	691	NEPGPDEPPTTPKPATTFLPP	|
TQPTATEAQTTPLAAMEALSTEPSATEALSMEPTTK	UQPTATEAQTTPLAAMEALSTEPSATEALSMEPTTK	Q14242	193	228	TAPEATEAQTTQPTATEAQTT	|
TVPTSKANEILASVK	UVPTSKANEILASVK	O00592	43	57	IMATDTAQQSTVPTSKANEIL	|
TEPSATEALSMEPTTK	UEPSATEALSMEPTTK	Q14242	213	228	TPLAAMEALSTEPSATEALSM	|
SHPAVPITANSLGSH	XHPAVPIUANSLGSH	P16150	95	109	SVPQETPHATSHPAVPITANS	|
SHPAVPITANSLGSH	XHPAVPIUANSLGSH	P16150	95	109	PITANSLGSHTVTGGTITTNS	|
TAPTPASSVTIMATDTAQQS	TAPUPASSVTIMATDTAQQS	O00592	23	42	IMATDTAQQSTVPTSKANEIL	|
TKRGLFIPFSVSSVTHK	UKRGLFIPFSVSSVTHK	Q14242	227	243	ATEALSMEPTTKRGLFIPFSV	|
SSHSVTTDLTSTKAEHLT	SSHSVTTDLTSUKAEHLT	O00592	140	157	LTSTKAEHLTTPHPTSPLSPR	|
TGSLEPSSGASGPQVSSVK	UGSLEPXSGASGPQVSSVK	P16150	190	208	GTTGPPVTMTTGSLEPSSGAS	|
TEPSATEALSMEPT	UEPSAUEALSMEPU	Q14242	213	226	TPLAAMEALSTEPSATEALSM	|
TEPSATEALSMEPT	UEPSAUEALSMEPU	Q14242	213	226	ATEALSMEPTTKRGLFIPFSV	|
MSSVPQETPHATSHPAVPI	MSSVPQETPHAUSHPAVPI	P16150	83	101	HATSHPAVPITANSLGSHTVT	|
TVPTSKANEILASVK	UVPTXKANEILASVK	O00592	43	57	IMATDTAQQSTVPTSKANEIL	|
TEPSATEALSMEPT	UEPSAUEALSMEPU	Q14242	213	226	TPLAAMEALSTEPSATEALSM	|
TEPSATEALSMEPT	UEPSAUEALSMEPU	Q14242	213	226	ATEALSMEPTTKRGLFIPFSV	|
STAPSSQETVQPTSPATALR	XTAPSSQETVQPUSPATALR	O00592	265	284	QQTSSQMPASSTAPSSQETVQ	|
SGASGPQVSSVK	XGASGPQVSXVK	P16150	197	208	TMTTGSLEPSSGASGPQVSSV	|
PSSGASGPQVSSVK	PXSGASGPQVSSVK	P16150	195	208	PVTMTTGSLEPSSGASGPQVS	|
SSHSVTTDLTSTKAEHL	SSHSVTUDLTSUKAEHL	O00592	140	156	DLTSTKAEHLTTPHPTSPLSP	|
SKMYTTSITSDPK	XKMYUTSITSDPK	P16150	23	35	PLVSTSEPLSSKMYTTSITSD	|
MSSVPQETPHATSHPAVPITANSLGSHTVTGGTIT	MSSVPQETPHAUSHPAVPITANSLGSHTVTGGTIT	P16150	83	117	SHTVTGGTITTNSPETSSRTS	|
TPTLPETMSSSPTAAST	TPTLPETMSSSPUAAST	O00592	285	301	MSSSPTAASTTHRYPKTPSPT	|
MSSVPQETPHATSHPAVPITANSLGSHTV	MSSVPQETPHAUSHPAVPIUANSLGSHTV	P16150	83	111	TANSLGSHTVTGGTITTNSPE	|
SMEPTTKRGLFIPFSVSSVTHK	XMEPUUKRGLFIPFXVSSVTHK	Q14242	222	243	STEPSATEALSMEPTTKRGLF	|
SSHSVTTDLTSTKAEHL	SSHSVTUDLTXUKAEHL	O00592	140	156	DLTSTKAEHLTTPHPTSPLSP	|
TTHRYPKTPSPTVAHESNWAK	UUHRYPKUPSPUVAHESNWAK	O00592	301	321	TMSSSPTAASTTHRYPKTPSP	|
TEPSATEALSMEPTTKR	UEPSAUEALSMEPUTKR	Q14242	213	229	TPLAAMEALSTEPSATEALSM	|
THRYPKTPSPTVAHESNWAK	THRYPKUPSPUVAHESNWAK	O00592	302	321	MSSSPTAASTTHRYPKTPSPT	|
THRYPKTPSPTVAHESNWAK	UHRYPKUPSPUVAHESNWAK	O00592	302	321	MSSSPTAASTTHRYPKTPSPT	|
TVPFRNPDENSR	UVPFRNPDENSR	P16150	223	234	MSPTTSTNASTVPFRNPDENS	|
TVPFRNPDENSR	UVPFRNPDENSR	P16150	223	234	MSPTTSTNASTVPFRNPDENS	|
ISSSSSTVAIPGYTFTSPGMT	ISSSSSTVAIPGYTFTSPGMU	O00592	190	210	GYTFTSPGMTTTLLETVFHHV	|
LGPYSLDKDSLYLNGYNEPGPDEPPT	LGPYSLDKDSLYLNGYNEPGPDEPPU	Q8WXI7.3	666	691	NEPGPDEPPTTPKPATTFLPP	|
LGPYSLDKDSLYLNGYNEPGPDEPPT	LGPYSLDKDSLYLNGYNEPGPDEPPU	Q8WXI7.3	666	691	NEPGPDEPPTTPKPATTFLPP	|
HSLYVNGFTHQSSM	HSLYVNGFUHQSSM	Q8WXI7.3	74	87	VNGFTHQSSMTTTRTPDTSTM	|
TEPSATEALSMEPTTKR	UEPSATEALSMEPUTKR	Q14242	213	229	TPLAAMEALSTEPSATEALSM	|
HSLYVNGFTHQSSMT	HSLYVNGFTHQSSMU	Q8WXI7.3	74	88	NGFTHQSSMTTTRTPDTSTMH	|
MSSVPQETPHATSHPAVPI	MSSVPQETPHAUSHPAVPI	P16150	83	101	HATSHPAVPITANSLGSHTVT	|
TTPPAAMEAQT	UUPPAAMEAQU	Q14242	162	172	TTAPAAMEAQTTPPAAMEAQT	|
TTPPAAMEAQT	UUPPAAMEAQU	Q14242	162	172	TPPAAMEAQTTQTTAMEAQTT	|
TEPSATEALSMEPTTKR	UEPSATEALSMEPUTKR	Q14242	213	229	TPLAAMEALSTEPSATEALSM	|
TPTLPETMSSSPTAAST	TPTLPETMSSSPUAAST	O00592	285	301	MSSSPTAASTTHRYPKTPSPT	|
SHPAVPITANSLGSH	XHPAVPIUANSLGSH	P16150	95	109	SVPQETPHATSHPAVPITANS	|
SHPAVPITANSLGSH	XHPAVPIUANSLGSH	P16150	95	109	PITANSLGSHTVTGGTITTNS	|
TSHPAVPITANSLGSH	USHPAVPIUANSLGSH	P16150	94	109	SSVPQETPHATSHPAVPITAN	|
TSHPAVPITANSLGSH	USHPAVPIUANSLGSH	P16150	94	109	PITANSLGSHTVTGGTITTNS	|
MSSVPQETPHATSHPAVPI	MSSVPQETPHAUSHPAVPI	P16150	83	101	HATSHPAVPITANSLGSHTVT	|
TEPSATEALSMEPT	UEPSAUEALSMEPU	Q14242	213	226	TPLAAMEALSTEPSATEALSM	|
TEPSATEALSMEPT	UEPSAUEALSMEPU	Q14242	213	226	ATEALSMEPTTKRGLFIPFSV	|
TSHPAVPITANSLGSHTV	USHPAVPIUANSLGSHTV	P16150	94	111	SSVPQETPHATSHPAVPITAN	|
TSHPAVPITANSLGSHTV	USHPAVPIUANSLGSHTV	P16150	94	111	TANSLGSHTVTGGTITTNSPE	|
TVPTSKANEILASVK	UVPUSKANEILASVK	O00592	43	57	IMATDTAQQSTVPTSKANEIL	|
SHPAVPITANSLGSHTV	XHPAVPIUANSLGSHUV	P16150	95	111	SVPQETPHATSHPAVPITANS	|
SHPAVPITANSLGSHTV	XHPAVPIUANSLGSHUV	P16150	95	111	TANSLGSHTVTGGTITTNSPE	|
MSSVPQETPHATSHPAVPI	MSSVPQETPHAUSHPAVPI	P16150	83	101	HATSHPAVPITANSLGSHTVT	|
RSTGLDAGGAV	RSUGLDAGGAV	Q14242	48	58	STGLDAGGAVTELTTELANMG	|
THPVATPTSSGHDHLMK	UHPVAUPUSSGHDHLMK	O00592	173	189	SPLSPRQPTLTHPVATPTSSG	|
TMTTGSLEPSSGASGPQVSSVK	UMUUGSLEPSSGASGPQVSSVK	P16150	187	208	TSTGTTGPPVTMTTGSLEPSS	|
SSHSVTTDLTSTKAEHL	SSHSVTUDLTXTKAEHL	O00592	140	156	DLTSTKAEHLTTPHPTSPLSP	|
TVEPAARRSTGLDAGGAVTELT	UVEPAARRSTGLDAGGAVTELT	Q14242	41	62	LTGPGTPESTTVEPAARRSTG	|
TVEPAARRSTGLDAGGAVTELT	UVEPAARRSTGLDAGGAVTELT	Q14242	41	62	DAGGAVTELTTELANMGNLST	|
TEPSATEALSMEPTTKR	UEPSATEALSMEPUTKR	Q14242	213	229	TPLAAMEALSTEPSATEALSM	|
TANSLGSHTVTGGTIT	UANSLGSHTVUGGTIU	P16150	102	117	HATSHPAVPITANSLGSHTVT	|
TANSLGSHTVTGGTIT	UANSLGSHTVUGGTIU	P16150	102	117	SHTVTGGTITTNSPETSSRTS	|
TEPSATEALSMEPTTKR	UEPSAUEALSMEPUTKR	Q14242	213	229	TPLAAMEALSTEPSATEALSM	|
THRYPKTPSPTVAHESNWAK	UHRYPKUPSPUVAHESNWAK	O00592	302	321	MSSSPTAASTTHRYPKTPSPT	|
SMEPTTKRGLFIPFSVSSVTHK	XMEPUUKRGLFIPFSVSSVTHK	Q14242	222	243	STEPSATEALSMEPTTKRGLF	|
TEPSATEALSMEPTTKR	UEPSATEALSMEPUTKR	Q14242	213	229	TPLAAMEALSTEPSATEALSM	|
SMEPTTKRGLFIPFSVSSVTHK	XMEPUUKRGLFIPFXVSSVTHK	Q14242	222	243	STEPSATEALSMEPTTKRGLF	|
SMEPTTKRGLFIPFSVSSVTHK	XMEPUUKRGLFIPFSVSSVTHK	Q14242	222	243	STEPSATEALSMEPTTKRGLF	|
TTHRYPKTPSPTVAHESNWAK	UUHRYPKTPXPUVAHESNWAK	O00592	301	321	TMSSSPTAASTTHRYPKTPSP	|
SSPTAASTTHRYPKTPSPTVAHESNWAK	XSPTAASTUHRYPKUPSPUVAHESNWAK	O00592	294	321	RTPTLPETMSSSPTAASTTHR	|
TEALSMEPTTKR	UEALSMEPTTKR	Q14242	218	229	MEALSTEPSATEALSMEPTTK	|
LGPYSLDKDSLYLNGYNEPGPDEPPT	LGPYSLDKDSLYLNGYNEPGPDEPPU	Q8WXI7.3	666	691	NEPGPDEPPTTPKPATTFLPP	|
ASTVPFRNPDENSR	ASUVPFRNPDENSR	P16150	221	234	TMMSPTTSTNASTVPFRNPDE	|
DSLYLNGYNEPGPDEPPT	DSLYLNGYNEPGPDEPPU	Q8WXI7.3	674	691	NEPGPDEPPTTPKPATTFLPP	|
TVPFRNPDENSR	UVPFRNPDENSR	P16150	223	234	MSPTTSTNASTVPFRNPDENS	|
ASTVPFRNPDENSR	ASUVPFRNPDENSR	P16150	221	234	TMMSPTTSTNASTVPFRNPDE	|
HSLYVNGFTHQSSM	HSLYVNGFUHQSSM	Q8WXI7.3	74	87	VNGFTHQSSMTTTRTPDTSTM	|
LGPYSLDKDSLYLNGYNEPGPDEPPT	LGPYSLDKDSLYLNGYNEPGPDEPPU	Q8WXI7.3	666	691	NEPGPDEPPTTPKPATTFLPP	|
ISSSSSTVAIPGYTFTSPGMT	ISSSSSUVAIPGYTFTSPGMU	O00592	190	210	GYTFTSPGMTTTLLETVFHHV	|
ISSSSSTVAIPGYTFTSPGMT	ISSSSSUVAIPGYTFTSPGMU	O00592	190	210	GYTFTSPGMTTTLLETVFHHV	|
TEPSATEALSMEPT	UEPSAUEALSMEPU	Q14242	213	226	TPLAAMEALSTEPSATEALSM	|
TEPSATEALSMEPT	UEPSAUEALSMEPU	Q14242	213	226	ATEALSMEPTTKRGLFIPFSV	|
SITSDPKADSTGDQT	XITSDPKADSTGDQU	P16150	29	43	EPLSSKMYTTSITSDPKADST	|
SITSDPKADSTGDQT	XITSDPKADSTGDQU	P16150	29	43	PKADSTGDQTSALPPSTSINE	|
SHPAVPITANSLGSH	XHPAVPIUANSLGSH	P16150	95	109	SVPQETPHATSHPAVPITANS	|
SHPAVPITANSLGSH	XHPAVPIUANSLGSH	P16150	95	109	PITANSLGSHTVTGGTITTNS	|
TSHPAVPITANSLGSHTV	USHPAVPIUANSLGSHTV	P16150	94	111	SSVPQETPHATSHPAVPITAN	|
TSHPAVPITANSLGSHTV	USHPAVPIUANSLGSHTV	P16150	94	111	TANSLGSHTVTGGTITTNSPE	|
RSTGLDAGGAVTELT	RSTGLDAGGAVTELU	Q14242	48	62	DAGGAVTELTTELANMGNLST	|
ANEILASVKATTLGVS	ANEILASVKAUTLGVS	O00592	49	64	SVKATTLGVSSDSPGTTTLAQ	|
TTPLAAMEAL	UUPLAAMEAL	Q14242	202	211	TTQPTATEAQTTPLAAMEALS	|
TTPLAAMEAL	UUPLAAMEAL	Q14242	202	211	TTPLAAMEALSTEPSATEALS	|
MSSVPQETPHATSHPAVPI	MSSVPQETPHAUSHPAVPI	P16150	83	101	HATSHPAVPITANSLGSHTVT	|
TTQTTAMEAQT	UUQTTAMEAQU	Q14242	172	182	TTPPAAMEAQTTQTTAMEAQT	|
TTQTTAMEAQT	UUQTTAMEAQU	Q14242	172	182	TQTTAMEAQTTAPEATEAQTT	|
SHPAVPITANSLGSHTV	XHPAVPIUANSLGSHTV	P16150	95	111	SVPQETPHATSHPAVPITANS	|
SHPAVPITANSLGSHTV	XHPAVPIUANSLGSHTV	P16150	95	111	TANSLGSHTVTGGTITTNSPE	|
TEAQTTPLAAMEAL	UEAQUUPLAAMEAL	Q14242	198	211	TEAQTTQPTATEAQTTPLAAM	|
TEAQTTPLAAMEAL	UEAQUUPLAAMEAL	Q14242	198	211	TTPLAAMEALSTEPSATEALS	|
PSSGASGPQVSSVK	PXSGASGPQVSSVK	P16150	195	208	PVTMTTGSLEPSSGASGPQVS	|
TEPSATEALSMEPTTKR	UEPSATEALSMEPUTKR	Q14242	213	229	TPLAAMEALSTEPSATEALSM	|
TEAQTTPLAAMEAL	UEAQUUPLAAMEAL	Q14242	198	211	TEAQTTQPTATEAQTTPLAAM	|
TEAQTTPLAAMEAL	UEAQUUPLAAMEAL	Q14242	198	211	TTPLAAMEALSTEPSATEALS	|
TGSPLPEPTTYQEVSIK	UGSPLPEPUTYQEVSIK	P16150	66	82	SPLWTSIGASTGSPLPEPTTY	|
SSHSVTTDLTSTKAEHLT	SSHSVTTDLTSUKAEHLU	O00592	140	157	LTSTKAEHLTTPHPTSPLSPR	|
SSHSVTTDLTSTKAEHL	SSHSVTUDLTSUKAEHL	O00592	140	156	DLTSTKAEHLTTPHPTSPLSP	|
TSHPAVPITANSLGSHTV	USHPAVPIUANSLGSHTV	P16150	94	111	SSVPQETPHATSHPAVPITAN	|
TSHPAVPITANSLGSHTV	USHPAVPIUANSLGSHTV	P16150	94	111	TANSLGSHTVTGGTITTNSPE	|
SSHSVTTDLTSTKAEHL	SSHSVTUDLTXUKAEHL	O00592	140	156	DLTSTKAEHLTTPHPTSPLSP	|
SSHSVTTDLTSTKAEHL	SSHSVTUDLTSUKAEHL	O00592	140	156	DLTSTKAEHLTTPHPTSPLSP	|
THRYPKTPSPTVAHESNWAK	UHRYPKUPSPUVAHESNWAK	O00592	302	321	MSSSPTAASTTHRYPKTPSPT	|
TANSLGSHTVTGGTIT	UANSLGSHTVUGGTIU	P16150	102	117	HATSHPAVPITANSLGSHTVT	|
TANSLGSHTVTGGTIT	UANSLGSHTVUGGTIU	P16150	102	117	SHTVTGGTITTNSPETSSRTS	|
TQTTAMEAQTTAPEATEAQT	UQTTAMEAQTTAPEATEAQT	Q14242	173	192	TPPAAMEAQTTQTTAMEAQTT	|
TQTTAMEAQTTAPEATEAQT	UQTTAMEAQTTAPEATEAQT	Q14242	173	192	TAPEATEAQTTQPTATEAQTT	|
SMEPTTKRGLFIPFSVSSVTHK	XMEPUUKRGLFIPFXVSSVTHK	Q14242	222	243	STEPSATEALSMEPTTKRGLF	|
THRYPKTPSPTVAHESNWAK	UHRYPKUPSPUVAHESNWAK	O00592	302	321	MSSSPTAASTTHRYPKTPSPT	|
THRYPKTPSPTVAHESNWAK	UHRYPKUPSPUVAHESNWAK	O00592	302	321	MSSSPTAASTTHRYPKTPSPT	|
TTHRYPKTPSPTVAHESNWAK	UUHRYPKUPSPUVAHESNWAK	O00592	301	321	TMSSSPTAASTTHRYPKTPSP	|
THRYPKTPSPTVAHESNWAK	UHRYPKUPSPUVAHESNWAK	O00592	302	321	MSSSPTAASTTHRYPKTPSPT	|
THRYPKTPSPTVAHESNWAK	UHRYPKUPSPUVAHESNWAK	O00592	302	321	MSSSPTAASTTHRYPKTPSPT	|
TQPTATEAQTTPLAAMEALSTEPSATEALSMEPTTK	UQPTATEAQTTPLAAMEALSTEPSATEALSMEPTTK	Q14242	193	228	TAPEATEAQTTQPTATEAQTT	|
ASTVPFRNPDENSR	ASUVPFRNPDENSR	P16150	221	234	TMMSPTTSTNASTVPFRNPDE	|
TNLPYSQDKAQPG	UNLPYSQDKAQPG	Q8WXI7.3	970	982	TQHFYLNFTITNLPYSQDKAQ	|
TNLPYSQDKAQPG	UNLPYSQDKAQPG	Q8WXI7.3	970	982	PYSQDKAQPGTTNYQHHHHHH	|
ASTVPFRNPDENSR	ASUVPFRNPDENSR	P16150	221	234	TMMSPTTSTNASTVPFRNPDE	|
TSKANEILASVK	USKANEILASVK	O00592	46	57	TDTAQQSTVPTSKANEILASV	|
ISSSSSTVAIPGYTFTSPGMT	ISSSSSTVAIPGYTFTSPGMU	O00592	190	210	GYTFTSPGMTTTLLETVFHHV	|
TVPFRNPDENSR	UVPFRNPDENSR	P16150	223	234	MSPTTSTNASTVPFRNPDENS	|
TVPFRNPDENSR	UVPFRNPDENSR	P16150	223	234	MSPTTSTNASTVPFRNPDENS	|
MHLATSRTPASL	MHLAUSRTPASL	Q8WXI7.3	98	109	TTTRTPDTSTMHLATSRTPAS	|
MHLATSRTPASL	MHLAUSRTPASL	Q8WXI7.3	98	109	LATSRTPASLSGPTTASPLLV	|
MSSVPQETPHATSHPAVPI	MSSVPQETPHAUSHPAVPI	P16150	83	101	HATSHPAVPITANSLGSHTVT	|
TVPTSKANEILASVKA	UVPTXKANEILASVKA	O00592	43	58	IMATDTAQQSTVPTSKANEIL	|
TVPTSKANEILASVKA	UVPTXKANEILASVKA	O00592	43	58	ANEILASVKATTLGVSSDSPG	|
ANEILASVKAT	ANEILASVKAU	O00592	49	59	NEILASVKATTLGVSSDSPGT	|
TGSPLPEPTTYQEVSIK	UGSPLPEPUTYQEVSIK	P16150	66	82	SPLWTSIGASTGSPLPEPTTY	|
SALPPSTSINEGSPLW	XALPPSUSINEGSPLW	P16150	44	59	PKADSTGDQTSALPPSTSINE	|
SALPPSTSINEGSPLW	XALPPSUSINEGSPLW	P16150	44	59	TSINEGSPLWTSIGASTGSPL	|
TEPSATEALSMEPT	UEPSAUEALSMEPU	Q14242	213	226	TPLAAMEALSTEPSATEALSM	|
TEPSATEALSMEPT	UEPSAUEALSMEPU	Q14242	213	226	ATEALSMEPTTKRGLFIPFSV	|
LGPYSLDKDSLYLNGYNEPGPDEPPT	LGPYSLDKDSLYLNGYNEPGPDEPPU	Q8WXI7.3	666	691	NEPGPDEPPTTPKPATTFLPP	|
SHPAVPITANSLGSH	XHPAVPIUANSLGSH	P16150	95	109	SVPQETPHATSHPAVPITANS	|
SHPAVPITANSLGSH	XHPAVPIUANSLGSH	P16150	95	109	PITANSLGSHTVTGGTITTNS	|
TVPTSKANEILASVK	UVPTXKANEILASVK	O00592	43	57	IMATDTAQQSTVPTSKANEIL	|
MSSVPQETPHA	MSXVPQETPHA	P16150	83	93	SSVPQETPHATSHPAVPITAN	|
TSHPAVPITANSLGSHTV	USHPAVPIUANSLGSHTV	P16150	94	111	SSVPQETPHATSHPAVPITAN	|
TSHPAVPITANSLGSHTV	USHPAVPIUANSLGSHTV	P16150	94	111	TANSLGSHTVTGGTITTNSPE	|
TEPSATEALSMEPT	UEPSAUEALSMEPU	Q14242	213	226	TPLAAMEALSTEPSATEALSM	|
TEPSATEALSMEPT	UEPSAUEALSMEPU	Q14242	213	226	ATEALSMEPTTKRGLFIPFSV	|
TVPFRNPDENSR	UVPFRNPDENSR	P16150	223	234	MSPTTSTNASTVPFRNPDENS	|
TVPTSKANEILA	UVPUSKANEILA	O00592	43	54	IMATDTAQQSTVPTSKANEIL	|
TVPTSKANEILA	UVPUSKANEILA	O00592	43	54	PTSKANEILASVKATTLGVSS	|
SSHSVTTDLTSTKAEHL	SSHSVTUDLTSUKAEHL	O00592	140	156	DLTSTKAEHLTTPHPTSPLSP	|
SSHSVTTDLTSTKAEHL	SSHSVTTDLTXUKAEHL	O00592	140	156	DLTSTKAEHLTTPHPTSPLSP	|
TEAQTTPLAAMEAL	UEAQUUPLAAMEAL	Q14242	198	211	TEAQTTQPTATEAQTTPLAAM	|
TEAQTTPLAAMEAL	UEAQUUPLAAMEAL	Q14242	198	211	TTPLAAMEALSTEPSATEALS	|
SHPAVPITANSLGSHTV	XHPAVPIUANSLGSHUV	P16150	95	111	SVPQETPHATSHPAVPITANS	|
SHPAVPITANSLGSHTV	XHPAVPIUANSLGSHUV	P16150	95	111	TANSLGSHTVTGGTITTNSPE	|
TGSLEPSSGASGPQVSSVKL	UGSLEPSXGASGPQVSSVKL	P16150	190	209	GTTGPPVTMTTGSLEPSSGAS	|
TGSLEPSSGASGPQVSSVKL	UGSLEPSXGASGPQVSSVKL	P16150	190	209	SGPQVSSVKLSTMMSPTTSTN	|
TSHPAVPITANSLGSH	USHPAVPIUANSLGSH	P16150	94	109	SSVPQETPHATSHPAVPITAN	|
TSHPAVPITANSLGSH	USHPAVPIUANSLGSH	P16150	94	109	PITANSLGSHTVTGGTITTNS	|
SSHSVTTDLTSTKAEHL	SSHSVTUDLTSUKAEHL	O00592	140	156	DLTSTKAEHLTTPHPTSPLSP	|
GSLEPSSGASGPQVSSVK	GSLEPXSGASGPQVSSVK	P16150	191	208	TTGPPVTMTTGSLEPSSGASG	|
TGSLEPSSGASGPQVSSVKL	UGSLEPXSGASGPQVSSVKL	P16150	190	209	GTTGPPVTMTTGSLEPSSGAS	|
TGSLEPSSGASGPQVSSVKL	UGSLEPXSGASGPQVSSVKL	P16150	190	209	SGPQVSSVKLSTMMSPTTSTN	|
STVPTSKANEILASVK	XUVPTXKANEILASVK	O00592	42	57	TIMATDTAQQSTVPTSKANEI	|
SMEPTTKRGLFIPFSVSSVTHK	XMEPUUKRGLFIPFXVSSVTHK	Q14242	222	243	STEPSATEALSMEPTTKRGLF	|
TQPTATEAQTTPLAAMEALSTEPSATEALSMEPTTK	UQPTATEAQTTPLAAMEALSTEPSATEALSMEPTTK	Q14242	193	228	TAPEATEAQTTQPTATEAQTT	|
TVPFRNPDENSR	UVPFRNPDENSR	P16150	223	234	MSPTTSTNASTVPFRNPDENS	|
SSHSVTTDLTSTKAEHL	SSHSVTTDLTXTKAEHL	O00592	140	156	DLTSTKAEHLTTPHPTSPLSP	|
TQTTAMEAQT	UQTTAMEAQU	Q14242	173	182	TPPAAMEAQTTQTTAMEAQTT	|
TQTTAMEAQT	UQTTAMEAQU	Q14242	173	182	TQTTAMEAQTTAPEATEAQTT	|
TVPFRNPDENSR	UVPFRNPDENSR	P16150	223	234	MSPTTSTNASTVPFRNPDENS	|
MSSVPQETPHAT	MSSVPQETPHAU	P16150	83	94	SVPQETPHATSHPAVPITANS	|
TVPFRNPDENSR	UVPFRNPDENSR	P16150	223	234	MSPTTSTNASTVPFRNPDENS	|
SALPPSTSINEGSPLW	XALPPSUSINEGSPLW	P16150	44	59	PKADSTGDQTSALPPSTSINE	|
SALPPSTSINEGSPLW	XALPPSUSINEGSPLW	P16150	44	59	TSINEGSPLWTSIGASTGSPL	|
TQPTGLEAQT	UQPTGLEAQU	Q14242	133	142	TPPAATEAQTTQPTGLEAQTT	|
TQPTGLEAQT	UQPTGLEAQU	Q14242	133	142	TQPTGLEAQTTAPAAMEAQTT	|
TQPTGLEAQT	UQPTGLEAQU	Q14242	133	142	TPPAATEAQTTQPTGLEAQTT	|
TQPTGLEAQT	UQPTGLEAQU	Q14242	133	142	TQPTGLEAQTTAPAAMEAQTT	|
TVPFRNPDENSR	UVPFRNPDENSR	P16150	223	234	MSPTTSTNASTVPFRNPDENS	|
TQPTGLEAQT	UQPTGLEAQU	Q14242	133	142	TPPAATEAQTTQPTGLEAQTT	|
TQPTGLEAQT	UQPTGLEAQU	Q14242	133	142	TQPTGLEAQTTAPAAMEAQTT	|
TANSLGSHTV	UANSLGSHUV	P16150	102	111	HATSHPAVPITANSLGSHTVT	|
TANSLGSHTV	UANSLGSHUV	P16150	102	111	TANSLGSHTVTGGTITTNSPE	|
TANSLGSHTV	UANSLGSHUV	P16150	102	111	HATSHPAVPITANSLGSHTVT	|
TANSLGSHTV	UANSLGSHUV	P16150	102	111	TANSLGSHTVTGGTITTNSPE	|
TGSPLPEPTTYQEVSIK	UGSPLPEPUTYQEVSIK	P16150	66	82	SPLWTSIGASTGSPLPEPTTY	|
TSTPGTPTVYLGASK	USUPGTPTVYLGASK	Q8WXI7.3	401	415	GFTHRSSVSTTSTPGTPTVYL	|
THPVATPTSSGHDHLMK	UHPVAUPUSSGHDHLMK	O00592	173	189	SPLSPRQPTLTHPVATPTSSG	|
SHPAVPITANSLGSHTV	XHPAVPIUANSLGSHUV	P16150	95	111	SVPQETPHATSHPAVPITANS	|
SHPAVPITANSLGSHTV	XHPAVPIUANSLGSHUV	P16150	95	111	TANSLGSHTVTGGTITTNSPE	|
SSHSVTTDLTSTKAEHL	SSHSVTUDLTSUKAEHL	O00592	140	156	DLTSTKAEHLTTPHPTSPLSP	|
TTPLAAMEAL	UUPLAAMEAL	Q14242	202	211	TTQPTATEAQTTPLAAMEALS	|
TTPLAAMEAL	UUPLAAMEAL	Q14242	202	211	TTPLAAMEALSTEPSATEALS	|
SSHSVTTDLTSTKAEHL	SSHSVTUDLTXTKAEHL	O00592	140	156	DLTSTKAEHLTTPHPTSPLSP	|
LTATEAQTTPLAATEAQT	LTATEAQTTPLAATEAQU	Q14242	105	122	TPLAATEAQTTPPAATEAQTT	|
TVSLETSKGTSGPPV	UVSLETXKGUSGPPV	P16150	154	168	GTSGPPLTMATVSLETSKGTS	|
TVSLETSKGTSGPPV	UVSLETXKGUSGPPV	P16150	154	168	TSKGTSGPPVTMATDSLETST	|
TTPLAAMEAL	UUPLAAMEAL	Q14242	202	211	TTQPTATEAQTTPLAAMEALS	|
TTPLAAMEAL	UUPLAAMEAL	Q14242	202	211	TTPLAAMEALSTEPSATEALS	|
TANSLGSHTV	UANSLGSHUV	P16150	102	111	HATSHPAVPITANSLGSHTVT	|
TANSLGSHTV	UANSLGSHUV	P16150	102	111	TANSLGSHTVTGGTITTNSPE	|
TVPFRNPDENSR	UVPFRNPDENSR	P16150	223	234	MSPTTSTNASTVPFRNPDENS	|
TEPSATEALSMEPT	UEPSAUEALSMEPU	Q14242	213	226	TPLAAMEALSTEPSATEALSM	|
TEPSATEALSMEPT	UEPSAUEALSMEPU	Q14242	213	226	ATEALSMEPTTKRGLFIPFSV	|
TVPFRNPDENSR	UVPFRNPDENSR	P16150	223	234	MSPTTSTNASTVPFRNPDENS	|
SSHSVTTDLTSTKAEHLT	SSHSVTTDLTSUKAEHLU	O00592	140	157	LTSTKAEHLTTPHPTSPLSPR	|
MHLATSRTPASLSGPT	MHLAUSRTPASLSGPU	Q8WXI7.3	98	113	TTTRTPDTSTMHLATSRTPAS	|
MHLATSRTPASLSGPT	MHLAUSRTPASLSGPU	Q8WXI7.3	98	113	RTPASLSGPTTASPLLVLFTI	|
SSHSVTTDLTSTKAEHL	SSHSVTUDLTSUKAEHL	O00592	140	156	DLTSTKAEHLTTPHPTSPLSP	|
TEPSATEALSMEPTTKR	UEPSAUEALSMEPUTKR	Q14242	213	229	TPLAAMEALSTEPSATEALSM	|
TANSLGSHTVTGGTIT	UANSLGSHUVUGGTIU	P16150	102	117	HATSHPAVPITANSLGSHTVT	|
TANSLGSHTVTGGTIT	UANSLGSHUVUGGTIU	P16150	102	117	SHTVTGGTITTNSPETSSRTS	|
TEPSATEALSMEPTTKR	UEPSAUEALSMEPUTKR	Q14242	213	229	TPLAAMEALSTEPSATEALSM	|
SSHSVTTDLTSTKAEHL	SSHSVTUDLTXUKAEHL	O00592	140	156	DLTSTKAEHLTTPHPTSPLSP	|
TTHRYPKTPSPTVAHESNWAK	UTHRYPKUPSPUVAHESNWAK	O00592	301	321	TMSSSPTAASTTHRYPKTPSP	|
ISSSSSTVAIPGYTFTSPGMT	ISSSSSTVAIPGYTFTSPGMU	O00592	190	210	GYTFTSPGMTTTLLETVFHHV	|
LGPYSLDKDSLYLNGYNEPGPDEPPT	LGPYSLDKDSLYLNGYNEPGPDEPPU	Q8WXI7.3	666	691	NEPGPDEPPTTPKPATTFLPP	|
ISSSSSTVAIPGYTFTSPGMTT	ISSSSSTVAIPGYTFTSPGMTU	O00592	190	211	YTFTSPGMTTTLLETVFHHVS	|
STGLDAGGAVTELT	XTGLDAGGAVTELT	Q14242	49	62	DAGGAVTELTTELANMGNLST	|
TVPFRNPDENSR	UVPFRNPDENSR	P16150	223	234	MSPTTSTNASTVPFRNPDENS	|
TVPFRNPDENSR	UVPFRNPDENSR	P16150	223	234	MSPTTSTNASTVPFRNPDENS	|
TVPTSKANEILASVK	UVPUSKANEILASVK	O00592	43	57	IMATDTAQQSTVPTSKANEIL	|
STGLDAGGAVTELT	STGLDAGGAVTELU	Q14242	49	62	DAGGAVTELTTELANMGNLST	|
SHPAVPITANSLGSHTV	XHPAVPIUANSLGSHTV	P16150	95	111	SVPQETPHATSHPAVPITANS	|
SHPAVPITANSLGSHTV	XHPAVPIUANSLGSHTV	P16150	95	111	TANSLGSHTVTGGTITTNSPE	|
SHPAVPITANSLGSHTV	XHPAVPIUANSLGSHTV	P16150	95	111	SVPQETPHATSHPAVPITANS	|
SHPAVPITANSLGSHTV	XHPAVPIUANSLGSHTV	P16150	95	111	TANSLGSHTVTGGTITTNSPE	|
SHPAVPITANSLGSHTV	XHPAVPIUANSLGSHTV	P16150	95	111	SVPQETPHATSHPAVPITANS	|
SHPAVPITANSLGSHTV	XHPAVPIUANSLGSHTV	P16150	95	111	TANSLGSHTVTGGTITTNSPE	|
TEPSATEALSMEPT	UEPSAUEALSMEPU	Q14242	213	226	TPLAAMEALSTEPSATEALSM	|
TEPSATEALSMEPT	UEPSAUEALSMEPU	Q14242	213	226	ATEALSMEPTTKRGLFIPFSV	|
TQPTGLEAQT	UQPTGLEAQU	Q14242	133	142	TPPAATEAQTTQPTGLEAQTT	|
TQPTGLEAQT	UQPTGLEAQU	Q14242	133	142	TQPTGLEAQTTAPAAMEAQTT	|
TNLPYSQDKAQPGTTNYQHHHHHH	UNLPYSQDKAQPGTTNYQHHHHHH	Q8WXI7.3	970	993	TQHFYLNFTITNLPYSQDKAQ	|
TEPSATEALSMEPT	UEPSAUEALSMEPU	Q14242	213	226	TPLAAMEALSTEPSATEALSM	|
TEPSATEALSMEPT	UEPSAUEALSMEPU	Q14242	213	226	ATEALSMEPTTKRGLFIPFSV	|
SALPPSTSINEGSPLWTSIGAS	XALPPSTSINEGSPLWTSIGAS	P16150	44	65	PKADSTGDQTSALPPSTSINE	|
SALPPSTSINEGSPLWTSIGAS	XALPPSTSINEGSPLWTSIGAS	P16150	44	65	SPLWTSIGASTGSPLPEPTTY	|
TEPSATEALSMEPTTKR	UEPSATEALSMEPUTKR	Q14242	213	229	TPLAAMEALSTEPSATEALSM	|
SALPPSTSINEGSPLW	XALPPSUSINEGSPLW	P16150	44	59	PKADSTGDQTSALPPSTSINE	|
SALPPSTSINEGSPLW	XALPPSUSINEGSPLW	P16150	44	59	TSINEGSPLWTSIGASTGSPL	|
SHPAVPITANSLGSH	XHPAVPIUANSLGSH	P16150	95	109	SVPQETPHATSHPAVPITANS	|
SHPAVPITANSLGSH	XHPAVPIUANSLGSH	P16150	95	109	PITANSLGSHTVTGGTITTNS	|
STAPSSQETVQPTSPATALR	XTAPSSQETVQPTXPATALR	O00592	265	284	QQTSSQMPASSTAPSSQETVQ	|
TEPSATEALSMEPT	UEPSAUEALSMEPU	Q14242	213	226	TPLAAMEALSTEPSATEALSM	|
TEPSATEALSMEPT	UEPSAUEALSMEPU	Q14242	213	226	ATEALSMEPTTKRGLFIPFSV	|
TANSLGSHTV	UANSLGSHUV	P16150	102	111	HATSHPAVPITANSLGSHTVT	|
TANSLGSHTV	UANSLGSHUV	P16150	102	111	TANSLGSHTVTGGTITTNSPE	|
TANSLGSHTV	UANSLGSHUV	P16150	102	111	HATSHPAVPITANSLGSHTVT	|
TANSLGSHTV	UANSLGSHUV	P16150	102	111	TANSLGSHTVTGGTITTNSPE	|
TEPSATEALSMEPT	UEPSAUEALSMEPU	Q14242	213	226	TPLAAMEALSTEPSATEALSM	|
TEPSATEALSMEPT	UEPSAUEALSMEPU	Q14242	213	226	ATEALSMEPTTKRGLFIPFSV	|
IKMSSVPQETPHATSHPAVPI	IKMSSVPQETPHAUSHPAVPI	P16150	81	101	PEPTTYQEVSIKMSSVPQETP	|
IKMSSVPQETPHATSHPAVPI	IKMSSVPQETPHAUSHPAVPI	P16150	81	101	HATSHPAVPITANSLGSHTVT	|
RSTGLDAGGAV	RSUGLDAGGAV	Q14242	48	58	STGLDAGGAVTELTTELANMG	|
TSHPAVPITANSLGSHTV	USHPAVPIUANSLGSHTV	P16150	94	111	SSVPQETPHATSHPAVPITAN	|
TSHPAVPITANSLGSHTV	USHPAVPIUANSLGSHTV	P16150	94	111	TANSLGSHTVTGGTITTNSPE	|
TVPTSKANEILASVK	UVPUSKANEILASVK	O00592	43	57	IMATDTAQQSTVPTSKANEIL	|
STEPSATEALSMEPT	XUEPSAUEALSMEPU	Q14242	212	226	TTPLAAMEALSTEPSATEALS	|
STEPSATEALSMEPT	XUEPSAUEALSMEPU	Q14242	212	226	ATEALSMEPTTKRGLFIPFSV	|
TTQTTAMEAQT	UUQTTAMEAQU	Q14242	172	182	TTPPAAMEAQTTQTTAMEAQT	|
TTQTTAMEAQT	UUQTTAMEAQU	Q14242	172	182	TQTTAMEAQTTAPEATEAQTT	|
TEPSATEALSMEPTTKR	UEPSAUEALSMEPUTKR	Q14242	213	229	TPLAAMEALSTEPSATEALSM	|
TVPTSKANEILA	UVPTXKANEILA	O00592	43	54	IMATDTAQQSTVPTSKANEIL	|
TVPTSKANEILA	UVPTXKANEILA	O00592	43	54	PTSKANEILASVKATTLGVSS	|
TANSLGSHTV	UANSLGSHTV	P16150	102	111	HATSHPAVPITANSLGSHTVT	|
TANSLGSHTV	UANSLGSHTV	P16150	102	111	TANSLGSHTVTGGTITTNSPE	|
TANSLGSHTV	UANSLGSHTV	P16150	102	111	HATSHPAVPITANSLGSHTVT	|
TANSLGSHTV	UANSLGSHTV	P16150	102	111	TANSLGSHTVTGGTITTNSPE	|
MSSVPQETPHA	MSXVPQETPHA	P16150	83	93	SSVPQETPHATSHPAVPITAN	|
SHPAVPITANSLGSHTV	XHPAVPIUANSLGSHTV	P16150	95	111	SVPQETPHATSHPAVPITANS	|
SHPAVPITANSLGSHTV	XHPAVPIUANSLGSHTV	P16150	95	111	TANSLGSHTVTGGTITTNSPE	|
SGASGPQVSSVK	XGASGPQVSXVK	P16150	197	208	TMTTGSLEPSSGASGPQVSSV	|
TSHPAVPITANSLGSH	USHPAVPIUANSLGSH	P16150	94	109	SSVPQETPHATSHPAVPITAN	|
TSHPAVPITANSLGSH	USHPAVPIUANSLGSH	P16150	94	109	PITANSLGSHTVTGGTITTNS	|
TTPLAAMEAL	UUPLAAMEAL	Q14242	202	211	TTQPTATEAQTTPLAAMEALS	|
TTPLAAMEAL	UUPLAAMEAL	Q14242	202	211	TTPLAAMEALSTEPSATEALS	|
SIKMSSVPQETPHA	XIKMSXVPQETPHA	P16150	80	93	LPEPTTYQEVSIKMSSVPQET	|
SIKMSSVPQETPHA	XIKMSXVPQETPHA	P16150	80	93	SSVPQETPHATSHPAVPITAN	|
SSHSVTTDLTSTKAEHL	SSHSVTUDLTXTKAEHL	O00592	140	156	DLTSTKAEHLTTPHPTSPLSP	|
MSSVPQETPHATSHPAVPITANSLGSHTVTGGTIT	MSSVPQETPHAUSHPAVPITANSLGSHTVTGGTIT	P16150	83	117	SHTVTGGTITTNSPETSSRTS	|
TSTPGTPTVYLGASK	USUPGTPTVYLGASK	Q8WXI7.3	401	415	GFTHRSSVSTTSTPGTPTVYL	|
SVPQETPHATSHPAVPI	XVPQETPHAUSHPAVPI	P16150	85	101	TYQEVSIKMSSVPQETPHATS	|
SVPQETPHATSHPAVPI	XVPQETPHAUSHPAVPI	P16150	85	101	HATSHPAVPITANSLGSHTVT	|
TGSLEPSSGASGPQVSSVK	UGSLEPXSGASGPQVSSVK	P16150	190	208	GTTGPPVTMTTGSLEPSSGAS	|
THPVATPTSSGHDHLMK	UHPVAUPTSSGHDHLMK	O00592	173	189	SPLSPRQPTLTHPVATPTSSG	|
TEPSATEALSMEPTTKR	UEPSATEALSMEPUTKR	Q14242	213	229	TPLAAMEALSTEPSATEALSM	|
SSHSVTTDLTSTKAEHL	SSHSVTUDLTSUKAEHL	O00592	140	156	DLTSTKAEHLTTPHPTSPLSP	|
SMEPTTKRGLFIPFSVSSVTHK	XMEPUUKRGLFIPFXVSSVTHK	Q14242	222	243	STEPSATEALSMEPTTKRGLF	|
SMEPTTKRGLFIPFSVSSVTHK	XMEPUUKRGLFIPFSVSSVTHK	Q14242	222	243	STEPSATEALSMEPTTKRGLF	|
TEPSATEALSMEPTTKR	UEPSAUEALSMEPUTKR	Q14242	213	229	TPLAAMEALSTEPSATEALSM	|
TGSLEPSSGASGPQVSSVKL	UGSLEPXSGASGPQVSSVKL	P16150	190	209	GTTGPPVTMTTGSLEPSSGAS	|
TGSLEPSSGASGPQVSSVKL	UGSLEPXSGASGPQVSSVKL	P16150	190	209	SGPQVSSVKLSTMMSPTTSTN	|
THRYPKTPSPTVAHESNWAK	UHRYPKUPSPTVAHESNWAK	O00592	302	321	MSSSPTAASTTHRYPKTPSPT	|
TTGSLEPSSGASGPQVSSVK	UUGSLEPSXGASGPQVSSVK	P16150	189	208	TGTTGPPVTMTTGSLEPSSGA	|
TTGSLEPSSGASGPQVSSVK	UTGSLEPSSGASGPQVSSVK	P16150	189	208	TGTTGPPVTMTTGSLEPSSGA	|
TTPLAATEAQTTR	UUPLAATEAQTTR	Q14242	92	104	TTQPAATEAQTTPLAATEAQT	|
TGLDAGGAVTELT	UGLDAGGAVTELT	Q14242	50	62	TTVEPAARRSTGLDAGGAVTE	|
TGLDAGGAVTELT	UGLDAGGAVTELT	Q14242	50	62	DAGGAVTELTTELANMGNLST	|
MHLATSRTPASL	MHLAUSRTPASL	Q8WXI7.3	98	109	TTTRTPDTSTMHLATSRTPAS	|
MHLATSRTPASL	MHLAUSRTPASL	Q8WXI7.3	98	109	LATSRTPASLSGPTTASPLLV	|
TPLAAMEALSTEPSATEALSMEPTTK	UPLAAMEALSTEPSATEALSMEPTTK	Q14242	203	228	TQPTATEAQTTPLAAMEALST	|
TVPFRNPDENSR	UVPFRNPDENSR	P16150	223	234	MSPTTSTNASTVPFRNPDENS	|
ISSSSSTVAIPGYTF	ISSSSSUVAIPGYTF	O00592	190	204	STVAIPGYTFTSPGMTTTLLE	|
IKMSSVPQETPHATSHPAVPI	IKMSSVPQETPHAUSHPAVPI	P16150	81	101	PEPTTYQEVSIKMSSVPQETP	|
IKMSSVPQETPHATSHPAVPI	IKMSSVPQETPHAUSHPAVPI	P16150	81	101	HATSHPAVPITANSLGSHTVT	|
TVPFRNPDENSR	UVPFRNPDENSR	P16150	223	234	MSPTTSTNASTVPFRNPDENS	|
TTPPAAMEAQ	UUPPAAMEAQ	Q14242	162	171	TTAPAAMEAQTTPPAAMEAQT	|
TTPPAAMEAQ	UUPPAAMEAQ	Q14242	162	171	TTPPAAMEAQTTQTTAMEAQT	|
MSSVPQETPHATSHPAVPI	MSSVPQETPHAUSHPAVPI	P16150	83	101	HATSHPAVPITANSLGSHTVT	|
HSLYVNGFTHQSSM	HSLYVNGFUHQSSM	Q8WXI7.3	74	87	VNGFTHQSSMTTTRTPDTSTM	|
SHPAVPITANSLGSHTV	XHPAVPIUANSLGSHTV	P16150	95	111	SVPQETPHATSHPAVPITANS	|
SHPAVPITANSLGSHTV	XHPAVPIUANSLGSHTV	P16150	95	111	TANSLGSHTVTGGTITTNSPE	|
SALPPSTSINEGSPLW	XALPPSUSINEGSPLW	P16150	44	59	PKADSTGDQTSALPPSTSINE	|
SALPPSTSINEGSPLW	XALPPSUSINEGSPLW	P16150	44	59	TSINEGSPLWTSIGASTGSPL	|
HSLYVNGFTHQSSMT	HSLYVNGFTHQSSMU	Q8WXI7.3	74	88	NGFTHQSSMTTTRTPDTSTMH	|
STAPSSQETVQPTSPATALR	XTAPSSQETVQPUSPATALR	O00592	265	284	QQTSSQMPASSTAPSSQETVQ	|
SALPPSTSINEGSPLW	XALPPSUSINEGSPLW	P16150	44	59	PKADSTGDQTSALPPSTSINE	|
SALPPSTSINEGSPLW	XALPPSUSINEGSPLW	P16150	44	59	TSINEGSPLWTSIGASTGSPL	|
ISSSSSTVAIPGYTF	ISSSSSUVAIPGYTF	O00592	190	204	STVAIPGYTFTSPGMTTTLLE	|
TAPTPASSVTIMATDTAQQS	TAPUPASSVTIMATDTAQQS	O00592	23	42	IMATDTAQQSTVPTSKANEIL	|
SHPAVPITANSLGSH	XHPAVPIUANSLGSH	P16150	95	109	SVPQETPHATSHPAVPITANS	|
SHPAVPITANSLGSH	XHPAVPIUANSLGSH	P16150	95	109	PITANSLGSHTVTGGTITTNS	|
TVPTSKANEILASVKAT	UVPUSKANEILASVKAU	O00592	43	59	IMATDTAQQSTVPTSKANEIL	|
TVPTSKANEILASVKAT	UVPUSKANEILASVKAU	O00592	43	59	NEILASVKATTLGVSSDSPGT	|
ANEILASVKAT	ANEILASVKAU	O00592	49	59	NEILASVKATTLGVSSDSPGT	|
STAPSSQETVQPTSPATALR	XTAPSSQETVQPUSPATALR	O00592	265	284	QQTSSQMPASSTAPSSQETVQ	|
TEPSATEALSMEP	UEPSATEALSMEP	Q14242	213	225	TPLAAMEALSTEPSATEALSM	|
TEPSATEALSMEP	UEPSATEALSMEP	Q14242	213	225	SATEALSMEPTTKRGLFIPFS	|
TANSLGSHTV	UANSLGSHUV	P16150	102	111	HATSHPAVPITANSLGSHTVT	|
TANSLGSHTV	UANSLGSHUV	P16150	102	111	TANSLGSHTVTGGTITTNSPE	|
TEPSATEALSMEP	UEPSATEALSMEP	Q14242	213	225	TPLAAMEALSTEPSATEALSM	|
TEPSATEALSMEP	UEPSATEALSMEP	Q14242	213	225	SATEALSMEPTTKRGLFIPFS	|
TVPFRNPDENSR	UVPFRNPDENSR	P16150	223	234	MSPTTSTNASTVPFRNPDENS	|
TPPAAMEAQT	UPPAAMEAQU	Q14242	163	172	TAPAAMEAQTTPPAAMEAQTT	|
TPPAAMEAQT	UPPAAMEAQU	Q14242	163	172	TPPAAMEAQTTQTTAMEAQTT	|
TPPAAMEAQT	UPPAAMEAQU	Q14242	163	172	TAPAAMEAQTTPPAAMEAQTT	|
TPPAAMEAQT	UPPAAMEAQU	Q14242	163	172	TPPAAMEAQTTQTTAMEAQTT	|
SHPAVPITANSLGSH	XHPAVPIUANSLGSH	P16150	95	109	SVPQETPHATSHPAVPITANS	|
SHPAVPITANSLGSH	XHPAVPIUANSLGSH	P16150	95	109	PITANSLGSHTVTGGTITTNS	|
SALPPSTSINEGSPLWTSIGAS	XALPPSTSINEGSPLWTSIGAS	P16150	44	65	PKADSTGDQTSALPPSTSINE	|
SALPPSTSINEGSPLWTSIGAS	XALPPSTSINEGSPLWTSIGAS	P16150	44	65	SPLWTSIGASTGSPLPEPTTY	|
MSSVPQETPHAT	MSSVPQETPHAU	P16150	83	94	SVPQETPHATSHPAVPITANS	|
MSSVPQETPHA	MSXVPQETPHA	P16150	83	93	SSVPQETPHATSHPAVPITAN	|
TTQPTGLEAQT	UUQPTGLEAQU	Q14242	132	142	TTPPAATEAQTTQPTGLEAQT	|
TTQPTGLEAQT	UUQPTGLEAQU	Q14242	132	142	TQPTGLEAQTTAPAAMEAQTT	|
TTQPTGLEAQT	UUQPTGLEAQU	Q14242	132	142	TTPPAATEAQTTQPTGLEAQT	|
TTQPTGLEAQT	UUQPTGLEAQU	Q14242	132	142	TQPTGLEAQTTAPAAMEAQTT	|
STEPSATEALSMEPT	XUEPSAUEALSMEPU	Q14242	212	226	TTPLAAMEALSTEPSATEALS	|
STEPSATEALSMEPT	XUEPSAUEALSMEPU	Q14242	212	226	ATEALSMEPTTKRGLFIPFSV	|
TTYQEVSIK	UTYQEVSIK	P16150	74	82	ASTGSPLPEPTTYQEVSIKMS	|
MSSVPQETPHAT	MSSVPQETPHAU	P16150	83	94	SVPQETPHATSHPAVPITANS	|
TANSLGSHTV	UANSLGSHUV	P16150	102	111	HATSHPAVPITANSLGSHTVT	|
TANSLGSHTV	UANSLGSHUV	P16150	102	111	TANSLGSHTVTGGTITTNSPE	|
MSSVPQETPHA	MSXVPQETPHA	P16150	83	93	SSVPQETPHATSHPAVPITAN	|
TSHPAVPITANSLGSH	USHPAVPIUANSLGSH	P16150	94	109	SSVPQETPHATSHPAVPITAN	|
TSHPAVPITANSLGSH	USHPAVPIUANSLGSH	P16150	94	109	PITANSLGSHTVTGGTITTNS	|
SHPAVPITANSLGSHTV	XHPAVPIUANSLGSHUV	P16150	95	111	SVPQETPHATSHPAVPITANS	|
SHPAVPITANSLGSHTV	XHPAVPIUANSLGSHUV	P16150	95	111	TANSLGSHTVTGGTITTNSPE	|
TPPAAMEAQT	UPPAAMEAQU	Q14242	163	172	TAPAAMEAQTTPPAAMEAQTT	|
TPPAAMEAQT	UPPAAMEAQU	Q14242	163	172	TPPAAMEAQTTQTTAMEAQTT	|
SALPPSTSINEGSPLWTSIGAS	XALPPSTSINEGSPLWTSIGAS	P16150	44	65	PKADSTGDQTSALPPSTSINE	|
SALPPSTSINEGSPLWTSIGAS	XALPPSTSINEGSPLWTSIGAS	P16150	44	65	SPLWTSIGASTGSPLPEPTTY	|
SHPAVPITANSLGSHTV	XHPAVPIUANSLGSHTV	P16150	95	111	SVPQETPHATSHPAVPITANS	|
SHPAVPITANSLGSHTV	XHPAVPIUANSLGSHTV	P16150	95	111	TANSLGSHTVTGGTITTNSPE	|
TGSPLPEPTTYQEVSIK	UGSPLPEPUTYQEVSIK	P16150	66	82	SPLWTSIGASTGSPLPEPTTY	|
TVPFRNPDENSR	UVPFRNPDENSR	P16150	223	234	MSPTTSTNASTVPFRNPDENS	|
RSTGLDAGGAV	RSUGLDAGGAV	Q14242	48	58	STGLDAGGAVTELTTELANMG	|
TVPTSKANEILA	UVPUSKANEILA	O00592	43	54	IMATDTAQQSTVPTSKANEIL	|
TVPTSKANEILA	UVPUSKANEILA	O00592	43	54	PTSKANEILASVKATTLGVSS	|
SALPPSTSINEGSPLWTSIGA	XALPPSTSINEGSPLWTSIGA	P16150	44	64	PKADSTGDQTSALPPSTSINE	|
SALPPSTSINEGSPLWTSIGA	XALPPSTSINEGSPLWTSIGA	P16150	44	64	GSPLWTSIGASTGSPLPEPTT	|
TVPFRNPDENSR	UVPFRNPDENSR	P16150	223	234	MSPTTSTNASTVPFRNPDENS	|
SSHSVTTDLTSTKAEHL	SSHSVTUDLTXTKAEHL	O00592	140	156	DLTSTKAEHLTTPHPTSPLSP	|
TVPTSKANEILA	UVPUSKANEILA	O00592	43	54	IMATDTAQQSTVPTSKANEIL	|
TVPTSKANEILA	UVPUSKANEILA	O00592	43	54	PTSKANEILASVKATTLGVSS	|
SHPAVPITANSLGSHTV	XHPAVPIUANSLGSHUV	P16150	95	111	SVPQETPHATSHPAVPITANS	|
SHPAVPITANSLGSHTV	XHPAVPIUANSLGSHUV	P16150	95	111	TANSLGSHTVTGGTITTNSPE	|
SGASGPQVSSVK	XGAXGPQVSSVK	P16150	197	208	TMTTGSLEPSSGASGPQVSSV	|
THPVATPTSSGHDHLMK	UHPVAUPUSSGHDHLMK	O00592	173	189	SPLSPRQPTLTHPVATPTSSG	|
TKRGLFIPFSVSSVTHK	UKRGLFIPFXVSSVTHK	Q14242	227	243	ATEALSMEPTTKRGLFIPFSV	|
SIKMSSVPQETPHA	XIKMXSVPQEUPHA	P16150	80	93	LPEPTTYQEVSIKMSSVPQET	|
SIKMSSVPQETPHA	XIKMXSVPQEUPHA	P16150	80	93	SSVPQETPHATSHPAVPITAN	|
TVPTSKANEILASVK	UVPUSKANEILASVK	O00592	43	57	IMATDTAQQSTVPTSKANEIL	|
SSHSVTTDLTSTKAEHL	SSHSVTUDLTXUKAEHL	O00592	140	156	DLTSTKAEHLTTPHPTSPLSP	|
TANSLGSHTVTGGTIT	UANSLGSHUVUGGTIU	P16150	102	117	HATSHPAVPITANSLGSHTVT	|
TANSLGSHTVTGGTIT	UANSLGSHUVUGGTIU	P16150	102	117	SHTVTGGTITTNSPETSSRTS	|
SSHSVTTDLTSTKAEHL	SSHSVTUDLTXUKAEHL	O00592	140	156	DLTSTKAEHLTTPHPTSPLSP	|
SSHSVTTDLTSTKAEHL	SSHSVTUDLTXTKAEHL	O00592	140	156	DLTSTKAEHLTTPHPTSPLSP	|
TGSLEPSSGASGPQVSSVK	UGSLEPXSGASGPQVSSVK	P16150	190	208	GTTGPPVTMTTGSLEPSSGAS	|
TSKANEILASVKA	USKANEILASVKA	O00592	46	58	TDTAQQSTVPTSKANEILASV	|
TSKANEILASVKA	USKANEILASVKA	O00592	46	58	ANEILASVKATTLGVSSDSPG	|
HSLYVNGFTHQSSM	HSLYVNGFUHQSSM	Q8WXI7.3	74	87	VNGFTHQSSMTTTRTPDTSTM	|
TVPFRNPDENSR	UVPFRNPDENSR	P16150	223	234	MSPTTSTNASTVPFRNPDENS	|
SALPPSTSINEGSPLW	XALPPSUSINEGSPLW	P16150	44	59	PKADSTGDQTSALPPSTSINE	|
SALPPSTSINEGSPLW	XALPPSUSINEGSPLW	P16150	44	59	TSINEGSPLWTSIGASTGSPL	|
MSSVPQETPHATSHPAVPI	MSSVPQETPHAUSHPAVPI	P16150	83	101	HATSHPAVPITANSLGSHTVT	|
STAPSSQETVQPTSPATALR	XTAPSSQETVQPUSPATALR	O00592	265	284	QQTSSQMPASSTAPSSQETVQ	|
TVPFRNPDENSR	UVPFRNPDENSR	P16150	223	234	MSPTTSTNASTVPFRNPDENS	|
TTYQEVSIKM	UTYQEVSIKM	P16150	74	83	ASTGSPLPEPTTYQEVSIKMS	|
TTYQEVSIKM	UTYQEVSIKM	P16150	74	83	TTYQEVSIKMSSVPQETPHAT	|
STAPSSQETVQPTSPATALR	XTAPSSQETVQPUSPATALR	O00592	265	284	QQTSSQMPASSTAPSSQETVQ	|
SITSDPKADSTGDQT	XITSDPKADSTGDQU	P16150	29	43	EPLSSKMYTTSITSDPKADST	|
SITSDPKADSTGDQT	XITSDPKADSTGDQU	P16150	29	43	PKADSTGDQTSALPPSTSINE	|
TTPPAAMEAQT	UUPPAAMEAQU	Q14242	162	172	TTAPAAMEAQTTPPAAMEAQT	|
TTPPAAMEAQT	UUPPAAMEAQU	Q14242	162	172	TPPAAMEAQTTQTTAMEAQTT	|
TQPTGLEAQT	UQPTGLEAQU	Q14242	133	142	TPPAATEAQTTQPTGLEAQTT	|
TQPTGLEAQT	UQPTGLEAQU	Q14242	133	142	TQPTGLEAQTTAPAAMEAQTT	|
TQPTGLEAQT	UQPTGLEAQU	Q14242	133	142	TPPAATEAQTTQPTGLEAQTT	|
TQPTGLEAQT	UQPTGLEAQU	Q14242	133	142	TQPTGLEAQTTAPAAMEAQTT	|
ASTVPFRNPDENSR	AXTVPFRNPDENSR	P16150	221	234	TMMSPTTSTNASTVPFRNPDE	|
TPPAAMEAQT	UPPAAMEAQU	Q14242	163	172	TAPAAMEAQTTPPAAMEAQTT	|
TPPAAMEAQT	UPPAAMEAQU	Q14242	163	172	TPPAAMEAQTTQTTAMEAQTT	|
SALPPSTSINEGSPLW	XALPPSUSINEGSPLW	P16150	44	59	PKADSTGDQTSALPPSTSINE	|
SALPPSTSINEGSPLW	XALPPSUSINEGSPLW	P16150	44	59	TSINEGSPLWTSIGASTGSPL	|
TQTTAMEAQTTAPEA	UQTTAMEAQUTAPEA	Q14242	173	187	TPPAAMEAQTTQTTAMEAQTT	|
TQTTAMEAQTTAPEA	UQTTAMEAQUTAPEA	Q14242	173	187	MEAQTTAPEATEAQTTQPTAT	|
TQPTGLEAQT	UQPTGLEAQU	Q14242	133	142	TPPAATEAQTTQPTGLEAQTT	|
TQPTGLEAQT	UQPTGLEAQU	Q14242	133	142	TQPTGLEAQTTAPAAMEAQTT	|
TANSLGSHTV	UANSLGSHUV	P16150	102	111	HATSHPAVPITANSLGSHTVT	|
TANSLGSHTV	UANSLGSHUV	P16150	102	111	TANSLGSHTVTGGTITTNSPE	|
MSSVPQETPHATSHPAVPI	MSSVPQETPHAUSHPAVPI	P16150	83	101	HATSHPAVPITANSLGSHTVT	|
ANEILASVKAT	ANEILASVKAU	O00592	49	59	NEILASVKATTLGVSSDSPGT	|
TPPAAMEAQT	UPPAAMEAQU	Q14242	163	172	TAPAAMEAQTTPPAAMEAQTT	|
TPPAAMEAQT	UPPAAMEAQU	Q14242	163	172	TPPAAMEAQTTQTTAMEAQTT	|
SHPAVPITANSLGSHTV	XHPAVPIUANSLGSHTV	P16150	95	111	SVPQETPHATSHPAVPITANS	|
SHPAVPITANSLGSHTV	XHPAVPIUANSLGSHTV	P16150	95	111	TANSLGSHTVTGGTITTNSPE	|
TQPTGLEAQT	UQPTGLEAQU	Q14242	133	142	TPPAATEAQTTQPTGLEAQTT	|
TQPTGLEAQT	UQPTGLEAQU	Q14242	133	142	TQPTGLEAQTTAPAAMEAQTT	|
TTYQEVSIK	UTYQEVSIK	P16150	74	82	ASTGSPLPEPTTYQEVSIKMS	|
SHPAVPITANSLGSHTV	XHPAVPIUANSLGSHUV	P16150	95	111	SVPQETPHATSHPAVPITANS	|
SHPAVPITANSLGSHTV	XHPAVPIUANSLGSHUV	P16150	95	111	TANSLGSHTVTGGTITTNSPE	|
TEAQTTPLAAMEAL	UEAQUUPLAAMEAL	Q14242	198	211	TEAQTTQPTATEAQTTPLAAM	|
TEAQTTPLAAMEAL	UEAQUUPLAAMEAL	Q14242	198	211	TTPLAAMEALSTEPSATEALS	|
MSSVPQETPHATSHPAVPI	MSSVPQETPHAUSHPAVPI	P16150	83	101	HATSHPAVPITANSLGSHTVT	|
TTAPEATEAQT	UTAPEATEAQU	Q14242	182	192	TTQTTAMEAQTTAPEATEAQT	|
TTAPEATEAQT	UTAPEATEAQU	Q14242	182	192	TAPEATEAQTTQPTATEAQTT	|
TGSLEPSSGASGPQVSSVK	UGSLEPSXGASGPQVSSVK	P16150	190	208	GTTGPPVTMTTGSLEPSSGAS	|
SHPAVPITANSLGSHTV	XHPAVPIUANSLGSHUV	P16150	95	111	SVPQETPHATSHPAVPITANS	|
SHPAVPITANSLGSHTV	XHPAVPIUANSLGSHUV	P16150	95	111	TANSLGSHTVTGGTITTNSPE	|
SHPAVPITANSLGSHTV	XHPAVPIUANSLGSHTV	P16150	95	111	SVPQETPHATSHPAVPITANS	|
SHPAVPITANSLGSHTV	XHPAVPIUANSLGSHTV	P16150	95	111	TANSLGSHTVTGGTITTNSPE	|
TTPPAAMEAQT	UUPPAAMEAQU	Q14242	162	172	TTAPAAMEAQTTPPAAMEAQT	|
TTPPAAMEAQT	UUPPAAMEAQU	Q14242	162	172	TPPAAMEAQTTQTTAMEAQTT	|
TPPAAMEAQT	UPPAAMEAQU	Q14242	163	172	TAPAAMEAQTTPPAAMEAQTT	|
TPPAAMEAQT	UPPAAMEAQU	Q14242	163	172	TPPAAMEAQTTQTTAMEAQTT	|
TPTLPETMSSSPTAAST	TPTLPETMSSSPTAASU	O00592	285	301	MSSSPTAASTTHRYPKTPSPT	|
TAPEATEAQT	UAPEAUEAQU	Q14242	183	192	TQTTAMEAQTTAPEATEAQTT	|
TAPEATEAQT	UAPEAUEAQU	Q14242	183	192	TAPEATEAQTTQPTATEAQTT	|
TGSPLPEPTTYQEVSIK	UGSPLPEPUTYQEVSIK	P16150	66	82	SPLWTSIGASTGSPLPEPTTY	|
TPPAAMEAQT	UPPAAMEAQU	Q14242	163	172	TAPAAMEAQTTPPAAMEAQTT	|
TPPAAMEAQT	UPPAAMEAQU	Q14242	163	172	TPPAAMEAQTTQTTAMEAQTT	|
TEPSATEALSMEPT	UEPSAUEALSMEPU	Q14242	213	226	TPLAAMEALSTEPSATEALSM	|
TEPSATEALSMEPT	UEPSAUEALSMEPU	Q14242	213	226	ATEALSMEPTTKRGLFIPFSV	|
SSHSVTTDLTSTKAEHL	SSHSVTUDLTSUKAEHL	O00592	140	156	DLTSTKAEHLTTPHPTSPLSP	|
STAPSSQETVQPTSPATALR	XTAPSSQETVQPUSPATALR	O00592	265	284	QQTSSQMPASSTAPSSQETVQ	|
TEPSATEALSMEPTTKR	UEPSAUEALSMEPUTKR	Q14242	213	229	TPLAAMEALSTEPSATEALSM	|
SSHSVTTDLTSTKAEHL	SSHSVTUDLTXTKAEHL	O00592	140	156	DLTSTKAEHLTTPHPTSPLSP	|
TSHPAVPITANSLGSH	USHPAVPIUANSLGSH	P16150	94	109	SSVPQETPHATSHPAVPITAN	|
TSHPAVPITANSLGSH	USHPAVPIUANSLGSH	P16150	94	109	PITANSLGSHTVTGGTITTNS	|
TVPTSKANEILASVK	UVPUSKANEILASVK	O00592	43	57	IMATDTAQQSTVPTSKANEIL	|
TSHPAVPITANSLGSHTV	USHPAVPIUANSLGSHUV	P16150	94	111	SSVPQETPHATSHPAVPITAN	|
TSHPAVPITANSLGSHTV	USHPAVPIUANSLGSHUV	P16150	94	111	TANSLGSHTVTGGTITTNSPE	|
TTPLAAMEALS	UUPLAAMEALS	Q14242	202	212	TTQPTATEAQTTPLAAMEALS	|
TTPLAAMEALS	UUPLAAMEALS	Q14242	202	212	TPLAAMEALSTEPSATEALSM	|
THRYPKTPSPTVAHESNWAK	UHRYPKUPSPTVAHESNWAK	O00592	302	321	MSSSPTAASTTHRYPKTPSPT	|
TEPSATEALSMEPTTKR	UEPSATEALSMEPUTKR	Q14242	213	229	TPLAAMEALSTEPSATEALSM	|
TVPTSKANEILASVK	UVPTXKANEILASVK	O00592	43	57	IMATDTAQQSTVPTSKANEIL	|
TEPSATEALSMEPTTKR	UEPSAUEALSMEPUTKR	Q14242	213	229	TPLAAMEALSTEPSATEALSM	|
STVPTSKANEILASVK	XUVPUSKANEILASVK	O00592	42	57	TIMATDTAQQSTVPTSKANEI	|
SMEPTTKRGLFIPFSVSSVTHK	XMEPUUKRGLFIPFSVSSVTHK	Q14242	222	243	STEPSATEALSMEPTTKRGLF	|
SMEPTTKRGLFIPFSVSSVTHK	XMEPUUKRGLFIPFSVSSVTHK	Q14242	222	243	STEPSATEALSMEPTTKRGLF	|
GSLEPSSGASGPQVSSVK	GXLEPXSGASGPQVSSVK	P16150	191	208	TTGPPVTMTTGSLEPSSGASG	|
LGPYSLDKDSLYLNGYNEPGPDEPPT	LGPYSLDKDSLYLNGYNEPGPDEPPU	Q8WXI7.3	666	691	NEPGPDEPPTTPKPATTFLPP	|
TGLDAGGAVTELT	UGLDAGGAVTELT	Q14242	50	62	TTVEPAARRSTGLDAGGAVTE	|
TGLDAGGAVTELT	UGLDAGGAVTELT	Q14242	50	62	DAGGAVTELTTELANMGNLST	|
TEPSATEALSMEPTTKR	UEPSATEALSMEPTTKR	Q14242	213	229	TPLAAMEALSTEPSATEALSM	|
TEPSATEALSMEPT	UEPSAUEALSMEPU	Q14242	213	226	TPLAAMEALSTEPSATEALSM	|
TEPSATEALSMEPT	UEPSAUEALSMEPU	Q14242	213	226	ATEALSMEPTTKRGLFIPFSV	|
TVPFRNPDENSR	UVPFRNPDENSR	P16150	223	234	MSPTTSTNASTVPFRNPDENS	|
TQTTAMEAQT	UQTTAMEAQU	Q14242	173	182	TPPAAMEAQTTQTTAMEAQTT	|
TQTTAMEAQT	UQTTAMEAQU	Q14242	173	182	TQTTAMEAQTTAPEATEAQTT	|
TTPPAAMEAQ	UUPPAAMEAQ	Q14242	162	171	TTAPAAMEAQTTPPAAMEAQT	|
TTPPAAMEAQ	UUPPAAMEAQ	Q14242	162	171	TTPPAAMEAQTTQTTAMEAQT	|
TVPFRNPDENSR	UVPFRNPDENSR	P16150	223	234	MSPTTSTNASTVPFRNPDENS	|
MSSVPQETPHA	MSXVPQETPHA	P16150	83	93	SSVPQETPHATSHPAVPITAN	|
SALPPSTSINEGSPLW	XALPPSUSINEGSPLW	P16150	44	59	PKADSTGDQTSALPPSTSINE	|
SALPPSTSINEGSPLW	XALPPSUSINEGSPLW	P16150	44	59	TSINEGSPLWTSIGASTGSPL	|
ISSSSSTVAIPGYTF	ISSSSSUVAIPGYTF	O00592	190	204	STVAIPGYTFTSPGMTTTLLE	|
MHLATSRTPASL	MHLAUSRTPASL	Q8WXI7.3	98	109	TTTRTPDTSTMHLATSRTPAS	|
MHLATSRTPASL	MHLAUSRTPASL	Q8WXI7.3	98	109	LATSRTPASLSGPTTASPLLV	|
ISSSSSTVAIPGYTF	ISSSSSUVAIPGYTF	O00592	190	204	STVAIPGYTFTSPGMTTTLLE	|
TQPTGLEAQT	UQPTGLEAQU	Q14242	133	142	TPPAATEAQTTQPTGLEAQTT	|
TQPTGLEAQT	UQPTGLEAQU	Q14242	133	142	TQPTGLEAQTTAPAAMEAQTT	|
TTPPAAMEAQ	UUPPAAMEAQ	Q14242	162	171	TTAPAAMEAQTTPPAAMEAQT	|
TTPPAAMEAQ	UUPPAAMEAQ	Q14242	162	171	TTPPAAMEAQTTQTTAMEAQT	|
TTQPTGLEAQT	UUQPTGLEAQU	Q14242	132	142	TTPPAATEAQTTQPTGLEAQT	|
TTQPTGLEAQT	UUQPTGLEAQU	Q14242	132	142	TQPTGLEAQTTAPAAMEAQTT	|
TVPTSKANEILASVK	UVPUSKANEILASVK	O00592	43	57	IMATDTAQQSTVPTSKANEIL	|
STGLDAGGAVTELT	STGLDAGGAVTELU	Q14242	49	62	DAGGAVTELTTELANMGNLST	|
SKANEILASVKAT	XKANEILASVKAU	O00592	47	59	DTAQQSTVPTSKANEILASVK	|
SKANEILASVKAT	XKANEILASVKAU	O00592	47	59	NEILASVKATTLGVSSDSPGT	|
TQPTGLEAQT	UQPTGLEAQU	Q14242	133	142	TPPAATEAQTTQPTGLEAQTT	|
TQPTGLEAQT	UQPTGLEAQU	Q14242	133	142	TQPTGLEAQTTAPAAMEAQTT	|
TQTTAMEAQTTAPEA	UQTTAMEAQUTAPEA	Q14242	173	187	TPPAAMEAQTTQTTAMEAQTT	|
TQTTAMEAQTTAPEA	UQTTAMEAQUTAPEA	Q14242	173	187	MEAQTTAPEATEAQTTQPTAT	|
TQPTGLEAQT	UQPTGLEAQU	Q14242	133	142	TPPAATEAQTTQPTGLEAQTT	|
TQPTGLEAQT	UQPTGLEAQU	Q14242	133	142	TQPTGLEAQTTAPAAMEAQTT	|
TTPPAAMEAQ	UUPPAAMEAQ	Q14242	162	171	TTAPAAMEAQTTPPAAMEAQT	|
TTPPAAMEAQ	UUPPAAMEAQ	Q14242	162	171	TTPPAAMEAQTTQTTAMEAQT	|
TQPTGLEAQT	UQPTGLEAQU	Q14242	133	142	TPPAATEAQTTQPTGLEAQTT	|
TQPTGLEAQT	UQPTGLEAQU	Q14242	133	142	TQPTGLEAQTTAPAAMEAQTT	|
MSSVPQETPHATSHPAVPI	MSSVPQETPHAUSHPAVPI	P16150	83	101	HATSHPAVPITANSLGSHTVT	|
MSSVPQETPHATSHPAVPI	MSSVPQETPHAUSHPAVPI	P16150	83	101	HATSHPAVPITANSLGSHTVT	|
MSSVPQETPHATSHPAVPI	MSSVPQETPHAUSHPAVPI	P16150	83	101	HATSHPAVPITANSLGSHTVT	|
MSSVPQETPHATSHPAVPI	MSSVPQETPHAUSHPAVPI	P16150	83	101	HATSHPAVPITANSLGSHTVT	|
TVPFRNPDENSR	UVPFRNPDENSR	P16150	223	234	MSPTTSTNASTVPFRNPDENS	|
TQTTAMEAQT	UQUTAMEAQU	Q14242	173	182	TPPAAMEAQTTQTTAMEAQTT	|
TQTTAMEAQT	UQUTAMEAQU	Q14242	173	182	TQTTAMEAQTTAPEATEAQTT	|
TSKANEILASVKAT	USKANEILASVKAU	O00592	46	59	TDTAQQSTVPTSKANEILASV	|
TSKANEILASVKAT	USKANEILASVKAU	O00592	46	59	NEILASVKATTLGVSSDSPGT	|
TSHPAVPITANSLGSHTV	USHPAVPIUANSLGSHTV	P16150	94	111	SSVPQETPHATSHPAVPITAN	|
TSHPAVPITANSLGSHTV	USHPAVPIUANSLGSHTV	P16150	94	111	TANSLGSHTVTGGTITTNSPE	|
STEPSATEALSMEPT	XUEPSAUEALSMEPU	Q14242	212	226	TTPLAAMEALSTEPSATEALS	|
STEPSATEALSMEPT	XUEPSAUEALSMEPU	Q14242	212	226	ATEALSMEPTTKRGLFIPFSV	|
TVPTSKANEILASVK	UVPUSKANEILASVK	O00592	43	57	IMATDTAQQSTVPTSKANEIL	|
TVPTSKANEILASVK	UVPUSKANEILASVK	O00592	43	57	IMATDTAQQSTVPTSKANEIL	|
TVPFRNPDENSR	UVPFRNPDENSR	P16150	223	234	MSPTTSTNASTVPFRNPDENS	|
TTPLAAMEAL	UUPLAAMEAL	Q14242	202	211	TTQPTATEAQTTPLAAMEALS	|
TTPLAAMEAL	UUPLAAMEAL	Q14242	202	211	TTPLAAMEALSTEPSATEALS	|
TVPTSKANEILASVK	UVPUSKANEILASVK	O00592	43	57	IMATDTAQQSTVPTSKANEIL	|
RSTGLDAGGAV	RSUGLDAGGAV	Q14242	48	58	STGLDAGGAVTELTTELANMG	|
TEAQTTPLAAMEAL	UEAQUUPLAAMEAL	Q14242	198	211	TEAQTTQPTATEAQTTPLAAM	|
TEAQTTPLAAMEAL	UEAQUUPLAAMEAL	Q14242	198	211	TTPLAAMEALSTEPSATEALS	|
TEAQTTPLAAMEALS	UEAQUUPLAAMEALX	Q14242	198	212	TEAQTTQPTATEAQTTPLAAM	|
TEAQTTPLAAMEALS	UEAQUUPLAAMEALX	Q14242	198	212	TPLAAMEALSTEPSATEALSM	|
TTYQEVSIK	UTYQEVSIK	P16150	74	82	ASTGSPLPEPTTYQEVSIKMS	|
TVPTSKANEILASVKA	UVPTXKANEILASVKA	O00592	43	58	IMATDTAQQSTVPTSKANEIL	|
TVPTSKANEILASVKA	UVPTXKANEILASVKA	O00592	43	58	ANEILASVKATTLGVSSDSPG	|
TGSLEPSSGASGPQVSSVKL	UGSLEPSXGASGPQVSSVKL	P16150	190	209	GTTGPPVTMTTGSLEPSSGAS	|
TGSLEPSSGASGPQVSSVKL	UGSLEPSXGASGPQVSSVKL	P16150	190	209	SGPQVSSVKLSTMMSPTTSTN	|
TVQPTSPATALR	UVQPUSPATALR	O00592	273	284	ASSTAPSSQETVQPTSPATAL	|
SHPAVPITANSLGSHTV	XHPAVPIUANSLGSHUV	P16150	95	111	SVPQETPHATSHPAVPITANS	|
SHPAVPITANSLGSHTV	XHPAVPIUANSLGSHUV	P16150	95	111	TANSLGSHTVTGGTITTNSPE	|
TEPSATEALSMEPT	UEPSAUEALSMEPU	Q14242	213	226	TPLAAMEALSTEPSATEALSM	|
TEPSATEALSMEPT	UEPSAUEALSMEPU	Q14242	213	226	ATEALSMEPTTKRGLFIPFSV	|
TAASSLETSRGT	UAASSLETSRGU	P16150	134	145	SSRTSGAPVTTAASSLETSRG	|
TAASSLETSRGT	UAASSLETSRGU	P16150	134	145	ASSLETSRGTSGPPLTMATVS	|
THRYPKTPSPTVAHESNWAK	UHRYPKUPSPTVAHESNWAK	O00592	302	321	MSSSPTAASTTHRYPKTPSPT	|
SGASGPQVSSVK	XGASGPQVSXVK	P16150	197	208	TMTTGSLEPSSGASGPQVSSV	|
TEAQTTRLTA	UEAQUTRLTA	Q14242	98	107	TEAQTTPLAATEAQTTRLTAT	|
TEAQTTRLTA	UEAQUTRLTA	Q14242	98	107	TEAQTTRLTATEAQTTPLAAT	|
TVQPTSPATALR	UVQPUXPATALR	O00592	273	284	ASSTAPSSQETVQPTSPATAL	|
TEPSATEALSMEPTTKR	UEPSATEALSMEPUTKR	Q14242	213	229	TPLAAMEALSTEPSATEALSM	|
TEPSATEALSMEPTTKR	UEPSAUEALSMEPUTKR	Q14242	213	229	TPLAAMEALSTEPSATEALSM	|
SSHSVTTDLTSTKAEHL	SSHSVTUDLTSUKAEHL	O00592	140	156	DLTSTKAEHLTTPHPTSPLSP	|
TEPSATEALSMEPTTKR	UEPSAUEALSMEPUTKR	Q14242	213	229	TPLAAMEALSTEPSATEALSM	|
THRYPKTPSPTVAHESNWAK	UHRYPKUPSPUVAHESNWAK	O00592	302	321	MSSSPTAASTTHRYPKTPSPT	|
THRYPKTPSPTVAHESNWAK	UHRYPKUPSPUVAHESNWAK	O00592	302	321	MSSSPTAASTTHRYPKTPSPT	|
THRYPKTPSPTVAHESNWAK	UHRYPKUPSPUVAHESNWAK	O00592	302	321	MSSSPTAASTTHRYPKTPSPT	|
TVPFRNPDENSR	UVPFRNPDENSR	P16150	223	234	MSPTTSTNASTVPFRNPDENS	|
TVPTSKANEILASVK	UVPTXKANEILASVK	O00592	43	57	IMATDTAQQSTVPTSKANEIL	|
TSHPAVPITANSLGSHTVTGGTIT	USHPAVPITANSLGSHTVTGGTIT	P16150	94	117	SSVPQETPHATSHPAVPITAN	|
TSHPAVPITANSLGSHTVTGGTIT	USHPAVPITANSLGSHTVTGGTIT	P16150	94	117	SHTVTGGTITTNSPETSSRTS	|
IKMSSVPQETPHATSHPAVPI	IKMSSVPQETPHAUSHPAVPI	P16150	81	101	PEPTTYQEVSIKMSSVPQETP	|
IKMSSVPQETPHATSHPAVPI	IKMSSVPQETPHAUSHPAVPI	P16150	81	101	HATSHPAVPITANSLGSHTVT	|
TTPPAAMEAQ	UUPPAAMEAQ	Q14242	162	171	TTAPAAMEAQTTPPAAMEAQT	|
TTPPAAMEAQ	UUPPAAMEAQ	Q14242	162	171	TTPPAAMEAQTTQTTAMEAQT	|
SHPAVPITANSLGSHTV	XHPAVPIUANSLGSHTV	P16150	95	111	SVPQETPHATSHPAVPITANS	|
SHPAVPITANSLGSHTV	XHPAVPIUANSLGSHTV	P16150	95	111	TANSLGSHTVTGGTITTNSPE	|
TVAIPGYTFT	UVAIPGYTFU	O00592	196	205	HLMKISSSSSTVAIPGYTFTS	|
TVAIPGYTFT	UVAIPGYTFU	O00592	196	205	TVAIPGYTFTSPGMTTTLLET	|
MHLATSRTPASLSGPT	MHLAUSRTPASLSGPU	Q8WXI7.3	98	113	TTTRTPDTSTMHLATSRTPAS	|
MHLATSRTPASLSGPT	MHLAUSRTPASLSGPU	Q8WXI7.3	98	113	RTPASLSGPTTASPLLVLFTI	|
SSVPQETPHA	XSVPQETPHA	P16150	84	93	TTYQEVSIKMSSVPQETPHAT	|
SSVPQETPHA	XSVPQETPHA	P16150	84	93	SSVPQETPHATSHPAVPITAN	|
SSVPQETPHA	XSVPQETPHA	P16150	84	93	TTYQEVSIKMSSVPQETPHAT	|
SSVPQETPHA	XSVPQETPHA	P16150	84	93	SSVPQETPHATSHPAVPITAN	|
TPPAAMEAQT	UPPAAMEAQU	Q14242	163	172	TAPAAMEAQTTPPAAMEAQTT	|
TPPAAMEAQT	UPPAAMEAQU	Q14242	163	172	TPPAAMEAQTTQTTAMEAQTT	|
SALPPSTSINEGSPLW	XALPPSUSINEGSPLW	P16150	44	59	PKADSTGDQTSALPPSTSINE	|
SALPPSTSINEGSPLW	XALPPSUSINEGSPLW	P16150	44	59	TSINEGSPLWTSIGASTGSPL	|
SALPPSTSINEGSPLW	XALPPSUSINEGSPLW	P16150	44	59	PKADSTGDQTSALPPSTSINE	|
SALPPSTSINEGSPLW	XALPPSUSINEGSPLW	P16150	44	59	TSINEGSPLWTSIGASTGSPL	|
SALPPSTSINEGSPLW	XALPPSUSINEGSPLW	P16150	44	59	PKADSTGDQTSALPPSTSINE	|
SALPPSTSINEGSPLW	XALPPSUSINEGSPLW	P16150	44	59	TSINEGSPLWTSIGASTGSPL	|
SKANEILASVKAT	XKANEILASVKAU	O00592	47	59	DTAQQSTVPTSKANEILASVK	|
SKANEILASVKAT	XKANEILASVKAU	O00592	47	59	NEILASVKATTLGVSSDSPGT	|
MHLATSRTPASLSGPT	MHLAUSRTPASLSGPU	Q8WXI7.3	98	113	TTTRTPDTSTMHLATSRTPAS	|
MHLATSRTPASLSGPT	MHLAUSRTPASLSGPU	Q8WXI7.3	98	113	RTPASLSGPTTASPLLVLFTI	|
TPPAAMEAQT	UPPAAMEAQU	Q14242	163	172	TAPAAMEAQTTPPAAMEAQTT	|
TPPAAMEAQT	UPPAAMEAQU	Q14242	163	172	TPPAAMEAQTTQTTAMEAQTT	|
MSSVPQETPHA	MSXVPQETPHA	P16150	83	93	SSVPQETPHATSHPAVPITAN	|
TQPTGLEAQT	UQPTGLEAQU	Q14242	133	142	TPPAATEAQTTQPTGLEAQTT	|
TQPTGLEAQT	UQPTGLEAQU	Q14242	133	142	TQPTGLEAQTTAPAAMEAQTT	|
TPPAAMEAQT	UPPAAMEAQU	Q14242	163	172	TAPAAMEAQTTPPAAMEAQTT	|
TPPAAMEAQT	UPPAAMEAQU	Q14242	163	172	TPPAAMEAQTTQTTAMEAQTT	|
TQPTGLEAQT	UQPTGLEAQU	Q14242	133	142	TPPAATEAQTTQPTGLEAQTT	|
TQPTGLEAQT	UQPTGLEAQU	Q14242	133	142	TQPTGLEAQTTAPAAMEAQTT	|
TVSLETSKGT	UVSLETSKGU	P16150	154	163	GTSGPPLTMATVSLETSKGTS	|
TVSLETSKGT	UVSLETSKGU	P16150	154	163	TVSLETSKGTSGPPVTMATDS	|
SALPPSTSINEGSPLW	XALPPSUSINEGSPLW	P16150	44	59	PKADSTGDQTSALPPSTSINE	|
SALPPSTSINEGSPLW	XALPPSUSINEGSPLW	P16150	44	59	TSINEGSPLWTSIGASTGSPL	|
SSHSVTTDLTSTKAEHL	SSHSVTUDLTXTKAEHL	O00592	140	156	DLTSTKAEHLTTPHPTSPLSP	|
STEPSATEALSMEPT	XUEPSAUEALSMEPU	Q14242	212	226	TTPLAAMEALSTEPSATEALS	|
STEPSATEALSMEPT	XUEPSAUEALSMEPU	Q14242	212	226	ATEALSMEPTTKRGLFIPFSV	|
TAPEATEAQT	UAPEAUEAQU	Q14242	183	192	TQTTAMEAQTTAPEATEAQTT	|
TAPEATEAQT	UAPEAUEAQU	Q14242	183	192	TAPEATEAQTTQPTATEAQTT	|
TEALSMEPTTKR	UEALSMEPUTKR	Q14242	218	229	MEALSTEPSATEALSMEPTTK	|
SHPAVPITANSLGSHTV	XHPAVPIUANSLGSHTV	P16150	95	111	SVPQETPHATSHPAVPITANS	|
SHPAVPITANSLGSHTV	XHPAVPIUANSLGSHTV	P16150	95	111	TANSLGSHTVTGGTITTNSPE	|
TAPEATEAQT	UAPEATEAQU	Q14242	183	192	TQTTAMEAQTTAPEATEAQTT	|
TAPEATEAQT	UAPEATEAQU	Q14242	183	192	TAPEATEAQTTQPTATEAQTT	|
SALPPSTSINEGSPLWT	XALPPSUSINEGSPLWT	P16150	44	60	PKADSTGDQTSALPPSTSINE	|
SALPPSTSINEGSPLWT	XALPPSUSINEGSPLWT	P16150	44	60	SINEGSPLWTSIGASTGSPLP	|
TEAQTTPLAAMEAL	UEAQUUPLAAMEAL	Q14242	198	211	TEAQTTQPTATEAQTTPLAAM	|
TEAQTTPLAAMEAL	UEAQUUPLAAMEAL	Q14242	198	211	TTPLAAMEALSTEPSATEALS	|
TTPLAAMEAL	UUPLAAMEAL	Q14242	202	211	TTQPTATEAQTTPLAAMEALS	|
TTPLAAMEAL	UUPLAAMEAL	Q14242	202	211	TTPLAAMEALSTEPSATEALS	|
TAPEATEAQT	UAPEAUEAQU	Q14242	183	192	TQTTAMEAQTTAPEATEAQTT	|
TAPEATEAQT	UAPEAUEAQU	Q14242	183	192	TAPEATEAQTTQPTATEAQTT	|
TVPTSKANEILASVK	UVPUSKANEILASVK	O00592	43	57	IMATDTAQQSTVPTSKANEIL	|
TVPTSKANEILA	UVPUSKANEILA	O00592	43	54	IMATDTAQQSTVPTSKANEIL	|
TVPTSKANEILA	UVPUSKANEILA	O00592	43	54	PTSKANEILASVKATTLGVSS	|
TANSLGSHTV	UANSLGSHUV	P16150	102	111	HATSHPAVPITANSLGSHTVT	|
TANSLGSHTV	UANSLGSHUV	P16150	102	111	TANSLGSHTVTGGTITTNSPE	|
TQTTAMEAQT	UQTTAMEAQU	Q14242	173	182	TPPAAMEAQTTQTTAMEAQTT	|
TQTTAMEAQT	UQTTAMEAQU	Q14242	173	182	TQTTAMEAQTTAPEATEAQTT	|
TEAQTTPLAAMEAL	UEAQUUPLAAMEAL	Q14242	198	211	TEAQTTQPTATEAQTTPLAAM	|
TEAQTTPLAAMEAL	UEAQUUPLAAMEAL	Q14242	198	211	TTPLAAMEALSTEPSATEALS	|
SSHSVTTDLTSTKAEHL	SSHSVTUDLTSUKAEHL	O00592	140	156	DLTSTKAEHLTTPHPTSPLSP	|
TTPLAAMEALS	UUPLAAMEALS	Q14242	202	212	TTQPTATEAQTTPLAAMEALS	|
TTPLAAMEALS	UUPLAAMEALS	Q14242	202	212	TPLAAMEALSTEPSATEALSM	|
SSVPQETPHATSHPAVPI	XSVPQETPHAUSHPAVPI	P16150	84	101	TTYQEVSIKMSSVPQETPHAT	|
SSVPQETPHATSHPAVPI	XSVPQETPHAUSHPAVPI	P16150	84	101	HATSHPAVPITANSLGSHTVT	|
TSHPAVPITANSLGSHTV	USHPAVPIUANSLGSHUV	P16150	94	111	SSVPQETPHATSHPAVPITAN	|
TSHPAVPITANSLGSHTV	USHPAVPIUANSLGSHUV	P16150	94	111	TANSLGSHTVTGGTITTNSPE	|
TVPFRNPDENSR	UVPFRNPDENSR	P16150	223	234	MSPTTSTNASTVPFRNPDENS	|
SSVPQETPHATSHPAVPI	XSVPQETPHAUSHPAVPI	P16150	84	101	TTYQEVSIKMSSVPQETPHAT	|
SSVPQETPHATSHPAVPI	XSVPQETPHAUSHPAVPI	P16150	84	101	HATSHPAVPITANSLGSHTVT	|
TTPLAAMEALS	UUPLAAMEALS	Q14242	202	212	TTQPTATEAQTTPLAAMEALS	|
TTPLAAMEALS	UUPLAAMEALS	Q14242	202	212	TPLAAMEALSTEPSATEALSM	|
SSHSVTTDLTSTKAEHL	SSHSVTUDLTXTKAEHL	O00592	140	156	DLTSTKAEHLTTPHPTSPLSP	|
TEPSATEALSMEPTTKR	UEPSAUEALSMEPUTKR	Q14242	213	229	TPLAAMEALSTEPSATEALSM	|
TEPSATEALSMEPTTKR	UEPSATEALSMEPUTKR	Q14242	213	229	TPLAAMEALSTEPSATEALSM	|
TGSLEPSSGASGPQVSSVK	UGSLEPXXGASGPQVSSVK	P16150	190	208	GTTGPPVTMTTGSLEPSSGAS	|
SKANEILASVKAT	XKANEILASVKAU	O00592	47	59	DTAQQSTVPTSKANEILASVK	|
SKANEILASVKAT	XKANEILASVKAU	O00592	47	59	NEILASVKATTLGVSSDSPGT	|
LGPYSLDKDSLYLNGYNEPGPDEPPTTPKPAT	LGPYSLDKDSLYLNGYNEPGPDEPPUUPKPAU	Q8WXI7.3	666	697	EPPTTPKPATTFLPPLSEATT	|
TEPSATEALSMEPTTKR	UEPSATEALSMEPUTKR	Q14242	213	229	TPLAAMEALSTEPSATEALSM	|
TEPSATEALSMEPTTKR	UEPSAUEALSMEPUTKR	Q14242	213	229	TPLAAMEALSTEPSATEALSM	|
MHLATSRTPASLSGPT	MHLAUSRTPAXLSGPU	Q8WXI7.3	98	113	TTTRTPDTSTMHLATSRTPAS	|
MHLATSRTPASLSGPT	MHLAUSRTPAXLSGPU	Q8WXI7.3	98	113	RTPASLSGPTTASPLLVLFTI	|
TEPSATEALSMEPTTKR	UEPSATEALSMEPUTKR	Q14242	213	229	TPLAAMEALSTEPSATEALSM	|
TGSLEPSSGASGPQVSSVK	UGSLEPSXGASGPQVSSVK	P16150	190	208	GTTGPPVTMTTGSLEPSSGAS	|
ISSSSSTVAIPGYTFTSPGMT	ISSSSSTVAIPGYTFTSPGMU	O00592	190	210	GYTFTSPGMTTTLLETVFHHV	|
TEPSATEALSMEPT	UEPSATEALSMEPU	Q14242	213	226	TPLAAMEALSTEPSATEALSM	|
TEPSATEALSMEPT	UEPSATEALSMEPU	Q14242	213	226	ATEALSMEPTTKRGLFIPFSV	|
TGLDAGGAV	UGLDAGGAV	Q14242	50	58	TTVEPAARRSTGLDAGGAVTE	|
TGLDAGGAV	UGLDAGGAV	Q14242	50	58	STGLDAGGAVTELTTELANMG	|
DSLYLNGYNEPGPDEPPT	DSLYLNGYNEPGPDEPPU	Q8WXI7.3	674	691	NEPGPDEPPTTPKPATTFLPP	|
TEPSATEALSMEPT	UEPSAUEALSMEPU	Q14242	213	226	TPLAAMEALSTEPSATEALSM	|
TEPSATEALSMEPT	UEPSAUEALSMEPU	Q14242	213	226	ATEALSMEPTTKRGLFIPFSV	|
ANEILASVKAT	ANEILASVKAU	O00592	49	59	NEILASVKATTLGVSSDSPGT	|
TTPLAAMEAL	UUPLAAMEAL	Q14242	202	211	TTQPTATEAQTTPLAAMEALS	|
TTPLAAMEAL	UUPLAAMEAL	Q14242	202	211	TTPLAAMEALSTEPSATEALS	|
MHLATSRTPA	MHLAUSRTPA	Q8WXI7.3	98	107	TTTRTPDTSTMHLATSRTPAS	|
MHLATSRTPA	MHLAUSRTPA	Q8WXI7.3	98	107	MHLATSRTPASLSGPTTASPL	|
MHLATSRTPASL	MHLAUSRTPASL	Q8WXI7.3	98	109	TTTRTPDTSTMHLATSRTPAS	|
MHLATSRTPASL	MHLAUSRTPASL	Q8WXI7.3	98	109	LATSRTPASLSGPTTASPLLV	|
IKMSSVPQETPHATSHPAVPI	IKMSSVPQETPHAUSHPAVPI	P16150	81	101	PEPTTYQEVSIKMSSVPQETP	|
IKMSSVPQETPHATSHPAVPI	IKMSSVPQETPHAUSHPAVPI	P16150	81	101	HATSHPAVPITANSLGSHTVT	|
STGLDAGGAVTELT	STGLDAGGAVTELU	Q14242	49	62	DAGGAVTELTTELANMGNLST	|
TVAIPGYTFT	UVAIPGYTFU	O00592	196	205	HLMKISSSSSTVAIPGYTFTS	|
TVAIPGYTFT	UVAIPGYTFU	O00592	196	205	TVAIPGYTFTSPGMTTTLLET	|
ISSSSSTVAIPGYTF	ISSSSSUVAIPGYTF	O00592	190	204	STVAIPGYTFTSPGMTTTLLE	|
SALPPSTSINEGSPLW	XALPPSUSINEGSPLW	P16150	44	59	PKADSTGDQTSALPPSTSINE	|
SALPPSTSINEGSPLW	XALPPSUSINEGSPLW	P16150	44	59	TSINEGSPLWTSIGASTGSPL	|
TEPSATEALSMEPT	UEPSATEALSMEPU	Q14242	213	226	TPLAAMEALSTEPSATEALSM	|
TEPSATEALSMEPT	UEPSATEALSMEPU	Q14242	213	226	ATEALSMEPTTKRGLFIPFSV	|
SHPAVPITANSLGSH	XHPAVPIUANSLGSH	P16150	95	109	SVPQETPHATSHPAVPITANS	|
SHPAVPITANSLGSH	XHPAVPIUANSLGSH	P16150	95	109	PITANSLGSHTVTGGTITTNS	|
TEALSMEPTTKR	UEALSMEPUTKR	Q14242	218	229	MEALSTEPSATEALSMEPTTK	|
TTQPTGLEAQT	UUQPTGLEAQU	Q14242	132	142	TTPPAATEAQTTQPTGLEAQT	|
TTQPTGLEAQT	UUQPTGLEAQU	Q14242	132	142	TQPTGLEAQTTAPAAMEAQTT	|
STAPSSQETVQPTSPATALR	XTAPSSQETVQPUSPATALR	O00592	265	284	QQTSSQMPASSTAPSSQETVQ	|
MSSVPQETPHA	MSXVPQETPHA	P16150	83	93	SSVPQETPHATSHPAVPITAN	|
IKMSSVPQETPHATSHPAVPI	IKMSSVPQETPHAUSHPAVPI	P16150	81	101	PEPTTYQEVSIKMSSVPQETP	|
IKMSSVPQETPHATSHPAVPI	IKMSSVPQETPHAUSHPAVPI	P16150	81	101	HATSHPAVPITANSLGSHTVT	|
TQPTGLEAQT	UQPTGLEAQU	Q14242	133	142	TPPAATEAQTTQPTGLEAQTT	|
TQPTGLEAQT	UQPTGLEAQU	Q14242	133	142	TQPTGLEAQTTAPAAMEAQTT	|
TEPSATEALSMEPT	UEPSAUEALSMEPU	Q14242	213	226	TPLAAMEALSTEPSATEALSM	|
TEPSATEALSMEPT	UEPSAUEALSMEPU	Q14242	213	226	ATEALSMEPTTKRGLFIPFSV	|
SALPPSTSINEGSPLW	XALPPSUSINEGSPLW	P16150	44	59	PKADSTGDQTSALPPSTSINE	|
SALPPSTSINEGSPLW	XALPPSUSINEGSPLW	P16150	44	59	TSINEGSPLWTSIGASTGSPL	|
TEPSATEALSMEPT	UEPSAUEALSMEPU	Q14242	213	226	TPLAAMEALSTEPSATEALSM	|
TEPSATEALSMEPT	UEPSAUEALSMEPU	Q14242	213	226	ATEALSMEPTTKRGLFIPFSV	|
TNLPYSQDKAQPGT	UNLPYSQDKAQPGU	Q8WXI7.3	970	983	TQHFYLNFTITNLPYSQDKAQ	|
MHLATSRTPASLSGPT	MHLAUSRTPASLSGPU	Q8WXI7.3	98	113	TTTRTPDTSTMHLATSRTPAS	|
MHLATSRTPASLSGPT	MHLAUSRTPASLSGPU	Q8WXI7.3	98	113	RTPASLSGPTTASPLLVLFTI	|
TAMGYHLK	UAMGYHLK	Q8WXI7.3	708	715	TFLPPLSEATTAMGYHLKTLT	|
MSSVPQETPHA	MSXVPQETPHA	P16150	83	93	SSVPQETPHATSHPAVPITAN	|
SHPAVPITANSLGSH	XHPAVPIUANSLGSH	P16150	95	109	SVPQETPHATSHPAVPITANS	|
SHPAVPITANSLGSH	XHPAVPIUANSLGSH	P16150	95	109	PITANSLGSHTVTGGTITTNS	|
TQTTAMEAQT	UQUTAMEAQU	Q14242	173	182	TPPAAMEAQTTQTTAMEAQTT	|
TQTTAMEAQT	UQUTAMEAQU	Q14242	173	182	TQTTAMEAQTTAPEATEAQTT	|
TQPTGLEAQT	UQPTGLEAQU	Q14242	133	142	TPPAATEAQTTQPTGLEAQTT	|
TQPTGLEAQT	UQPTGLEAQU	Q14242	133	142	TQPTGLEAQTTAPAAMEAQTT	|
TSKANEILASVKAT	USKANEILASVKAU	O00592	46	59	TDTAQQSTVPTSKANEILASV	|
TSKANEILASVKAT	USKANEILASVKAU	O00592	46	59	NEILASVKATTLGVSSDSPGT	|
TVPTSKANEILA	UVPTXKANEILA	O00592	43	54	IMATDTAQQSTVPTSKANEIL	|
TVPTSKANEILA	UVPTXKANEILA	O00592	43	54	PTSKANEILASVKATTLGVSS	|
SALPPSTSINEGSPLWT	XALPPSUSINEGSPLWT	P16150	44	60	PKADSTGDQTSALPPSTSINE	|
SALPPSTSINEGSPLWT	XALPPSUSINEGSPLWT	P16150	44	60	SINEGSPLWTSIGASTGSPLP	|
TAMGYHLK	UAMGYHLK	Q8WXI7.3	708	715	TFLPPLSEATTAMGYHLKTLT	|
TQTTAMEAQT	UQTTAMEAQU	Q14242	173	182	TPPAAMEAQTTQTTAMEAQTT	|
TQTTAMEAQT	UQTTAMEAQU	Q14242	173	182	TQTTAMEAQTTAPEATEAQTT	|
TQTTAMEAQ	UQUTAMEAQ	Q14242	173	181	TPPAAMEAQTTQTTAMEAQTT	|
TQTTAMEAQ	UQUTAMEAQ	Q14242	173	181	TTQTTAMEAQTTAPEATEAQT	|
SKANEILASVKAT	XKANEILASVKAU	O00592	47	59	DTAQQSTVPTSKANEILASVK	|
SKANEILASVKAT	XKANEILASVKAU	O00592	47	59	NEILASVKATTLGVSSDSPGT	|
STAPSSQETVQPTSPATALR	XTAPSSQETVQPUSPATALR	O00592	265	284	QQTSSQMPASSTAPSSQETVQ	|
TVPTSKANEILA	UVPTXKANEILA	O00592	43	54	IMATDTAQQSTVPTSKANEIL	|
TVPTSKANEILA	UVPTXKANEILA	O00592	43	54	PTSKANEILASVKATTLGVSS	|
TEPSATEALSMEPTTKR	UEPSAUEALSMEPUTKR	Q14242	213	229	TPLAAMEALSTEPSATEALSM	|
TPPAAMEAQT	UPPAAMEAQU	Q14242	163	172	TAPAAMEAQTTPPAAMEAQTT	|
TPPAAMEAQT	UPPAAMEAQU	Q14242	163	172	TPPAAMEAQTTQTTAMEAQTT	|
TEALSMEPTTKR	UEALSMEPUTKR	Q14242	218	229	MEALSTEPSATEALSMEPTTK	|
TEAQTTPLAAMEALS	UEAQUUPLAAMEALX	Q14242	198	212	TEAQTTQPTATEAQTTPLAAM	|
TEAQTTPLAAMEALS	UEAQUUPLAAMEALX	Q14242	198	212	TPLAAMEALSTEPSATEALSM	|
TQPTATEAQT	UQPTATEAQU	Q14242	193	202	TAPEATEAQTTQPTATEAQTT	|
TQPTATEAQT	UQPTATEAQU	Q14242	193	202	TQPTATEAQTTPLAAMEALST	|
TMTTGSLEPSSGASGPQVSSVK	UMUTGSLEPSSGASGPQVSSVK	P16150	187	208	TSTGTTGPPVTMTTGSLEPSS	|
SGASGPQVSSVK	XGASGPQVSSVK	P16150	197	208	TMTTGSLEPSSGASGPQVSSV	|
TPPAAMEAQT	UPPAAMEAQU	Q14242	163	172	TAPAAMEAQTTPPAAMEAQTT	|
TPPAAMEAQT	UPPAAMEAQU	Q14242	163	172	TPPAAMEAQTTQTTAMEAQTT	|
TEAQTTPLAAMEALS	UEAQUUPLAAMEALX	Q14242	198	212	TEAQTTQPTATEAQTTPLAAM	|
TEAQTTPLAAMEALS	UEAQUUPLAAMEALX	Q14242	198	212	TPLAAMEALSTEPSATEALSM	|
TEAQTTPLAAMEALS	UEAQUUPLAAMEALS	Q14242	198	212	TEAQTTQPTATEAQTTPLAAM	|
TEAQTTPLAAMEALS	UEAQUUPLAAMEALS	Q14242	198	212	TPLAAMEALSTEPSATEALSM	|
TDTAQQSTVPTSKANEILASVK	UDTAQQSTVPUSKANEILASVK	O00592	36	57	TPASSVTIMATDTAQQSTVPT	|
MSSVPQETPHATSHPAVPI	MSXVPQETPHAUSHPAVPI	P16150	83	101	HATSHPAVPITANSLGSHTVT	|
MHLATSRTPASLSGPT	MHLAUSRTPASLSGPU	Q8WXI7.3	98	113	TTTRTPDTSTMHLATSRTPAS	|
MHLATSRTPASLSGPT	MHLAUSRTPASLSGPU	Q8WXI7.3	98	113	RTPASLSGPTTASPLLVLFTI	|
TANSLGSHTV	UANSLGSHUV	P16150	102	111	HATSHPAVPITANSLGSHTVT	|
TANSLGSHTV	UANSLGSHUV	P16150	102	111	TANSLGSHTVTGGTITTNSPE	|
TVPFRNPDENSR	UVPFRNPDENSR	P16150	223	234	MSPTTSTNASTVPFRNPDENS	|
TVPTSKANEILA	UVPUSKANEILA	O00592	43	54	IMATDTAQQSTVPTSKANEIL	|
TVPTSKANEILA	UVPUSKANEILA	O00592	43	54	PTSKANEILASVKATTLGVSS	|
TTPLAAMEAL	UUPLAAMEAL	Q14242	202	211	TTQPTATEAQTTPLAAMEALS	|
TTPLAAMEAL	UUPLAAMEAL	Q14242	202	211	TTPLAAMEALSTEPSATEALS	|
TQTTAMEAQ	UQUTAMEAQ	Q14242	173	181	TPPAAMEAQTTQTTAMEAQTT	|
TQTTAMEAQ	UQUTAMEAQ	Q14242	173	181	TTQTTAMEAQTTAPEATEAQT	|
TVPTSKANEILASVKAT	UVPUSKANEILASVKAU	O00592	43	59	IMATDTAQQSTVPTSKANEIL	|
TVPTSKANEILASVKAT	UVPUSKANEILASVKAU	O00592	43	59	NEILASVKATTLGVSSDSPGT	|
TEAQTTPLAAMEALS	UEAQUUPLAAMEALS	Q14242	198	212	TEAQTTQPTATEAQTTPLAAM	|
TEAQTTPLAAMEALS	UEAQUUPLAAMEALS	Q14242	198	212	TPLAAMEALSTEPSATEALSM	|
MATVSLETSKGT	MAUVSLETXKGU	P16150	152	163	SRGTSGPPLTMATVSLETSKG	|
MATVSLETSKGT	MAUVSLETXKGU	P16150	152	163	TVSLETSKGTSGPPVTMATDS	|
TSTPGTPTVYLGASK	USUPGTPTVYLGASK	Q8WXI7.3	401	415	GFTHRSSVSTTSTPGTPTVYL	|
TEAQTTRLTA	UEAQUTRLTA	Q14242	98	107	TEAQTTPLAATEAQTTRLTAT	|
TEAQTTRLTA	UEAQUTRLTA	Q14242	98	107	TEAQTTRLTATEAQTTPLAAT	|
SSHSVTTDLTSTKAEHL	SSHSVTUDLTXUKAEHL	O00592	140	156	DLTSTKAEHLTTPHPTSPLSP	|
MSSVPQETPHATSHPAVPI	MSXVPQETPHAUSHPAVPI	P16150	83	101	HATSHPAVPITANSLGSHTVT	|
SSHSVTTDLTSTKAEHL	SSHSVTUDLTXUKAEHL	O00592	140	156	DLTSTKAEHLTTPHPTSPLSP	|
SSHSVTTDLTSTKAEHLT	SSHSVTTDLTSUKAEHLU	O00592	140	157	LTSTKAEHLTTPHPTSPLSPR	|
TTQPTGLEAQ	UUQPTGLEAQ	Q14242	132	141	TTPPAATEAQTTQPTGLEAQT	|
TTQPTGLEAQ	UUQPTGLEAQ	Q14242	132	141	TTQPTGLEAQTTAPAAMEAQT	|
TEPSATEALSMEPTTKR	UEPSATEALSMEPUTKR	Q14242	213	229	TPLAAMEALSTEPSATEALSM	|
SIKMSSVPQETPHA	XIKMXSVPQEUPHA	P16150	80	93	LPEPTTYQEVSIKMSSVPQET	|
SIKMSSVPQETPHA	XIKMXSVPQEUPHA	P16150	80	93	SSVPQETPHATSHPAVPITAN	|
TAPEATEAQT	UAPEATEAQU	Q14242	183	192	TQTTAMEAQTTAPEATEAQTT	|
TAPEATEAQT	UAPEATEAQU	Q14242	183	192	TAPEATEAQTTQPTATEAQTT	|
SVPQETPHATSHPAVPI	XVPQETPHAUSHPAVPI	P16150	85	101	TYQEVSIKMSSVPQETPHATS	|
SVPQETPHATSHPAVPI	XVPQETPHAUSHPAVPI	P16150	85	101	HATSHPAVPITANSLGSHTVT	|
TVPTSKANEILASVKA	UVPUSKANEILASVKA	O00592	43	58	IMATDTAQQSTVPTSKANEIL	|
TVPTSKANEILASVKA	UVPUSKANEILASVKA	O00592	43	58	ANEILASVKATTLGVSSDSPG	|
TQTTAMEAQT	UQUTAMEAQU	Q14242	173	182	TPPAAMEAQTTQTTAMEAQTT	|
TQTTAMEAQT	UQUTAMEAQU	Q14242	173	182	TQTTAMEAQTTAPEATEAQTT	|
SSHSVTTDLTSTKAEHL	SSHSVTUDLTXUKAEHL	O00592	140	156	DLTSTKAEHLTTPHPTSPLSP	|
TEPSATEALSMEPTTKR	UEPSAUEALSMEPUTKR	Q14242	213	229	TPLAAMEALSTEPSATEALSM	|
TSITSDPKADSTGDQT	USITSDPKADSTGDQT	P16150	28	43	SEPLSSKMYTTSITSDPKADS	|
TSITSDPKADSTGDQT	USITSDPKADSTGDQT	P16150	28	43	PKADSTGDQTSALPPSTSINE	|
THPVATPTSSGHDHLMK	UHPVAUPUSSGHDHLMK	O00592	173	189	SPLSPRQPTLTHPVATPTSSG	|
TANSLGSHTVTGGTIT	UANSLGSHTVUGGTIU	P16150	102	117	HATSHPAVPITANSLGSHTVT	|
TANSLGSHTVTGGTIT	UANSLGSHTVUGGTIU	P16150	102	117	SHTVTGGTITTNSPETSSRTS	|
MHLATSRTPASLSGPT	MHLAUSRUPASLSGPU	Q8WXI7.3	98	113	TTTRTPDTSTMHLATSRTPAS	|
MHLATSRTPASLSGPT	MHLAUSRUPASLSGPU	Q8WXI7.3	98	113	RTPASLSGPTTASPLLVLFTI	|
MHLATSRTPASLSGPT	MHLAUSRTPAXLSGPU	Q8WXI7.3	98	113	TTTRTPDTSTMHLATSRTPAS	|
MHLATSRTPASLSGPT	MHLAUSRTPAXLSGPU	Q8WXI7.3	98	113	RTPASLSGPTTASPLLVLFTI	|
SMEPTTKRGLFIPFSVSSVTHK	XMEPUUKRGLFIPFXVSSVTHK	Q14242	222	243	STEPSATEALSMEPTTKRGLF	|
LGPYSLDKDSLYLNGYNEPGPDEPPTTPKPAT	LGPYSLDKDSLYLNGYNEPGPDEPPUUPKPAU	Q8WXI7.3	666	697	EPPTTPKPATTFLPPLSEATT	|
SMEPTTKRGLFIPFSVSSVTHK	XMEPUUKRGLFIPFXVSSVTHK	Q14242	222	243	STEPSATEALSMEPTTKRGLF	|
TTHRYPKTPSPTVAHESNWAK	UUHRYPKUPSPUVAHESNWAK	O00592	301	321	TMSSSPTAASTTHRYPKTPSP	|
HRYPKTPSPTVAHESNWAK	HRYPKUPXPTVAHESNWAK	O00592	303	321	SSSPTAASTTHRYPKTPSPTV	|
THRYPKTPSPTVAHESNWAK	UHRYPKUPSPUVAHESNWAK	O00592	302	321	MSSSPTAASTTHRYPKTPSPT	|
ISSSSSTVAIPGYTFTSPGMTT	ISSSSSTVAIPGYTFTSPGMTU	O00592	190	211	YTFTSPGMTTTLLETVFHHVS	|
THGITELGPYTLDR	THGIUELGPYTLDR	Q8WXI7.3	60	73	ERLYWKLSQLTHGITELGPYT	|
TEPSATEALSMEPTTK	UEPSATEALSMEPTTK	Q14242	213	228	TPLAAMEALSTEPSATEALSM	|
MHLATSRTPASL	MHLAUSRTPASL	Q8WXI7.3	98	109	TTTRTPDTSTMHLATSRTPAS	|
MHLATSRTPASL	MHLAUSRTPASL	Q8WXI7.3	98	109	LATSRTPASLSGPTTASPLLV	|
TPPAAMEAQT	UPPAAMEAQU	Q14242	163	172	TAPAAMEAQTTPPAAMEAQTT	|
TPPAAMEAQT	UPPAAMEAQU	Q14242	163	172	TPPAAMEAQTTQTTAMEAQTT	|
TPPAAMEAQT	UPPAAMEAQU	Q14242	163	172	TAPAAMEAQTTPPAAMEAQTT	|
TPPAAMEAQT	UPPAAMEAQU	Q14242	163	172	TPPAAMEAQTTQTTAMEAQTT	|
MHLATSRTPA	MHLAUSRTPA	Q8WXI7.3	98	107	TTTRTPDTSTMHLATSRTPAS	|
MHLATSRTPA	MHLAUSRTPA	Q8WXI7.3	98	107	MHLATSRTPASLSGPTTASPL	|
SGASGPQVSSVKL	XGASGPQVSSVKL	P16150	197	209	TMTTGSLEPSSGASGPQVSSV	|
SGASGPQVSSVKL	XGASGPQVSSVKL	P16150	197	209	SGPQVSSVKLSTMMSPTTSTN	|
STGLDAGGAVTELT	XTGLDAGGAVTELT	Q14242	49	62	DAGGAVTELTTELANMGNLST	|
HSLYVNGFTHQSSMT	HSLYVNGFTHQSSMU	Q8WXI7.3	74	88	NGFTHQSSMTTTRTPDTSTMH	|
TVPTSKANEILASVK	UVPUSKANEILASVK	O00592	43	57	IMATDTAQQSTVPTSKANEIL	|
TPPAAMEAQT	UPPAAMEAQU	Q14242	163	172	TAPAAMEAQTTPPAAMEAQTT	|
TPPAAMEAQT	UPPAAMEAQU	Q14242	163	172	TPPAAMEAQTTQTTAMEAQTT	|
MHLATSRTPASL	MHLAUSRTPASL	Q8WXI7.3	98	109	TTTRTPDTSTMHLATSRTPAS	|
MHLATSRTPASL	MHLAUSRTPASL	Q8WXI7.3	98	109	LATSRTPASLSGPTTASPLLV	|
TVPFRNPDENSR	UVPFRNPDENSR	P16150	223	234	MSPTTSTNASTVPFRNPDENS	|
SALPPSTSINEGSPLW	XALPPSUSINEGSPLW	P16150	44	59	PKADSTGDQTSALPPSTSINE	|
SALPPSTSINEGSPLW	XALPPSUSINEGSPLW	P16150	44	59	TSINEGSPLWTSIGASTGSPL	|
STAPSSQETVQPTSPATALR	XTAPSSQETVQPUSPATALR	O00592	265	284	QQTSSQMPASSTAPSSQETVQ	|
TQPTGLEAQT	UQPTGLEAQU	Q14242	133	142	TPPAATEAQTTQPTGLEAQTT	|
TQPTGLEAQT	UQPTGLEAQU	Q14242	133	142	TQPTGLEAQTTAPAAMEAQTT	|
TQPTGLEAQT	UQPTGLEAQU	Q14242	133	142	TPPAATEAQTTQPTGLEAQTT	|
TQPTGLEAQT	UQPTGLEAQU	Q14242	133	142	TQPTGLEAQTTAPAAMEAQTT	|
TVPFRNPDENSR	UVPFRNPDENSR	P16150	223	234	MSPTTSTNASTVPFRNPDENS	|
MHLATSRTPASLSGPT	MHLAUSRTPASLSGPU	Q8WXI7.3	98	113	TTTRTPDTSTMHLATSRTPAS	|
MHLATSRTPASLSGPT	MHLAUSRTPASLSGPU	Q8WXI7.3	98	113	RTPASLSGPTTASPLLVLFTI	|
TPPAAMEAQT	UPPAAMEAQU	Q14242	163	172	TAPAAMEAQTTPPAAMEAQTT	|
TPPAAMEAQT	UPPAAMEAQU	Q14242	163	172	TPPAAMEAQTTQTTAMEAQTT	|
RSTGLDAGGAV	RSUGLDAGGAV	Q14242	48	58	STGLDAGGAVTELTTELANMG	|
SALPPSTSINEGSPLW	XALPPSUSINEGSPLW	P16150	44	59	PKADSTGDQTSALPPSTSINE	|
SALPPSTSINEGSPLW	XALPPSUSINEGSPLW	P16150	44	59	TSINEGSPLWTSIGASTGSPL	|
TPPAAMEAQT	UPPAAMEAQU	Q14242	163	172	TAPAAMEAQTTPPAAMEAQTT	|
TPPAAMEAQT	UPPAAMEAQU	Q14242	163	172	TPPAAMEAQTTQTTAMEAQTT	|
TGSPLPEPTTYQEVSIK	UGSPLPEPUTYQEVSIK	P16150	66	82	SPLWTSIGASTGSPLPEPTTY	|
RSTGLDAGGAV	RSUGLDAGGAV	Q14242	48	58	STGLDAGGAVTELTTELANMG	|
TANSLGSHTV	UANSLGSHUV	P16150	102	111	HATSHPAVPITANSLGSHTVT	|
TANSLGSHTV	UANSLGSHUV	P16150	102	111	TANSLGSHTVTGGTITTNSPE	|
STGLDAGGAVTELT	STGLDAGGAVTELU	Q14242	49	62	DAGGAVTELTTELANMGNLST	|
TTPLAAMEALS	UUPLAAMEALS	Q14242	202	212	TTQPTATEAQTTPLAAMEALS	|
TTPLAAMEALS	UUPLAAMEALS	Q14242	202	212	TPLAAMEALSTEPSATEALSM	|
TVPFRNPDENSR	UVPFRNPDENSR	P16150	223	234	MSPTTSTNASTVPFRNPDENS	|
TVPTSKANEILA	UVPTXKANEILA	O00592	43	54	IMATDTAQQSTVPTSKANEIL	|
TVPTSKANEILA	UVPTXKANEILA	O00592	43	54	PTSKANEILASVKATTLGVSS	|
SHPAVPITANSLGSH	XHPAVPIUANSLGSH	P16150	95	109	SVPQETPHATSHPAVPITANS	|
SHPAVPITANSLGSH	XHPAVPIUANSLGSH	P16150	95	109	PITANSLGSHTVTGGTITTNS	|
ISSSSSTVAIPGYTF	ISSSSSUVAIPGYTF	O00592	190	204	STVAIPGYTFTSPGMTTTLLE	|
TTPLAAMEALS	UUPLAAMEALS	Q14242	202	212	TTQPTATEAQTTPLAAMEALS	|
TTPLAAMEALS	UUPLAAMEALS	Q14242	202	212	TPLAAMEALSTEPSATEALSM	|
TAPEATEAQT	UAPEAUEAQU	Q14242	183	192	TQTTAMEAQTTAPEATEAQTT	|
TAPEATEAQT	UAPEAUEAQU	Q14242	183	192	TAPEATEAQTTQPTATEAQTT	|
TTPLAAMEAL	UUPLAAMEAL	Q14242	202	211	TTQPTATEAQTTPLAAMEALS	|
TTPLAAMEAL	UUPLAAMEAL	Q14242	202	211	TTPLAAMEALSTEPSATEALS	|
TEAQTTPLAAMEAL	UEAQUUPLAAMEAL	Q14242	198	211	TEAQTTQPTATEAQTTPLAAM	|
TEAQTTPLAAMEAL	UEAQUUPLAAMEAL	Q14242	198	211	TTPLAAMEALSTEPSATEALS	|
TVPTSKANEILA	UVPUSKANEILA	O00592	43	54	IMATDTAQQSTVPTSKANEIL	|
TVPTSKANEILA	UVPUSKANEILA	O00592	43	54	PTSKANEILASVKATTLGVSS	|
TPLAAMEALS	UPLAAMEALX	Q14242	203	212	TQPTATEAQTTPLAAMEALST	|
TPLAAMEALS	UPLAAMEALX	Q14242	203	212	TPLAAMEALSTEPSATEALSM	|
TANSLGSHTV	UANSLGSHUV	P16150	102	111	HATSHPAVPITANSLGSHTVT	|
TANSLGSHTV	UANSLGSHUV	P16150	102	111	TANSLGSHTVTGGTITTNSPE	|
TEAQTTPLAAMEALS	UEAQUUPLAAMEALS	Q14242	198	212	TEAQTTQPTATEAQTTPLAAM	|
TEAQTTPLAAMEALS	UEAQUUPLAAMEALS	Q14242	198	212	TPLAAMEALSTEPSATEALSM	|
TEAQTTPLAAMEAL	UEAQUUPLAAMEAL	Q14242	198	211	TEAQTTQPTATEAQTTPLAAM	|
TEAQTTPLAAMEAL	UEAQUUPLAAMEAL	Q14242	198	211	TTPLAAMEALSTEPSATEALS	|
SHPAVPITANSLGSHTV	XHPAVPITANSLGSHUV	P16150	95	111	SVPQETPHATSHPAVPITANS	|
SHPAVPITANSLGSHTV	XHPAVPITANSLGSHUV	P16150	95	111	TANSLGSHTVTGGTITTNSPE	|
SSVPQETPHATSHPAVPI	XSVPQETPHAUSHPAVPI	P16150	84	101	TTYQEVSIKMSSVPQETPHAT	|
SSVPQETPHATSHPAVPI	XSVPQETPHAUSHPAVPI	P16150	84	101	HATSHPAVPITANSLGSHTVT	|
TANSLGSHTV	UANXLGSHUV	P16150	102	111	HATSHPAVPITANSLGSHTVT	|
TANSLGSHTV	UANXLGSHUV	P16150	102	111	TANSLGSHTVTGGTITTNSPE	|
SGASGPQVSSVK	XGASGPQVSXVK	P16150	197	208	TMTTGSLEPSSGASGPQVSSV	|
MSSVPQETPHATSHPAVPI	MSXVPQETPHAUSHPAVPI	P16150	83	101	HATSHPAVPITANSLGSHTVT	|
TANSLGSHTV	UANSLGSHUV	P16150	102	111	HATSHPAVPITANSLGSHTVT	|
TANSLGSHTV	UANSLGSHUV	P16150	102	111	TANSLGSHTVTGGTITTNSPE	|
SVPQETPHATSHPAVPI	XVPQETPHAUSHPAVPI	P16150	85	101	TYQEVSIKMSSVPQETPHATS	|
SVPQETPHATSHPAVPI	XVPQETPHAUSHPAVPI	P16150	85	101	HATSHPAVPITANSLGSHTVT	|
MHLATSRTPASLSGPT	MHLAUSRTPASLSGPU	Q8WXI7.3	98	113	TTTRTPDTSTMHLATSRTPAS	|
MHLATSRTPASLSGPT	MHLAUSRTPASLSGPU	Q8WXI7.3	98	113	RTPASLSGPTTASPLLVLFTI	|
TVPFRNPDENSR	UVPFRNPDENSR	P16150	223	234	MSPTTSTNASTVPFRNPDENS	|
STVPTSKANEILASVK	XUVPUSKANEILASVK	O00592	42	57	TIMATDTAQQSTVPTSKANEI	|
MSSVPQETPHATSHPAVPI	MSXVPQETPHAUSHPAVPI	P16150	83	101	HATSHPAVPITANSLGSHTVT	|
TEPSATEALSMEPTTKR	UEPSATEALSMEPUTKR	Q14242	213	229	TPLAAMEALSTEPSATEALSM	|
TGSPLPEPTTYQEVSIK	UGXPLPEPUTYQEVSIK	P16150	66	82	SPLWTSIGASTGSPLPEPTTY	|
TMATVSLET	UMAUVSLET	P16150	151	159	TSRGTSGPPLTMATVSLETSK	|
TMATVSLET	UMAUVSLET	P16150	151	159	LTMATVSLETSKGTSGPPVTM	|
TVPTSKANEILASVKAT	UVPUSKANEILASVKAU	O00592	43	59	IMATDTAQQSTVPTSKANEIL	|
TVPTSKANEILASVKAT	UVPUSKANEILASVKAU	O00592	43	59	NEILASVKATTLGVSSDSPGT	|
SSHSVTTDLTSTKAEHLT	SSHSVTTDLTXUKAEHLU	O00592	140	157	LTSTKAEHLTTPHPTSPLSPR	|
THPVATPTSSGHDHLMK	UHPVAUPTSSGHDHLMK	O00592	173	189	SPLSPRQPTLTHPVATPTSSG	|
TEPSATEALSMEPTTKR	UEPSAUEALSMEPUTKR	Q14242	213	229	TPLAAMEALSTEPSATEALSM	|
SSHSVTTDLTSTKAEHL	SSHSVTUDLTSUKAEHL	O00592	140	156	DLTSTKAEHLTTPHPTSPLSP	|
TVQPTSPATALR	UVQPUXPATALR	O00592	273	284	ASSTAPSSQETVQPTSPATAL	|
SALPPSTSINEGSPLWTSIGAS	XALPPSTSINEGSPLWTSIGAS	P16150	44	65	PKADSTGDQTSALPPSTSINE	|
SALPPSTSINEGSPLWTSIGAS	XALPPSTSINEGSPLWTSIGAS	P16150	44	65	SPLWTSIGASTGSPLPEPTTY	|
MHLATSRTPASLSGPT	MHLAUSRUPASLSGPU	Q8WXI7.3	98	113	TTTRTPDTSTMHLATSRTPAS	|
MHLATSRTPASLSGPT	MHLAUSRUPASLSGPU	Q8WXI7.3	98	113	RTPASLSGPTTASPLLVLFTI	|
TAASSLETSRG	UAASSLETXRG	P16150	134	144	SSRTSGAPVTTAASSLETSRG	|
TAASSLETSRG	UAASSLETXRG	P16150	134	144	AASSLETSRGTSGPPLTMATV	|
STVPTSKANEILASVK	XUVPTSKANEILASVK	O00592	42	57	TIMATDTAQQSTVPTSKANEI	|
MHLATSRTPASLSGPT	MHLAUSRTPAXLSGPU	Q8WXI7.3	98	113	TTTRTPDTSTMHLATSRTPAS	|
MHLATSRTPASLSGPT	MHLAUSRTPAXLSGPU	Q8WXI7.3	98	113	RTPASLSGPTTASPLLVLFTI	|
MHLATSRTPASLSGPT	MHLAUSRTPAXLSGPU	Q8WXI7.3	98	113	TTTRTPDTSTMHLATSRTPAS	|
MHLATSRTPASLSGPT	MHLAUSRTPAXLSGPU	Q8WXI7.3	98	113	RTPASLSGPTTASPLLVLFTI	|
THPVATPTSSGHDHLMK	UHPVAUPUSSGHDHLMK	O00592	173	189	SPLSPRQPTLTHPVATPTSSG	|
TANSLGSHTVTGGTIT	UANSLGSHTVUGGTIU	P16150	102	117	HATSHPAVPITANSLGSHTVT	|
TANSLGSHTVTGGTIT	UANSLGSHTVUGGTIU	P16150	102	117	SHTVTGGTITTNSPETSSRTS	|
HRYPKTPSPTVAHESNWAK	HRYPKUPXPUVAHESNWAK	O00592	303	321	SSSPTAASTTHRYPKTPSPTV	|
HRYPKTPSPTVAHESNWAK	HRYPKUPSPUVAHESNWAK	O00592	303	321	SSSPTAASTTHRYPKTPSPTV	|
TPPAAMEAQ	UPPAAMEAQ	Q14242	163	171	TAPAAMEAQTTPPAAMEAQTT	|
TPPAAMEAQ	UPPAAMEAQ	Q14242	163	171	TTPPAAMEAQTTQTTAMEAQT	|
TGLDAGGAV	UGLDAGGAV	Q14242	50	58	TTVEPAARRSTGLDAGGAVTE	|
TGLDAGGAV	UGLDAGGAV	Q14242	50	58	STGLDAGGAVTELTTELANMG	|
ISSSSSTVAIPGYTFTSPGMTT	ISSSSSTVAIPGYTFTSPGMTU	O00592	190	211	YTFTSPGMTTTLLETVFHHVS	|
LGPYSLDKDSLYLNGYNEPGPDEPPT	LGPYSLDKDSLYLNGYNEPGPDEPPU	Q8WXI7.3	666	691	NEPGPDEPPTTPKPATTFLPP	|
TNLPYSQDKAQPG	UNLPYSQDKAQPG	Q8WXI7.3	970	982	TQHFYLNFTITNLPYSQDKAQ	|
TNLPYSQDKAQPG	UNLPYSQDKAQPG	Q8WXI7.3	970	982	PYSQDKAQPGTTNYQHHHHHH	|
TGLDAGGAVTEL	UGLDAGGAVTEL	Q14242	50	61	TTVEPAARRSTGLDAGGAVTE	|
TGLDAGGAVTEL	UGLDAGGAVTEL	Q14242	50	61	LDAGGAVTELTTELANMGNLS	|
DSLYLNGYNEPGPDEPPT	DSLYLNGYNEPGPDEPPU	Q8WXI7.3	674	691	NEPGPDEPPTTPKPATTFLPP	|
ISSSSSTVAIPGYTF	ISSXSSTVAIPGYTF	O00592	190	204	STVAIPGYTFTSPGMTTTLLE	|
MHLATSRTPASL	MHLAUSRTPASL	Q8WXI7.3	98	109	TTTRTPDTSTMHLATSRTPAS	|
MHLATSRTPASL	MHLAUSRTPASL	Q8WXI7.3	98	109	LATSRTPASLSGPTTASPLLV	|
ISSSSSTVAIPGYTF	ISSSSSUVAIPGYTF	O00592	190	204	STVAIPGYTFTSPGMTTTLLE	|
ISSSSSTVAIPGYTFT	ISSSSSUVAIPGYTFU	O00592	190	205	TVAIPGYTFTSPGMTTTLLET	|
ANEILASVKAT	ANEILASVKAU	O00592	49	59	NEILASVKATTLGVSSDSPGT	|
FIPFSVSSVTHK	FIPFXVSSVTHK	Q14242	232	243	SMEPTTKRGLFIPFSVSSVTH	|
MHLATSRTPASLSGPT	MHLAUSRTPASLSGPU	Q8WXI7.3	98	113	TTTRTPDTSTMHLATSRTPAS	|
MHLATSRTPASLSGPT	MHLAUSRTPASLSGPU	Q8WXI7.3	98	113	RTPASLSGPTTASPLLVLFTI	|
TTPPAAMEAQ	UUPPAAMEAQ	Q14242	162	171	TTAPAAMEAQTTPPAAMEAQT	|
TTPPAAMEAQ	UUPPAAMEAQ	Q14242	162	171	TTPPAAMEAQTTQTTAMEAQT	|
TTPPAAMEAQ	UUPPAAMEAQ	Q14242	162	171	TTAPAAMEAQTTPPAAMEAQT	|
TTPPAAMEAQ	UUPPAAMEAQ	Q14242	162	171	TTPPAAMEAQTTQTTAMEAQT	|
TTPPAAMEAQ	UUPPAAMEAQ	Q14242	162	171	TTAPAAMEAQTTPPAAMEAQT	|
TTPPAAMEAQ	UUPPAAMEAQ	Q14242	162	171	TTPPAAMEAQTTQTTAMEAQT	|
TGLDAGGAVTELT	UGLDAGGAVTELU	Q14242	50	62	TTVEPAARRSTGLDAGGAVTE	|
TGLDAGGAVTELT	UGLDAGGAVTELU	Q14242	50	62	DAGGAVTELTTELANMGNLST	|
TSTPGTPTVYLGASK	USTPGTPTVYLGASK	Q8WXI7.3	401	415	GFTHRSSVSTTSTPGTPTVYL	|
TKRGLFIPFSVSSV	UKRGLFIPFSVSSV	Q14242	227	240	ATEALSMEPTTKRGLFIPFSV	|
TKRGLFIPFSVSSV	UKRGLFIPFSVSSV	Q14242	227	240	LFIPFSVSSVTHKGIPMAASN	|
ISSSSSTVAIPGYTFT	ISSSSSUVAIPGYTFT	O00592	190	205	TVAIPGYTFTSPGMTTTLLET	|
MSSVPQETPHA	MSXVPQETPHA	P16150	83	93	SSVPQETPHATSHPAVPITAN	|
STGLDAGGAVTELT	STGLDAGGAVTELU	Q14242	49	62	DAGGAVTELTTELANMGNLST	|
TYQEVSIK	UYQEVSIK	P16150	75	82	STGSPLPEPTTYQEVSIKMSS	|
TNLPYSQDKAQPGT	UNLPYSQDKAQPGU	Q8WXI7.3	970	983	TQHFYLNFTITNLPYSQDKAQ	|
TPPAAMEAQT	UPPAAMEAQU	Q14242	163	172	TAPAAMEAQTTPPAAMEAQTT	|
TPPAAMEAQT	UPPAAMEAQU	Q14242	163	172	TPPAAMEAQTTQTTAMEAQTT	|
TQPTGLEAQT	UQPTGLEAQU	Q14242	133	142	TPPAATEAQTTQPTGLEAQTT	|
TQPTGLEAQT	UQPTGLEAQU	Q14242	133	142	TQPTGLEAQTTAPAAMEAQTT	|
TTPPAAMEAQ	UUPPAAMEAQ	Q14242	162	171	TTAPAAMEAQTTPPAAMEAQT	|
TTPPAAMEAQ	UUPPAAMEAQ	Q14242	162	171	TTPPAAMEAQTTQTTAMEAQT	|
STGLDAGGAVTELT	STGLDAGGAVTELU	Q14242	49	62	DAGGAVTELTTELANMGNLST	|
MHLATSRTPASLSGPT	MHLAUSRTPASLSGPU	Q8WXI7.3	98	113	TTTRTPDTSTMHLATSRTPAS	|
MHLATSRTPASLSGPT	MHLAUSRTPASLSGPU	Q8WXI7.3	98	113	RTPASLSGPTTASPLLVLFTI	|
MSSVPQETPHATSHPAVPI	MSSVPQETPHAUSHPAVPI	P16150	83	101	HATSHPAVPITANSLGSHTVT	|
TPPAAMEAQT	UPPAAMEAQU	Q14242	163	172	TAPAAMEAQTTPPAAMEAQTT	|
TPPAAMEAQT	UPPAAMEAQU	Q14242	163	172	TPPAAMEAQTTQTTAMEAQTT	|
TTPPAAMEAQ	UUPPAAMEAQ	Q14242	162	171	TTAPAAMEAQTTPPAAMEAQT	|
TTPPAAMEAQ	UUPPAAMEAQ	Q14242	162	171	TTPPAAMEAQTTQTTAMEAQT	|
TEPSATEALSMEPT	UEPSAUEALSMEPU	Q14242	213	226	TPLAAMEALSTEPSATEALSM	|
TEPSATEALSMEPT	UEPSAUEALSMEPU	Q14242	213	226	ATEALSMEPTTKRGLFIPFSV	|
SSHSVTTDLTSTKAEHL	SSHSVTUDLTSUKAEHL	O00592	140	156	DLTSTKAEHLTTPHPTSPLSP	|
SALPPSTSINEGSPLW	XALPPSUSINEGSPLW	P16150	44	59	PKADSTGDQTSALPPSTSINE	|
SALPPSTSINEGSPLW	XALPPSUSINEGSPLW	P16150	44	59	TSINEGSPLWTSIGASTGSPL	|
TQTTAMEAQT	UQTTAMEAQU	Q14242	173	182	TPPAAMEAQTTQTTAMEAQTT	|
TQTTAMEAQT	UQTTAMEAQU	Q14242	173	182	TQTTAMEAQTTAPEATEAQTT	|
HSLYVNGFTHQSSM	HSLYVNGFUHQSSM	Q8WXI7.3	74	87	VNGFTHQSSMTTTRTPDTSTM	|
TEALSMEPTTKR	UEALSMEPUTKR	Q14242	218	229	MEALSTEPSATEALSMEPTTK	|
TPPAAMEAQT	UPPAAMEAQU	Q14242	163	172	TAPAAMEAQTTPPAAMEAQTT	|
TPPAAMEAQT	UPPAAMEAQU	Q14242	163	172	TPPAAMEAQTTQTTAMEAQTT	|
TTPPAAMEAQT	UUPPAAMEAQU	Q14242	162	172	TTAPAAMEAQTTPPAAMEAQT	|
TTPPAAMEAQT	UUPPAAMEAQU	Q14242	162	172	TPPAAMEAQTTQTTAMEAQTT	|
TTPPAAMEAQT	UUPPAAMEAQU	Q14242	162	172	TTAPAAMEAQTTPPAAMEAQT	|
TTPPAAMEAQT	UUPPAAMEAQU	Q14242	162	172	TPPAAMEAQTTQTTAMEAQTT	|
STGLDAGGAV	XUGLDAGGAV	Q14242	49	58	STGLDAGGAVTELTTELANMG	|
SHPAVPITANSLGSHTV	XHPAVPIUANSLGSHUV	P16150	95	111	SVPQETPHATSHPAVPITANS	|
SHPAVPITANSLGSHTV	XHPAVPIUANSLGSHUV	P16150	95	111	TANSLGSHTVTGGTITTNSPE	|
MSSVPQETPHA	MSXVPQETPHA	P16150	83	93	SSVPQETPHATSHPAVPITAN	|
TVPTSKANEILA	UVPTXKANEILA	O00592	43	54	IMATDTAQQSTVPTSKANEIL	|
TVPTSKANEILA	UVPTXKANEILA	O00592	43	54	PTSKANEILASVKATTLGVSS	|
SHPAVPITANSLGSHTV	XHPAVPIUANSLGSHUV	P16150	95	111	SVPQETPHATSHPAVPITANS	|
SHPAVPITANSLGSHTV	XHPAVPIUANSLGSHUV	P16150	95	111	TANSLGSHTVTGGTITTNSPE	|
STGLDAGGAVTELT	STGLDAGGAVTELU	Q14242	49	62	DAGGAVTELTTELANMGNLST	|
SVPQETPHATSHPAVPI	XVPQETPHAUSHPAVPI	P16150	85	101	TYQEVSIKMSSVPQETPHATS	|
SVPQETPHATSHPAVPI	XVPQETPHAUSHPAVPI	P16150	85	101	HATSHPAVPITANSLGSHTVT	|
TEPSATEALSMEPTTKR	UEPSATEALSMEPUTKR	Q14242	213	229	TPLAAMEALSTEPSATEALSM	|
STEPSATEALSMEPT	XUEPSAUEALSMEPU	Q14242	212	226	TTPLAAMEALSTEPSATEALS	|
STEPSATEALSMEPT	XUEPSAUEALSMEPU	Q14242	212	226	ATEALSMEPTTKRGLFIPFSV	|
SHPAVPITANSLGSHTV	XHPAVPIUANSLGSHUV	P16150	95	111	SVPQETPHATSHPAVPITANS	|
SHPAVPITANSLGSHTV	XHPAVPIUANSLGSHUV	P16150	95	111	TANSLGSHTVTGGTITTNSPE	|
TANSLGSHTV	UANXLGSHTV	P16150	102	111	HATSHPAVPITANSLGSHTVT	|
TANSLGSHTV	UANXLGSHTV	P16150	102	111	TANSLGSHTVTGGTITTNSPE	|
TVPTSKANEILA	UVPUSKANEILA	O00592	43	54	IMATDTAQQSTVPTSKANEIL	|
TVPTSKANEILA	UVPUSKANEILA	O00592	43	54	PTSKANEILASVKATTLGVSS	|
TQTTAMEAQ	UQUTAMEAQ	Q14242	173	181	TPPAAMEAQTTQTTAMEAQTT	|
TQTTAMEAQ	UQUTAMEAQ	Q14242	173	181	TTQTTAMEAQTTAPEATEAQT	|
SSVPQETPHATSHPAVPI	XSVPQETPHAUSHPAVPI	P16150	84	101	TTYQEVSIKMSSVPQETPHAT	|
SSVPQETPHATSHPAVPI	XSVPQETPHAUSHPAVPI	P16150	84	101	HATSHPAVPITANSLGSHTVT	|
TQPTGLEAQT	UQPTGLEAQU	Q14242	133	142	TPPAATEAQTTQPTGLEAQTT	|
TQPTGLEAQT	UQPTGLEAQU	Q14242	133	142	TQPTGLEAQTTAPAAMEAQTT	|
LGPYSLDKDSLYLNGYNEPGPDEPPTTPKPA	LGPYSLDKDSLYLNGYNEPGPDEPPUUPKPA	Q8WXI7.3	666	696	DEPPTTPKPATTFLPPLSEAT	|
TANSLGSHTV	UANXLGSHTV	P16150	102	111	HATSHPAVPITANSLGSHTVT	|
TANSLGSHTV	UANXLGSHTV	P16150	102	111	TANSLGSHTVTGGTITTNSPE	|
TANSLGSHTV	UANSLGSHUV	P16150	102	111	HATSHPAVPITANSLGSHTVT	|
TANSLGSHTV	UANSLGSHUV	P16150	102	111	TANSLGSHTVTGGTITTNSPE	|
TTPLAAMEAL	UUPLAAMEAL	Q14242	202	211	TTQPTATEAQTTPLAAMEALS	|
TTPLAAMEAL	UUPLAAMEAL	Q14242	202	211	TTPLAAMEALSTEPSATEALS	|
SHPAVPITANSLGSHTV	XHPAVPIUANSLGSHUV	P16150	95	111	SVPQETPHATSHPAVPITANS	|
SHPAVPITANSLGSHTV	XHPAVPIUANSLGSHUV	P16150	95	111	TANSLGSHTVTGGTITTNSPE	|
SHPAVPITANSLGSHTV	XHPAVPIUANSLGSHTV	P16150	95	111	SVPQETPHATSHPAVPITANS	|
SHPAVPITANSLGSHTV	XHPAVPIUANSLGSHTV	P16150	95	111	TANSLGSHTVTGGTITTNSPE	|
TVPTSKANEILASVKAT	UVPUSKANEILASVKAU	O00592	43	59	IMATDTAQQSTVPTSKANEIL	|
TVPTSKANEILASVKAT	UVPUSKANEILASVKAU	O00592	43	59	NEILASVKATTLGVSSDSPGT	|
TANSLGSHTV	UANSLGSHUV	P16150	102	111	HATSHPAVPITANSLGSHTVT	|
TANSLGSHTV	UANSLGSHUV	P16150	102	111	TANSLGSHTVTGGTITTNSPE	|
TVSLETSKGT	UVSLETXKGU	P16150	154	163	GTSGPPLTMATVSLETSKGTS	|
TVSLETSKGT	UVSLETXKGU	P16150	154	163	TVSLETSKGTSGPPVTMATDS	|
TEPSATEALSMEPTTKR	UEPSATEALSMEPUTKR	Q14242	213	229	TPLAAMEALSTEPSATEALSM	|
TVQPTSPATALR	UVQPUXPATALR	O00592	273	284	ASSTAPSSQETVQPTSPATAL	|
TMATDSLET	UMAUDSLEU	P16150	169	177	TSKGTSGPPVTMATDSLETST	|
TMATDSLET	UMAUDSLEU	P16150	169	177	VTMATDSLETSTGTTGPPVTM	|
TGSPLPEPTTYQEVSIK	UGXPLPEPUTYQEVSIK	P16150	66	82	SPLWTSIGASTGSPLPEPTTY	|
TAASSLETSRG	UAASSLETXRG	P16150	134	144	SSRTSGAPVTTAASSLETSRG	|
TAASSLETSRG	UAASSLETXRG	P16150	134	144	AASSLETSRGTSGPPLTMATV	|
TANSLGSHTV	UANSLGSHUV	P16150	102	111	HATSHPAVPITANSLGSHTVT	|
TANSLGSHTV	UANSLGSHUV	P16150	102	111	TANSLGSHTVTGGTITTNSPE	|
SMEPTTKRGLFIPFSVSSVTHK	XMEPUUKRGLFIPFXVSSVTHK	Q14242	222	243	STEPSATEALSMEPTTKRGLF	|
TGSLEPSSGASGPQVSSVK	UGSLEPSXGASGPQVSSVK	P16150	190	208	GTTGPPVTMTTGSLEPSSGAS	|
SSHSVTTDLTSTKAEHL	SSHSVTUDLTXUKAEHL	O00592	140	156	DLTSTKAEHLTTPHPTSPLSP	|
SSHSVTTDLTSTKAEHL	SSHSVTUDLTXUKAEHL	O00592	140	156	DLTSTKAEHLTTPHPTSPLSP	|
MHLATSRTPASLSGPT	MHLAUSRUPASLSGPU	Q8WXI7.3	98	113	TTTRTPDTSTMHLATSRTPAS	|
MHLATSRTPASLSGPT	MHLAUSRUPASLSGPU	Q8WXI7.3	98	113	RTPASLSGPTTASPLLVLFTI	|
TEPSATEALSMEPTTKR	UEPSAUEALSMEPUTKR	Q14242	213	229	TPLAAMEALSTEPSATEALSM	|
TEAQTTPLAAMEALS	UEAQUUPLAAMEALS	Q14242	198	212	TEAQTTQPTATEAQTTPLAAM	|
TEAQTTPLAAMEALS	UEAQUUPLAAMEALS	Q14242	198	212	TPLAAMEALSTEPSATEALSM	|
ETVQPTSPATALR	EUVQPTXPATALR	O00592	272	284	PASSTAPSSQETVQPTSPATA	|
ETVQPTSPATALR	EUVQPTXPATALR	O00592	272	284	PASSTAPSSQETVQPTSPATA	|
SMEPTTKRGLFIPFSVSSVTHK	XMEPUUKRGLFIPFXVSSVTHK	Q14242	222	243	STEPSATEALSMEPTTKRGLF	|
TPLAAMEAL	UPLAAMEAL	Q14242	203	211	TQPTATEAQTTPLAAMEALST	|
TPLAAMEAL	UPLAAMEAL	Q14242	203	211	TTPLAAMEALSTEPSATEALS	|
TPPAAMEAQ	UPPAAMEAQ	Q14242	163	171	TAPAAMEAQTTPPAAMEAQTT	|
TPPAAMEAQ	UPPAAMEAQ	Q14242	163	171	TTPPAAMEAQTTQTTAMEAQT	|
LGPYSLDKDSLYLNGYNEPGPDEPPT	LGPYSLDKDSLYLNGYNEPGPDEPPU	Q8WXI7.3	666	691	NEPGPDEPPTTPKPATTFLPP	|
ISSSSSTVAIPGYTFTSPGMTT	ISSSSSTVAIPGYTFTSPGMTU	O00592	190	211	YTFTSPGMTTTLLETVFHHVS	|
TPPAAMEAQ	UPPAAMEAQ	Q14242	163	171	TAPAAMEAQTTPPAAMEAQTT	|
TPPAAMEAQ	UPPAAMEAQ	Q14242	163	171	TTPPAAMEAQTTQTTAMEAQT	|
GLFIPFSVSSV	GLFIPFXVSSV	Q14242	230	240	LFIPFSVSSVTHKGIPMAASN	|
ISSSSSTVAIPGYTFTSPGMT	ISSSSSTVAIPGYTFTSPGMU	O00592	190	210	GYTFTSPGMTTTLLETVFHHV	|
ISSSSSTVAIPGYTFTSPGMT	ISSSSSTVAIPGYTFTSPGMU	O00592	190	210	GYTFTSPGMTTTLLETVFHHV	|
DSLYLNGYNEPGPDEPPT	DSLYLNGYNEPGPDEPPU	Q8WXI7.3	674	691	NEPGPDEPPTTPKPATTFLPP	|
TTPLAAMEAL	UUPLAAMEAL	Q14242	202	211	TTQPTATEAQTTPLAAMEALS	|
TTPLAAMEAL	UUPLAAMEAL	Q14242	202	211	TTPLAAMEALSTEPSATEALS	|
ISSSSSTVAIPGYTFTSPGMT	ISSSSSTVAIPGYTFTSPGMU	O00592	190	210	GYTFTSPGMTTTLLETVFHHV	|
GLFIPFSVSSV	GLFIPFXVSSV	Q14242	230	240	LFIPFSVSSVTHKGIPMAASN	|
MSSVPQETPHATSHPAVPI	MSSVPQETPHAUSHPAVPI	P16150	83	101	HATSHPAVPITANSLGSHTVT	|
TQPTATEAQTTPLAAMEALSTEPSATEALSMEPTTK	UQPTATEAQTTPLAAMEALSTEPSATEALSMEPTTK	Q14242	193	228	TAPEATEAQTTQPTATEAQTT	|
TVAIPGYTFT	UVAIPGYTFU	O00592	196	205	HLMKISSSSSTVAIPGYTFTS	|
TVAIPGYTFT	UVAIPGYTFU	O00592	196	205	TVAIPGYTFTSPGMTTTLLET	|
SHPAVPITANSLGSHTV	XHPAVPIUANSLGSHTV	P16150	95	111	SVPQETPHATSHPAVPITANS	|
SHPAVPITANSLGSHTV	XHPAVPIUANSLGSHTV	P16150	95	111	TANSLGSHTVTGGTITTNSPE	|
HSLYVNGFTHQSSMT	HSLYVNGFTHQSSMU	Q8WXI7.3	74	88	NGFTHQSSMTTTRTPDTSTMH	|
TSHPAVPI	USHPAVPI	P16150	94	101	SSVPQETPHATSHPAVPITAN	|
TSHPAVPI	USHPAVPI	P16150	94	101	HATSHPAVPITANSLGSHTVT	|
TVPTSKANEILASVK	UVPUSKANEILASVK	O00592	43	57	IMATDTAQQSTVPTSKANEIL	|
HSLYVNGFTHQSSM	HSLYVNGFUHQSSM	Q8WXI7.3	74	87	VNGFTHQSSMTTTRTPDTSTM	|
SSVPQETPHA	XSVPQETPHA	P16150	84	93	TTYQEVSIKMSSVPQETPHAT	|
SSVPQETPHA	XSVPQETPHA	P16150	84	93	SSVPQETPHATSHPAVPITAN	|
TVPTSKANEILA	UVPUSKANEILA	O00592	43	54	IMATDTAQQSTVPTSKANEIL	|
TVPTSKANEILA	UVPUSKANEILA	O00592	43	54	PTSKANEILASVKATTLGVSS	|
SVPQETPHA	XVPQETPHA	P16150	85	93	TYQEVSIKMSSVPQETPHATS	|
SVPQETPHA	XVPQETPHA	P16150	85	93	SSVPQETPHATSHPAVPITAN	|
TVPFRNPDENSR	UVPFRNPDENSR	P16150	223	234	MSPTTSTNASTVPFRNPDENS	|
TVEPAARRSTGLDAGGAV	UVEPAARRSTGLDAGGAV	Q14242	41	58	LTGPGTPESTTVEPAARRSTG	|
TVEPAARRSTGLDAGGAV	UVEPAARRSTGLDAGGAV	Q14242	41	58	STGLDAGGAVTELTTELANMG	|
TVPFRNPDENSR	UVPFRNPDENSR	P16150	223	234	MSPTTSTNASTVPFRNPDENS	|
TEPSATEALSMEPT	UEPSAUEALSMEPU	Q14242	213	226	TPLAAMEALSTEPSATEALSM	|
TEPSATEALSMEPT	UEPSAUEALSMEPU	Q14242	213	226	ATEALSMEPTTKRGLFIPFSV	|
TEPSATEALSMEPT	UEPSAUEALSMEPU	Q14242	213	226	TPLAAMEALSTEPSATEALSM	|
TEPSATEALSMEPT	UEPSAUEALSMEPU	Q14242	213	226	ATEALSMEPTTKRGLFIPFSV	|
TANSLGSHTV	UANSLGSHUV	P16150	102	111	HATSHPAVPITANSLGSHTVT	|
TANSLGSHTV	UANSLGSHUV	P16150	102	111	TANSLGSHTVTGGTITTNSPE	|
TANSLGSHTV	UANSLGSHUV	P16150	102	111	HATSHPAVPITANSLGSHTVT	|
TANSLGSHTV	UANSLGSHUV	P16150	102	111	TANSLGSHTVTGGTITTNSPE	|
SSHSVTTDLT	SSHSVTUDLU	O00592	140	149	SSHSVTTDLTSTKAEHLTTPH	|
TQPTGLEAQT	UQPTGLEAQU	Q14242	133	142	TPPAATEAQTTQPTGLEAQTT	|
TQPTGLEAQT	UQPTGLEAQU	Q14242	133	142	TQPTGLEAQTTAPAAMEAQTT	|
TPPAAMEAQT	UPPAAMEAQU	Q14242	163	172	TAPAAMEAQTTPPAAMEAQTT	|
TPPAAMEAQT	UPPAAMEAQU	Q14242	163	172	TPPAAMEAQTTQTTAMEAQTT	|
TVPFRNPDENSR	UVPFRNPDENSR	P16150	223	234	MSPTTSTNASTVPFRNPDENS	|
SALPPSTSINEGSPLW	XALPPSUSINEGSPLW	P16150	44	59	PKADSTGDQTSALPPSTSINE	|
SALPPSTSINEGSPLW	XALPPSUSINEGSPLW	P16150	44	59	TSINEGSPLWTSIGASTGSPL	|
SHPAVPITANSLGSHTV	XHPAVPIUANSLGSHTV	P16150	95	111	SVPQETPHATSHPAVPITANS	|
SHPAVPITANSLGSHTV	XHPAVPIUANSLGSHTV	P16150	95	111	TANSLGSHTVTGGTITTNSPE	|
TEAQTTPLAAMEAL	UEAQUUPLAAMEAL	Q14242	198	211	TEAQTTQPTATEAQTTPLAAM	|
TEAQTTPLAAMEAL	UEAQUUPLAAMEAL	Q14242	198	211	TTPLAAMEALSTEPSATEALS	|
HSLYVNGFTHQSSM	HSLYVNGFUHQSSM	Q8WXI7.3	74	87	VNGFTHQSSMTTTRTPDTSTM	|
MHLATSRTPASLSGPT	MHLAUSRTPASLSGPU	Q8WXI7.3	98	113	TTTRTPDTSTMHLATSRTPAS	|
MHLATSRTPASLSGPT	MHLAUSRTPASLSGPU	Q8WXI7.3	98	113	RTPASLSGPTTASPLLVLFTI	|
TVPTSKANEILA	UVPUSKANEILA	O00592	43	54	IMATDTAQQSTVPTSKANEIL	|
TVPTSKANEILA	UVPUSKANEILA	O00592	43	54	PTSKANEILASVKATTLGVSS	|
SVPQETPHATSHPAVPI	XVPQETPHAUSHPAVPI	P16150	85	101	TYQEVSIKMSSVPQETPHATS	|
SVPQETPHATSHPAVPI	XVPQETPHAUSHPAVPI	P16150	85	101	HATSHPAVPITANSLGSHTVT	|
TSINEGSPLWT	USINEGSPLWU	P16150	50	60	GDQTSALPPSTSINEGSPLWT	|
TSINEGSPLWT	USINEGSPLWU	P16150	50	60	SINEGSPLWTSIGASTGSPLP	|
TVSLETSKGT	UVSLETSKGU	P16150	154	163	GTSGPPLTMATVSLETSKGTS	|
TVSLETSKGT	UVSLETSKGU	P16150	154	163	TVSLETSKGTSGPPVTMATDS	|
TEAQTTPLAAMEALS	UEAQUUPLAAMEALX	Q14242	198	212	TEAQTTQPTATEAQTTPLAAM	|
TEAQTTPLAAMEALS	UEAQUUPLAAMEALX	Q14242	198	212	TPLAAMEALSTEPSATEALSM	|
TSHPAVPITANSLGSHTVTGGTIT	USHPAVPIUANSLGSHTVTGGTIT	P16150	94	117	SSVPQETPHATSHPAVPITAN	|
TSHPAVPITANSLGSHTVTGGTIT	USHPAVPIUANSLGSHTVTGGTIT	P16150	94	117	SHTVTGGTITTNSPETSSRTS	|
SHPAVPITANSLGSH	XHPAVPIUANXLGSH	P16150	95	109	SVPQETPHATSHPAVPITANS	|
SHPAVPITANSLGSH	XHPAVPIUANXLGSH	P16150	95	109	PITANSLGSHTVTGGTITTNS	|
TTPLAAMEAL	UUPLAAMEAL	Q14242	202	211	TTQPTATEAQTTPLAAMEALS	|
TTPLAAMEAL	UUPLAAMEAL	Q14242	202	211	TTPLAAMEALSTEPSATEALS	|
SHPAVPITANSLGSHTV	XHPAVPIUANSLGSHUV	P16150	95	111	SVPQETPHATSHPAVPITANS	|
SHPAVPITANSLGSHTV	XHPAVPIUANSLGSHUV	P16150	95	111	TANSLGSHTVTGGTITTNSPE	|
TGSLEPSSGASGPQVSSVKL	UGSLEPSXGASGPQVSSVKL	P16150	190	209	GTTGPPVTMTTGSLEPSSGAS	|
TGSLEPSSGASGPQVSSVKL	UGSLEPSXGASGPQVSSVKL	P16150	190	209	SGPQVSSVKLSTMMSPTTSTN	|
TTYQEVSIK	UUYQEVSIK	P16150	74	82	ASTGSPLPEPTTYQEVSIKMS	|
SHPAVPITANSLGSHTV	XHPAVPIUANSLGSHUV	P16150	95	111	SVPQETPHATSHPAVPITANS	|
SHPAVPITANSLGSHTV	XHPAVPIUANSLGSHUV	P16150	95	111	TANSLGSHTVTGGTITTNSPE	|
TVPTSKANEILA	UVPUSKANEILA	O00592	43	54	IMATDTAQQSTVPTSKANEIL	|
TVPTSKANEILA	UVPUSKANEILA	O00592	43	54	PTSKANEILASVKATTLGVSS	|
TVPTSKANEILA	UVPUSKANEILA	O00592	43	54	IMATDTAQQSTVPTSKANEIL	|
TVPTSKANEILA	UVPUSKANEILA	O00592	43	54	PTSKANEILASVKATTLGVSS	|
SIKMSSVPQE	XIKMXSVPQE	P16150	80	89	LPEPTTYQEVSIKMSSVPQET	|
SIKMSSVPQE	XIKMXSVPQE	P16150	80	89	SIKMSSVPQETPHATSHPAVP	|
TVSLETSKGT	UVSLETXKGU	P16150	154	163	GTSGPPLTMATVSLETSKGTS	|
TVSLETSKGT	UVSLETXKGU	P16150	154	163	TVSLETSKGTSGPPVTMATDS	|
MSSVPQETPHATSHPAVPI	MSXVPQETPHAUSHPAVPI	P16150	83	101	HATSHPAVPITANSLGSHTVT	|
TANSLGSHTV	UANXLGSHTV	P16150	102	111	HATSHPAVPITANSLGSHTVT	|
TANSLGSHTV	UANXLGSHTV	P16150	102	111	TANSLGSHTVTGGTITTNSPE	|
TMATVSLET	UMAUVSLET	P16150	151	159	TSRGTSGPPLTMATVSLETSK	|
TMATVSLET	UMAUVSLET	P16150	151	159	LTMATVSLETSKGTSGPPVTM	|
SGASGPQVSSVK	XGASGPQVSXVK	P16150	197	208	TMTTGSLEPSSGASGPQVSSV	|
TEPSATEALSMEPTTKR	UEPSATEALSMEPUTKR	Q14242	213	229	TPLAAMEALSTEPSATEALSM	|
STVPTSKANEILASVK	XUVPUSKANEILASVK	O00592	42	57	TIMATDTAQQSTVPTSKANEI	|
TMATVSLET	UMAUVSLET	P16150	151	159	TSRGTSGPPLTMATVSLETSK	|
TMATVSLET	UMAUVSLET	P16150	151	159	LTMATVSLETSKGTSGPPVTM	|
THPVATPTSSGHDHLMK	UHPVAUPUSSGHDHLMK	O00592	173	189	SPLSPRQPTLTHPVATPTSSG	|
TEPSATEALSMEPTTKR	UEPSAUEALSMEPUTKR	Q14242	213	229	TPLAAMEALSTEPSATEALSM	|
TANSLGSHTV	UANSLGSHUV	P16150	102	111	HATSHPAVPITANSLGSHTVT	|
TANSLGSHTV	UANSLGSHUV	P16150	102	111	TANSLGSHTVTGGTITTNSPE	|
SMEPTTKRGLFIPFSVSSVTHK	XMEPUUKRGLFIPFXVSSVTHK	Q14242	222	243	STEPSATEALSMEPTTKRGLF	|
TEPSATEALSMEPTTKR	UEPSAUEALSMEPUTKR	Q14242	213	229	TPLAAMEALSTEPSATEALSM	|
MSSVPQETPHATSHPAVPITANSLGSHTVTGGTIT	MSSVPQETPHAUSHPAVPITANSLGSHTVTGGTIU	P16150	83	117	SHTVTGGTITTNSPETSSRTS	|
TEPSATEALSMEPTTKR	UEPSATEALSMEPUTKR	Q14242	213	229	TPLAAMEALSTEPSATEALSM	|
TMATVSLETSKG	UMAUVSLETXKG	P16150	151	162	TSRGTSGPPLTMATVSLETSK	|
TMATVSLETSKG	UMAUVSLETXKG	P16150	151	162	ATVSLETSKGTSGPPVTMATD	|
TEAQTTPLAAMEALS	UEAQUUPLAAMEALS	Q14242	198	212	TEAQTTQPTATEAQTTPLAAM	|
TEAQTTPLAAMEALS	UEAQUUPLAAMEALS	Q14242	198	212	TPLAAMEALSTEPSATEALSM	|
TDLTSTKAEHL	UDLTSUKAEHL	O00592	146	156	SGGKSSHSVTTDLTSTKAEHL	|
TDLTSTKAEHL	UDLTSUKAEHL	O00592	146	156	DLTSTKAEHLTTPHPTSPLSP	|
TTHRYPKTPSPTVAHESNWAK	UUHRYPKUPSPUVAHESNWAK	O00592	301	321	TMSSSPTAASTTHRYPKTPSP	|
THRYPKTPSPTVAHESNWAK	UHRYPKUPSPUVAHESNWAK	O00592	302	321	MSSSPTAASTTHRYPKTPSPT	|
TPPAAMEAQ	UPPAAMEAQ	Q14242	163	171	TAPAAMEAQTTPPAAMEAQTT	|
TPPAAMEAQ	UPPAAMEAQ	Q14242	163	171	TTPPAAMEAQTTQTTAMEAQT	|
ISSSSSTVAIPGYTF	ISSXSSTVAIPGYTF	O00592	190	204	STVAIPGYTFTSPGMTTTLLE	|
TPLAAMEALS	UPLAAMEALX	Q14242	203	212	TQPTATEAQTTPLAAMEALST	|
TPLAAMEALS	UPLAAMEALX	Q14242	203	212	TPLAAMEALSTEPSATEALSM	|
THGITELGPYTLDR	THGIUELGPYTLDR	Q8WXI7.3	60	73	ERLYWKLSQLTHGITELGPYT	|
TTPLAAMEAL	UUPLAAMEAL	Q14242	202	211	TTQPTATEAQTTPLAAMEALS	|
TTPLAAMEAL	UUPLAAMEAL	Q14242	202	211	TTPLAAMEALSTEPSATEALS	|
DSLYLNGYNEPGPDEPPT	DSLYLNGYNEPGPDEPPU	Q8WXI7.3	674	691	NEPGPDEPPTTPKPATTFLPP	|
ISSSSSTVAIPGYTF	ISSXSSUVAIPGYTF	O00592	190	204	STVAIPGYTFTSPGMTTTLLE	|
TVPFRNPDENSR	UVPFRNPDENSR	P16150	223	234	MSPTTSTNASTVPFRNPDENS	|
TTPLAAMEALS	UUPLAAMEALS	Q14242	202	212	TTQPTATEAQTTPLAAMEALS	|
TTPLAAMEALS	UUPLAAMEALS	Q14242	202	212	TPLAAMEALSTEPSATEALSM	|
TQPTGLEAQT	UQPUGLEAQU	Q14242	133	142	TPPAATEAQTTQPTGLEAQTT	|
TQPTGLEAQT	UQPUGLEAQU	Q14242	133	142	TQPTGLEAQTTAPAAMEAQTT	|
STGLDAGGAV	XTGLDAGGAV	Q14242	49	58	STGLDAGGAVTELTTELANMG	|
TVPFRNPDENSR	UVPFRNPDENSR	P16150	223	234	MSPTTSTNASTVPFRNPDENS	|
TTPLAAMEALS	UUPLAAMEALX	Q14242	202	212	TTQPTATEAQTTPLAAMEALS	|
TTPLAAMEALS	UUPLAAMEALX	Q14242	202	212	TPLAAMEALSTEPSATEALSM	|
SHPAVPITANSLGSH	XHPAVPIUANSLGSH	P16150	95	109	SVPQETPHATSHPAVPITANS	|
SHPAVPITANSLGSH	XHPAVPIUANSLGSH	P16150	95	109	PITANSLGSHTVTGGTITTNS	|
TEPSATEALSMEP	UEPSATEALSMEP	Q14242	213	225	TPLAAMEALSTEPSATEALSM	|
TEPSATEALSMEP	UEPSATEALSMEP	Q14242	213	225	SATEALSMEPTTKRGLFIPFS	|
TVPFRNPDENSR	UVPFRNPDENSR	P16150	223	234	MSPTTSTNASTVPFRNPDENS	|
TPLAAMEALS	UPLAAMEALX	Q14242	203	212	TQPTATEAQTTPLAAMEALST	|
TPLAAMEALS	UPLAAMEALX	Q14242	203	212	TPLAAMEALSTEPSATEALSM	|
SSVPQETPHA	XSVPQETPHA	P16150	84	93	TTYQEVSIKMSSVPQETPHAT	|
SSVPQETPHA	XSVPQETPHA	P16150	84	93	SSVPQETPHATSHPAVPITAN	|
MHLATSRTPASLSGPT	MHLAUSRTPASLSGPU	Q8WXI7.3	98	113	TTTRTPDTSTMHLATSRTPAS	|
MHLATSRTPASLSGPT	MHLAUSRTPASLSGPU	Q8WXI7.3	98	113	RTPASLSGPTTASPLLVLFTI	|
TVPTSKANEILASVK	UVPUSKANEILASVK	O00592	43	57	IMATDTAQQSTVPTSKANEIL	|
SSVPQETPHA	XSVPQETPHA	P16150	84	93	TTYQEVSIKMSSVPQETPHAT	|
SSVPQETPHA	XSVPQETPHA	P16150	84	93	SSVPQETPHATSHPAVPITAN	|
MSSVPQETPHATSHPAVPI	MSSVPQETPHAUSHPAVPI	P16150	83	101	HATSHPAVPITANSLGSHTVT	|
HSLYVNGFTHQSSMT	HSLYVNGFTHQSSMU	Q8WXI7.3	74	88	NGFTHQSSMTTTRTPDTSTMH	|
SGASGPQVSSVK	XGASGPQVSSVK	P16150	197	208	TMTTGSLEPSSGASGPQVSSV	|
TFLPPLSEAT	UFLPPLSEAU	Q8WXI7.3	698	707	EPPTTPKPATTFLPPLSEATT	|
TFLPPLSEAT	UFLPPLSEAU	Q8WXI7.3	698	707	TFLPPLSEATTAMGYHLKTLT	|
TPLAAMEALSTEPSA	UPLAAMEALSUEPSA	Q14242	203	217	TQPTATEAQTTPLAAMEALST	|
TPLAAMEALSTEPSA	UPLAAMEALSUEPSA	Q14242	203	217	MEALSTEPSATEALSMEPTTK	|
TEPSATEALSMEPTTKR	UEPSATEALSMEPUTKR	Q14242	213	229	TPLAAMEALSTEPSATEALSM	|
TQPTGLEAQT	UQPTGLEAQU	Q14242	133	142	TPPAATEAQTTQPTGLEAQTT	|
TQPTGLEAQT	UQPTGLEAQU	Q14242	133	142	TQPTGLEAQTTAPAAMEAQTT	|
SALPPSTSINEGSPLW	XALPPSUSINEGSPLW	P16150	44	59	PKADSTGDQTSALPPSTSINE	|
SALPPSTSINEGSPLW	XALPPSUSINEGSPLW	P16150	44	59	TSINEGSPLWTSIGASTGSPL	|
THPVATPTSSGHDHLMK	UHPVAUPUSSGHDHLMK	O00592	173	189	SPLSPRQPTLTHPVATPTSSG	|
GLFIPFSVSSV	GLFIPFXVSSV	Q14242	230	240	LFIPFSVSSVTHKGIPMAASN	|
TPPAAMEAQT	UPPAAMEAQU	Q14242	163	172	TAPAAMEAQTTPPAAMEAQTT	|
TPPAAMEAQT	UPPAAMEAQU	Q14242	163	172	TPPAAMEAQTTQTTAMEAQTT	|
TTPPAAMEAQT	UUPPAAMEAQU	Q14242	162	172	TTAPAAMEAQTTPPAAMEAQT	|
TTPPAAMEAQT	UUPPAAMEAQU	Q14242	162	172	TPPAAMEAQTTQTTAMEAQTT	|
TPPAAMEAQT	UPPAAMEAQU	Q14242	163	172	TAPAAMEAQTTPPAAMEAQTT	|
TPPAAMEAQT	UPPAAMEAQU	Q14242	163	172	TPPAAMEAQTTQTTAMEAQTT	|
MHLATSRTPASLSGPT	MHLAUSRTPASLSGPU	Q8WXI7.3	98	113	TTTRTPDTSTMHLATSRTPAS	|
MHLATSRTPASLSGPT	MHLAUSRTPASLSGPU	Q8WXI7.3	98	113	RTPASLSGPTTASPLLVLFTI	|
TVEPAARRSTGLDAGGAV	UVEPAARRSTGLDAGGAV	Q14242	41	58	LTGPGTPESTTVEPAARRSTG	|
TVEPAARRSTGLDAGGAV	UVEPAARRSTGLDAGGAV	Q14242	41	58	STGLDAGGAVTELTTELANMG	|
TEAQTTPLAAMEAL	UEAQUUPLAAMEAL	Q14242	198	211	TEAQTTQPTATEAQTTPLAAM	|
TEAQTTPLAAMEAL	UEAQUUPLAAMEAL	Q14242	198	211	TTPLAAMEALSTEPSATEALS	|
TEAQTTPLAAMEAL	UEAQUUPLAAMEAL	Q14242	198	211	TEAQTTQPTATEAQTTPLAAM	|
TEAQTTPLAAMEAL	UEAQUUPLAAMEAL	Q14242	198	211	TTPLAAMEALSTEPSATEALS	|
STGLDAGGAV	XUGLDAGGAV	Q14242	49	58	STGLDAGGAVTELTTELANMG	|
TPPAAMEAQT	UPPAAMEAQU	Q14242	163	172	TAPAAMEAQTTPPAAMEAQTT	|
TPPAAMEAQT	UPPAAMEAQU	Q14242	163	172	TPPAAMEAQTTQTTAMEAQTT	|
SALPPSTSINEGSPLW	XALPPSUSINEGSPLW	P16150	44	59	PKADSTGDQTSALPPSTSINE	|
SALPPSTSINEGSPLW	XALPPSUSINEGSPLW	P16150	44	59	TSINEGSPLWTSIGASTGSPL	|
STEPSATEAL	XUEPSAUEAL	Q14242	212	221	TTPLAAMEALSTEPSATEALS	|
STEPSATEAL	XUEPSAUEAL	Q14242	212	221	STEPSATEALSMEPTTKRGLF	|
SVPQETPHATSHPAVPI	XVPQETPHAUSHPAVPI	P16150	85	101	TYQEVSIKMSSVPQETPHATS	|
SVPQETPHATSHPAVPI	XVPQETPHAUSHPAVPI	P16150	85	101	HATSHPAVPITANSLGSHTVT	|
TEPSATEALSMEPTTKR	UEPSATEALSMEPUTKR	Q14242	213	229	TPLAAMEALSTEPSATEALSM	|
SALPPSTSINEGSPLWT	XALPPSUSINEGSPLWT	P16150	44	60	PKADSTGDQTSALPPSTSINE	|
SALPPSTSINEGSPLWT	XALPPSUSINEGSPLWT	P16150	44	60	SINEGSPLWTSIGASTGSPLP	|
RSTGLDAGGAV	RSUGLDAGGAV	Q14242	48	58	STGLDAGGAVTELTTELANMG	|
SVPQETPHATSHPAVPI	XVPQETPHAUSHPAVPI	P16150	85	101	TYQEVSIKMSSVPQETPHATS	|
SVPQETPHATSHPAVPI	XVPQETPHAUSHPAVPI	P16150	85	101	HATSHPAVPITANSLGSHTVT	|
SHPAVPITANSLGSH	XHPAVPIUANSLGSH	P16150	95	109	SVPQETPHATSHPAVPITANS	|
SHPAVPITANSLGSH	XHPAVPIUANSLGSH	P16150	95	109	PITANSLGSHTVTGGTITTNS	|
TTPLAAMEALS	UUPLAAMEALS	Q14242	202	212	TTQPTATEAQTTPLAAMEALS	|
TTPLAAMEALS	UUPLAAMEALS	Q14242	202	212	TPLAAMEALSTEPSATEALSM	|
TEAQTTPLAAMEALS	UEAQUUPLAAMEALX	Q14242	198	212	TEAQTTQPTATEAQTTPLAAM	|
TEAQTTPLAAMEALS	UEAQUUPLAAMEALX	Q14242	198	212	TPLAAMEALSTEPSATEALSM	|
SHPAVPITANSLGSHTV	XHPAVPIUANSLGSHTV	P16150	95	111	SVPQETPHATSHPAVPITANS	|
SHPAVPITANSLGSHTV	XHPAVPIUANSLGSHTV	P16150	95	111	TANSLGSHTVTGGTITTNSPE	|
SVPQETPHATSHPAVPI	XVPQETPHAUSHPAVPI	P16150	85	101	TYQEVSIKMSSVPQETPHATS	|
SVPQETPHATSHPAVPI	XVPQETPHAUSHPAVPI	P16150	85	101	HATSHPAVPITANSLGSHTVT	|
TTPLAAMEAL	UUPLAAMEAL	Q14242	202	211	TTQPTATEAQTTPLAAMEALS	|
TTPLAAMEAL	UUPLAAMEAL	Q14242	202	211	TTPLAAMEALSTEPSATEALS	|
TVPTSKANEILA	UVPTXKANEILA	O00592	43	54	IMATDTAQQSTVPTSKANEIL	|
TVPTSKANEILA	UVPTXKANEILA	O00592	43	54	PTSKANEILASVKATTLGVSS	|
TEPSATEALSMEPTTKR	UEPSAUEALSMEPUTKR	Q14242	213	229	TPLAAMEALSTEPSATEALSM	|
TEAQTTPLAAMEAL	UEAQUUPLAAMEAL	Q14242	198	211	TEAQTTQPTATEAQTTPLAAM	|
TEAQTTPLAAMEAL	UEAQUUPLAAMEAL	Q14242	198	211	TTPLAAMEALSTEPSATEALS	|
SALPPSTSINEGSPLWTSIGAS	XALPPSTSINEGSPLWTSIGAS	P16150	44	65	PKADSTGDQTSALPPSTSINE	|
SALPPSTSINEGSPLWTSIGAS	XALPPSTSINEGSPLWTSIGAS	P16150	44	65	SPLWTSIGASTGSPLPEPTTY	|
TEPSATEALSMEPTTKR	UEPSAUEALSMEPUTKR	Q14242	213	229	TPLAAMEALSTEPSATEALSM	|
TMATVSLETSKG	UMATVSLETXKG	P16150	151	162	TSRGTSGPPLTMATVSLETSK	|
TMATVSLETSKG	UMATVSLETXKG	P16150	151	162	ATVSLETSKGTSGPPVTMATD	|
TANSLGSHTV	UANSLGSHUV	P16150	102	111	HATSHPAVPITANSLGSHTVT	|
TANSLGSHTV	UANSLGSHUV	P16150	102	111	TANSLGSHTVTGGTITTNSPE	|
SGASGPQVSSVK	XGASGPQVSXVK	P16150	197	208	TMTTGSLEPSSGASGPQVSSV	|
MSSVPQETPHATSHPAVPI	MSXVPQETPHAUSHPAVPI	P16150	83	101	HATSHPAVPITANSLGSHTVT	|
TANSLGSHTV	UANSLGSHUV	P16150	102	111	HATSHPAVPITANSLGSHTVT	|
TANSLGSHTV	UANSLGSHUV	P16150	102	111	TANSLGSHTVTGGTITTNSPE	|
SHPAVPITANSLGSHTV	XHPAVPIUANSLGSHUV	P16150	95	111	SVPQETPHATSHPAVPITANS	|
SHPAVPITANSLGSHTV	XHPAVPIUANSLGSHUV	P16150	95	111	TANSLGSHTVTGGTITTNSPE	|
TTPLAAMEAL	UUPLAAMEAL	Q14242	202	211	TTQPTATEAQTTPLAAMEALS	|
TTPLAAMEAL	UUPLAAMEAL	Q14242	202	211	TTPLAAMEALSTEPSATEALS	|
SSHSVTTDLTSTKAEHL	SSHSVTTDLTSUKAEHL	O00592	140	156	DLTSTKAEHLTTPHPTSPLSP	|
ETPHATSHPAVPI	EUPHATSHPAVPI	P16150	89	101	VSIKMSSVPQETPHATSHPAV	|
ETPHATSHPAVPI	EUPHATSHPAVPI	P16150	89	101	HATSHPAVPITANSLGSHTVT	|
TEAQTTPLAAMEALS	UEAQUUPLAAMEALX	Q14242	198	212	TEAQTTQPTATEAQTTPLAAM	|
TEAQTTPLAAMEALS	UEAQUUPLAAMEALX	Q14242	198	212	TPLAAMEALSTEPSATEALSM	|
SSVPQETPHATSHPAVPI	XSVPQETPHAUSHPAVPI	P16150	84	101	TTYQEVSIKMSSVPQETPHAT	|
SSVPQETPHATSHPAVPI	XSVPQETPHAUSHPAVPI	P16150	84	101	HATSHPAVPITANSLGSHTVT	|
SSVPQETPHATSHPAVPI	XSVPQETPHAUSHPAVPI	P16150	84	101	TTYQEVSIKMSSVPQETPHAT	|
SSVPQETPHATSHPAVPI	XSVPQETPHAUSHPAVPI	P16150	84	101	HATSHPAVPITANSLGSHTVT	|
SSVPQETPHATSHPAVPI	XSVPQETPHAUSHPAVPI	P16150	84	101	TTYQEVSIKMSSVPQETPHAT	|
SSVPQETPHATSHPAVPI	XSVPQETPHAUSHPAVPI	P16150	84	101	HATSHPAVPITANSLGSHTVT	|
TTPLAAMEALS	UUPLAAMEALS	Q14242	202	212	TTQPTATEAQTTPLAAMEALS	|
TTPLAAMEALS	UUPLAAMEALS	Q14242	202	212	TPLAAMEALSTEPSATEALSM	|
TEPSATEALSMEPTTKR	UEPSATEALSMEPUTKR	Q14242	213	229	TPLAAMEALSTEPSATEALSM	|
TPHATSHPAVPI	UPHAUSHPAVPI	P16150	90	101	SIKMSSVPQETPHATSHPAVP	|
TPHATSHPAVPI	UPHAUSHPAVPI	P16150	90	101	HATSHPAVPITANSLGSHTVT	|
TEAQTTPLAAMEALS	UEAQUUPLAAMEALS	Q14242	198	212	TEAQTTQPTATEAQTTPLAAM	|
TEAQTTPLAAMEALS	UEAQUUPLAAMEALS	Q14242	198	212	TPLAAMEALSTEPSATEALSM	|
TTPLAAMEALS	UUPLAAMEALS	Q14242	202	212	TTQPTATEAQTTPLAAMEALS	|
TTPLAAMEALS	UUPLAAMEALS	Q14242	202	212	TPLAAMEALSTEPSATEALSM	|
TVPTSKANEILASVK	UVPUSKANEILASVK	O00592	43	57	IMATDTAQQSTVPTSKANEIL	|
TANSLGSHTV	UANXLGSHTV	P16150	102	111	HATSHPAVPITANSLGSHTVT	|
TANSLGSHTV	UANXLGSHTV	P16150	102	111	TANSLGSHTVTGGTITTNSPE	|
TQTTAMEAQT	UQTTAMEAQU	Q14242	173	182	TPPAAMEAQTTQTTAMEAQTT	|
TQTTAMEAQT	UQTTAMEAQU	Q14242	173	182	TQTTAMEAQTTAPEATEAQTT	|
TEPSATEALSMEPTTKR	UEPSATEALSMEPUTKR	Q14242	213	229	TPLAAMEALSTEPSATEALSM	|
SMEPTTKRGLFIPFSVSSVTHK	XMEPUUKRGLFIPFXVSSVTHK	Q14242	222	243	STEPSATEALSMEPTTKRGLF	|
TTPLAAMEALS	UUPLAAMEALX	Q14242	202	212	TTQPTATEAQTTPLAAMEALS	|
TTPLAAMEALS	UUPLAAMEALX	Q14242	202	212	TPLAAMEALSTEPSATEALSM	|
TVPTSKANEILASVKAT	UVPUSKANEILASVKAU	O00592	43	59	IMATDTAQQSTVPTSKANEIL	|
TVPTSKANEILASVKAT	UVPUSKANEILASVKAU	O00592	43	59	NEILASVKATTLGVSSDSPGT	|
TEPSATEALSMEPTTKR	UEPSAUEALSMEPUTKR	Q14242	213	229	TPLAAMEALSTEPSATEALSM	|
SSHSVTTDLTSTKAEHL	SSHSVTUDLTXUKAEHL	O00592	140	156	DLTSTKAEHLTTPHPTSPLSP	|
SMEPTTKRGLFIPFSVSSVTHK	XMEPUUKRGLFIPFXVSSVTHK	Q14242	222	243	STEPSATEALSMEPTTKRGLF	|
TEPSATEALSMEPTTKR	UEPSAUEALSMEPUTKR	Q14242	213	229	TPLAAMEALSTEPSATEALSM	|
MHLATSRTPASLSGPT	MHLAUSRTPAXLSGPU	Q8WXI7.3	98	113	TTTRTPDTSTMHLATSRTPAS	|
MHLATSRTPASLSGPT	MHLAUSRTPAXLSGPU	Q8WXI7.3	98	113	RTPASLSGPTTASPLLVLFTI	|
TEPSATEALSMEPTTKR	UEPSAUEALSMEPUTKR	Q14242	213	229	TPLAAMEALSTEPSATEALSM	|
TVPTSKANEILASVKAT	UVPUSKANEILASVKAU	O00592	43	59	IMATDTAQQSTVPTSKANEIL	|
TVPTSKANEILASVKAT	UVPUSKANEILASVKAU	O00592	43	59	NEILASVKATTLGVSSDSPGT	|
TNLPYSQDKAQPGTTNYQHHHHHH	UNLPYSQDKAQPGUUNYQHHHHHH	Q8WXI7.3	970	993	TQHFYLNFTITNLPYSQDKAQ	|
TGSLEPSSGASGPQVS	UGSLEPSXGASGPQVS	P16150	190	205	GTTGPPVTMTTGSLEPSSGAS	|
TGSLEPSSGASGPQVS	UGSLEPSXGASGPQVS	P16150	190	205	SSGASGPQVSSVKLSTMMSPT	|
TEAQTTPLAAMEALS	UEAQUTPLAAMEALX	Q14242	198	212	TEAQTTQPTATEAQTTPLAAM	|
TEAQTTPLAAMEALS	UEAQUTPLAAMEALX	Q14242	198	212	TPLAAMEALSTEPSATEALSM	|
SMEPTTKRGLFIPFSVSSVTHK	XMEPUUKRGLFIPFXVSSVTHK	Q14242	222	243	STEPSATEALSMEPTTKRGLF	|
ETVQPTSPATALR	EUVQPTXPATALR	O00592	272	284	PASSTAPSSQETVQPTSPATA	|
THRYPKTPSPTVAHESNWAK	UHRYPKUPSPUVAHESNWAK	O00592	302	321	MSSSPTAASTTHRYPKTPSPT	|
TGSLEPSSGASGPQVSSVK	UGSLEPXXGASGPQVSSVK	P16150	190	208	GTTGPPVTMTTGSLEPSSGAS	|
THRYPKTPSPTVAHESNWAK	UHRYPKUPSPUVAHESNWAK	O00592	302	321	MSSSPTAASTTHRYPKTPSPT	|
TPLAAMEAL	UPLAAMEAL	Q14242	203	211	TQPTATEAQTTPLAAMEALST	|
TPLAAMEAL	UPLAAMEAL	Q14242	203	211	TTPLAAMEALSTEPSATEALS	|
THGITELGPYTLDR	THGIUELGPYTLDR	Q8WXI7.3	60	73	ERLYWKLSQLTHGITELGPYT	|
TPLAAMEAL	UPLAAMEAL	Q14242	203	211	TQPTATEAQTTPLAAMEALST	|
TPLAAMEAL	UPLAAMEAL	Q14242	203	211	TTPLAAMEALSTEPSATEALS	|
TKRGLFIPF	UKRGLFIPF	Q14242	227	235	ATEALSMEPTTKRGLFIPFSV	|
TKRGLFIPF	UKRGLFIPF	Q14242	227	235	TTKRGLFIPFSVSSVTHKGIP	|
DSLYLNGYNEPGPDEPPT	DSLYLNGYNEPGPDEPPU	Q8WXI7.3	674	691	NEPGPDEPPTTPKPATTFLPP	|
ISSSSSTVAIPGYTFTSPGMTT	ISSSSSTVAIPGYTFTSPGMTU	O00592	190	211	YTFTSPGMTTTLLETVFHHVS	|
TGLDAGGAVTEL	UGLDAGGAVTEL	Q14242	50	61	TTVEPAARRSTGLDAGGAVTE	|
TGLDAGGAVTEL	UGLDAGGAVTEL	Q14242	50	61	LDAGGAVTELTTELANMGNLS	|
ISSSSSTVAIPGYTFTSPGMT	ISSSSSTVAIPGYTFTSPGMU	O00592	190	210	GYTFTSPGMTTTLLETVFHHV	|
TEPSATEALSMEPT	UEPSATEALSMEPU	Q14242	213	226	TPLAAMEALSTEPSATEALSM	|
TEPSATEALSMEPT	UEPSATEALSMEPU	Q14242	213	226	ATEALSMEPTTKRGLFIPFSV	|
ISSSSSTVAIPGYTFTSPGMTT	ISSSSSTVAIPGYTFTSPGMTU	O00592	190	211	YTFTSPGMTTTLLETVFHHVS	|
ISSSSSTVAIPGYTFTSPGMT	ISSXSSTVAIPGYTFTSPGMU	O00592	190	210	GYTFTSPGMTTTLLETVFHHV	|
GLFIPFSVSSV	GLFIPFXVSSV	Q14242	230	240	LFIPFSVSSVTHKGIPMAASN	|
TPASLSGPT	TPASLSGPU	Q8WXI7.3	105	113	RTPASLSGPTTASPLLVLFTI	|
TPASLSGPT	TPASLSGPU	Q8WXI7.3	105	113	RTPASLSGPTTASPLLVLFTI	|
TQPTGLEAQT	UQPTGLEAQU	Q14242	133	142	TPPAATEAQTTQPTGLEAQTT	|
TQPTGLEAQT	UQPTGLEAQU	Q14242	133	142	TQPTGLEAQTTAPAAMEAQTT	|
STGLDAGGAV	XTGLDAGGAV	Q14242	49	58	STGLDAGGAVTELTTELANMG	|
HSLYVNGFTHQSSMT	HSLYVNGFTHQSSMU	Q8WXI7.3	74	88	NGFTHQSSMTTTRTPDTSTMH	|
ISSSSSTVAIPGYTF	ISSXSSTVAIPGYTF	O00592	190	204	STVAIPGYTFTSPGMTTTLLE	|
TEPSATEALSMEPT	UEPSAUEALSMEPU	Q14242	213	226	TPLAAMEALSTEPSATEALSM	|
TEPSATEALSMEPT	UEPSAUEALSMEPU	Q14242	213	226	ATEALSMEPTTKRGLFIPFSV	|
SVPQETPHA	XVPQETPHA	P16150	85	93	TYQEVSIKMSSVPQETPHATS	|
SVPQETPHA	XVPQETPHA	P16150	85	93	SSVPQETPHATSHPAVPITAN	|
TSTPGTPTVYLGASK	USTPGTPTVYLGASK	Q8WXI7.3	401	415	GFTHRSSVSTTSTPGTPTVYL	|
MHLATSR	MHLAUSR	Q8WXI7.3	98	104	TTTRTPDTSTMHLATSRTPAS	|
MSSVPQETPHATSHPAVPI	MSSVPQETPHAUSHPAVPI	P16150	83	101	HATSHPAVPITANSLGSHTVT	|
TTPPAAMEAQT	UUPPAAMEAQU	Q14242	162	172	TTAPAAMEAQTTPPAAMEAQT	|
TTPPAAMEAQT	UUPPAAMEAQU	Q14242	162	172	TPPAAMEAQTTQTTAMEAQTT	|
TQPTGLEAQT	UQPTGLEAQU	Q14242	133	142	TPPAATEAQTTQPTGLEAQTT	|
TQPTGLEAQT	UQPTGLEAQU	Q14242	133	142	TQPTGLEAQTTAPAAMEAQTT	|
SINEGSPLWT	XINEGSPLWU	P16150	51	60	DQTSALPPSTSINEGSPLWTS	|
SINEGSPLWT	XINEGSPLWU	P16150	51	60	SINEGSPLWTSIGASTGSPLP	|
TTPPAAMEAQT	UUPPAAMEAQU	Q14242	162	172	TTAPAAMEAQTTPPAAMEAQT	|
TTPPAAMEAQT	UUPPAAMEAQU	Q14242	162	172	TPPAAMEAQTTQTTAMEAQTT	|
MSSVPQETPHA	MSXVPQEUPHA	P16150	83	93	SSVPQETPHATSHPAVPITAN	|
SINEGSPLWT	XINEGSPLWU	P16150	51	60	DQTSALPPSTSINEGSPLWTS	|
SINEGSPLWT	XINEGSPLWU	P16150	51	60	SINEGSPLWTSIGASTGSPLP	|
TAPEATEAQT	UAPEAUEAQU	Q14242	183	192	TQTTAMEAQTTAPEATEAQTT	|
TAPEATEAQT	UAPEAUEAQU	Q14242	183	192	TAPEATEAQTTQPTATEAQTT	|
TEALSMEPTTKR	UEALSMEPUTKR	Q14242	218	229	MEALSTEPSATEALSMEPTTK	|
SHPAVPITANSLGSHTV	XHPAVPIUANSLGSHTV	P16150	95	111	SVPQETPHATSHPAVPITANS	|
SHPAVPITANSLGSHTV	XHPAVPIUANSLGSHTV	P16150	95	111	TANSLGSHTVTGGTITTNSPE	|
TTYQEVSIKMSSVPQE	UTYQEVSIKMXSVPQE	P16150	74	89	ASTGSPLPEPTTYQEVSIKMS	|
TTYQEVSIKMSSVPQE	UTYQEVSIKMXSVPQE	P16150	74	89	SIKMSSVPQETPHATSHPAVP	|
TKRGLFIPFSVSSV	UKRGLFIPFSVSSV	Q14242	227	240	ATEALSMEPTTKRGLFIPFSV	|
TKRGLFIPFSVSSV	UKRGLFIPFSVSSV	Q14242	227	240	LFIPFSVSSVTHKGIPMAASN	|
TEPSATEAL	UEPSAUEAL	Q14242	213	221	TPLAAMEALSTEPSATEALSM	|
TEPSATEAL	UEPSAUEAL	Q14242	213	221	STEPSATEALSMEPTTKRGLF	|
TSINEGSPLWT	USINEGSPLWU	P16150	50	60	GDQTSALPPSTSINEGSPLWT	|
TSINEGSPLWT	USINEGSPLWU	P16150	50	60	SINEGSPLWTSIGASTGSPLP	|
TGSPLPEPTTYQEV	UGSPLPEPUTYQEV	P16150	66	79	SPLWTSIGASTGSPLPEPTTY	|
TGSPLPEPTTYQEV	UGSPLPEPUTYQEV	P16150	66	79	LPEPTTYQEVSIKMSSVPQET	|
TEAQTTPLAAMEAL	UEAQUUPLAAMEAL	Q14242	198	211	TEAQTTQPTATEAQTTPLAAM	|
TEAQTTPLAAMEAL	UEAQUUPLAAMEAL	Q14242	198	211	TTPLAAMEALSTEPSATEALS	|
TGLDAGGAVTELT	UGLDAGGAVTELT	Q14242	50	62	TTVEPAARRSTGLDAGGAVTE	|
TGLDAGGAVTELT	UGLDAGGAVTELT	Q14242	50	62	DAGGAVTELTTELANMGNLST	|
MSSVPQETPHATSHPAVPI	MSXVPQETPHAUSHPAVPI	P16150	83	101	HATSHPAVPITANSLGSHTVT	|
SSHSVTTDLTSTKAEHL	SSHSVTUDLTXTKAEHL	O00592	140	156	DLTSTKAEHLTTPHPTSPLSP	|
TEAQTTPLAAMEALS	UEAQUUPLAAMEALX	Q14242	198	212	TEAQTTQPTATEAQTTPLAAM	|
TEAQTTPLAAMEALS	UEAQUUPLAAMEALX	Q14242	198	212	TPLAAMEALSTEPSATEALSM	|
TPHATSHPAVPI	UPHAUSHPAVPI	P16150	90	101	SIKMSSVPQETPHATSHPAVP	|
TPHATSHPAVPI	UPHAUSHPAVPI	P16150	90	101	HATSHPAVPITANSLGSHTVT	|
TVPTSKANEILA	UVPUSKANEILA	O00592	43	54	IMATDTAQQSTVPTSKANEIL	|
TVPTSKANEILA	UVPUSKANEILA	O00592	43	54	PTSKANEILASVKATTLGVSS	|
TGSLEPSSGASGPQVSSVK	UGSLEPSXGASGPQVSSVK	P16150	190	208	GTTGPPVTMTTGSLEPSSGAS	|
TVPTSKANEILA	UVPUSKANEILA	O00592	43	54	IMATDTAQQSTVPTSKANEIL	|
TVPTSKANEILA	UVPUSKANEILA	O00592	43	54	PTSKANEILASVKATTLGVSS	|
SSVPQETPHA	XXVPQETPHA	P16150	84	93	TTYQEVSIKMSSVPQETPHAT	|
SSVPQETPHA	XXVPQETPHA	P16150	84	93	SSVPQETPHATSHPAVPITAN	|
TPPAAMEAQT	UPPAAMEAQU	Q14242	163	172	TAPAAMEAQTTPPAAMEAQTT	|
TPPAAMEAQT	UPPAAMEAQU	Q14242	163	172	TPPAAMEAQTTQTTAMEAQTT	|
TSGAPVTTAASSLETSRGTSGPPLTMAT	TSGAPVTTAASSLETSRGUSGPPLTMAT	P16150	127	154	TSGPPLTMATVSLETSKGTSG	|
TSTPGTPTVYLGA	USUPGUPTVYLGA	Q8WXI7.3	401	413	GFTHRSSVSTTSTPGTPTVYL	|
TSTPGTPTVYLGA	USUPGUPTVYLGA	Q8WXI7.3	401	413	PGTPTVYLGASKTPASIFGPS	|
SHPAVPITANSLGSHTV	XHPAVPIUANSLGSHUV	P16150	95	111	SVPQETPHATSHPAVPITANS	|
SHPAVPITANSLGSHTV	XHPAVPIUANSLGSHUV	P16150	95	111	TANSLGSHTVTGGTITTNSPE	|
TAASSLET	UAASSLEU	P16150	134	141	SSRTSGAPVTTAASSLETSRG	|
TAASSLET	UAASSLEU	P16150	134	141	VTTAASSLETSRGTSGPPLTM	|
SSVPQETPHA	XSVPQEUPHA	P16150	84	93	TTYQEVSIKMSSVPQETPHAT	|
SSVPQETPHA	XSVPQEUPHA	P16150	84	93	SSVPQETPHATSHPAVPITAN	|
TPPAATEAQT	UPPAAUEAQU	Q14242	123	132	TPLAATEAQTTPPAATEAQTT	|
TPPAATEAQT	UPPAAUEAQU	Q14242	123	132	TPPAATEAQTTQPTGLEAQTT	|
STSEPLSSK	XUSEPLSSK	P16150	16	24	QTPTSGEPLVSTSEPLSSKMY	|
MHLATSRTPASLSGPT	MHLATSRUPASLSGPU	Q8WXI7.3	98	113	TTTRTPDTSTMHLATSRTPAS	|
MHLATSRTPASLSGPT	MHLATSRUPASLSGPU	Q8WXI7.3	98	113	RTPASLSGPTTASPLLVLFTI	|
TGSPLPEPTTYQEVSIK	UGXPLPEPUTYQEVSIK	P16150	66	82	SPLWTSIGASTGSPLPEPTTY	|
TAASSLET	UAASSLEU	P16150	134	141	SSRTSGAPVTTAASSLETSRG	|
TAASSLET	UAASSLEU	P16150	134	141	VTTAASSLETSRGTSGPPLTM	|
TPPAAMEAQT	UPPAAMEAQU	Q14242	163	172	TAPAAMEAQTTPPAAMEAQTT	|
TPPAAMEAQT	UPPAAMEAQU	Q14242	163	172	TPPAAMEAQTTQTTAMEAQTT	|
TNLPYSQDKAQPGTTNYQHHHHHH	UNLPYSQDKAQPGUTNYQHHHHHH	Q8WXI7.3	970	993	TQHFYLNFTITNLPYSQDKAQ	|
TRLTATEAQT	URLTAUEAQU	Q14242	103	112	TPLAATEAQTTRLTATEAQTT	|
TRLTATEAQT	URLTAUEAQU	Q14242	103	112	TRLTATEAQTTPLAATEAQTT	|
TANSLGSHTV	UANXLGSHUV	P16150	102	111	HATSHPAVPITANSLGSHTVT	|
TANSLGSHTV	UANXLGSHUV	P16150	102	111	TANSLGSHTVTGGTITTNSPE	|
TVPTSKANEILASVKAT	UVPUSKANEILASVKAU	O00592	43	59	IMATDTAQQSTVPTSKANEIL	|
TVPTSKANEILASVKAT	UVPUSKANEILASVKAU	O00592	43	59	NEILASVKATTLGVSSDSPGT	|
TVPTSKANEILASVKAT	UVPUSKANEILASVKAU	O00592	43	59	IMATDTAQQSTVPTSKANEIL	|
TVPTSKANEILASVKAT	UVPUSKANEILASVKAU	O00592	43	59	NEILASVKATTLGVSSDSPGT	|
MSSVPQETPHATSHPAVPI	MSXVPQETPHAUSHPAVPI	P16150	83	101	HATSHPAVPITANSLGSHTVT	|
TTPLAAMEALS	UUPLAAMEALX	Q14242	202	212	TTQPTATEAQTTPLAAMEALS	|
TTPLAAMEALS	UUPLAAMEALX	Q14242	202	212	TPLAAMEALSTEPSATEALSM	|
MHLATSRTPASLSGPT	MHLAUSRUPASLSGPU	Q8WXI7.3	98	113	TTTRTPDTSTMHLATSRTPAS	|
MHLATSRTPASLSGPT	MHLAUSRUPASLSGPU	Q8WXI7.3	98	113	RTPASLSGPTTASPLLVLFTI	|
TANSLGSHTVTGGTIT	UANSLGSHTVUGGTIU	P16150	102	117	HATSHPAVPITANSLGSHTVT	|
TANSLGSHTVTGGTIT	UANSLGSHTVUGGTIU	P16150	102	117	SHTVTGGTITTNSPETSSRTS	|
TGSLEPSSGASGPQVSSVK	UGSLEPSXGASGPQVSSVK	P16150	190	208	GTTGPPVTMTTGSLEPSSGAS	|
TVPTSKANEILASVKAT	UVPTXKANEILASVKAU	O00592	43	59	IMATDTAQQSTVPTSKANEIL	|
TVPTSKANEILASVKAT	UVPTXKANEILASVKAU	O00592	43	59	NEILASVKATTLGVSSDSPGT	|
TGSLEPSSGASGPQVSSVK	UGXLEPXSGASGPQVSSVK	P16150	190	208	GTTGPPVTMTTGSLEPSSGAS	|
MSSVPQETPHATSHPAVPITANSLGSHTVTGGTIT	MSSVPQETPHAUSHPAVPITANSLGSHTVTGGTIU	P16150	83	117	SHTVTGGTITTNSPETSSRTS	|
THRYPKTPSPTVAHESNWAK	UHRYPKUPSPUVAHESNWAK	O00592	302	321	MSSSPTAASTTHRYPKTPSPT	|
TPTSSGHDHLMK	UPUSXGHDHLMK	O00592	178	189	RQPTLTHPVATPTSSGHDHLM	|
THRYPKTPSPTVAHESNWAK	UHRYPKUPSPUVAHESNWAK	O00592	302	321	MSSSPTAASTTHRYPKTPSPT	|
TGSLEPSSGASGPQVSSVK	UGSLEPXSGASGPQVSSVK	P16150	190	208	GTTGPPVTMTTGSLEPSSGAS	|
TPLAAMEAL	UPLAAMEAL	Q14242	203	211	TQPTATEAQTTPLAAMEALST	|
TPLAAMEAL	UPLAAMEAL	Q14242	203	211	TTPLAAMEALSTEPSATEALS	|
TEALSMEPTTKR	UEALSMEPTTKR	Q14242	218	229	MEALSTEPSATEALSMEPTTK	|
TPLAAMEAL	UPLAAMEAL	Q14242	203	211	TQPTATEAQTTPLAAMEALST	|
TPLAAMEAL	UPLAAMEAL	Q14242	203	211	TTPLAAMEALSTEPSATEALS	|
TPLAAMEALS	UPLAAMEALS	Q14242	203	212	TQPTATEAQTTPLAAMEALST	|
TPLAAMEALS	UPLAAMEALS	Q14242	203	212	TPLAAMEALSTEPSATEALSM	|
SKMYTTSITSDPK	XKMYTTSITSDPK	P16150	23	35	PLVSTSEPLSSKMYTTSITSD	|
SKMYTTSITSDPK	XKMYTTSITSDPK	P16150	23	35	PLVSTSEPLSSKMYTTSITSD	|
DSLYLNGYNEPGPDEPPT	DSLYLNGYNEPGPDEPPU	Q8WXI7.3	674	691	NEPGPDEPPTTPKPATTFLPP	|
GLFIPFSVSSV	GLFIPFXVSSV	Q14242	230	240	LFIPFSVSSVTHKGIPMAASN	|
ISSSSSTVAIPGYTFTSPGMTT	ISSSSSTVAIPGYTFTSPGMTU	O00592	190	211	YTFTSPGMTTTLLETVFHHVS	|
TVPFRNPDENSR	UVPFRNPDENSR	P16150	223	234	MSPTTSTNASTVPFRNPDENS	|
TEALSMEPTTK	UEALSMEPTUK	Q14242	218	228	MEALSTEPSATEALSMEPTTK	|
ISSSSSTVAIPGYTFTSPGMT	ISSXSSTVAIPGYTFTSPGMU	O00592	190	210	GYTFTSPGMTTTLLETVFHHV	|
ISSSSSTVAIPGYTFT	ISSSSSUVAIPGYTFU	O00592	190	205	TVAIPGYTFTSPGMTTTLLET	|
HSLYVNGFTHQSSM	HSLYVNGFUHQSSM	Q8WXI7.3	74	87	VNGFTHQSSMTTTRTPDTSTM	|
TQPTGLEAQT	UQPTGLEAQU	Q14242	133	142	TPPAATEAQTTQPTGLEAQTT	|
TQPTGLEAQT	UQPTGLEAQU	Q14242	133	142	TQPTGLEAQTTAPAAMEAQTT	|
HSLYVNGFTHQSSM	HSLYVNGFUHQSSM	Q8WXI7.3	74	87	VNGFTHQSSMTTTRTPDTSTM	|
TANSLGSHTV	TANSLGSHUV	P16150	102	111	HATSHPAVPITANSLGSHTVT	|
TANSLGSHTV	TANSLGSHUV	P16150	102	111	TANSLGSHTVTGGTITTNSPE	|
SHPAVPITANSLGSH	XHPAVPIUANSLGSH	P16150	95	109	SVPQETPHATSHPAVPITANS	|
SHPAVPITANSLGSH	XHPAVPIUANSLGSH	P16150	95	109	PITANSLGSHTVTGGTITTNS	|
TQPTGLEAQT	UQPTGLEAQU	Q14242	133	142	TPPAATEAQTTQPTGLEAQTT	|
TQPTGLEAQT	UQPTGLEAQU	Q14242	133	142	TQPTGLEAQTTAPAAMEAQTT	|
TVAIPGYTFT	UVAIPGYUFU	O00592	196	205	HLMKISSSSSTVAIPGYTFTS	|
TVAIPGYTFT	UVAIPGYUFU	O00592	196	205	TVAIPGYTFTSPGMTTTLLET	|
TQPTGLEAQT	UQPTGLEAQU	Q14242	133	142	TPPAATEAQTTQPTGLEAQTT	|
TQPTGLEAQT	UQPTGLEAQU	Q14242	133	142	TQPTGLEAQTTAPAAMEAQTT	|
ISSSSSTVAIPGYTFTSPGMT	ISSSSSUVAIPGYTFTSPGMU	O00592	190	210	GYTFTSPGMTTTLLETVFHHV	|
ISSSSSTVAIPGYTF	ISSXSSUVAIPGYTF	O00592	190	204	STVAIPGYTFTSPGMTTTLLE	|
ISSSSSTVAIPGYTF	ISSXSSUVAIPGYTF	O00592	190	204	STVAIPGYTFTSPGMTTTLLE	|
TVPTSKANEILASVK	UVPUSKANEILASVK	O00592	43	57	IMATDTAQQSTVPTSKANEIL	|
ISSSSSTVAIPGYTF	ISSSSSUVAIPGYTF	O00592	190	204	STVAIPGYTFTSPGMTTTLLE	|
SVPQETPHA	XVPQETPHA	P16150	85	93	TYQEVSIKMSSVPQETPHATS	|
SVPQETPHA	XVPQETPHA	P16150	85	93	SSVPQETPHATSHPAVPITAN	|
HSLYVNGFTHQSSMT	HSLYVNGFTHQSSMU	Q8WXI7.3	74	88	NGFTHQSSMTTTRTPDTSTMH	|
MHLATSRTPASLSGPT	MHLAUSRTPASLSGPU	Q8WXI7.3	98	113	TTTRTPDTSTMHLATSRTPAS	|
MHLATSRTPASLSGPT	MHLAUSRTPASLSGPU	Q8WXI7.3	98	113	RTPASLSGPTTASPLLVLFTI	|
ISSSSSTVAIPGYTFT	ISSSSSUVAIPGYTFU	O00592	190	205	TVAIPGYTFTSPGMTTTLLET	|
TPHPTSPLSPR	UPHPTSPLSPR	O00592	158	168	LTSTKAEHLTTPHPTSPLSPR	|
MSSVPQETPHA	MSXVPQEUPHA	P16150	83	93	SSVPQETPHATSHPAVPITAN	|
MHLATSRTPASLSGPT	MHLAUSRTPASLSGPU	Q8WXI7.3	98	113	TTTRTPDTSTMHLATSRTPAS	|
MHLATSRTPASLSGPT	MHLAUSRTPASLSGPU	Q8WXI7.3	98	113	RTPASLSGPTTASPLLVLFTI	|
TEPSATEAL	UEPSAUEAL	Q14242	213	221	TPLAAMEALSTEPSATEALSM	|
TEPSATEAL	UEPSAUEAL	Q14242	213	221	STEPSATEALSMEPTTKRGLF	|
TEPSATEAL	UEPSAUEAL	Q14242	213	221	TPLAAMEALSTEPSATEALSM	|
TEPSATEAL	UEPSAUEAL	Q14242	213	221	STEPSATEALSMEPTTKRGLF	|
SINEGSPLWT	XINEGSPLWU	P16150	51	60	DQTSALPPSTSINEGSPLWTS	|
SINEGSPLWT	XINEGSPLWU	P16150	51	60	SINEGSPLWTSIGASTGSPLP	|
[truncated: 2,797 more rows]

## Sheet: AM0627_Rep2_24h
BaseSequence	MappedMod	Uniprot	StartResidue	StopResidue	SequenceWindow	|	Protein	Count		Position	P10	P9	P8	P7	P6	P5	P4	P3	P2	P1	P1'	P2'	P3'	P4'	P5'	P6'	P7'	P8'	P9'	P10'	P11'
TSHPAVPITANSLGSHTVTGGTITTNSPETSSR	USHPAVPITANSLGSHTVTGGTITTNSPETSSR	P16150	94	126	SSVPQETPHATSHPAVPITAN	|	P16150	2185		Scount	454	208	202	457	310	598	669	118	139	247	754	225	229	505	448	526	393	280	406	464	446
TQPAATEAQTTPLAATEAQTTR	UQPAATEAQTTPLAATEAQTTR	Q14242	83	104	TDSAAMEIQTTQPAATEAQTT	|	Q14242	1964		Xcount	116	68	45	101	67	56	72	19	16	109	735	39	62	71	105	75	48	49	31	61	49
TTGSLEPSSGASGPQVSSVK	UTGSLEPSSGASGPQVSSVK	P16150	189	208	TGTTGPPVTMTTGSLEPSSGA	|	O00592	1347		Tcount	644	519	441	330	556	334	250	199	352	1513	2414	293	170	507	357	796	518	420	350	599	464
TTGSLEPSSGASGPQVSSVK	UTGSLEPSSGASGPQVSSVK	P16150	189	208	TGTTGPPVTMTTGSLEPSSGA	|	Q8WXI7.3	1045		Ucount	591	346	200	140	314	145	110	69	158	1364	2402	223	83	263	306	518	378	270	231	451	339
TGSLEPSSGASGPQVSSVK	UGSLEPSSGASGPQVSSVK	P16150	190	208	GTTGPPVTMTTGSLEPSSGAS	|	sum	6541		TotalCount	3022	3038	3112	3129	3130	3131	3131	3131	3131	3131	3410	3410	3410	3410	3410	3386	3292	3250	3140	2929	2190
TTGSLEPSSGASGPQVSSVK	UTGSLEPSSGASGPQVSSVK	P16150	189	208	TGTTGPPVTMTTGSLEPSSGA	|				% glycosylated	64.3898	56.9464	38.1026	30.6226	43.9954	21.5665	19.8041	27.7603	35.4379	83.6932	99.0215	50.5792	36.3409	33.004	51.0559	44.8563	46.7618	45.5714	34.6561	48.1656	42.6374
TTGSLEPSSGASGPQVSSVK	UTGSLEPSSGASGPQVSSVK	P16150	189	208	TGTTGPPVTMTTGSLEPSSGA	|
TGSLEPSSGASGPQVSSVK	UGSLEPSSGASGPQVSSVK	P16150	190	208	GTTGPPVTMTTGSLEPSSGAS	|				O-glycan counts
TGSLEPSSGASGPQVSSVK	UGSLEPSSGASGPQVSSVK	P16150	190	208	GTTGPPVTMTTGSLEPSSGAS	|				H1N1	17	49	11	55	73	38	43	30	103	291	922	55	38	91	25	75	139	66	89	87	118
TGSLEPSSGASGPQVSSVK	UGSLEPSSGASGPQVSSVK	P16150	190	208	GTTGPPVTMTTGSLEPSSGAS	|				H1N1A1	69	94	30	83	121	79	62	25	18	483	1125	50	60	107	116	161	121	90	58	135	87
TGSLEPSSGASGPQVSSVK	UGSLEPSSGASGPQVSSVK	P16150	190	208	GTTGPPVTMTTGSLEPSSGAS	|				H1N1A1G1	47	27	40	2	21	2	0	7	2	36	2	3	3	18	10	7	17	47	10	19	17
TMTTGSLEPSSGASGPQVSSVKL	UMTTGSLEPSSGASGPQVSSVKL	P16150	187	209	TSTGTTGPPVTMTTGSLEPSS	|				H1N1A2	76	74	102	47	101	30	27	10	0	120	0	22	10	39	147	100	104	62	24	51	39
TMTTGSLEPSSGASGPQVSSVKL	UMTTGSLEPSSGASGPQVSSVKL	P16150	187	209	SGPQVSSVKLSTMMSPTTSTN	|				H1N1G1	4	17	6	17	9	6	9	6	5	82	172	2	7	34	17	14	18	13	13	10	37
TMTTGSLEPSSGASGPQVSSVK	UMTTGSLEPSSGASGPQVSSVK	P16150	187	208	TSTGTTGPPVTMTTGSLEPSS	|				H1N1G2	14	12	7	0	7	0	0	2	0	11	0	1	0	6	3	1	5	12	7	4	2
TQPAATEAQTTPLAATEAQTTR	UQPAATEAQTTPLAATEAQTTR	Q14242	83	104	TDSAAMEIQTTQPAATEAQTT	|				H1N2	4	5	0	2	0	0	1	2	0	10	10	4	1	0	0	8	1	2	3	6	1
SALPPSTSINEGSPLWTSIGAS	XALPPSTSINEGSPLWTSIGAS	P16150	44	65	PKADSTGDQTSALPPSTSINE	|				H1N2A1	23	16	3	0	4	15	1	0	0	23	0	23	3	0	13	39	3	1	8	23	0
SALPPSTSINEGSPLWTSIGAS	XALPPSTSINEGSPLWTSIGAS	P16150	44	65	SPLWTSIGASTGSPLPEPTTY	|				H1N2G1	0	3	1	2	0	1	0	0	0	0	1	0	2	1	0	6	0	1	4	1	1
TGSLEPSSGASGPQVSSVK	UGSLEPSSGASGPQVSSVK	P16150	190	208	GTTGPPVTMTTGSLEPSSGAS	|				H2N2	3	3	1	1	0	0	1	1	5	4	5	4	2	1	1	10	1	3	0	5	3
SALPPSTSINEGSPLWTSIGAS	XALPPSTSINEGSPLWTSIGAS	P16150	44	65	PKADSTGDQTSALPPSTSINE	|				H2N2A1	16	19	5	0	4	8	8	0	0	15	3	23	3	1	15	43	2	1	0	13	1
SALPPSTSINEGSPLWTSIGAS	XALPPSTSINEGSPLWTSIGAS	P16150	44	65	SPLWTSIGASTGSPLPEPTTY	|				H2N2A1F1	4	1	1	0	0	1	4	0	2	2	4	5	0	0	1	4	2	3	2	3	0
TGSLEPSSGASGPQVSSVK	UGSLEPSXGASGPQVSSVK	P16150	190	208	GTTGPPVTMTTGSLEPSSGAS	|				H2N2A1G1	0	0	0	0	0	0	0	0	0	0	2	0	0	0	0	5	0	0	0	0	0
SALPPSTSINEGSPLWTSIGAS	XALPPSTSINEGSPLWTSIGAS	P16150	44	65	PKADSTGDQTSALPPSTSINE	|				H2N2A1G1F1	0	1	0	0	0	0	0	0	0	1	0	0	0	0	0	0	0	0	0	1	1
SALPPSTSINEGSPLWTSIGAS	XALPPSTSINEGSPLWTSIGAS	P16150	44	65	SPLWTSIGASTGSPLPEPTTY	|				H2N2A2	5	11	0	0	1	5	5	0	0	6	2	7	0	0	2	25	0	0	0	6	1
TMTTGSLEPSSGASGPQVSSVK	UMUTGSLEPSSGASGPQVSSVK	P16150	187	208	TSTGTTGPPVTMTTGSLEPSS	|				H2N2A2F1	1	8	0	0	2	2	6	0	0	10	1	4	0	0	2	11	1	0	0	7	1
TSITSDPKADSTGDQT	USITSDPKADSTGDQT	P16150	28	43	SEPLSSKMYTTSITSDPKADS	|				H2N2G1	0	0	0	0	0	0	0	0	0	0	0	0	0	0	0	2	0	3	0	0	0
TSITSDPKADSTGDQT	USITSDPKADSTGDQT	P16150	28	43	PKADSTGDQTSALPPSTSINE	|				H2N2G1F1	0	0	0	0	1	1	0	0	0	0	3	2	0	1	1	0	0	1	0	1	0
TEPSATEALSMEPTTK	UEPSATEALSMEPTTK	Q14242	213	228	TPLAAMEALSTEPSATEALSM	|				H2N2G2	0	0	0	0	0	0	0	0	0	1	2	0	0	0	0	1	0	0	0	0	0
SALPPSTSINEGSPLWTSIGAS	XALPPSTSINEGSPLWTSIGAS	P16150	44	65	PKADSTGDQTSALPPSTSINE	|				H2N2G2F1	0	0	0	0	0	0	0	0	0	0	0	0	0	0	1	0	0	0	0	0	0
SALPPSTSINEGSPLWTSIGAS	XALPPSTSINEGSPLWTSIGAS	P16150	44	65	SPLWTSIGASTGSPLPEPTTY	|				N1	68	45	2	28	17	13	13	5	39	375	883	56	14	34	56	79	11	14	44	138	78
TPLAAMEALSTEPSATEALSMEPTTK	UPLAAMEALSTEPSATEALSMEPTTK	Q14242	203	228	TQPTATEAQTTPLAAMEALST	|				N1A1	0	1	0	0	0	0	2	0	0	3	0	1	2	1	1	2	1	0	0	2	1
TPLAAMEALSTEPSATEALSMEPTTK	UPLAAMEALSTEPSATEALSMEPTTK	Q14242	203	228	TQPTATEAQTTPLAAMEALST	|													sum	1473	3137
TEPSATEALSMEPTTK	UEPSATEALSMEPTTK	Q14242	213	228	TPLAAMEALSTEPSATEALSM	|
SALPPSTSINEGSPLWTSIGAS	XALPPSTSINEGSPLWTSIGAS	P16150	44	65	PKADSTGDQTSALPPSTSINE	|
SALPPSTSINEGSPLWTSIGAS	XALPPSTSINEGSPLWTSIGAS	P16150	44	65	SPLWTSIGASTGSPLPEPTTY	|
THRYPKTPSPTVAHESNWAK	UHRYPKUPSPUVAHESNWAK	O00592	302	321	MSSSPTAASTTHRYPKTPSPT	|
TPLAAMEALSTEPSATEALSMEPTTK	UPLAAMEALSTEPSATEALSMEPTTK	Q14242	203	228	TQPTATEAQTTPLAAMEALST	|
TMTTGSLEPSSGASGPQVSSVK	UMTTGSLEPSSGASGPQVSSVK	P16150	187	208	TSTGTTGPPVTMTTGSLEPSS	|
TGSLEPSSGASGPQVSSVK	UGSLEPSSGASGPQVSSVK	P16150	190	208	GTTGPPVTMTTGSLEPSSGAS	|
TGSLEPSSGASGPQVSSVK	UGSLEPSSGASGPQVSSVK	P16150	190	208	GTTGPPVTMTTGSLEPSSGAS	|
TQPTATEAQTTPLAAMEALSTEPSATEALSMEPTTKR	UQPTATEAQTTPLAAMEALSTEPSATEALSMEPTTKR	Q14242	193	229	TAPEATEAQTTQPTATEAQTT	|
TMTTGSLEPSSGASGPQVSSVK	UMUTGSLEPSSGASGPQVSSVK	P16150	187	208	TSTGTTGPPVTMTTGSLEPSS	|
TSITSDPKADSTGDQT	USITSDPKADSTGDQT	P16150	28	43	SEPLSSKMYTTSITSDPKADS	|
TSITSDPKADSTGDQT	USITSDPKADSTGDQT	P16150	28	43	PKADSTGDQTSALPPSTSINE	|
TSHPAVPITANSLGSHTVTGGTIT	USHPAVPITANSLGSHTVTGGTIT	P16150	94	117	SSVPQETPHATSHPAVPITAN	|
TSHPAVPITANSLGSHTVTGGTIT	USHPAVPITANSLGSHTVTGGTIT	P16150	94	117	SHTVTGGTITTNSPETSSRTS	|
TMTTGSLEPSSGASGPQVSSVK	UMUTGSLEPSSGASGPQVSSVK	P16150	187	208	TSTGTTGPPVTMTTGSLEPSS	|
TEPSATEALSMEPTTK	UEPSATEALSMEPUTK	Q14242	213	228	TPLAAMEALSTEPSATEALSM	|
TEPSATEALSMEPTTK	UEPSATEALSMEPTTK	Q14242	213	228	TPLAAMEALSTEPSATEALSM	|
SSHSVTTDLTSTKAEHL	SSHSVTTDLTSUKAEHL	O00592	140	156	DLTSTKAEHLTTPHPTSPLSP	|
TGSLEPSSGASGPQVSSVK	UGSLEPSXGASGPQVSSVK	P16150	190	208	GTTGPPVTMTTGSLEPSSGAS	|
TGSLEPSSGASGPQVSSVK	UGXLEPSSGASGPQVSSVK	P16150	190	208	GTTGPPVTMTTGSLEPSSGAS	|
THRYPKTPSPTVAHESNWAK	UHRYPKUPSPUVAHESNWAK	O00592	302	321	MSSSPTAASTTHRYPKTPSPT	|
LGPYSLDKDSLYLNGYNEPGPDEPPT	LGPYSLDKDSLYLNGYNEPGPDEPPU	Q8WXI7.3	666	691	NEPGPDEPPTTPKPATTFLPP	|
TEPSATEALSMEPTTK	UEPSATEALSMEPUTK	Q14242	213	228	TPLAAMEALSTEPSATEALSM	|
TGSLEPSSGASGPQVSSVK	UGSLEPSSGASGPQVSSVK	P16150	190	208	GTTGPPVTMTTGSLEPSSGAS	|
SSHSVTTDLTSTKAEHL	SSHSVTTDLTSUKAEHL	O00592	140	156	DLTSTKAEHLTTPHPTSPLSP	|
TSINEGSPLWTSIGAS	USINEGSPLWTSIGAS	P16150	50	65	GDQTSALPPSTSINEGSPLWT	|
TSINEGSPLWTSIGAS	USINEGSPLWTSIGAS	P16150	50	65	SPLWTSIGASTGSPLPEPTTY	|
SALPPSTSINEGSPLWTSIGAS	XALPPSTSINEGSPLWTSIGAS	P16150	44	65	PKADSTGDQTSALPPSTSINE	|
SALPPSTSINEGSPLWTSIGAS	XALPPSTSINEGSPLWTSIGAS	P16150	44	65	SPLWTSIGASTGSPLPEPTTY	|
TANSLGSHTVTGGTIT	UANSLGSHTVTGGTIT	P16150	102	117	HATSHPAVPITANSLGSHTVT	|
TANSLGSHTVTGGTIT	UANSLGSHTVTGGTIT	P16150	102	117	SHTVTGGTITTNSPETSSRTS	|
TGSLEPSSGASGPQVSSVK	UGSLEPSXGASGPQVSSVK	P16150	190	208	GTTGPPVTMTTGSLEPSSGAS	|
TMTTGSLEPSSGASGPQVSSVK	UMUTGSLEPSSGASGPQVSSVK	P16150	187	208	TSTGTTGPPVTMTTGSLEPSS	|
THRYPKTPSPTVAHESNWAK	UHRYPKUPSPUVAHESNWAK	O00592	302	321	MSSSPTAASTTHRYPKTPSPT	|
THRYPKTPSPTVAHESNWAK	UHRYPKUPSPUVAHESNWAK	O00592	302	321	MSSSPTAASTTHRYPKTPSPT	|
THRYPKTPSPTVAHESNWAK	UHRYPKUPSPUVAHESNWAK	O00592	302	321	MSSSPTAASTTHRYPKTPSPT	|
TMTTGSLEPSSGASGPQVSSVKL	UMTTGSLEPSSGASGPQVSSVKL	P16150	187	209	TSTGTTGPPVTMTTGSLEPSS	|
TMTTGSLEPSSGASGPQVSSVKL	UMTTGSLEPSSGASGPQVSSVKL	P16150	187	209	SGPQVSSVKLSTMMSPTTSTN	|
TEPSATEALSMEPTTKR	UEPSATEALSMEPTTKR	Q14242	213	229	TPLAAMEALSTEPSATEALSM	|
SSHSVTTDLTSTKAEHL	SSHSVTTDLTSUKAEHL	O00592	140	156	DLTSTKAEHLTTPHPTSPLSP	|
TEPSATEALSMEPTTKR	UEPSATEALSMEPTTKR	Q14242	213	229	TPLAAMEALSTEPSATEALSM	|
TMTTGSLEPSSGASGPQVSSVK	UMUTGSLEPSSGASGPQVSSVK	P16150	187	208	TSTGTTGPPVTMTTGSLEPSS	|
SALPPSTSINEGSPLWTSIGAS	XALPPSTSINEGSPLWTSIGAS	P16150	44	65	PKADSTGDQTSALPPSTSINE	|
SALPPSTSINEGSPLWTSIGAS	XALPPSTSINEGSPLWTSIGAS	P16150	44	65	SPLWTSIGASTGSPLPEPTTY	|
THRYPKTPSPTVAHESNWAK	UHRYPKUPSPUVAHESNWAK	O00592	302	321	MSSSPTAASTTHRYPKTPSPT	|
THRYPKTPSPTVAHESNWAK	UHRYPKUPSPUVAHESNWAK	O00592	302	321	MSSSPTAASTTHRYPKTPSPT	|
THRYPKTPSPTVAHESNWAK	UHRYPKUPSPUVAHESNWAK	O00592	302	321	MSSSPTAASTTHRYPKTPSPT	|
THRYPKTPSPTVAHESNWAK	UHRYPKUPSPUVAHESNWAK	O00592	302	321	MSSSPTAASTTHRYPKTPSPT	|
TGSLEPSSGASGPQVSSVK	UGSLEPSXGASGPQVSSVK	P16150	190	208	GTTGPPVTMTTGSLEPSSGAS	|
TEPSATEALSMEPTTK	UEPSATEALSMEPUTK	Q14242	213	228	TPLAAMEALSTEPSATEALSM	|
SSHSVTTDLTSTKAEHL	SSHSVTTDLTSUKAEHL	O00592	140	156	DLTSTKAEHLTTPHPTSPLSP	|
SSHSVTTDLTSTKAEHL	SSHSVTTDLTSUKAEHL	O00592	140	156	DLTSTKAEHLTTPHPTSPLSP	|
TGSLEPSSGASGPQVSSVKLS	UGSLEPSXGASGPQVSSVKLS	P16150	190	210	GTTGPPVTMTTGSLEPSSGAS	|
TGSLEPSSGASGPQVSSVKLS	UGSLEPSXGASGPQVSSVKLS	P16150	190	210	GPQVSSVKLSTMMSPTTSTNA	|
THPVATPTSSGHDHLMK	UHPVATPUSSGHDHLMK	O00592	173	189	SPLSPRQPTLTHPVATPTSSG	|
TANSLGSHTVTGGTITTNSPETSSR	UANSLGSHTVTGGTITTNSPETSSR	P16150	102	126	HATSHPAVPITANSLGSHTVT	|
TMTTGSLEPSSGASGPQVSSVK	UMUTGSLEPSSGASGPQVSSVK	P16150	187	208	TSTGTTGPPVTMTTGSLEPSS	|
THRYPKTPSPTVAHESNWAK	UHRYPKUPSPUVAHESNWAK	O00592	302	321	MSSSPTAASTTHRYPKTPSPT	|
THRYPKTPSPTVAHESNWAK	UHRYPKUPSPUVAHESNWAK	O00592	302	321	MSSSPTAASTTHRYPKTPSPT	|
THRYPKTPSPTVAHESNWAK	UHRYPKUPSPUVAHESNWAK	O00592	302	321	MSSSPTAASTTHRYPKTPSPT	|
THRYPKTPSPTVAHESNWAK	UHRYPKUPSPUVAHESNWAK	O00592	302	321	MSSSPTAASTTHRYPKTPSPT	|
THRYPKTPSPTVAHESNWAK	UHRYPKUPSPUVAHESNWAK	O00592	302	321	MSSSPTAASTTHRYPKTPSPT	|
THRYPKTPSPTVAHESNWAK	UHRYPKUPSPUVAHESNWAK	O00592	302	321	MSSSPTAASTTHRYPKTPSPT	|
THRYPKTPSPTVAHESNWAK	UHRYPKUPSPUVAHESNWAK	O00592	302	321	MSSSPTAASTTHRYPKTPSPT	|
THRYPKTPSPTVAHESNWAK	UHRYPKUPSPUVAHESNWAK	O00592	302	321	MSSSPTAASTTHRYPKTPSPT	|
THRYPKTPSPTVAHESNWAK	UHRYPKUPSPUVAHESNWAK	O00592	302	321	MSSSPTAASTTHRYPKTPSPT	|
TPLAAMEALSTEPSATEALSMEPTTK	UPLAAMEALSTEPSATEALSMEPTTK	Q14242	203	228	TQPTATEAQTTPLAAMEALST	|
TEPSATEALSMEPTTK	UEPSATEALSMEPTTK	Q14242	213	228	TPLAAMEALSTEPSATEALSM	|
TSHPAVPITANSLGSHTVTGGTITTNSPETSSR	USHPAVPITANSLGSHTVTGGTITTNSPETSSR	P16150	94	126	SSVPQETPHATSHPAVPITAN	|
TQPTATEAQTTPLAAMEALSTEPSATEALSMEPTTKR	UQPTATEAQTTPLAAMEALSTEPSATEALSMEPTTKR	Q14242	193	229	TAPEATEAQTTQPTATEAQTT	|
TEPSATEALSMEPTTKR	UEPSATEALSMEPTTKR	Q14242	213	229	TPLAAMEALSTEPSATEALSM	|
SSHSVTTDLTSTKAEHL	SSHSVTTDLTSUKAEHL	O00592	140	156	DLTSTKAEHLTTPHPTSPLSP	|
TSINEGSPLWTSIGAS	USINEGSPLWTSIGAS	P16150	50	65	GDQTSALPPSTSINEGSPLWT	|
TSINEGSPLWTSIGAS	USINEGSPLWTSIGAS	P16150	50	65	SPLWTSIGASTGSPLPEPTTY	|
TSINEGSPLWTSIGAS	USINEGSPLWTSIGAS	P16150	50	65	GDQTSALPPSTSINEGSPLWT	|
TSINEGSPLWTSIGAS	USINEGSPLWTSIGAS	P16150	50	65	SPLWTSIGASTGSPLPEPTTY	|
SALPPSTSINEGSPLWTSIGAS	XALPPSTSINEGSPLWTSIGAS	P16150	44	65	PKADSTGDQTSALPPSTSINE	|
SALPPSTSINEGSPLWTSIGAS	XALPPSTSINEGSPLWTSIGAS	P16150	44	65	SPLWTSIGASTGSPLPEPTTY	|
TSINEGSPLWTSIGAS	USINEGSPLWTSIGAS	P16150	50	65	GDQTSALPPSTSINEGSPLWT	|
TSINEGSPLWTSIGAS	USINEGSPLWTSIGAS	P16150	50	65	SPLWTSIGASTGSPLPEPTTY	|
THPVATPTSSGHDHLMK	UHPVATPUSSGHDHLMK	O00592	173	189	SPLSPRQPTLTHPVATPTSSG	|
THRYPKTPSPTVAHESNWAK	UHRYPKUPSPUVAHESNWAK	O00592	302	321	MSSSPTAASTTHRYPKTPSPT	|
THRYPKTPSPTVAHESNWAK	UHRYPKUPSPUVAHESNWAK	O00592	302	321	MSSSPTAASTTHRYPKTPSPT	|
THRYPKTPSPTVAHESNWAK	UHRYPKUPSPUVAHESNWAK	O00592	302	321	MSSSPTAASTTHRYPKTPSPT	|
THRYPKTPSPTVAHESNWAK	UHRYPKUPSPUVAHESNWAK	O00592	302	321	MSSSPTAASTTHRYPKTPSPT	|
THRYPKTPSPTVAHESNWAK	UHRYPKUPSPUVAHESNWAK	O00592	302	321	MSSSPTAASTTHRYPKTPSPT	|
THRYPKTPSPTVAHESNWAK	UHRYPKUPSPUVAHESNWAK	O00592	302	321	MSSSPTAASTTHRYPKTPSPT	|
THRYPKTPSPTVAHESNWAK	UHRYPKUPSPUVAHESNWAK	O00592	302	321	MSSSPTAASTTHRYPKTPSPT	|
THRYPKTPSPTVAHESNWAK	UHRYPKUPSPUVAHESNWAK	O00592	302	321	MSSSPTAASTTHRYPKTPSPT	|
THRYPKTPSPTVAHESNWAK	UHRYPKUPSPUVAHESNWAK	O00592	302	321	MSSSPTAASTTHRYPKTPSPT	|
THRYPKTPSPTVAHESNWAK	UHRYPKUPSPUVAHESNWAK	O00592	302	321	MSSSPTAASTTHRYPKTPSPT	|
THRYPKTPSPTVAHESNWAK	UHRYPKUPSPUVAHESNWAK	O00592	302	321	MSSSPTAASTTHRYPKTPSPT	|
THRYPKTPSPTVAHESNWAK	UHRYPKUPSPUVAHESNWAK	O00592	302	321	MSSSPTAASTTHRYPKTPSPT	|
TPLAAMEALSTEPSATEALSMEPTTKR	UPLAAMEALSTEPSATEALSMEPTTKR	Q14242	203	229	TQPTATEAQTTPLAAMEALST	|
TEPSATEALSMEPTTKR	UEPSATEALSMEPTTKR	Q14242	213	229	TPLAAMEALSTEPSATEALSM	|
SALPPSTSINEGSPLWTSIGAS	XALPPSTSINEGSPLWTSIGAS	P16150	44	65	PKADSTGDQTSALPPSTSINE	|
SALPPSTSINEGSPLWTSIGAS	XALPPSTSINEGSPLWTSIGAS	P16150	44	65	SPLWTSIGASTGSPLPEPTTY	|
TGSLEPSSGASGPQVSSVK	UGSLEPXSGASGPQVSSVK	P16150	190	208	GTTGPPVTMTTGSLEPSSGAS	|
TANSLGSHTVTGGTIT	UANSLGSHTVTGGTIT	P16150	102	117	HATSHPAVPITANSLGSHTVT	|
TANSLGSHTVTGGTIT	UANSLGSHTVTGGTIT	P16150	102	117	SHTVTGGTITTNSPETSSRTS	|
TTGSLEPSSGASGPQVSSVK	UTGSLEPSXGASGPQVSSVK	P16150	189	208	TGTTGPPVTMTTGSLEPSSGA	|
TVPTSKANEILASVK	UVPUSKANEILASVK	O00592	43	57	IMATDTAQQSTVPTSKANEIL	|
TGSLEPSSGASGPQVSSVK	UGSLEPXSGASGPQVSSVK	P16150	190	208	GTTGPPVTMTTGSLEPSSGAS	|
TGSLEPSSGASGPQVSSVK	UGSLEPSXGASGPQVSSVK	P16150	190	208	GTTGPPVTMTTGSLEPSSGAS	|
THRYPKTPSPTVAHESNWAK	UHRYPKUPSPUVAHESNWAK	O00592	302	321	MSSSPTAASTTHRYPKTPSPT	|
THRYPKTPSPTVAHESNWAK	UHRYPKUPSPUVAHESNWAK	O00592	302	321	MSSSPTAASTTHRYPKTPSPT	|
THRYPKTPSPTVAHESNWAK	UHRYPKUPSPUVAHESNWAK	O00592	302	321	MSSSPTAASTTHRYPKTPSPT	|
TGSLEPSSGASGPQVSSVK	UGSLEPSXGASGPQVSSVK	P16150	190	208	GTTGPPVTMTTGSLEPSSGAS	|
SSHSVTTDLTSTKAEHL	SSHSVTTDLTSUKAEHL	O00592	140	156	DLTSTKAEHLTTPHPTSPLSP	|
SSHSVTTDLTSTKAEHL	SSHSVTTDLTSUKAEHL	O00592	140	156	DLTSTKAEHLTTPHPTSPLSP	|
TMTTGSLEPSSGASGPQVSSVK	UMUTGSLEPSSGASGPQVSSVK	P16150	187	208	TSTGTTGPPVTMTTGSLEPSS	|
SALPPSTSINEGSPLWTSIGAS	XALPPSTSINEGSPLWTSIGAS	P16150	44	65	PKADSTGDQTSALPPSTSINE	|
SALPPSTSINEGSPLWTSIGAS	XALPPSTSINEGSPLWTSIGAS	P16150	44	65	SPLWTSIGASTGSPLPEPTTY	|
THPVATPTSSGHDHLMK	UHPVATPUSSGHDHLMK	O00592	173	189	SPLSPRQPTLTHPVATPTSSG	|
TSINEGSPLWTSIGAS	USINEGSPLWTSIGAS	P16150	50	65	GDQTSALPPSTSINEGSPLWT	|
TSINEGSPLWTSIGAS	USINEGSPLWTSIGAS	P16150	50	65	SPLWTSIGASTGSPLPEPTTY	|
HPVATPTSSGHDHLMK	HPVATPUSSGHDHLMK	O00592	174	189	PLSPRQPTLTHPVATPTSSGH	|
THRYPKTPSPTVAHESNWAK	UHRYPKUPSPUVAHESNWAK	O00592	302	321	MSSSPTAASTTHRYPKTPSPT	|
THRYPKTPSPTVAHESNWAK	UHRYPKUPSPUVAHESNWAK	O00592	302	321	MSSSPTAASTTHRYPKTPSPT	|
THRYPKTPSPTVAHESNWAK	UHRYPKUPSPUVAHESNWAK	O00592	302	321	MSSSPTAASTTHRYPKTPSPT	|
THRYPKTPSPTVAHESNWAK	UHRYPKUPSPUVAHESNWAK	O00592	302	321	MSSSPTAASTTHRYPKTPSPT	|
THRYPKTPSPTVAHESNWAK	UHRYPKUPSPUVAHESNWAK	O00592	302	321	MSSSPTAASTTHRYPKTPSPT	|
THRYPKTPSPTVAHESNWAK	UHRYPKUPSPUVAHESNWAK	O00592	302	321	MSSSPTAASTTHRYPKTPSPT	|
THRYPKTPSPTVAHESNWAK	UHRYPKUPSPUVAHESNWAK	O00592	302	321	MSSSPTAASTTHRYPKTPSPT	|
THRYPKTPSPTVAHESNWAK	UHRYPKUPSPUVAHESNWAK	O00592	302	321	MSSSPTAASTTHRYPKTPSPT	|
THRYPKTPSPTVAHESNWAK	UHRYPKUPSPUVAHESNWAK	O00592	302	321	MSSSPTAASTTHRYPKTPSPT	|
THRYPKTPSPTVAHESNWAK	UHRYPKUPSPUVAHESNWAK	O00592	302	321	MSSSPTAASTTHRYPKTPSPT	|
TGSLEPSSGASGPQVSSVK	UGSLEPSSGASGPQVSSVK	P16150	190	208	GTTGPPVTMTTGSLEPSSGAS	|
LTATEAQTTPLAATEAQ	LTATEAQTUPLAATEAQ	Q14242	105	121	TTPLAATEAQTTPPAATEAQT	|
LGPYSLDKDSLYLNGYNEPGPDEPPT	LGPYSLDKDSLYLNGYNEPGPDEPPU	Q8WXI7.3	666	691	NEPGPDEPPTTPKPATTFLPP	|
LTATEAQTTPLAATEAQT	LTATEAQTTPLAATEAQU	Q14242	105	122	TPLAATEAQTTPPAATEAQTT	|
SALPPSTSINEGSPLWTSIGAS	XALPPSTSINEGSPLWTSIGAS	P16150	44	65	PKADSTGDQTSALPPSTSINE	|
SALPPSTSINEGSPLWTSIGAS	XALPPSTSINEGSPLWTSIGAS	P16150	44	65	SPLWTSIGASTGSPLPEPTTY	|
SALPPSTSINEGSPLWTSIGAS	XALPPSTSINEGSPLWTSIGAS	P16150	44	65	PKADSTGDQTSALPPSTSINE	|
SALPPSTSINEGSPLWTSIGAS	XALPPSTSINEGSPLWTSIGAS	P16150	44	65	SPLWTSIGASTGSPLPEPTTY	|
SITSDPKADSTGDQT	XITSDPKADSTGDQT	P16150	29	43	EPLSSKMYTTSITSDPKADST	|
SITSDPKADSTGDQT	XITSDPKADSTGDQT	P16150	29	43	PKADSTGDQTSALPPSTSINE	|
SSHSVTTDLTSTKAEHL	SSHSVTUDLTSUKAEHL	O00592	140	156	DLTSTKAEHLTTPHPTSPLSP	|
THRYPKTPSPTVAHESNWAK	UHRYPKUPSPUVAHESNWAK	O00592	302	321	MSSSPTAASTTHRYPKTPSPT	|
THRYPKTPSPTVAHESNWAK	UHRYPKUPSPUVAHESNWAK	O00592	302	321	MSSSPTAASTTHRYPKTPSPT	|
THRYPKTPSPTVAHESNWAK	UHRYPKUPSPUVAHESNWAK	O00592	302	321	MSSSPTAASTTHRYPKTPSPT	|
THRYPKTPSPTVAHESNWAK	UHRYPKUPSPUVAHESNWAK	O00592	302	321	MSSSPTAASTTHRYPKTPSPT	|
THRYPKTPSPTVAHESNWAK	UHRYPKUPSPUVAHESNWAK	O00592	302	321	MSSSPTAASTTHRYPKTPSPT	|
THRYPKTPSPTVAHESNWAK	UHRYPKUPSPUVAHESNWAK	O00592	302	321	MSSSPTAASTTHRYPKTPSPT	|
THRYPKTPSPTVAHESNWAK	UHRYPKUPSPUVAHESNWAK	O00592	302	321	MSSSPTAASTTHRYPKTPSPT	|
THRYPKTPSPTVAHESNWAK	UHRYPKUPSPUVAHESNWAK	O00592	302	321	MSSSPTAASTTHRYPKTPSPT	|
THRYPKTPSPTVAHESNWAK	UHRYPKUPSPUVAHESNWAK	O00592	302	321	MSSSPTAASTTHRYPKTPSPT	|
THRYPKTPSPTVAHESNWAK	UHRYPKUPSPUVAHESNWAK	O00592	302	321	MSSSPTAASTTHRYPKTPSPT	|
THRYPKTPSPTVAHESNWAK	UHRYPKUPSPUVAHESNWAK	O00592	302	321	MSSSPTAASTTHRYPKTPSPT	|
LGPYSLDKDSLYLNGYNEPGPDEPPT	LGPYSLDKDSLYLNGYNEPGPDEPPU	Q8WXI7.3	666	691	NEPGPDEPPTTPKPATTFLPP	|
TSITSDPKADSTGDQT	USITSDPKADSTGDQT	P16150	28	43	SEPLSSKMYTTSITSDPKADS	|
TSITSDPKADSTGDQT	USITSDPKADSTGDQT	P16150	28	43	PKADSTGDQTSALPPSTSINE	|
THPVATPTSSGHDHLMK	UHPVATPUSSGHDHLMK	O00592	173	189	SPLSPRQPTLTHPVATPTSSG	|
TVPTSKANEILASVK	UVPUSKANEILASVK	O00592	43	57	IMATDTAQQSTVPTSKANEIL	|
THPVATPTSSGHDHLMK	UHPVAUPTSSGHDHLMK	O00592	173	189	SPLSPRQPTLTHPVATPTSSG	|
SALPPSTSINEGSPLWTSIGAS	XALPPSTSINEGSPLWTSIGAS	P16150	44	65	PKADSTGDQTSALPPSTSINE	|
SALPPSTSINEGSPLWTSIGAS	XALPPSTSINEGSPLWTSIGAS	P16150	44	65	SPLWTSIGASTGSPLPEPTTY	|
TDTAQQSTVPTSKANEILASVK	UDTAQQSTVPUSKANEILASVK	O00592	36	57	TPASSVTIMATDTAQQSTVPT	|
THPVATPTSSGHDHLMK	UHPVATPUSSGHDHLMK	O00592	173	189	SPLSPRQPTLTHPVATPTSSG	|
THRYPKTPSPTVAHESNWAK	UHRYPKUPSPUVAHESNWAK	O00592	302	321	MSSSPTAASTTHRYPKTPSPT	|
THRYPKTPSPTVAHESNWAK	UHRYPKUPSPUVAHESNWAK	O00592	302	321	MSSSPTAASTTHRYPKTPSPT	|
THRYPKTPSPTVAHESNWAK	UHRYPKUPSPUVAHESNWAK	O00592	302	321	MSSSPTAASTTHRYPKTPSPT	|
TTHRYPKTPSPTVAHESNWAK	UTHRYPKUPSPUVAHESNWAK	O00592	301	321	TMSSSPTAASTTHRYPKTPSP	|
THRYPKTPSPTVAHESNWAK	UHRYPKUPSPUVAHESNWAK	O00592	302	321	MSSSPTAASTTHRYPKTPSPT	|
THRYPKTPSPTVAHESNWAK	UHRYPKUPSPUVAHESNWAK	O00592	302	321	MSSSPTAASTTHRYPKTPSPT	|
THRYPKTPSPTVAHESNWAK	UHRYPKUPSPUVAHESNWAK	O00592	302	321	MSSSPTAASTTHRYPKTPSPT	|
THRYPKTPSPTVAHESNWAK	UHRYPKUPSPUVAHESNWAK	O00592	302	321	MSSSPTAASTTHRYPKTPSPT	|
THRYPKTPSPTVAHESNWAK	UHRYPKUPSPUVAHESNWAK	O00592	302	321	MSSSPTAASTTHRYPKTPSPT	|
THRYPKTPSPTVAHESNWAK	UHRYPKUPSPUVAHESNWAK	O00592	302	321	MSSSPTAASTTHRYPKTPSPT	|
THRYPKTPSPTVAHESNWAK	UHRYPKUPSPUVAHESNWAK	O00592	302	321	MSSSPTAASTTHRYPKTPSPT	|
LGPYSLDKDSLYLNGYNEPGPDEPPT	LGPYSLDKDSLYLNGYNEPGPDEPPU	Q8WXI7.3	666	691	NEPGPDEPPTTPKPATTFLPP	|
LGPYSLDKDSLYLNGYNEPGPDEPPT	LGPYSLDKDSLYLNGYNEPGPDEPPU	Q8WXI7.3	666	691	NEPGPDEPPTTPKPATTFLPP	|
SLEPSSGASGPQVSSVK	XLEPSSGASGPQVSSVK	P16150	192	208	TGPPVTMTTGSLEPSSGASGP	|
LGPYSLDKDSLYLNGYNEPGPDEPPT	LGPYSLDKDSLYLNGYNEPGPDEPPU	Q8WXI7.3	666	691	NEPGPDEPPTTPKPATTFLPP	|
TEPSATEALSMEPTTKR	UEPSATEALSMEPTTKR	Q14242	213	229	TPLAAMEALSTEPSATEALSM	|
TEPSATEALSMEPTTKR	UEPSATEALSMEPTTKR	Q14242	213	229	TPLAAMEALSTEPSATEALSM	|
TEPSATEALSMEPTTK	UEPSATEALSMEPUTK	Q14242	213	228	TPLAAMEALSTEPSATEALSM	|
SSHSVTTDLTSTKAEHLT	SSHSVTTDLTSUKAEHLT	O00592	140	157	LTSTKAEHLTTPHPTSPLSPR	|
TVPTSKANEILASVKA	UVPUSKANEILASVKA	O00592	43	58	IMATDTAQQSTVPTSKANEIL	|
TVPTSKANEILASVKA	UVPUSKANEILASVKA	O00592	43	58	ANEILASVKATTLGVSSDSPG	|
TGSLEPSSGASGPQVSSVK	UGSLEPXSGASGPQVSSVK	P16150	190	208	GTTGPPVTMTTGSLEPSSGAS	|
THPVATPTSSGHDHLMK	UHPVATPUSSGHDHLMK	O00592	173	189	SPLSPRQPTLTHPVATPTSSG	|
TSITSDPKADSTGDQT	USITSDPKADSTGDQT	P16150	28	43	SEPLSSKMYTTSITSDPKADS	|
TSITSDPKADSTGDQT	USITSDPKADSTGDQT	P16150	28	43	PKADSTGDQTSALPPSTSINE	|
SITSDPKADSTGDQT	XITSDPKADSTGDQT	P16150	29	43	EPLSSKMYTTSITSDPKADST	|
SITSDPKADSTGDQT	XITSDPKADSTGDQT	P16150	29	43	PKADSTGDQTSALPPSTSINE	|
TVPTSKANEILASVK	UVPUSKANEILASVK	O00592	43	57	IMATDTAQQSTVPTSKANEIL	|
SHPAVPITANSLGSH	XHPAVPIUANSLGSH	P16150	95	109	SVPQETPHATSHPAVPITANS	|
SHPAVPITANSLGSH	XHPAVPIUANSLGSH	P16150	95	109	PITANSLGSHTVTGGTITTNS	|
SSHSVTTDLTSTKAEHL	SSHSVTTDLTXUKAEHL	O00592	140	156	DLTSTKAEHLTTPHPTSPLSP	|
SGASGPQVSSVKL	XGASGPQVSSVKL	P16150	197	209	TMTTGSLEPSSGASGPQVSSV	|
SGASGPQVSSVKL	XGASGPQVSSVKL	P16150	197	209	SGPQVSSVKLSTMMSPTTSTN	|
SALPPSTSINEGSPLWTSIGAS	XALPPSTSINEGSPLWTSIGAS	P16150	44	65	PKADSTGDQTSALPPSTSINE	|
SALPPSTSINEGSPLWTSIGAS	XALPPSTSINEGSPLWTSIGAS	P16150	44	65	SPLWTSIGASTGSPLPEPTTY	|
THRYPKTPSPTVAHESNWAK	UHRYPKUPSPUVAHESNWAK	O00592	302	321	MSSSPTAASTTHRYPKTPSPT	|
THRYPKTPSPTVAHESNWAK	UHRYPKUPSPUVAHESNWAK	O00592	302	321	MSSSPTAASTTHRYPKTPSPT	|
THRYPKTPSPTVAHESNWAK	UHRYPKUPSPUVAHESNWAK	O00592	302	321	MSSSPTAASTTHRYPKTPSPT	|
THRYPKTPSPTVAHESNWAK	UHRYPKUPSPUVAHESNWAK	O00592	302	321	MSSSPTAASTTHRYPKTPSPT	|
TNLPYSQDKAQPGTTNYQHHHHHH	UNLPYSQDKAQPGUTNYQHHHHHH	Q8WXI7.3	970	993	TQHFYLNFTITNLPYSQDKAQ	|
THRYPKTPSPTVAHESNWAK	UHRYPKUPSPUVAHESNWAK	O00592	302	321	MSSSPTAASTTHRYPKTPSPT	|
THRYPKTPSPTVAHESNWAK	UHRYPKUPSPUVAHESNWAK	O00592	302	321	MSSSPTAASTTHRYPKTPSPT	|
THRYPKTPSPTVAHESNWAK	UHRYPKUPSPUVAHESNWAK	O00592	302	321	MSSSPTAASTTHRYPKTPSPT	|
TTHRYPKTPSPTVAHESNWAK	UUHRYPKUPSPUVAHESNWAK	O00592	301	321	TMSSSPTAASTTHRYPKTPSP	|
LGPYSLDKDSLYLNGYNEPGPDEPPT	LGPYSLDKDSLYLNGYNEPGPDEPPU	Q8WXI7.3	666	691	NEPGPDEPPTTPKPATTFLPP	|
LGPYSLDKDSLYLNGYNEPGPDEPPT	LGPYSLDKDSLYLNGYNEPGPDEPPU	Q8WXI7.3	666	691	NEPGPDEPPTTPKPATTFLPP	|
SSHSVTTDLTSTKAEHL	SSHSVTTDLTSUKAEHL	O00592	140	156	DLTSTKAEHLTTPHPTSPLSP	|
THPVATPTSSGHDHLMK	UHPVATPUSSGHDHLMK	O00592	173	189	SPLSPRQPTLTHPVATPTSSG	|
SHPAVPITANSLGSHTV	XHPAVPIUANSLGSHTV	P16150	95	111	SVPQETPHATSHPAVPITANS	|
SHPAVPITANSLGSHTV	XHPAVPIUANSLGSHTV	P16150	95	111	TANSLGSHTVTGGTITTNSPE	|
TVPTSKANEILASVK	UVPUSKANEILASVK	O00592	43	57	IMATDTAQQSTVPTSKANEIL	|
SALPPSTSINEGSPLWTSIGAS	XALPPSTSINEGSPLWTSIGAS	P16150	44	65	PKADSTGDQTSALPPSTSINE	|
SALPPSTSINEGSPLWTSIGAS	XALPPSTSINEGSPLWTSIGAS	P16150	44	65	SPLWTSIGASTGSPLPEPTTY	|
TVPTSKANEILASVK	UVPUSKANEILASVK	O00592	43	57	IMATDTAQQSTVPTSKANEIL	|
THPVATPTSSGHDHLMK	UHPVAUPUSSGHDHLMK	O00592	173	189	SPLSPRQPTLTHPVATPTSSG	|
THPVATPTSSGHDHLMK	UHPVATPUSSGHDHLMK	O00592	173	189	SPLSPRQPTLTHPVATPTSSG	|
TVPTSKANEILASVK	UVPUSKANEILASVK	O00592	43	57	IMATDTAQQSTVPTSKANEIL	|
TVPTSKANEILASVK	UVPUSKANEILASVK	O00592	43	57	IMATDTAQQSTVPTSKANEIL	|
TGSLEPSSGASGPQVSSVK	UGXLEPSSGASGPQVSSVK	P16150	190	208	GTTGPPVTMTTGSLEPSSGAS	|
STAPSSQETVQPTSPATALR	XTAPSSQETVQPTXPATALR	O00592	265	284	QQTSSQMPASSTAPSSQETVQ	|
THPVATPTSSGHDHLMK	UHPVAUPTSSGHDHLMK	O00592	173	189	SPLSPRQPTLTHPVATPTSSG	|
TDTAQQSTVPTSKANEILASVK	UDTAQQSTVPUSKANEILASVK	O00592	36	57	TPASSVTIMATDTAQQSTVPT	|
THRYPKTPSPTVAHESNWAK	UHRYPKUPSPUVAHESNWAK	O00592	302	321	MSSSPTAASTTHRYPKTPSPT	|
THRYPKTPSPTVAHESNWAK	UHRYPKUPSPUVAHESNWAK	O00592	302	321	MSSSPTAASTTHRYPKTPSPT	|
THRYPKTPSPTVAHESNWAK	UHRYPKUPSPUVAHESNWAK	O00592	302	321	MSSSPTAASTTHRYPKTPSPT	|
THRYPKTPSPTVAHESNWAK	UHRYPKUPSPUVAHESNWAK	O00592	302	321	MSSSPTAASTTHRYPKTPSPT	|
TTHRYPKTPSPTVAHESNWAK	UUHRYPKUPSPUVAHESNWAK	O00592	301	321	TMSSSPTAASTTHRYPKTPSP	|
LGPYSLDKDSLYLNGYNEPGPDEPPT	LGPYSLDKDSLYLNGYNEPGPDEPPU	Q8WXI7.3	666	691	NEPGPDEPPTTPKPATTFLPP	|
LGPYSLDKDSLYLNGYNEPGPDEPPT	LGPYSLDKDSLYLNGYNEPGPDEPPU	Q8WXI7.3	666	691	NEPGPDEPPTTPKPATTFLPP	|
SSHSVTTDLTSTKAEHL	SSHSVTTDLTSUKAEHL	O00592	140	156	DLTSTKAEHLTTPHPTSPLSP	|
TSKANEILASVK	USKANEILASVK	O00592	46	57	TDTAQQSTVPTSKANEILASV	|
THPVATPTSSGHDHLMK	UHPVATPUSSGHDHLMK	O00592	173	189	SPLSPRQPTLTHPVATPTSSG	|
TQPTATEAQTTPLAAMEALSTEPSATEALSMEPTTKR	UQPTATEAQTTPLAAMEALSTEPSATEALSMEPTTKR	Q14242	193	229	TAPEATEAQTTQPTATEAQTT	|
TVPTSKANEILASVK	UVPUSKANEILASVK	O00592	43	57	IMATDTAQQSTVPTSKANEIL	|
THPVATPTSSGHDHLMK	UHPVATPUSSGHDHLMK	O00592	173	189	SPLSPRQPTLTHPVATPTSSG	|
TVPTSKANEILASVK	UVPUSKANEILASVK	O00592	43	57	IMATDTAQQSTVPTSKANEIL	|
SHPAVPITANSLGSHTV	XHPAVPIUANSLGSHTV	P16150	95	111	SVPQETPHATSHPAVPITANS	|
SHPAVPITANSLGSHTV	XHPAVPIUANSLGSHTV	P16150	95	111	TANSLGSHTVTGGTITTNSPE	|
SSHSVTTDLTSTKAEHL	SSHSVTTDLTSUKAEHL	O00592	140	156	DLTSTKAEHLTTPHPTSPLSP	|
SSHSVTTDLTSTKAEHL	SSHSVTTDLTSUKAEHL	O00592	140	156	DLTSTKAEHLTTPHPTSPLSP	|
TVPTSKANEILASVK	UVPUSKANEILASVK	O00592	43	57	IMATDTAQQSTVPTSKANEIL	|
SALPPSTSINEGSPLWTSIGAS	XALPPSTSINEGSPLWTSIGAS	P16150	44	65	PKADSTGDQTSALPPSTSINE	|
SALPPSTSINEGSPLWTSIGAS	XALPPSTSINEGSPLWTSIGAS	P16150	44	65	SPLWTSIGASTGSPLPEPTTY	|
SSHSVTTDLTSTKAEHL	SSHSVTTDLTSUKAEHL	O00592	140	156	DLTSTKAEHLTTPHPTSPLSP	|
SGASGPQVSSVKL	XGASGPQVSXVKL	P16150	197	209	TMTTGSLEPSSGASGPQVSSV	|
SGASGPQVSSVKL	XGASGPQVSXVKL	P16150	197	209	SGPQVSSVKLSTMMSPTTSTN	|
THPVATPTSSGHDHLMK	UHPVATPUSSGHDHLMK	O00592	173	189	SPLSPRQPTLTHPVATPTSSG	|
SALPPSTSINEGSPLWTSIGAS	XALPPSTSINEGSPLWTSIGAS	P16150	44	65	PKADSTGDQTSALPPSTSINE	|
SALPPSTSINEGSPLWTSIGAS	XALPPSTSINEGSPLWTSIGAS	P16150	44	65	SPLWTSIGASTGSPLPEPTTY	|
SHPAVPITANSLGSHTV	XHPAVPIUANSLGSHTV	P16150	95	111	SVPQETPHATSHPAVPITANS	|
SHPAVPITANSLGSHTV	XHPAVPIUANSLGSHTV	P16150	95	111	TANSLGSHTVTGGTITTNSPE	|
TVPTSKANEILASVK	UVPUSKANEILASVK	O00592	43	57	IMATDTAQQSTVPTSKANEIL	|
TVPTSKANEILASVK	UVPUSKANEILASVK	O00592	43	57	IMATDTAQQSTVPTSKANEIL	|
SSHSVTTDLTSTKAEHL	SSHSVTTDLTXUKAEHL	O00592	140	156	DLTSTKAEHLTTPHPTSPLSP	|
SSHSVTTDLTSTKAEHL	SSHSVTUDLTSUKAEHL	O00592	140	156	DLTSTKAEHLTTPHPTSPLSP	|
TGSLEPSSGASGPQVSSVK	UGSLEPXSGASGPQVSSVK	P16150	190	208	GTTGPPVTMTTGSLEPSSGAS	|
THPVATPTSSGHDHLMK	UHPVAUPUSSGHDHLMK	O00592	173	189	SPLSPRQPTLTHPVATPTSSG	|
TMTTGSLEPSSGASGPQVSSVK	UMUTGSLEPSSGASGPQVSSVK	P16150	187	208	TSTGTTGPPVTMTTGSLEPSS	|
TVPTSKANEILASVK	UVPTXKANEILASVK	O00592	43	57	IMATDTAQQSTVPTSKANEIL	|
SALPPSTSINEGSPLWTSIGAS	XALPPSTSINEGSPLWTSIGAS	P16150	44	65	PKADSTGDQTSALPPSTSINE	|
SALPPSTSINEGSPLWTSIGAS	XALPPSTSINEGSPLWTSIGAS	P16150	44	65	SPLWTSIGASTGSPLPEPTTY	|
TGSLEPSSGASGPQVSSVK	UGSLEPSXGASGPQVSSVK	P16150	190	208	GTTGPPVTMTTGSLEPSSGAS	|
THRYPKTPSPTVAHESNWAK	UHRYPKUPSPTVAHESNWAK	O00592	302	321	MSSSPTAASTTHRYPKTPSPT	|
THPVATPTSSGHDHLMK	UHPVAUPTSSGHDHLMK	O00592	173	189	SPLSPRQPTLTHPVATPTSSG	|
THRYPKTPSPTVAHESNWAK	UHRYPKUPSPUVAHESNWAK	O00592	302	321	MSSSPTAASTTHRYPKTPSPT	|
THRYPKTPSPTVAHESNWAK	UHRYPKUPSPUVAHESNWAK	O00592	302	321	MSSSPTAASTTHRYPKTPSPT	|
THRYPKTPSPTVAHESNWAK	UHRYPKUPSPUVAHESNWAK	O00592	302	321	MSSSPTAASTTHRYPKTPSPT	|
THRYPKTPSPTVAHESNWAK	UHRYPKUPSPUVAHESNWAK	O00592	302	321	MSSSPTAASTTHRYPKTPSPT	|
THRYPKTPSPTVAHESNWAK	UHRYPKUPSPUVAHESNWAK	O00592	302	321	MSSSPTAASTTHRYPKTPSPT	|
TTHRYPKTPSPTVAHESNWAK	UUHRYPKUPSPUVAHESNWAK	O00592	301	321	TMSSSPTAASTTHRYPKTPSP	|
THRYPKTPSPTVAHESNWAK	UHRYPKUPSPUVAHESNWAK	O00592	302	321	MSSSPTAASTTHRYPKTPSPT	|
THRYPKTPSPTVAHESNWAK	UHRYPKUPSPUVAHESNWAK	O00592	302	321	MSSSPTAASTTHRYPKTPSPT	|
TPLAATEAQTTR	UPLAATEAQTTR	Q14242	93	104	TQPAATEAQTTPLAATEAQTT	|
LGPYSLDKDSLYLNGYNEPGPDEPPT	LGPYSLDKDSLYLNGYNEPGPDEPPU	Q8WXI7.3	666	691	NEPGPDEPPTTPKPATTFLPP	|
LGPYSLDKDSLYLNGYNEPGPDEPPT	LGPYSLDKDSLYLNGYNEPGPDEPPU	Q8WXI7.3	666	691	NEPGPDEPPTTPKPATTFLPP	|
TVPTSKANEILASVK	UVPUSKANEILASVK	O00592	43	57	IMATDTAQQSTVPTSKANEIL	|
SHPAVPITANSLGSHTV	XHPAVPIUANSLGSHTV	P16150	95	111	SVPQETPHATSHPAVPITANS	|
SHPAVPITANSLGSHTV	XHPAVPIUANSLGSHTV	P16150	95	111	TANSLGSHTVTGGTITTNSPE	|
TVPTSKANEILASVKA	UVPTXKANEILASVKA	O00592	43	58	IMATDTAQQSTVPTSKANEIL	|
TVPTSKANEILASVKA	UVPTXKANEILASVKA	O00592	43	58	ANEILASVKATTLGVSSDSPG	|
SSHSVTTDLTSTKAEHL	SSHSVTUDLTSUKAEHL	O00592	140	156	DLTSTKAEHLTTPHPTSPLSP	|
TVPTSKANEILASVK	UVPUSKANEILASVK	O00592	43	57	IMATDTAQQSTVPTSKANEIL	|
TEPSATEALSMEPTTKR	UEPSATEALSMEPUTKR	Q14242	213	229	TPLAAMEALSTEPSATEALSM	|
SGASGPQVSSVK	XGASGPQVSSVK	P16150	197	208	TMTTGSLEPSSGASGPQVSSV	|
ANEILASVKATTLGVS	ANEILASVKAUTLGVS	O00592	49	64	SVKATTLGVSSDSPGTTTLAQ	|
TVPTSKANEILASVK	UVPUSKANEILASVK	O00592	43	57	IMATDTAQQSTVPTSKANEIL	|
THPVATPTSSGHDHLMK	UHPVATPUSSGHDHLMK	O00592	173	189	SPLSPRQPTLTHPVATPTSSG	|
SALPPSTSINEGSPLWTSIGAS	XALPPSTSINEGSPLWTSIGAS	P16150	44	65	PKADSTGDQTSALPPSTSINE	|
SALPPSTSINEGSPLWTSIGAS	XALPPSTSINEGSPLWTSIGAS	P16150	44	65	SPLWTSIGASTGSPLPEPTTY	|
TEPSATEALSMEPTTKR	UEPSATEALSMEPUTKR	Q14242	213	229	TPLAAMEALSTEPSATEALSM	|
TVPTSKANEILASVK	UVPTXKANEILASVK	O00592	43	57	IMATDTAQQSTVPTSKANEIL	|
TKRGLFIPFSVSSVTHK	UKRGLFIPFXVSSVTHK	Q14242	227	243	ATEALSMEPTTKRGLFIPFSV	|
TGSLEPSSGASGPQVSSVK	UGSLEPSXGASGPQVSSVK	P16150	190	208	GTTGPPVTMTTGSLEPSSGAS	|
SGASGPQVSSVKL	XGASGPQVSSVKL	P16150	197	209	TMTTGSLEPSSGASGPQVSSV	|
SGASGPQVSSVKL	XGASGPQVSSVKL	P16150	197	209	SGPQVSSVKLSTMMSPTTSTN	|
SGASGPQVSSVKL	XGASGPQVSSVKL	P16150	197	209	TMTTGSLEPSSGASGPQVSSV	|
SGASGPQVSSVKL	XGASGPQVSSVKL	P16150	197	209	SGPQVSSVKLSTMMSPTTSTN	|
TGSLEPSSGASGPQVSSVK	UGSLEPSXGASGPQVSSVK	P16150	190	208	GTTGPPVTMTTGSLEPSSGAS	|
TVPTSKANEILASVK	UVPUSKANEILASVK	O00592	43	57	IMATDTAQQSTVPTSKANEIL	|
SHPAVPITANSLGSH	XHPAVPIUANSLGSH	P16150	95	109	SVPQETPHATSHPAVPITANS	|
SHPAVPITANSLGSH	XHPAVPIUANSLGSH	P16150	95	109	PITANSLGSHTVTGGTITTNS	|
THRYPKTPSPTVAHESNWAK	UHRYPKUPSPUVAHESNWAK	O00592	302	321	MSSSPTAASTTHRYPKTPSPT	|
THPVATPTSSGHDHLMK	UHPVAUPTSSGHDHLMK	O00592	173	189	SPLSPRQPTLTHPVATPTSSG	|
THRYPKTPSPTVAHESNWAK	UHRYPKUPSPTVAHESNWAK	O00592	302	321	MSSSPTAASTTHRYPKTPSPT	|
THRYPKTPSPTVAHESNWAK	UHRYPKUPSPUVAHESNWAK	O00592	302	321	MSSSPTAASTTHRYPKTPSPT	|
THRYPKTPSPTVAHESNWAK	UHRYPKTPSPUVAHESNWAK	O00592	302	321	MSSSPTAASTTHRYPKTPSPT	|
THRYPKTPSPTVAHESNWAK	UHRYPKUPSPUVAHESNWAK	O00592	302	321	MSSSPTAASTTHRYPKTPSPT	|
SMEPTTKRGLFIPFSVSSVTHK	XMEPUUKRGLFIPFSVSSVTHK	Q14242	222	243	STEPSATEALSMEPTTKRGLF	|
THRYPKTPSPTVAHESNWAK	UHRYPKUPSPUVAHESNWAK	O00592	302	321	MSSSPTAASTTHRYPKTPSPT	|
THRYPKTPSPTVAHESNWAK	UHRYPKUPSPUVAHESNWAK	O00592	302	321	MSSSPTAASTTHRYPKTPSPT	|
THRYPKTPSPTVAHESNWAK	UHRYPKUPSPUVAHESNWAK	O00592	302	321	MSSSPTAASTTHRYPKTPSPT	|
THRYPKTPSPTVAHESNWAK	UHRYPKUPSPUVAHESNWAK	O00592	302	321	MSSSPTAASTTHRYPKTPSPT	|
TTHRYPKTPSPTVAHESNWAK	UUHRYPKUPSPUVAHESNWAK	O00592	301	321	TMSSSPTAASTTHRYPKTPSP	|
SMEPTTKRGLFIPFSVSSVTHK	XMEPUUKRGLFIPFXVSSVTHK	Q14242	222	243	STEPSATEALSMEPTTKRGLF	|
LGPYSLDKDSLYLNGYNEPGPDEPPT	LGPYSLDKDSLYLNGYNEPGPDEPPU	Q8WXI7.3	666	691	NEPGPDEPPTTPKPATTFLPP	|
TEPSATEALSMEPTTKR	UEPSATEALSMEPTTKR	Q14242	213	229	TPLAAMEALSTEPSATEALSM	|
ISSSSSTVAIPGYTFTSPGMT	ISSSSSTVAIPGYTFTSPGMU	O00592	190	210	GYTFTSPGMTTTLLETVFHHV	|
SKMYTTSITSDPK	XKMYTTSITSDPK	P16150	23	35	PLVSTSEPLSSKMYTTSITSD	|
TSKANEILASVK	USKANEILASVK	O00592	46	57	TDTAQQSTVPTSKANEILASV	|
LGPYSLDKDSLYLNGYNEPGPDEPPT	LGPYSLDKDSLYLNGYNEPGPDEPPU	Q8WXI7.3	666	691	NEPGPDEPPTTPKPATTFLPP	|
LGPYSLDKDSLYLNGYNEPGPDEPPT	LGPYSLDKDSLYLNGYNEPGPDEPPU	Q8WXI7.3	666	691	NEPGPDEPPTTPKPATTFLPP	|
STAPSSQETVQPTSPATALR	XTAPSSQETVQPUSPATALR	O00592	265	284	QQTSSQMPASSTAPSSQETVQ	|
SHPAVPITANSLGSHTV	XHPAVPIUANSLGSHTV	P16150	95	111	SVPQETPHATSHPAVPITANS	|
SHPAVPITANSLGSHTV	XHPAVPIUANSLGSHTV	P16150	95	111	TANSLGSHTVTGGTITTNSPE	|
TVPTSKANEILASVK	UVPTXKANEILASVK	O00592	43	57	IMATDTAQQSTVPTSKANEIL	|
SHPAVPITANSLGSHTV	XHPAVPIUANSLGSHTV	P16150	95	111	SVPQETPHATSHPAVPITANS	|
SHPAVPITANSLGSHTV	XHPAVPIUANSLGSHTV	P16150	95	111	TANSLGSHTVTGGTITTNSPE	|
TVPTSKANEILASVK	UVPTXKANEILASVK	O00592	43	57	IMATDTAQQSTVPTSKANEIL	|
THPVATPTSSGHDHLMK	UHPVATPUSSGHDHLMK	O00592	173	189	SPLSPRQPTLTHPVATPTSSG	|
TVPTSKANEILASVK	UVPUSKANEILASVK	O00592	43	57	IMATDTAQQSTVPTSKANEIL	|
TVPTSKANEILASVK	UVPUSKANEILASVK	O00592	43	57	IMATDTAQQSTVPTSKANEIL	|
TVPTSKANEILASVK	UVPUSKANEILASVK	O00592	43	57	IMATDTAQQSTVPTSKANEIL	|
SHPAVPITANSLGSH	XHPAVPIUANSLGSH	P16150	95	109	SVPQETPHATSHPAVPITANS	|
SHPAVPITANSLGSH	XHPAVPIUANSLGSH	P16150	95	109	PITANSLGSHTVTGGTITTNS	|
TVPTSKANEILASVKA	UVPTXKANEILASVKA	O00592	43	58	IMATDTAQQSTVPTSKANEIL	|
TVPTSKANEILASVKA	UVPTXKANEILASVKA	O00592	43	58	ANEILASVKATTLGVSSDSPG	|
SSHSVTTDLTSTKAEHLT	SSHSVTTDLTSUKAEHLU	O00592	140	157	LTSTKAEHLTTPHPTSPLSPR	|
SGASGPQVSSVK	XGASGPQVSSVK	P16150	197	208	TMTTGSLEPSSGASGPQVSSV	|
SSHSVTTDLTSTKAEHL	SSHSVTUDLTSUKAEHL	O00592	140	156	DLTSTKAEHLTTPHPTSPLSP	|
SSHSVTTDLTSTKAEHL	SSHSVTUDLTSUKAEHL	O00592	140	156	DLTSTKAEHLTTPHPTSPLSP	|
MSSVPQETPHATSHPAVPI	MSSVPQETPHAUSHPAVPI	P16150	83	101	HATSHPAVPITANSLGSHTVT	|
SALPPSTSINEGSPLWTSIGAS	XALPPSTSINEGSPLWTSIGAS	P16150	44	65	PKADSTGDQTSALPPSTSINE	|
SALPPSTSINEGSPLWTSIGAS	XALPPSTSINEGSPLWTSIGAS	P16150	44	65	SPLWTSIGASTGSPLPEPTTY	|
HPVATPTSSGHDHLMK	HPVATPUSSGHDHLMK	O00592	174	189	PLSPRQPTLTHPVATPTSSGH	|
SSHSVTTDLTSTKAEHLT	SSHSVTTDLTSUKAEHLU	O00592	140	157	LTSTKAEHLTTPHPTSPLSPR	|
SHPAVPITANSLGSH	XHPAVPIUANSLGSH	P16150	95	109	SVPQETPHATSHPAVPITANS	|
SHPAVPITANSLGSH	XHPAVPIUANSLGSH	P16150	95	109	PITANSLGSHTVTGGTITTNS	|
SSHSVTTDLTSTKAEHL	SSHSVTUDLTXTKAEHL	O00592	140	156	DLTSTKAEHLTTPHPTSPLSP	|
SALPPSTSINEGSPLWTSIGAS	XALPPSTSINEGSPLWTSIGAS	P16150	44	65	PKADSTGDQTSALPPSTSINE	|
SALPPSTSINEGSPLWTSIGAS	XALPPSTSINEGSPLWTSIGAS	P16150	44	65	SPLWTSIGASTGSPLPEPTTY	|
TSHPAVPITANSLGSHTV	USHPAVPIUANSLGSHTV	P16150	94	111	SSVPQETPHATSHPAVPITAN	|
TSHPAVPITANSLGSHTV	USHPAVPIUANSLGSHTV	P16150	94	111	TANSLGSHTVTGGTITTNSPE	|
TEPSATEALSMEPTTKR	UEPSATEALSMEPUTKR	Q14242	213	229	TPLAAMEALSTEPSATEALSM	|
THRYPKTPSPTVAHESNWAK	UHRYPKUPSPUVAHESNWAK	O00592	302	321	MSSSPTAASTTHRYPKTPSPT	|
THRYPKTPSPTVAHESNWAK	UHRYPKUPSPUVAHESNWAK	O00592	302	321	MSSSPTAASTTHRYPKTPSPT	|
THRYPKTPSPTVAHESNWAK	UHRYPKUPSPUVAHESNWAK	O00592	302	321	MSSSPTAASTTHRYPKTPSPT	|
THRYPKTPSPTVAHESNWAK	UHRYPKUPSPUVAHESNWAK	O00592	302	321	MSSSPTAASTTHRYPKTPSPT	|
LGPYSLDKDSLYLNGYNEPGPDEPPT	LGPYSLDKDSLYLNGYNEPGPDEPPU	Q8WXI7.3	666	691	NEPGPDEPPTTPKPATTFLPP	|
TTPLAATEAQTTR	UUPLAATEAQTTR	Q14242	92	104	TTQPAATEAQTTPLAATEAQT	|
TPLAAMEALSTEPSATEALSMEPTTKR	UPLAAMEALSTEPSATEALSMEPTTKR	Q14242	203	229	TQPTATEAQTTPLAAMEALST	|
LGPYSLDKDSLYLNGYNEPGPDEPPT	LGPYSLDKDSLYLNGYNEPGPDEPPU	Q8WXI7.3	666	691	NEPGPDEPPTTPKPATTFLPP	|
LTATEAQTTPLAATEAQTTPPAATEAQT	LTATEAQTTPLAATEAQTUPPAATEAQU	Q14242	105	132	TPPAATEAQTTQPTGLEAQTT	|
TPTLPETMSSSPTAAST	TPTLPETMSSSPUAAST	O00592	285	301	MSSSPTAASTTHRYPKTPSPT	|
SHPAVPITANSLGSH	XHPAVPIUANSLGSH	P16150	95	109	SVPQETPHATSHPAVPITANS	|
SHPAVPITANSLGSH	XHPAVPIUANSLGSH	P16150	95	109	PITANSLGSHTVTGGTITTNS	|
ISSSSSTVAIPGYTFT	ISSSSSUVAIPGYTFT	O00592	190	205	TVAIPGYTFTSPGMTTTLLET	|
TVPTSKANEILASVK	UVPUSKANEILASVK	O00592	43	57	IMATDTAQQSTVPTSKANEIL	|
THPVATPTSSGHDHLMK	UHPVAUPUSSGHDHLMK	O00592	173	189	SPLSPRQPTLTHPVATPTSSG	|
SSHSVTTDLTSTKAEHL	SSHSVTTDLTSUKAEHL	O00592	140	156	DLTSTKAEHLTTPHPTSPLSP	|
TEPSATEALSMEPTTKR	UEPSATEALSMEPUTKR	Q14242	213	229	TPLAAMEALSTEPSATEALSM	|
TSITSDPKADSTGDQT	UXITSDPKADSTGDQT	P16150	28	43	SEPLSSKMYTTSITSDPKADS	|
TSITSDPKADSTGDQT	UXITSDPKADSTGDQT	P16150	28	43	PKADSTGDQTSALPPSTSINE	|
TVPTSKANEILASVK	UVPTXKANEILASVK	O00592	43	57	IMATDTAQQSTVPTSKANEIL	|
TEPSATEALSMEPTTKR	UEPSATEALSMEPUTKR	Q14242	213	229	TPLAAMEALSTEPSATEALSM	|
TVPTSKANEILASVK	UVPUSKANEILASVK	O00592	43	57	IMATDTAQQSTVPTSKANEIL	|
TVPTSKANEILASVK	UVPUSKANEILASVK	O00592	43	57	IMATDTAQQSTVPTSKANEIL	|
TVPTSKANEILASVKA	UVPTXKANEILASVKA	O00592	43	58	IMATDTAQQSTVPTSKANEIL	|
TVPTSKANEILASVKA	UVPTXKANEILASVKA	O00592	43	58	ANEILASVKATTLGVSSDSPG	|
TEPSATEALSMEPTTKR	UEPSATEALSMEPUTKR	Q14242	213	229	TPLAAMEALSTEPSATEALSM	|
TKRGLFIPFSVSSVTHK	UKRGLFIPFXVSSVTHK	Q14242	227	243	ATEALSMEPTTKRGLFIPFSV	|
TVPTSKANEILASVK	UVPUSKANEILASVK	O00592	43	57	IMATDTAQQSTVPTSKANEIL	|
TEPSATEALSMEPTTKR	UEPSATEALSMEPUTKR	Q14242	213	229	TPLAAMEALSTEPSATEALSM	|
TVPTSKANEILASVK	UVPTXKANEILASVK	O00592	43	57	IMATDTAQQSTVPTSKANEIL	|
SSHSVTTDLTSTKAEHLT	SSHSVTTDLTSUKAEHLU	O00592	140	157	LTSTKAEHLTTPHPTSPLSPR	|
SGASGPQVSSVKL	XGASGPQVSSVKL	P16150	197	209	TMTTGSLEPSSGASGPQVSSV	|
SGASGPQVSSVKL	XGASGPQVSSVKL	P16150	197	209	SGPQVSSVKLSTMMSPTTSTN	|
TANSLGSHTVTGGTIT	UANSLGSHTVTGGTIU	P16150	102	117	HATSHPAVPITANSLGSHTVT	|
TANSLGSHTVTGGTIT	UANSLGSHTVTGGTIU	P16150	102	117	SHTVTGGTITTNSPETSSRTS	|
TVPTSKANEILASVK	UVPTXKANEILASVK	O00592	43	57	IMATDTAQQSTVPTSKANEIL	|
SALPPSTSINEGSPLW	XALPPSUSINEGSPLW	P16150	44	59	PKADSTGDQTSALPPSTSINE	|
SALPPSTSINEGSPLW	XALPPSUSINEGSPLW	P16150	44	59	TSINEGSPLWTSIGASTGSPL	|
TGSLEPSSGASGPQVSSVK	UGSLEPXSGASGPQVSSVK	P16150	190	208	GTTGPPVTMTTGSLEPSSGAS	|
SSHSVTTDLTSTKAEHL	SSHSVTUDLTSUKAEHL	O00592	140	156	DLTSTKAEHLTTPHPTSPLSP	|
SSHSVTTDLTSTKAEHL	SSHSVTTDLTXUKAEHL	O00592	140	156	DLTSTKAEHLTTPHPTSPLSP	|
TSHPAVPITANSLGSHTVTGGTIT	USHPAVPITANSLGSHTVTGGTIU	P16150	94	117	SSVPQETPHATSHPAVPITAN	|
TSHPAVPITANSLGSHTVTGGTIT	USHPAVPITANSLGSHTVTGGTIU	P16150	94	117	SHTVTGGTITTNSPETSSRTS	|
TDTAQQSTVPTSKANEILASVK	UDTAQQSTVPUSKANEILASVK	O00592	36	57	TPASSVTIMATDTAQQSTVPT	|
TGSLEPSSGASGPQVSSVKL	UGSLEPSXGASGPQVSSVKL	P16150	190	209	GTTGPPVTMTTGSLEPSSGAS	|
TGSLEPSSGASGPQVSSVKL	UGSLEPSXGASGPQVSSVKL	P16150	190	209	SGPQVSSVKLSTMMSPTTSTN	|
SSHSVTTDLTSTKAEHL	SSHSVTUDLTXTKAEHL	O00592	140	156	DLTSTKAEHLTTPHPTSPLSP	|
THRYPKTPSPTVAHESNWAK	UHRYPKUPSPTVAHESNWAK	O00592	302	321	MSSSPTAASTTHRYPKTPSPT	|
THRYPKTPSPTVAHESNWAK	UHRYPKUPSPUVAHESNWAK	O00592	302	321	MSSSPTAASTTHRYPKTPSPT	|
THRYPKTPSPTVAHESNWAK	UHRYPKUPSPUVAHESNWAK	O00592	302	321	MSSSPTAASTTHRYPKTPSPT	|
THRYPKTPSPTVAHESNWAK	UHRYPKUPSPUVAHESNWAK	O00592	302	321	MSSSPTAASTTHRYPKTPSPT	|
TTHRYPKTPSPTVAHESNWAK	UUHRYPKUPSPUVAHESNWAK	O00592	301	321	TMSSSPTAASTTHRYPKTPSP	|
THRYPKTPSPTVAHESNWAK	UHRYPKUPSPUVAHESNWAK	O00592	302	321	MSSSPTAASTTHRYPKTPSPT	|
SMEPTTKRGLFIPFSVSSVTHK	XMEPUUKRGLFIPFXVSSVTHK	Q14242	222	243	STEPSATEALSMEPTTKRGLF	|
TTHRYPKTPSPTVAHESNWAK	UUHRYPKUPSPUVAHESNWAK	O00592	301	321	TMSSSPTAASTTHRYPKTPSP	|
LGPYSLDKDSLYLNGYNEPGPDEPPT	LGPYSLDKDSLYLNGYNEPGPDEPPU	Q8WXI7.3	666	691	NEPGPDEPPTTPKPATTFLPP	|
ISSSSSTVAIPGYTFTSPGMT	ISSSSSTVAIPGYTFTSPGMU	O00592	190	210	GYTFTSPGMTTTLLETVFHHV	|
TGSLEPSSGASGPQVSSVK	UGSLEPSSGASGPQVSSVK	P16150	190	208	GTTGPPVTMTTGSLEPSSGAS	|
SKANEILASVKA	XKANEILASVKA	O00592	47	58	DTAQQSTVPTSKANEILASVK	|
SKANEILASVKA	XKANEILASVKA	O00592	47	58	ANEILASVKATTLGVSSDSPG	|
SKANEILASVKA	XKANEILASVKA	O00592	47	58	DTAQQSTVPTSKANEILASVK	|
SKANEILASVKA	XKANEILASVKA	O00592	47	58	ANEILASVKATTLGVSSDSPG	|
ISSSSSTVAIPGYTFTSPGMT	ISSSSSTVAIPGYTFTSPGMU	O00592	190	210	GYTFTSPGMTTTLLETVFHHV	|
TPLAATEAQTTR	UPLAATEAQTTR	Q14242	93	104	TQPAATEAQTTPLAATEAQTT	|
TSKANEILASVK	USKANEILASVK	O00592	46	57	TDTAQQSTVPTSKANEILASV	|
TPLAATEAQTTR	UPLAATEAQTTR	Q14242	93	104	TQPAATEAQTTPLAATEAQTT	|
TSKANEILASVK	USKANEILASVK	O00592	46	57	TDTAQQSTVPTSKANEILASV	|
LGPYSLDKDSLYLNGYNEPGPDEPPT	LGPYSLDKDSLYLNGYNEPGPDEPPU	Q8WXI7.3	666	691	NEPGPDEPPTTPKPATTFLPP	|
SALPPSTSINEGSPLWTSIGAS	XALPPSTSINEGSPLWTSIGAS	P16150	44	65	PKADSTGDQTSALPPSTSINE	|
SALPPSTSINEGSPLWTSIGAS	XALPPSTSINEGSPLWTSIGAS	P16150	44	65	SPLWTSIGASTGSPLPEPTTY	|
SHPAVPITANSLGSHTV	XHPAVPIUANSLGSHTV	P16150	95	111	SVPQETPHATSHPAVPITANS	|
SHPAVPITANSLGSHTV	XHPAVPIUANSLGSHTV	P16150	95	111	TANSLGSHTVTGGTITTNSPE	|
TEPSATEALSMEPTTKR	UEPSATEALSMEPUTKR	Q14242	213	229	TPLAAMEALSTEPSATEALSM	|
SGASGPQVSSVKL	XGASGPQVSXVKL	P16150	197	209	TMTTGSLEPSSGASGPQVSSV	|
SGASGPQVSSVKL	XGASGPQVSXVKL	P16150	197	209	SGPQVSSVKLSTMMSPTTSTN	|
SHPAVPITANSLGSH	XHPAVPIUANSLGSH	P16150	95	109	SVPQETPHATSHPAVPITANS	|
SHPAVPITANSLGSH	XHPAVPIUANSLGSH	P16150	95	109	PITANSLGSHTVTGGTITTNS	|
THPVATPTSSGHDHLMK	UHPVATPUSSGHDHLMK	O00592	173	189	SPLSPRQPTLTHPVATPTSSG	|
TVPTSKANEILASVK	UVPUSKANEILASVK	O00592	43	57	IMATDTAQQSTVPTSKANEIL	|
TVSLETSKGTSGPPV	UVSLETSKGUSGPPV	P16150	154	168	GTSGPPLTMATVSLETSKGTS	|
TVSLETSKGTSGPPV	UVSLETSKGUSGPPV	P16150	154	168	TSKGTSGPPVTMATDSLETST	|
TEPSATEALSMEPTTKR	UEPSATEALSMEPUTKR	Q14242	213	229	TPLAAMEALSTEPSATEALSM	|
SHPAVPITANSLGSHTV	XHPAVPIUANSLGSHTV	P16150	95	111	SVPQETPHATSHPAVPITANS	|
SHPAVPITANSLGSHTV	XHPAVPIUANSLGSHTV	P16150	95	111	TANSLGSHTVTGGTITTNSPE	|
SALPPSTSINEGSPLWTSIGAS	XALPPSTSINEGSPLWTSIGAS	P16150	44	65	PKADSTGDQTSALPPSTSINE	|
SALPPSTSINEGSPLWTSIGAS	XALPPSTSINEGSPLWTSIGAS	P16150	44	65	SPLWTSIGASTGSPLPEPTTY	|
MSSVPQETPHATSHPAVPI	MSSVPQETPHAUSHPAVPI	P16150	83	101	HATSHPAVPITANSLGSHTVT	|
THPVATPTSSGHDHLMK	UHPVATPUSSGHDHLMK	O00592	173	189	SPLSPRQPTLTHPVATPTSSG	|
SALPPSTSINEGSPLWTSIGAS	XALPPSTSINEGSPLWTSIGAS	P16150	44	65	PKADSTGDQTSALPPSTSINE	|
SALPPSTSINEGSPLWTSIGAS	XALPPSTSINEGSPLWTSIGAS	P16150	44	65	SPLWTSIGASTGSPLPEPTTY	|
TVPTSKANEILASVK	UVPTXKANEILASVK	O00592	43	57	IMATDTAQQSTVPTSKANEIL	|
SALPPSTSINEGSPLWTSIGAS	XALPPSTSINEGSPLWTSIGAS	P16150	44	65	PKADSTGDQTSALPPSTSINE	|
SALPPSTSINEGSPLWTSIGAS	XALPPSTSINEGSPLWTSIGAS	P16150	44	65	SPLWTSIGASTGSPLPEPTTY	|
MSSVPQETPHATSHPAVPI	MSSVPQETPHAUSHPAVPI	P16150	83	101	HATSHPAVPITANSLGSHTVT	|
SSHSVTTDLTSTKAEHL	SSHSVTUDLTSUKAEHL	O00592	140	156	DLTSTKAEHLTTPHPTSPLSP	|
SSHSVTTDLTSTKAEHL	SSHSVTUDLTXTKAEHL	O00592	140	156	DLTSTKAEHLTTPHPTSPLSP	|
SHPAVPITANSLGSHTV	XHPAVPIUANSLGSHTV	P16150	95	111	SVPQETPHATSHPAVPITANS	|
SHPAVPITANSLGSHTV	XHPAVPIUANSLGSHTV	P16150	95	111	TANSLGSHTVTGGTITTNSPE	|
TGSLEPSSGASGPQVSSVKL	UGSLEPSXGASGPQVSSVKL	P16150	190	209	GTTGPPVTMTTGSLEPSSGAS	|
TGSLEPSSGASGPQVSSVKL	UGSLEPSXGASGPQVSSVKL	P16150	190	209	SGPQVSSVKLSTMMSPTTSTN	|
STAPSSQETVQPTSPATALR	XTAPSSQETVQPUSPATALR	O00592	265	284	QQTSSQMPASSTAPSSQETVQ	|
THPVATPTSSGHDHLMK	UHPVAUPUSSGHDHLMK	O00592	173	189	SPLSPRQPTLTHPVATPTSSG	|
THPVATPTSSGHDHLMK	UHPVAUPTSSGHDHLMK	O00592	173	189	SPLSPRQPTLTHPVATPTSSG	|
TSHPAVPITANSLGSHTV	USHPAVPIUANSLGSHTV	P16150	94	111	SSVPQETPHATSHPAVPITAN	|
TSHPAVPITANSLGSHTV	USHPAVPIUANSLGSHTV	P16150	94	111	TANSLGSHTVTGGTITTNSPE	|
THRYPKTPSPTVAHESNWAK	UHRYPKUPSPTVAHESNWAK	O00592	302	321	MSSSPTAASTTHRYPKTPSPT	|
THRYPKTPSPTVAHESNWAK	UHRYPKUPSPUVAHESNWAK	O00592	302	321	MSSSPTAASTTHRYPKTPSPT	|
TTHRYPKTPSPTVAHESNWAK	UUHRYPKUPSPUVAHESNWAK	O00592	301	321	TMSSSPTAASTTHRYPKTPSP	|
SMEPTTKRGLFIPFSVSSVTHK	XMEPUUKRGLFIPFXVSSVTHK	Q14242	222	243	STEPSATEALSMEPTTKRGLF	|
THRYPKTPSPTVAHESNWAK	UHRYPKUPSPUVAHESNWAK	O00592	302	321	MSSSPTAASTTHRYPKTPSPT	|
SKMYTTSITSDPK	XKMYTTSITSDPK	P16150	23	35	PLVSTSEPLSSKMYTTSITSD	|
TVPFRNPDENSR	UVPFRNPDENSR	P16150	223	234	MSPTTSTNASTVPFRNPDENS	|
TSKANEILASVK	USKANEILASVK	O00592	46	57	TDTAQQSTVPTSKANEILASV	|
TSKANEILASVK	USKANEILASVK	O00592	46	57	TDTAQQSTVPTSKANEILASV	|
TVPTSKANEILASVK	UVPUSKANEILASVK	O00592	43	57	IMATDTAQQSTVPTSKANEIL	|
SSHSVTTDLTSTKAEHL	SSHSVTTDLTSUKAEHL	O00592	140	156	DLTSTKAEHLTTPHPTSPLSP	|
TVPTSKANEILASVKA	UVPUSKANEILASVKA	O00592	43	58	IMATDTAQQSTVPTSKANEIL	|
TVPTSKANEILASVKA	UVPUSKANEILASVKA	O00592	43	58	ANEILASVKATTLGVSSDSPG	|
TVPTSKANEILASVK	UVPUSKANEILASVK	O00592	43	57	IMATDTAQQSTVPTSKANEIL	|
TEPSATEALSMEPTTKR	UEPSATEALSMEPUTKR	Q14242	213	229	TPLAAMEALSTEPSATEALSM	|
SSHSVTTDLTSTKAEHL	SSHSVTTDLTSUKAEHL	O00592	140	156	DLTSTKAEHLTTPHPTSPLSP	|
TEPSATEALSMEPTTKR	UEPSATEALSMEPUTKR	Q14242	213	229	TPLAAMEALSTEPSATEALSM	|
TTSITSDPKADSTGDQT	UTSITSDPKADSTGDQT	P16150	27	43	TSEPLSSKMYTTSITSDPKAD	|
TTSITSDPKADSTGDQT	UTSITSDPKADSTGDQT	P16150	27	43	PKADSTGDQTSALPPSTSINE	|
TMTTGSLEPSSGASGPQVSSVK	UMTTGSLEPSSGASGPQVSSVK	P16150	187	208	TSTGTTGPPVTMTTGSLEPSS	|
TTGSLEPSSGASGPQVSSVKL	UTGSLEPSXGASGPQVSSVKL	P16150	189	209	TGTTGPPVTMTTGSLEPSSGA	|
TTGSLEPSSGASGPQVSSVKL	UTGSLEPSXGASGPQVSSVKL	P16150	189	209	SGPQVSSVKLSTMMSPTTSTN	|
SALPPSTSINEGSPLWTSIGAS	XALPPSTSINEGSPLWTSIGAS	P16150	44	65	PKADSTGDQTSALPPSTSINE	|
SALPPSTSINEGSPLWTSIGAS	XALPPSTSINEGSPLWTSIGAS	P16150	44	65	SPLWTSIGASTGSPLPEPTTY	|
MSSVPQETPHATSHPAVPI	MSSVPQETPHAUSHPAVPI	P16150	83	101	HATSHPAVPITANSLGSHTVT	|
TVPTSKANEILASVK	UVPUSKANEILASVK	O00592	43	57	IMATDTAQQSTVPTSKANEIL	|
TEPSATEALSMEPTTKR	UEPSATEALSMEPUTKR	Q14242	213	229	TPLAAMEALSTEPSATEALSM	|
SGASGPQVSSVKLS	XGASGPQVSSVKLX	P16150	197	210	TMTTGSLEPSSGASGPQVSSV	|
SGASGPQVSSVKLS	XGASGPQVSSVKLX	P16150	197	210	GPQVSSVKLSTMMSPTTSTNA	|
SGASGPQVSSVK	XGASGPQVSSVK	P16150	197	208	TMTTGSLEPSSGASGPQVSSV	|
SHPAVPITANSLGSH	XHPAVPIUANSLGSH	P16150	95	109	SVPQETPHATSHPAVPITANS	|
SHPAVPITANSLGSH	XHPAVPIUANSLGSH	P16150	95	109	PITANSLGSHTVTGGTITTNS	|
SSHSVTTDLTSTKAEHL	SSHSVTUDLTXTKAEHL	O00592	140	156	DLTSTKAEHLTTPHPTSPLSP	|
SSHSVTTDLTSTKAEHL	SSHSVTUDLTSUKAEHL	O00592	140	156	DLTSTKAEHLTTPHPTSPLSP	|
THRYPKTPSPTVAHESNWAK	UHRYPKUPSPTVAHESNWAK	O00592	302	321	MSSSPTAASTTHRYPKTPSPT	|
TEPSATEALSMEPTTKR	UEPSATEALSMEPUTKR	Q14242	213	229	TPLAAMEALSTEPSATEALSM	|
MSSVPQETPHATSHPAVPI	MSSVPQETPHAUSHPAVPI	P16150	83	101	HATSHPAVPITANSLGSHTVT	|
TGSLEPSSGASGPQVSSVKL	UGSLEPSXGASGPQVSSVKL	P16150	190	209	GTTGPPVTMTTGSLEPSSGAS	|
TGSLEPSSGASGPQVSSVKL	UGSLEPSXGASGPQVSSVKL	P16150	190	209	SGPQVSSVKLSTMMSPTTSTN	|
TTSITSDPKADSTGDQT	UTSITSDPKADSTGDQT	P16150	27	43	TSEPLSSKMYTTSITSDPKAD	|
TTSITSDPKADSTGDQT	UTSITSDPKADSTGDQT	P16150	27	43	PKADSTGDQTSALPPSTSINE	|
TEPSATEALSMEPTTKR	UEPSATEALSMEPUTKR	Q14242	213	229	TPLAAMEALSTEPSATEALSM	|
SSHSVTTDLTSTKAEHL	SSHSVTTDLTSUKAEHL	O00592	140	156	DLTSTKAEHLTTPHPTSPLSP	|
STVPTSKANEILASVK	XUVPUSKANEILASVK	O00592	42	57	TIMATDTAQQSTVPTSKANEI	|
TVPTSKANEILASVK	UVPUSKANEILASVK	O00592	43	57	IMATDTAQQSTVPTSKANEIL	|
THPVATPTSSGHDHLMK	UHPVAUPUSSGHDHLMK	O00592	173	189	SPLSPRQPTLTHPVATPTSSG	|
SMEPTTKRGLFIPFSVSSVTHK	XMEPUUKRGLFIPFSVSSVTHK	Q14242	222	243	STEPSATEALSMEPTTKRGLF	|
SMEPTTKRGLFIPFSVSSVTHK	XMEPUUKRGLFIPFSVSSVTHK	Q14242	222	243	STEPSATEALSMEPTTKRGLF	|
SMEPTTKRGLFIPFSVSSVTHK	XMEPUUKRGLFIPFSVSSVTHK	Q14242	222	243	STEPSATEALSMEPTTKRGLF	|
THRYPKTPSPTVAHESNWAK	UHRYPKUPSPUVAHESNWAK	O00592	302	321	MSSSPTAASTTHRYPKTPSPT	|
THRYPKTPSPTVAHESNWAK	UHRYPKUPSPUVAHESNWAK	O00592	302	321	MSSSPTAASTTHRYPKTPSPT	|
THRYPKTPSPTVAHESNWAK	UHRYPKUPSPUVAHESNWAK	O00592	302	321	MSSSPTAASTTHRYPKTPSPT	|
THRYPKTPSPTVAHESNWAK	UHRYPKUPSPUVAHESNWAK	O00592	302	321	MSSSPTAASTTHRYPKTPSPT	|
THRYPKTPSPTVAHESNWAK	UHRYPKUPSPUVAHESNWAK	O00592	302	321	MSSSPTAASTTHRYPKTPSPT	|
THRYPKTPSPTVAHESNWAK	UHRYPKUPSPUVAHESNWAK	O00592	302	321	MSSSPTAASTTHRYPKTPSPT	|
TTHRYPKTPSPTVAHESNWAK	UUHRYPKUPSPUVAHESNWAK	O00592	301	321	TMSSSPTAASTTHRYPKTPSP	|
DSLYLNGYNEPGPDEPPT	DSLYLNGYNEPGPDEPPU	Q8WXI7.3	674	691	NEPGPDEPPTTPKPATTFLPP	|
LGPYSLDKDSLYLNGYNEPGPDEPPT	LGPYSLDKDSLYLNGYNEPGPDEPPU	Q8WXI7.3	666	691	NEPGPDEPPTTPKPATTFLPP	|
LGPYSLDKDSLYLNGYNEPGPDEPPT	LGPYSLDKDSLYLNGYNEPGPDEPPU	Q8WXI7.3	666	691	NEPGPDEPPTTPKPATTFLPP	|
LTATEAQTTPLAATEAQTTPPAATEAQ	LTATEAQTTPLAATEAQTUPPAATEAQ	Q14242	105	131	TTPPAATEAQTTQPTGLEAQT	|
TVPFRNPDENSR	UVPFRNPDENSR	P16150	223	234	MSPTTSTNASTVPFRNPDENS	|
LGPYSLDKDSLYLNGYNEPGPDEPPT	LGPYSLDKDSLYLNGYNEPGPDEPPU	Q8WXI7.3	666	691	NEPGPDEPPTTPKPATTFLPP	|
TRLTATEAQTTPLAATEAQ	URLTATEAQTUPLAATEAQ	Q14242	103	121	TPLAATEAQTTRLTATEAQTT	|
TRLTATEAQTTPLAATEAQ	URLTATEAQTUPLAATEAQ	Q14242	103	121	TTPLAATEAQTTPPAATEAQT	|
LGPYSLDKDSLYLNGYNEPGPDEPPT	LGPYSLDKDSLYLNGYNEPGPDEPPU	Q8WXI7.3	666	691	NEPGPDEPPTTPKPATTFLPP	|
DSLYLNGYNEPGPDEPPT	DSLYLNGYNEPGPDEPPU	Q8WXI7.3	674	691	NEPGPDEPPTTPKPATTFLPP	|
TVPTSKANEILASVK	UVPTXKANEILASVK	O00592	43	57	IMATDTAQQSTVPTSKANEIL	|
HSLYVNGFTHQSSM	HSLYVNGFUHQSSM	Q8WXI7.3	74	87	VNGFTHQSSMTTTRTPDTSTM	|
TRLTATEAQTTPLAATEAQ	URLTATEAQTUPLAATEAQ	Q14242	103	121	TPLAATEAQTTRLTATEAQTT	|
TRLTATEAQTTPLAATEAQ	URLTATEAQTUPLAATEAQ	Q14242	103	121	TTPLAATEAQTTPPAATEAQT	|
TVPTSKANEILASVK	UVPUSKANEILASVK	O00592	43	57	IMATDTAQQSTVPTSKANEIL	|
TVPTSKANEILASVKA	UVPTXKANEILASVKA	O00592	43	58	IMATDTAQQSTVPTSKANEIL	|
TVPTSKANEILASVKA	UVPTXKANEILASVKA	O00592	43	58	ANEILASVKATTLGVSSDSPG	|
LGPYSLDKDSLYLNGYNEPGPDEPPTTPKPAT	LGPYSLDKDSLYLNGYNEPGPDEPPTUPKPAT	Q8WXI7.3	666	697	EPPTTPKPATTFLPPLSEATT	|
HSLYVNGFTHQSSM	HSLYVNGFUHQSSM	Q8WXI7.3	74	87	VNGFTHQSSMTTTRTPDTSTM	|
LTATEAQTTPLAATEAQT	LTATEAQTTPLAATEAQU	Q14242	105	122	TPLAATEAQTTPPAATEAQTT	|
TVPTSKANEILASVK	UVPUSKANEILASVK	O00592	43	57	IMATDTAQQSTVPTSKANEIL	|
TEPSATEALSMEPTTKR	UEPSATEALSMEPUTKR	Q14242	213	229	TPLAAMEALSTEPSATEALSM	|
TEPSATEALSMEPTTKR	UEPSATEALSMEPUTKR	Q14242	213	229	TPLAAMEALSTEPSATEALSM	|
TEPSATEALSMEPTTKR	UEPSATEALSMEPUTKR	Q14242	213	229	TPLAAMEALSTEPSATEALSM	|
LTATEAQTTPLAATEAQT	LTATEAQTUPLAATEAQT	Q14242	105	122	TPLAATEAQTTPPAATEAQTT	|
SHPAVPITANSLGSHTV	XHPAVPIUANSLGSHTV	P16150	95	111	SVPQETPHATSHPAVPITANS	|
SHPAVPITANSLGSHTV	XHPAVPIUANSLGSHTV	P16150	95	111	TANSLGSHTVTGGTITTNSPE	|
SHPAVPITANSLGSH	XHPAVPIUANSLGSH	P16150	95	109	SVPQETPHATSHPAVPITANS	|
SHPAVPITANSLGSH	XHPAVPIUANSLGSH	P16150	95	109	PITANSLGSHTVTGGTITTNS	|
LGPYSLDKDSLYLNGYNEPGPDEPPTTPKPAT	LGPYSLDKDSLYLNGYNEPGPDEPPTUPKPAT	Q8WXI7.3	666	697	EPPTTPKPATTFLPPLSEATT	|
TEPSATEALSMEPTTKR	UEPSATEALSMEPUTKR	Q14242	213	229	TPLAAMEALSTEPSATEALSM	|
TPTLPETMSSSPTAAST	TPTLPETMSSSPUAAST	O00592	285	301	MSSSPTAASTTHRYPKTPSPT	|
TPTLPETMSSSPTAAST	TPTLPETMSSSPUAAST	O00592	285	301	MSSSPTAASTTHRYPKTPSPT	|
TVPTSKANEILASVK	UVPUSKANEILASVK	O00592	43	57	IMATDTAQQSTVPTSKANEIL	|
TVPTSKANEILASVK	UVPTXKANEILASVK	O00592	43	57	IMATDTAQQSTVPTSKANEIL	|
TEPSATEALSMEPTTKR	UEPSATEALSMEPUTKR	Q14242	213	229	TPLAAMEALSTEPSATEALSM	|
TVPTSKANEILASVK	UVPUSKANEILASVK	O00592	43	57	IMATDTAQQSTVPTSKANEIL	|
SALPPSTSINEGSPLWTSIGAS	XALPPSTSINEGSPLWTSIGAS	P16150	44	65	PKADSTGDQTSALPPSTSINE	|
SALPPSTSINEGSPLWTSIGAS	XALPPSTSINEGSPLWTSIGAS	P16150	44	65	SPLWTSIGASTGSPLPEPTTY	|
SHPAVPITANSLGSHTV	XHPAVPIUANSLGSHUV	P16150	95	111	SVPQETPHATSHPAVPITANS	|
SHPAVPITANSLGSHTV	XHPAVPIUANSLGSHUV	P16150	95	111	TANSLGSHTVTGGTITTNSPE	|
SHPAVPITANSLGSHTV	XHPAVPIUANSLGSHTV	P16150	95	111	SVPQETPHATSHPAVPITANS	|
SHPAVPITANSLGSHTV	XHPAVPIUANSLGSHTV	P16150	95	111	TANSLGSHTVTGGTITTNSPE	|
TSHPAVPITANSLGSHTVTGGTIT	USHPAVPITANSLGSHTVTGGTIT	P16150	94	117	SSVPQETPHATSHPAVPITAN	|
TSHPAVPITANSLGSHTVTGGTIT	USHPAVPITANSLGSHTVTGGTIT	P16150	94	117	SHTVTGGTITTNSPETSSRTS	|
SHPAVPITANSLGSHTV	XHPAVPIUANSLGSHTV	P16150	95	111	SVPQETPHATSHPAVPITANS	|
SHPAVPITANSLGSHTV	XHPAVPIUANSLGSHTV	P16150	95	111	TANSLGSHTVTGGTITTNSPE	|
THPVATPTSSGHDHLMK	UHPVAUPTSSGHDHLMK	O00592	173	189	SPLSPRQPTLTHPVATPTSSG	|
TGSLEPSSGASGPQVSSVKL	UGSLEPSXGASGPQVSSVKL	P16150	190	209	GTTGPPVTMTTGSLEPSSGAS	|
TGSLEPSSGASGPQVSSVKL	UGSLEPSXGASGPQVSSVKL	P16150	190	209	SGPQVSSVKLSTMMSPTTSTN	|
SSHSVTTDLTSTKAEHL	SSHSVTUDLTXTKAEHL	O00592	140	156	DLTSTKAEHLTTPHPTSPLSP	|
SALPPSTSINEGSPLWTSIGAS	XALPPSTSINEGSPLWTSIGAS	P16150	44	65	PKADSTGDQTSALPPSTSINE	|
SALPPSTSINEGSPLWTSIGAS	XALPPSTSINEGSPLWTSIGAS	P16150	44	65	SPLWTSIGASTGSPLPEPTTY	|
SSHSVTTDLTSTKAEHL	SSHSVTUDLTSUKAEHL	O00592	140	156	DLTSTKAEHLTTPHPTSPLSP	|
SSHSVTTDLTSTKAEHL	SSHSVTTDLTSUKAEHL	O00592	140	156	DLTSTKAEHLTTPHPTSPLSP	|
TGSLEPSSGASGPQVS	UGSLEPSXGASGPQVS	P16150	190	205	GTTGPPVTMTTGSLEPSSGAS	|
TGSLEPSSGASGPQVS	UGSLEPSXGASGPQVS	P16150	190	205	SSGASGPQVSSVKLSTMMSPT	|
SSHSVTTDLTSTKAEHL	SSHSVTUDLTSUKAEHL	O00592	140	156	DLTSTKAEHLTTPHPTSPLSP	|
TEPSATEALSMEPTTKR	UEPSAUEALSMEPUTKR	Q14242	213	229	TPLAAMEALSTEPSATEALSM	|
TVPTSKANEILASVK	UVPTXKANEILASVK	O00592	43	57	IMATDTAQQSTVPTSKANEIL	|
TVPTSKANEILASVK	UVPUSKANEILASVK	O00592	43	57	IMATDTAQQSTVPTSKANEIL	|
THRYPKTPSPTVAHESNWAK	UHRYPKUPSPUVAHESNWAK	O00592	302	321	MSSSPTAASTTHRYPKTPSPT	|
SMEPTTKRGLFIPFSVSSVTHK	XMEPUUKRGLFIPFXVSSVTHK	Q14242	222	243	STEPSATEALSMEPTTKRGLF	|
THRYPKTPSPTVAHESNWAK	UHRYPKUPSPUVAHESNWAK	O00592	302	321	MSSSPTAASTTHRYPKTPSPT	|
SMEPTTKRGLFIPFSVSSVTHK	XMEPUUKRGLFIPFXVSSVTHK	Q14242	222	243	STEPSATEALSMEPTTKRGLF	|
TTHRYPKTPSPTVAHESNWAK	UUHRYPKUPSPUVAHESNWAK	O00592	301	321	TMSSSPTAASTTHRYPKTPSP	|
ISSSSSTVAIPGYTFTSPGMT	ISSSSSTVAIPGYTFTSPGMU	O00592	190	210	GYTFTSPGMTTTLLETVFHHV	|
LGPYSLDKDSLYLNGYNEPGPDEPPT	LGPYSLDKDSLYLNGYNEPGPDEPPU	Q8WXI7.3	666	691	NEPGPDEPPTTPKPATTFLPP	|
LGPYSLDKDSLYLNGYNEPGPDEPPT	LGPYSLDKDSLYLNGYNEPGPDEPPU	Q8WXI7.3	666	691	NEPGPDEPPTTPKPATTFLPP	|
TVPTSKANEILASVK	UVPTSKANEILASVK	O00592	43	57	IMATDTAQQSTVPTSKANEIL	|
LTATEAQTTPLAATEAQTTPPAATEAQT	LTATEAQTTPLAATEAQTUPPAATEAQU	Q14242	105	132	TPPAATEAQTTQPTGLEAQTT	|
ANEILASVKAT	ANEILASVKAU	O00592	49	59	NEILASVKATTLGVSSDSPGT	|
TVPFRNPDENSR	UVPFRNPDENSR	P16150	223	234	MSPTTSTNASTVPFRNPDENS	|
LGPYSLDKDSLYLNGYNEPGPDEPPT	LGPYSLDKDSLYLNGYNEPGPDEPPU	Q8WXI7.3	666	691	NEPGPDEPPTTPKPATTFLPP	|
TVPTSKANEILASVK	UVPTXKANEILASVK	O00592	43	57	IMATDTAQQSTVPTSKANEIL	|
SHPAVPITANSLGSH	XHPAVPIUANSLGSH	P16150	95	109	SVPQETPHATSHPAVPITANS	|
SHPAVPITANSLGSH	XHPAVPIUANSLGSH	P16150	95	109	PITANSLGSHTVTGGTITTNS	|
TVPTSKANEILASVK	UVPTSKANEILASVK	O00592	43	57	IMATDTAQQSTVPTSKANEIL	|
TVPTSKANEILASVK	UVPUSKANEILASVK	O00592	43	57	IMATDTAQQSTVPTSKANEIL	|
ISSSSSTVAIPGYTFT	ISSSSSUVAIPGYTFT	O00592	190	205	TVAIPGYTFTSPGMTTTLLET	|
ISSSSSTVAIPGYTFT	ISSSSSUVAIPGYTFT	O00592	190	205	TVAIPGYTFTSPGMTTTLLET	|
ANEILASVKAT	ANEILASVKAU	O00592	49	59	NEILASVKATTLGVSSDSPGT	|
TSKANEILASVK	USKANEILASVK	O00592	46	57	TDTAQQSTVPTSKANEILASV	|
THPVATPTSSGHDHLMK	UHPVATPUSSGHDHLMK	O00592	173	189	SPLSPRQPTLTHPVATPTSSG	|
SSHSVTTDLTSTKAEHL	SSHSVTTDLTSUKAEHL	O00592	140	156	DLTSTKAEHLTTPHPTSPLSP	|
HSLYVNGFTHQSSM	HSLYVNGFUHQSSM	Q8WXI7.3	74	87	VNGFTHQSSMTTTRTPDTSTM	|
HSLYVNGFTHQSSM	HSLYVNGFUHQSSM	Q8WXI7.3	74	87	VNGFTHQSSMTTTRTPDTSTM	|
SITSDPKADSTGDQT	XITSDPKADSTGDQT	P16150	29	43	EPLSSKMYTTSITSDPKADST	|
SITSDPKADSTGDQT	XITSDPKADSTGDQT	P16150	29	43	PKADSTGDQTSALPPSTSINE	|
TVPTSKANEILASVK	UVPTXKANEILASVK	O00592	43	57	IMATDTAQQSTVPTSKANEIL	|
TGSPLPEPTTYQEVSIK	UGSPLPEPUTYQEVSIK	P16150	66	82	SPLWTSIGASTGSPLPEPTTY	|
TVPTSKANEILASVK	UVPUSKANEILASVK	O00592	43	57	IMATDTAQQSTVPTSKANEIL	|
TVPTSKANEILASVK	UVPUSKANEILASVK	O00592	43	57	IMATDTAQQSTVPTSKANEIL	|
TTQTTAMEAQ	UUQTTAMEAQ	Q14242	172	181	TTPPAAMEAQTTQTTAMEAQT	|
TTQTTAMEAQ	UUQTTAMEAQ	Q14242	172	181	TTQTTAMEAQTTAPEATEAQT	|
TTSITSDPKADSTGDQT	UTSITSDPKADSTGDQT	P16150	27	43	TSEPLSSKMYTTSITSDPKAD	|
TTSITSDPKADSTGDQT	UTSITSDPKADSTGDQT	P16150	27	43	PKADSTGDQTSALPPSTSINE	|
TVPTSKANEILASVK	UVPUSKANEILASVK	O00592	43	57	IMATDTAQQSTVPTSKANEIL	|
TVSLETSKGTSGPPV	UVSLETSKGUSGPPV	P16150	154	168	GTSGPPLTMATVSLETSKGTS	|
TVSLETSKGTSGPPV	UVSLETSKGUSGPPV	P16150	154	168	TSKGTSGPPVTMATDSLETST	|
THPVATPTSSGHDHLMK	UHPVATPUSSGHDHLMK	O00592	173	189	SPLSPRQPTLTHPVATPTSSG	|
SSHSVTTDLTSTKAEHL	SSHSVTTDLTSUKAEHL	O00592	140	156	DLTSTKAEHLTTPHPTSPLSP	|
TVSLETSKGTSGPPV	UVSLETXKGUSGPPV	P16150	154	168	GTSGPPLTMATVSLETSKGTS	|
TVSLETSKGTSGPPV	UVSLETXKGUSGPPV	P16150	154	168	TSKGTSGPPVTMATDSLETST	|
TSHPAVPITANSLGSH	USHPAVPIUANSLGSH	P16150	94	109	SSVPQETPHATSHPAVPITAN	|
TSHPAVPITANSLGSH	USHPAVPIUANSLGSH	P16150	94	109	PITANSLGSHTVTGGTITTNS	|
TNLPYSQDKAQPGTTNYQHHHHHH	UNLPYSQDKAQPGUTNYQHHHHHH	Q8WXI7.3	970	993	TQHFYLNFTITNLPYSQDKAQ	|
SSHSVTTDLTSTKAEHL	SSHSVTUDLTSUKAEHL	O00592	140	156	DLTSTKAEHLTTPHPTSPLSP	|
TGSLEPSSGASGPQVSSVKL	UGSLEPSXGASGPQVSSVKL	P16150	190	209	GTTGPPVTMTTGSLEPSSGAS	|
TGSLEPSSGASGPQVSSVKL	UGSLEPSXGASGPQVSSVKL	P16150	190	209	SGPQVSSVKLSTMMSPTTSTN	|
THPVATPTSSGHDHLMK	UHPVAUPUSSGHDHLMK	O00592	173	189	SPLSPRQPTLTHPVATPTSSG	|
TGSLEPSSGASGPQVSSVK	UGSLEPSXGASGPQVSXVK	P16150	190	208	GTTGPPVTMTTGSLEPSSGAS	|
SSHSVTTDLTSTKAEHL	SSHSVTUDLTSUKAEHL	O00592	140	156	DLTSTKAEHLTTPHPTSPLSP	|
TGSLEPSSGASGPQVSSVK	UGSLEPXSGASGPQVSSVK	P16150	190	208	GTTGPPVTMTTGSLEPSSGAS	|
THPVATPTSSGHDHLMK	UHPVAUPUSSGHDHLMK	O00592	173	189	SPLSPRQPTLTHPVATPTSSG	|
TKRGLFIPFSVSSVTHK	UKRGLFIPFXVSSVTHK	Q14242	227	243	ATEALSMEPTTKRGLFIPFSV	|
TVPTSKANEILASVK	UVPUSKANEILASVK	O00592	43	57	IMATDTAQQSTVPTSKANEIL	|
THRYPKTPSPTVAHESNWAK	UHRYPKUPSPTVAHESNWAK	O00592	302	321	MSSSPTAASTTHRYPKTPSPT	|
THPVATPTSSGHDHLMK	UHPVAUPUSSGHDHLMK	O00592	173	189	SPLSPRQPTLTHPVATPTSSG	|
TVPTSKANEILASVK	UVPUSKANEILASVK	O00592	43	57	IMATDTAQQSTVPTSKANEIL	|
TGSLEPSSGASGPQVSSVK	UGSLEPSXGASGPQVSSVK	P16150	190	208	GTTGPPVTMTTGSLEPSSGAS	|
TPTSSGHDHLMK	UPUSSGHDHLMK	O00592	178	189	RQPTLTHPVATPTSSGHDHLM	|
TSHPAVPITANSLGSHTV	USHPAVPIUANSLGSHTV	P16150	94	111	SSVPQETPHATSHPAVPITAN	|
TSHPAVPITANSLGSHTV	USHPAVPIUANSLGSHTV	P16150	94	111	TANSLGSHTVTGGTITTNSPE	|
THRYPKTPSPTVAHESNWAK	UHRYPKUPSPUVAHESNWAK	O00592	302	321	MSSSPTAASTTHRYPKTPSPT	|
TMTTGSLEPSSGASGPQVSSVK	UMUTGXLEPXSGASGPQVSSVK	P16150	187	208	TSTGTTGPPVTMTTGSLEPSS	|
THRYPKTPSPTVAHESNWAK	UHRYPKUPSPUVAHESNWAK	O00592	302	321	MSSSPTAASTTHRYPKTPSPT	|
TTHRYPKTPSPTVAHESNWAK	UUHRYPKUPSPUVAHESNWAK	O00592	301	321	TMSSSPTAASTTHRYPKTPSP	|
THRYPKTPSPTVAHESNWAK	UHRYPKUPSPUVAHESNWAK	O00592	302	321	MSSSPTAASTTHRYPKTPSPT	|
TTHRYPKTPSPTVAHESNWAK	UUHRYPKUPSPUVAHESNWAK	O00592	301	321	TMSSSPTAASTTHRYPKTPSP	|
THRYPKTPSPTVAHESNWAK	UHRYPKUPSPUVAHESNWAK	O00592	302	321	MSSSPTAASTTHRYPKTPSPT	|
THRYPKTPSPTVAHESNWAK	UHRYPKUPSPUVAHESNWAK	O00592	302	321	MSSSPTAASTTHRYPKTPSPT	|
THRYPKTPSPTVAHESNWAK	UHRYPKUPSPUVAHESNWAK	O00592	302	321	MSSSPTAASTTHRYPKTPSPT	|
DSLYLNGYNEPGPDEPPT	DSLYLNGYNEPGPDEPPU	Q8WXI7.3	674	691	NEPGPDEPPTTPKPATTFLPP	|
LGPYSLDKDSLYLNGYNEPGPDEPPT	LGPYSLDKDSLYLNGYNEPGPDEPPU	Q8WXI7.3	666	691	NEPGPDEPPTTPKPATTFLPP	|
TEALSMEPTTKR	UEALSMEPTTKR	Q14242	218	229	MEALSTEPSATEALSMEPTTK	|
TVPFRNPDENSR	UVPFRNPDENSR	P16150	223	234	MSPTTSTNASTVPFRNPDENS	|
ISSSSSTVAIPGYTFTSPGMT	ISSSSSTVAIPGYTFTSPGMU	O00592	190	210	GYTFTSPGMTTTLLETVFHHV	|
TVPFRNPDENSR	UVPFRNPDENSR	P16150	223	234	MSPTTSTNASTVPFRNPDENS	|
TVPFRNPDENSR	UVPFRNPDENSR	P16150	223	234	MSPTTSTNASTVPFRNPDENS	|
HSLYVNGFTHQSSM	HSLYVNGFUHQSSM	Q8WXI7.3	74	87	VNGFTHQSSMTTTRTPDTSTM	|
TVPTSKANEILASVK	UVPUSKANEILASVK	O00592	43	57	IMATDTAQQSTVPTSKANEIL	|
SSHSVTTDLTSTKAEHL	SSHSVTTDLTSUKAEHL	O00592	140	156	DLTSTKAEHLTTPHPTSPLSP	|
TVPTSKANEILASVK	UVPTXKANEILASVK	O00592	43	57	IMATDTAQQSTVPTSKANEIL	|
SALPPSTSINEGSPLWTSIGAS	XALPPSTSINEGSPLWTSIGAX	P16150	44	65	PKADSTGDQTSALPPSTSINE	|
SALPPSTSINEGSPLWTSIGAS	XALPPSTSINEGSPLWTSIGAX	P16150	44	65	SPLWTSIGASTGSPLPEPTTY	|
THPVATPTSSGHDHLMK	UHPVAUPUSSGHDHLMK	O00592	173	189	SPLSPRQPTLTHPVATPTSSG	|
SSHSVTTDLTSTKAEHL	SSHSVTTDLTSUKAEHL	O00592	140	156	DLTSTKAEHLTTPHPTSPLSP	|
TEPSATEALSMEPTTKR	UEPSATEALSMEPUTKR	Q14242	213	229	TPLAAMEALSTEPSATEALSM	|
MSSVPQETPHATSHPAVPI	MSSVPQETPHAUSHPAVPI	P16150	83	101	HATSHPAVPITANSLGSHTVT	|
MSSVPQETPHATSHPAVPI	MSSVPQETPHAUSHPAVPI	P16150	83	101	HATSHPAVPITANSLGSHTVT	|
SHPAVPITANSLGSHTV	XHPAVPIUANSLGSHUV	P16150	95	111	SVPQETPHATSHPAVPITANS	|
SHPAVPITANSLGSHTV	XHPAVPIUANSLGSHUV	P16150	95	111	TANSLGSHTVTGGTITTNSPE	|
SGASGPQVSSVK	XGASGPQVSSVK	P16150	197	208	TMTTGSLEPSSGASGPQVSSV	|
SGASGPQVSSVK	XGAXGPQVSSVK	P16150	197	208	TMTTGSLEPSSGASGPQVSSV	|
TEPSATEALSMEPTTKR	UEPSAUEALSMEPUTKR	Q14242	213	229	TPLAAMEALSTEPSATEALSM	|
SALPPSTSINEGSPLWTSIGAS	XALPPSTSINEGSPLWTSIGAS	P16150	44	65	PKADSTGDQTSALPPSTSINE	|
SALPPSTSINEGSPLWTSIGAS	XALPPSTSINEGSPLWTSIGAS	P16150	44	65	SPLWTSIGASTGSPLPEPTTY	|
TSHPAVPITANSLGSHTV	USHPAVPIUANSLGSHTV	P16150	94	111	SSVPQETPHATSHPAVPITAN	|
TSHPAVPITANSLGSHTV	USHPAVPIUANSLGSHTV	P16150	94	111	TANSLGSHTVTGGTITTNSPE	|
MSSVPQETPHATSHPAVPI	MSSVPQETPHAUSHPAVPI	P16150	83	101	HATSHPAVPITANSLGSHTVT	|
MSSVPQETPHATSHPAVPI	MSSVPQETPHAUSHPAVPI	P16150	83	101	HATSHPAVPITANSLGSHTVT	|
STAPSSQETVQPTSPATALR	XTAPSSQETVQPUSPATALR	O00592	265	284	QQTSSQMPASSTAPSSQETVQ	|
TVPTSKANEILASVK	UVPTXKANEILASVK	O00592	43	57	IMATDTAQQSTVPTSKANEIL	|
TVEPAARRSTGLDAGGAVTELT	UVEPAARRSTGLDAGGAVTELT	Q14242	41	62	LTGPGTPESTTVEPAARRSTG	|
TVEPAARRSTGLDAGGAVTELT	UVEPAARRSTGLDAGGAVTELT	Q14242	41	62	DAGGAVTELTTELANMGNLST	|
SSHSVTTDLTSTKAEHL	SSHSVTUDLTXTKAEHL	O00592	140	156	DLTSTKAEHLTTPHPTSPLSP	|
SSHSVTTDLTSTKAEHL	SSHSVTUDLTSUKAEHL	O00592	140	156	DLTSTKAEHLTTPHPTSPLSP	|
TGSLEPSSGASGPQVSSVK	UGSLEPXSGASGPQVSSVK	P16150	190	208	GTTGPPVTMTTGSLEPSSGAS	|
TGSLEPSSGASGPQVS	UGSLEPSXGASGPQVS	P16150	190	205	GTTGPPVTMTTGSLEPSSGAS	|
TGSLEPSSGASGPQVS	UGSLEPSXGASGPQVS	P16150	190	205	SSGASGPQVSSVKLSTMMSPT	|
THRYPKTPSPTVAHESNWAK	UHRYPKUPSPUVAHESNWAK	O00592	302	321	MSSSPTAASTTHRYPKTPSPT	|
TEPSATEALSMEPTTKR	UEPSAUEALSMEPUTKR	Q14242	213	229	TPLAAMEALSTEPSATEALSM	|
SMEPTTKRGLFIPFSVSSVTHK	XMEPUUKRGLFIPFSVSSVTHK	Q14242	222	243	STEPSATEALSMEPTTKRGLF	|
TVPTSKANEILASVK	UVPUSKANEILASVK	O00592	43	57	IMATDTAQQSTVPTSKANEIL	|
THPVATPTSSGHDHLMK	UHPVAUPUSSGHDHLMK	O00592	173	189	SPLSPRQPTLTHPVATPTSSG	|
TTGSLEPSSGASGPQVSSVK	UUGSLEPSXGASGPQVSSVK	P16150	189	208	TGTTGPPVTMTTGSLEPSSGA	|
TEPSATEALSMEPTTKR	UEPSAUEALSMEPUTKR	Q14242	213	229	TPLAAMEALSTEPSATEALSM	|
TEPSATEALSMEPTTKR	UEPSAUEALSMEPUTKR	Q14242	213	229	TPLAAMEALSTEPSATEALSM	|
THRYPKTPSPTVAHESNWAK	UHRYPKUPSPUVAHESNWAK	O00592	302	321	MSSSPTAASTTHRYPKTPSPT	|
THRYPKTPSPTVAHESNWAK	UHRYPKUPSPUVAHESNWAK	O00592	302	321	MSSSPTAASTTHRYPKTPSPT	|
THRYPKTPSPTVAHESNWAK	UHRYPKUPSPUVAHESNWAK	O00592	302	321	MSSSPTAASTTHRYPKTPSPT	|
THRYPKTPSPTVAHESNWAK	UHRYPKUPSPUVAHESNWAK	O00592	302	321	MSSSPTAASTTHRYPKTPSPT	|
TEALSMEPTTKR	UEALSMEPTTKR	Q14242	218	229	MEALSTEPSATEALSMEPTTK	|
LGPYSLDKDSLYLNGYNEPGPDEPPT	LGPYSLDKDSLYLNGYNEPGPDEPPU	Q8WXI7.3	666	691	NEPGPDEPPTTPKPATTFLPP	|
TVPFRNPDENSR	UVPFRNPDENSR	P16150	223	234	MSPTTSTNASTVPFRNPDENS	|
LGPYSLDKDSLYLNGYNEPGPDEPPT	LGPYSLDKDSLYLNGYNEPGPDEPPU	Q8WXI7.3	666	691	NEPGPDEPPTTPKPATTFLPP	|
SKANEILASVK	XKANEILASVK	O00592	47	57	DTAQQSTVPTSKANEILASVK	|
TEPSATEALSMEPTTK	UEPSATEALSMEPTTK	Q14242	213	228	TPLAAMEALSTEPSATEALSM	|
ISSSSSTVAIPGYTFTSPGMT	ISSSSSTVAIPGYTFTSPGMU	O00592	190	210	GYTFTSPGMTTTLLETVFHHV	|
SKANEILASVK	XKANEILASVK	O00592	47	57	DTAQQSTVPTSKANEILASVK	|
TVPFRNPDENSR	UVPFRNPDENSR	P16150	223	234	MSPTTSTNASTVPFRNPDENS	|
DSLYLNGYNEPGPDEPPT	DSLYLNGYNEPGPDEPPU	Q8WXI7.3	674	691	NEPGPDEPPTTPKPATTFLPP	|
SKANEILASVK	XKANEILASVK	O00592	47	57	DTAQQSTVPTSKANEILASVK	|
ISSSSSTVAIPGYTF	ISSSSSUVAIPGYTF	O00592	190	204	STVAIPGYTFTSPGMTTTLLE	|
ISSSSSTVAIPGYTF	ISSXSSUVAIPGYTF	O00592	190	204	STVAIPGYTFTSPGMTTTLLE	|
ISSSSSTVAIPGYTF	ISSXSSTVAIPGYTF	O00592	190	204	STVAIPGYTFTSPGMTTTLLE	|
ADSTGDQTSALPPSTSINEGSPLWTSIGAS	ADSTGDQTXALPPSTSINEGSPLWTSIGAS	P16150	36	65	SPLWTSIGASTGSPLPEPTTY	|
ISSSSSTVAIPGYTFTSPGMT	ISSSSSUVAIPGYTFTSPGMU	O00592	190	210	GYTFTSPGMTTTLLETVFHHV	|
ISSSSSTVAIPGYTF	ISSSSSUVAIPGYTF	O00592	190	204	STVAIPGYTFTSPGMTTTLLE	|
ISSSSSTVAIPGYTFTSPGMT	ISSSSSUVAIPGYTFTSPGMU	O00592	190	210	GYTFTSPGMTTTLLETVFHHV	|
SKANEILASVK	XKANEILASVK	O00592	47	57	DTAQQSTVPTSKANEILASVK	|
ISSSSSTVAIPGYTFT	ISSSSSUVAIPGYTFT	O00592	190	205	TVAIPGYTFTSPGMTTTLLET	|
SALPPSTSINEGSPLWTSIGAS	XALPPSTSINEGSPLWTSIGAS	P16150	44	65	PKADSTGDQTSALPPSTSINE	|
SALPPSTSINEGSPLWTSIGAS	XALPPSTSINEGSPLWTSIGAS	P16150	44	65	SPLWTSIGASTGSPLPEPTTY	|
ANEILASVKAT	ANEILASVKAU	O00592	49	59	NEILASVKATTLGVSSDSPGT	|
HSLYVNGFTHQSSM	HSLYVNGFUHQSSM	Q8WXI7.3	74	87	VNGFTHQSSMTTTRTPDTSTM	|
TQTTAMEAQT	UQTTAMEAQU	Q14242	173	182	TPPAAMEAQTTQTTAMEAQTT	|
TQTTAMEAQT	UQTTAMEAQU	Q14242	173	182	TQTTAMEAQTTAPEATEAQTT	|
TGSPLPEPTTYQEVSIK	UGSPLPEPUTYQEVSIK	P16150	66	82	SPLWTSIGASTGSPLPEPTTY	|
TVPTSKANEILASVK	UVPUSKANEILASVK	O00592	43	57	IMATDTAQQSTVPTSKANEIL	|
TVPTSKANEILASVK	UVPTXKANEILASVK	O00592	43	57	IMATDTAQQSTVPTSKANEIL	|
HSLYVNGFTHQSSM	HSLYVNGFUHQSSM	Q8WXI7.3	74	87	VNGFTHQSSMTTTRTPDTSTM	|
TGSPLPEPTTYQEVSIK	UGSPLPEPUTYQEVSIK	P16150	66	82	SPLWTSIGASTGSPLPEPTTY	|
SSHSVTTDLTSTKAEHL	SSHSVTUDLTSUKAEHL	O00592	140	156	DLTSTKAEHLTTPHPTSPLSP	|
MSSVPQETPHATSHPAVPI	MSSVPQETPHAUSHPAVPI	P16150	83	101	HATSHPAVPITANSLGSHTVT	|
MSSVPQETPHATSHPAVPI	MSSVPQETPHAUSHPAVPI	P16150	83	101	HATSHPAVPITANSLGSHTVT	|
HSLYVNGFTHQSSM	HSLYVNGFUHQSSM	Q8WXI7.3	74	87	VNGFTHQSSMTTTRTPDTSTM	|
TVPFRNPDENSR	UVPFRNPDENSR	P16150	223	234	MSPTTSTNASTVPFRNPDENS	|
MSSVPQETPHATSHPAVPI	MSSVPQETPHAUSHPAVPI	P16150	83	101	HATSHPAVPITANSLGSHTVT	|
SHPAVPITANSLGSHTV	XHPAVPIUANSLGSHUV	P16150	95	111	SVPQETPHATSHPAVPITANS	|
SHPAVPITANSLGSHTV	XHPAVPIUANSLGSHUV	P16150	95	111	TANSLGSHTVTGGTITTNSPE	|
SALPPSTSINEGSPLWTSIGAS	XALPPSTSINEGSPLWTSIGAS	P16150	44	65	PKADSTGDQTSALPPSTSINE	|
SALPPSTSINEGSPLWTSIGAS	XALPPSTSINEGSPLWTSIGAS	P16150	44	65	SPLWTSIGASTGSPLPEPTTY	|
SSHSVTTDLTSTKAEHL	SSHSVTUDLTXTKAEHL	O00592	140	156	DLTSTKAEHLTTPHPTSPLSP	|
SHPAVPITANSLGSHTV	XHPAVPIUANSLGSHUV	P16150	95	111	SVPQETPHATSHPAVPITANS	|
SHPAVPITANSLGSHTV	XHPAVPIUANSLGSHUV	P16150	95	111	TANSLGSHTVTGGTITTNSPE	|
TTQTTAMEAQT	UUQTTAMEAQU	Q14242	172	182	TTPPAAMEAQTTQTTAMEAQT	|
TTQTTAMEAQT	UUQTTAMEAQU	Q14242	172	182	TQTTAMEAQTTAPEATEAQTT	|
SHPAVPITANSLGSHTV	XHPAVPIUANSLGSHUV	P16150	95	111	SVPQETPHATSHPAVPITANS	|
SHPAVPITANSLGSHTV	XHPAVPIUANSLGSHUV	P16150	95	111	TANSLGSHTVTGGTITTNSPE	|
SSHSVTTDLTSTKAEHL	SSHSVTUDLTXTKAEHL	O00592	140	156	DLTSTKAEHLTTPHPTSPLSP	|
SSHSVTTDLTSTKAEHL	SSHSVTUDLTSUKAEHL	O00592	140	156	DLTSTKAEHLTTPHPTSPLSP	|
SSHSVTTDLTSTKAEHL	SSHSVTUDLTXTKAEHL	O00592	140	156	DLTSTKAEHLTTPHPTSPLSP	|
SSHSVTTDLTSTKAEHLT	SSHSVTTDLTXUKAEHLU	O00592	140	157	LTSTKAEHLTTPHPTSPLSPR	|
STAPSSQETVQPTSPATALR	XTAPSSQETVQPUXPATALR	O00592	265	284	QQTSSQMPASSTAPSSQETVQ	|
SHPAVPITANSLGSHTV	XHPAVPIUANSLGSHTV	P16150	95	111	SVPQETPHATSHPAVPITANS	|
SHPAVPITANSLGSHTV	XHPAVPIUANSLGSHTV	P16150	95	111	TANSLGSHTVTGGTITTNSPE	|
THPVATPTSSGHDHLMK	UHPVAUPUSSGHDHLMK	O00592	173	189	SPLSPRQPTLTHPVATPTSSG	|
TGSLEPSSGASGPQVS	UGSLEPSXGASGPQVX	P16150	190	205	GTTGPPVTMTTGSLEPSSGAS	|
TGSLEPSSGASGPQVS	UGSLEPSXGASGPQVX	P16150	190	205	SSGASGPQVSSVKLSTMMSPT	|
SGASGPQVSSVK	XGASGPQVSSVK	P16150	197	208	TMTTGSLEPSSGASGPQVSSV	|
SHPAVPITANSLGSH	XHPAVPIUANSLGSH	P16150	95	109	SVPQETPHATSHPAVPITANS	|
SHPAVPITANSLGSH	XHPAVPIUANSLGSH	P16150	95	109	PITANSLGSHTVTGGTITTNS	|
SSGASGPQVSSVK	XSGASGPQVSSVK	P16150	196	208	VTMTTGSLEPSSGASGPQVSS	|
SMEPTTKRGLFIPFSVSSVTHK	XMEPUUKRGLFIPFXVSSVTHK	Q14242	222	243	STEPSATEALSMEPTTKRGLF	|
TVPTSKANEILASVK	UVPTXKANEILASVK	O00592	43	57	IMATDTAQQSTVPTSKANEIL	|
SMEPTTKRGLFIPFSVSSVTHK	XMEPUUKRGLFIPFSVSSVTHK	Q14242	222	243	STEPSATEALSMEPTTKRGLF	|
THRYPKTPSPTVAHESNWAK	UHRYPKUPSPUVAHESNWAK	O00592	302	321	MSSSPTAASTTHRYPKTPSPT	|
THRYPKTPSPTVAHESNWAK	UHRYPKUPSPUVAHESNWAK	O00592	302	321	MSSSPTAASTTHRYPKTPSPT	|
TTHRYPKTPSPTVAHESNWAK	UUHRYPKUPSPUVAHESNWAK	O00592	301	321	TMSSSPTAASTTHRYPKTPSP	|
DSLYLNGYNEPGPDEPPT	DSLYLNGYNEPGPDEPPU	Q8WXI7.3	674	691	NEPGPDEPPTTPKPATTFLPP	|
TVPFRNPDENSR	UVPFRNPDENSR	P16150	223	234	MSPTTSTNASTVPFRNPDENS	|
DSLYLNGYNEPGPDEPPT	DSLYLNGYNEPGPDEPPU	Q8WXI7.3	674	691	NEPGPDEPPTTPKPATTFLPP	|
DSLYLNGYNEPGPDEPPT	DSLYLNGYNEPGPDEPPU	Q8WXI7.3	674	691	NEPGPDEPPTTPKPATTFLPP	|
ASTVPFRNPDENSR	ASUVPFRNPDENSR	P16150	221	234	TMMSPTTSTNASTVPFRNPDE	|
ISSSSSTVAIPGYTFTSPGMT	ISSSSSTVAIPGYTFTSPGMU	O00592	190	210	GYTFTSPGMTTTLLETVFHHV	|
LGPYSLDKDSLYLNGYNEPGPDEPPT	LGPYSLDKDSLYLNGYNEPGPDEPPU	Q8WXI7.3	666	691	NEPGPDEPPTTPKPATTFLPP	|
DSLYLNGYNEPGPDEPPT	DSLYLNGYNEPGPDEPPU	Q8WXI7.3	674	691	NEPGPDEPPTTPKPATTFLPP	|
DSLYLNGYNEPGPDEPPT	DSLYLNGYNEPGPDEPPU	Q8WXI7.3	674	691	NEPGPDEPPTTPKPATTFLPP	|
ASTVPFRNPDENSR	ASUVPFRNPDENSR	P16150	221	234	TMMSPTTSTNASTVPFRNPDE	|
DSLYLNGYNEPGPDEPPT	DSLYLNGYNEPGPDEPPU	Q8WXI7.3	674	691	NEPGPDEPPTTPKPATTFLPP	|
ISSSSSTVAIPGYTFTSPGMT	ISSSSSTVAIPGYTFTSPGMU	O00592	190	210	GYTFTSPGMTTTLLETVFHHV	|
ASTVPFRNPDENSR	ASUVPFRNPDENSR	P16150	221	234	TMMSPTTSTNASTVPFRNPDE	|
TVPTSKANEILASVK	UVPTXKANEILASVK	O00592	43	57	IMATDTAQQSTVPTSKANEIL	|
TEPSATEALSMEPTTKR	UEPSATEALSMEPUTKR	Q14242	213	229	TPLAAMEALSTEPSATEALSM	|
DSLYLNGYNEPGPDEPPT	DSLYLNGYNEPGPDEPPU	Q8WXI7.3	674	691	NEPGPDEPPTTPKPATTFLPP	|
LTATEAQTTPLAATEAQTTPPAATEAQ	LTATEAQTTPLAATEAQTUPPAATEAQ	Q14242	105	131	TTPPAATEAQTTQPTGLEAQT	|
ISSSSSTVAIPGYTF	ISSSSSUVAIPGYTF	O00592	190	204	STVAIPGYTFTSPGMTTTLLE	|
SHPAVPITANSLGSHTV	XHPAVPIUANSLGSHTV	P16150	95	111	SVPQETPHATSHPAVPITANS	|
SHPAVPITANSLGSHTV	XHPAVPIUANSLGSHTV	P16150	95	111	TANSLGSHTVTGGTITTNSPE	|
TEPSATEALSMEPTTKR	UEPSATEALSMEPUTKR	Q14242	213	229	TPLAAMEALSTEPSATEALSM	|
TEPSATEALSMEPT	UEPSAUEALSMEPU	Q14242	213	226	TPLAAMEALSTEPSATEALSM	|
TEPSATEALSMEPT	UEPSAUEALSMEPU	Q14242	213	226	ATEALSMEPTTKRGLFIPFSV	|
TVPTSKANEILASVK	UVPUSKANEILASVK	O00592	43	57	IMATDTAQQSTVPTSKANEIL	|
TVPFRNPDENSR	UVPFRNPDENSR	P16150	223	234	MSPTTSTNASTVPFRNPDENS	|
TVPTSKANEILASVK	UVPUSKANEILASVK	O00592	43	57	IMATDTAQQSTVPTSKANEIL	|
STAPSSQETVQPTSPATALR	XTAPSSQETVQPUSPATALR	O00592	265	284	QQTSSQMPASSTAPSSQETVQ	|
TEPSATEALSMEPTTKR	UEPSATEALSMEPUTKR	Q14242	213	229	TPLAAMEALSTEPSATEALSM	|
TEPSATEALSMEPT	UEPSAUEALSMEPU	Q14242	213	226	TPLAAMEALSTEPSATEALSM	|
TEPSATEALSMEPT	UEPSAUEALSMEPU	Q14242	213	226	ATEALSMEPTTKRGLFIPFSV	|
TTQPTGLEAQT	UUQPTGLEAQU	Q14242	132	142	TTPPAATEAQTTQPTGLEAQT	|
TTQPTGLEAQT	UUQPTGLEAQU	Q14242	132	142	TQPTGLEAQTTAPAAMEAQTT	|
SGASGPQVSSVKLS	XGASGPQVSSVKLX	P16150	197	210	TMTTGSLEPSSGASGPQVSSV	|
SGASGPQVSSVKLS	XGASGPQVSSVKLX	P16150	197	210	GPQVSSVKLSTMMSPTTSTNA	|
SSHSVTTDLTSTKAEHLT	SSHSVTTDLTSUKAEHLU	O00592	140	157	LTSTKAEHLTTPHPTSPLSPR	|
STAPSSQETVQPTSPATALR	XTAPSSQETVQPTXPATALR	O00592	265	284	QQTSSQMPASSTAPSSQETVQ	|
SALPPSTSINEGSPLW	XALPPSUSINEGSPLW	P16150	44	59	PKADSTGDQTSALPPSTSINE	|
SALPPSTSINEGSPLW	XALPPSUSINEGSPLW	P16150	44	59	TSINEGSPLWTSIGASTGSPL	|
TANSLGSHTVTGGTIT	UANSLGSHTVTGGTIU	P16150	102	117	HATSHPAVPITANSLGSHTVT	|
TANSLGSHTVTGGTIT	UANSLGSHTVTGGTIU	P16150	102	117	SHTVTGGTITTNSPETSSRTS	|
SALPPSTSINEGSPLW	XALPPSUSINEGSPLW	P16150	44	59	PKADSTGDQTSALPPSTSINE	|
SALPPSTSINEGSPLW	XALPPSUSINEGSPLW	P16150	44	59	TSINEGSPLWTSIGASTGSPL	|
TVSLETSKGTSGPPV	UVSLETXKGUSGPPV	P16150	154	168	GTSGPPLTMATVSLETSKGTS	|
TVSLETSKGTSGPPV	UVSLETXKGUSGPPV	P16150	154	168	TSKGTSGPPVTMATDSLETST	|
TGSLEPSSGASGPQVSSVKL	UGSLEPSXGASGPQVSSVKL	P16150	190	209	GTTGPPVTMTTGSLEPSSGAS	|
TGSLEPSSGASGPQVSSVKL	UGSLEPSXGASGPQVSSVKL	P16150	190	209	SGPQVSSVKLSTMMSPTTSTN	|
TEPSATEALSMEPTTKR	UEPSAUEALSMEPUTKR	Q14242	213	229	TPLAAMEALSTEPSATEALSM	|
MHLATSRTPASLSGPT	MHLAUSRTPASLSGPU	Q8WXI7.3	98	113	TTTRTPDTSTMHLATSRTPAS	|
MHLATSRTPASLSGPT	MHLAUSRTPASLSGPU	Q8WXI7.3	98	113	RTPASLSGPTTASPLLVLFTI	|
TGSPLPEPTTYQEVSIK	UGSPLPEPUTYQEVSIK	P16150	66	82	SPLWTSIGASTGSPLPEPTTY	|
THPVATPTSSGHDHLMK	UHPVAUPTSSGHDHLMK	O00592	173	189	SPLSPRQPTLTHPVATPTSSG	|
TQTTAMEAQT	UQTTAMEAQU	Q14242	173	182	TPPAAMEAQTTQTTAMEAQTT	|
TQTTAMEAQT	UQTTAMEAQU	Q14242	173	182	TQTTAMEAQTTAPEATEAQTT	|
TQTTAMEAQTTAPEATEAQT	UQTTAMEAQUTAPEATEAQU	Q14242	173	192	TPPAAMEAQTTQTTAMEAQTT	|
TQTTAMEAQTTAPEATEAQT	UQTTAMEAQUTAPEATEAQU	Q14242	173	192	TAPEATEAQTTQPTATEAQTT	|
SHPAVPITANSLGSHTV	XHPAVPIUANSLGSHUV	P16150	95	111	SVPQETPHATSHPAVPITANS	|
SHPAVPITANSLGSHTV	XHPAVPIUANSLGSHUV	P16150	95	111	TANSLGSHTVTGGTITTNSPE	|
SALPPSTSINEGSPLWTSIGA	XALPPSTSINEGSPLWTSIGA	P16150	44	64	PKADSTGDQTSALPPSTSINE	|
SALPPSTSINEGSPLWTSIGA	XALPPSTSINEGSPLWTSIGA	P16150	44	64	GSPLWTSIGASTGSPLPEPTT	|
THPVATPTSSGHDHLMK	UHPVAUPUSSGHDHLMK	O00592	173	189	SPLSPRQPTLTHPVATPTSSG	|
SSHSVTTDLTSTKAEHL	SSHSVTUDLTXTKAEHL	O00592	140	156	DLTSTKAEHLTTPHPTSPLSP	|
TSINEGSPLWTSIGAS	USINEGSPLWTSIGAS	P16150	50	65	GDQTSALPPSTSINEGSPLWT	|
TSINEGSPLWTSIGAS	USINEGSPLWTSIGAS	P16150	50	65	SPLWTSIGASTGSPLPEPTTY	|
SHPAVPITANSLGSH	XHPAVPIUANSLGSH	P16150	95	109	SVPQETPHATSHPAVPITANS	|
SHPAVPITANSLGSH	XHPAVPIUANSLGSH	P16150	95	109	PITANSLGSHTVTGGTITTNS	|
TEPSATEALSMEPTTKR	UEPSAUEALSMEPUTKR	Q14242	213	229	TPLAAMEALSTEPSATEALSM	|
THPVATPTSSGHDHLMK	UHPVAUPUSSGHDHLMK	O00592	173	189	SPLSPRQPTLTHPVATPTSSG	|
TEPSATEALSMEPTTKR	UEPSATEALSMEPUTKR	Q14242	213	229	TPLAAMEALSTEPSATEALSM	|
TGSLEPSSGASGPQVSSVK	UGSLEPXSGASGPQVSSVK	P16150	190	208	GTTGPPVTMTTGSLEPSSGAS	|
THRYPKTPSPTVAHESNWAK	UHRYPKTPSPUVAHESNWAK	O00592	302	321	MSSSPTAASTTHRYPKTPSPT	|
TVPFRNPDENSR	UVPFRNPDENSR	P16150	223	234	MSPTTSTNASTVPFRNPDENS	|
ISSSSSTVAIPGYTFTSPGMTT	ISSSSSTVAIPGYTFTSPGMTU	O00592	190	211	YTFTSPGMTTTLLETVFHHVS	|
SKMYTTSITSDPK	XKMYTTSITSDPK	P16150	23	35	PLVSTSEPLSSKMYTTSITSD	|
TEPSATEALSMEPTTK	UEPSATEALSMEPUTK	Q14242	213	228	TPLAAMEALSTEPSATEALSM	|
ISSSSSTVAIPGYTFTSPGMT	ISSSSSTVAIPGYTFTSPGMU	O00592	190	210	GYTFTSPGMTTTLLETVFHHV	|
ISSSSSTVAIPGYTFTSPGMT	ISSSSSUVAIPGYTFTSPGMU	O00592	190	210	GYTFTSPGMTTTLLETVFHHV	|
HSLYVNGFTHQSSMT	HSLYVNGFTHQSSMU	Q8WXI7.3	74	88	NGFTHQSSMTTTRTPDTSTMH	|
MSSVPQETPHAT	MSSVPQETPHAU	P16150	83	94	SVPQETPHATSHPAVPITANS	|
ISSSSSTVAIPGYTFTSPGMT	ISSSSSTVAIPGYTFTSPGMU	O00592	190	210	GYTFTSPGMTTTLLETVFHHV	|
SHPAVPITANSLGSH	XHPAVPIUANSLGSH	P16150	95	109	SVPQETPHATSHPAVPITANS	|
SHPAVPITANSLGSH	XHPAVPIUANSLGSH	P16150	95	109	PITANSLGSHTVTGGTITTNS	|
ADSTGDQTSALPPSTSINEGSPLWTSIGAS	ADSTGDQTXALPPSTSINEGSPLWTSIGAS	P16150	36	65	SPLWTSIGASTGSPLPEPTTY	|
SSHSVTTDLTSTKAEHL	SSHSVTTDLTSUKAEHL	O00592	140	156	DLTSTKAEHLTTPHPTSPLSP	|
MSSVPQETPHAT	MSSVPQETPHAU	P16150	83	94	SVPQETPHATSHPAVPITANS	|
IKMSSVPQETPHATSHPAVPI	IKMSSVPQETPHAUSHPAVPI	P16150	81	101	PEPTTYQEVSIKMSSVPQETP	|
IKMSSVPQETPHATSHPAVPI	IKMSSVPQETPHAUSHPAVPI	P16150	81	101	HATSHPAVPITANSLGSHTVT	|
ANEILASVKAT	ANEILASVKAU	O00592	49	59	NEILASVKATTLGVSSDSPGT	|
SSHSVTTDLTSTKAEHL	SSHSVTTDLTSUKAEHL	O00592	140	156	DLTSTKAEHLTTPHPTSPLSP	|
MSSVPQETPHATSHPAVPI	MSSVPQETPHAUSHPAVPI	P16150	83	101	HATSHPAVPITANSLGSHTVT	|
MSSVPQETPHATSHPAVPI	MSSVPQETPHAUSHPAVPI	P16150	83	101	HATSHPAVPITANSLGSHTVT	|
ISSSSSTVAIPGYTFTSPGMT	ISSSSSUVAIPGYTFTSPGMU	O00592	190	210	GYTFTSPGMTTTLLETVFHHV	|
TEPSATEALSMEPT	UEPSAUEALSMEPU	Q14242	213	226	TPLAAMEALSTEPSATEALSM	|
TEPSATEALSMEPT	UEPSAUEALSMEPU	Q14242	213	226	ATEALSMEPTTKRGLFIPFSV	|
ISSSSSTVAIPGYTF	ISSSSSUVAIPGYTF	O00592	190	204	STVAIPGYTFTSPGMTTTLLE	|
SKANEILASVKAT	XKANEILASVKAU	O00592	47	59	DTAQQSTVPTSKANEILASVK	|
SKANEILASVKAT	XKANEILASVKAU	O00592	47	59	NEILASVKATTLGVSSDSPGT	|
HSLYVNGFTHQSSM	HSLYVNGFUHQSSM	Q8WXI7.3	74	87	VNGFTHQSSMTTTRTPDTSTM	|
TEPSATEAL	UEPSAUEAL	Q14242	213	221	TPLAAMEALSTEPSATEALSM	|
TEPSATEAL	UEPSAUEAL	Q14242	213	221	STEPSATEALSMEPTTKRGLF	|
MSSVPQETPHA	MSXVPQETPHA	P16150	83	93	SSVPQETPHATSHPAVPITAN	|
TPTLPETMSSSPTAAST	TPTLPETMSSSPUAAST	O00592	285	301	MSSSPTAASTTHRYPKTPSPT	|
SALPPSTSINEGSPLWTSIGAS	XALPPSTSINEGSPLWTSIGAS	P16150	44	65	PKADSTGDQTSALPPSTSINE	|
SALPPSTSINEGSPLWTSIGAS	XALPPSTSINEGSPLWTSIGAS	P16150	44	65	SPLWTSIGASTGSPLPEPTTY	|
TQPTATEAQT	UQPTATEAQU	Q14242	193	202	TAPEATEAQTTQPTATEAQTT	|
TQPTATEAQT	UQPTATEAQU	Q14242	193	202	TQPTATEAQTTPLAAMEALST	|
TSEPLSSKMYT	USEPLSSKMYU	P16150	17	27	TPTSGEPLVSTSEPLSSKMYT	|
TSEPLSSKMYT	USEPLSSKMYU	P16150	17	27	SEPLSSKMYTTSITSDPKADS	|
STAPSSQETVQPTSPATALR	XTAPSSQETVQPUSPATALR	O00592	265	284	QQTSSQMPASSTAPSSQETVQ	|
TVPTSKANEILASVK	UVPUSKANEILASVK	O00592	43	57	IMATDTAQQSTVPTSKANEIL	|
SSHSVTTDLTSTKAEHL	SSHSVTUDLTSUKAEHL	O00592	140	156	DLTSTKAEHLTTPHPTSPLSP	|
RSTGLDAGGAVTELT	RSTGLDAGGAVTELU	Q14242	48	62	DAGGAVTELTTELANMGNLST	|
TVPTSKANEILASVK	UVPUSKANEILASVK	O00592	43	57	IMATDTAQQSTVPTSKANEIL	|
TANSLGSHTV	UANSLGSHUV	P16150	102	111	HATSHPAVPITANSLGSHTVT	|
TANSLGSHTV	UANSLGSHUV	P16150	102	111	TANSLGSHTVTGGTITTNSPE	|
TVPTSKANEILASVK	UVPUSKANEILASVK	O00592	43	57	IMATDTAQQSTVPTSKANEIL	|
SHPAVPITANSLGSH	XHPAVPIUANSLGSH	P16150	95	109	SVPQETPHATSHPAVPITANS	|
SHPAVPITANSLGSH	XHPAVPIUANSLGSH	P16150	95	109	PITANSLGSHTVTGGTITTNS	|
MSSVPQETPHA	MSXVPQETPHA	P16150	83	93	SSVPQETPHATSHPAVPITAN	|
TSHPAVPITANSLGSH	USHPAVPIUANSLGSH	P16150	94	109	SSVPQETPHATSHPAVPITAN	|
TSHPAVPITANSLGSH	USHPAVPIUANSLGSH	P16150	94	109	PITANSLGSHTVTGGTITTNS	|
SGASGPQVSSVK	XGAXGPQVSSVK	P16150	197	208	TMTTGSLEPSSGASGPQVSSV	|
IKMSSVPQETPHATSHPAVPI	IKMSSVPQETPHAUSHPAVPI	P16150	81	101	PEPTTYQEVSIKMSSVPQETP	|
IKMSSVPQETPHATSHPAVPI	IKMSSVPQETPHAUSHPAVPI	P16150	81	101	HATSHPAVPITANSLGSHTVT	|
SSHSVTTDLTSTKAEHL	SSHSVTUDLTXTKAEHL	O00592	140	156	DLTSTKAEHLTTPHPTSPLSP	|
SALPPSTSINEGSPLWTSIGAS	XALPPSTSINEGSPLWTSIGAS	P16150	44	65	PKADSTGDQTSALPPSTSINE	|
SALPPSTSINEGSPLWTSIGAS	XALPPSTSINEGSPLWTSIGAS	P16150	44	65	SPLWTSIGASTGSPLPEPTTY	|
TQTTAMEAQT	UQTTAMEAQU	Q14242	173	182	TPPAAMEAQTTQTTAMEAQTT	|
TQTTAMEAQT	UQTTAMEAQU	Q14242	173	182	TQTTAMEAQTTAPEATEAQTT	|
TANSLGSHTV	UANSLGSHUV	P16150	102	111	HATSHPAVPITANSLGSHTVT	|
TANSLGSHTV	UANSLGSHUV	P16150	102	111	TANSLGSHTVTGGTITTNSPE	|
TVPFRNPDENSR	UVPFRNPDENSR	P16150	223	234	MSPTTSTNASTVPFRNPDENS	|
SSHSVTTDLTSTKAEHL	SSHSVTUDLTXTKAEHL	O00592	140	156	DLTSTKAEHLTTPHPTSPLSP	|
TVPTSKANEILA	UVPUSKANEILA	O00592	43	54	IMATDTAQQSTVPTSKANEIL	|
TVPTSKANEILA	UVPUSKANEILA	O00592	43	54	PTSKANEILASVKATTLGVSS	|
SSHSVTTDLTSTKAEHL	SSHSVTUDLTXTKAEHL	O00592	140	156	DLTSTKAEHLTTPHPTSPLSP	|
TGSLEPSSGASGPQVSSVK	UGSLEPSXGASGPQVSXVK	P16150	190	208	GTTGPPVTMTTGSLEPSSGAS	|
THPVATPTSSGHDHLMK	UHPVAUPUSSGHDHLMK	O00592	173	189	SPLSPRQPTLTHPVATPTSSG	|
THPVATPTSSGHDHLMK	UHPVAUPTSSGHDHLMK	O00592	173	189	SPLSPRQPTLTHPVATPTSSG	|
TEPSATEALSMEPTTKR	UEPSATEALSMEPUTKR	Q14242	213	229	TPLAAMEALSTEPSATEALSM	|
STVPTSKANEILASVK	XUVPUSKANEILASVK	O00592	42	57	TIMATDTAQQSTVPTSKANEI	|
SSHSVTTDLTSTKAEHL	SSHSVTUDLTXTKAEHL	O00592	140	156	DLTSTKAEHLTTPHPTSPLSP	|
TDTAQQSTVPTSKANEILASVK	UDTAQQSTVPUSKANEILASVK	O00592	36	57	TPASSVTIMATDTAQQSTVPT	|
SGASGPQVSSVK	XGAXGPQVSSVK	P16150	197	208	TMTTGSLEPSSGASGPQVSSV	|
TEPSATEALSMEPTTKR	UEPSAUEALSMEPUTKR	Q14242	213	229	TPLAAMEALSTEPSATEALSM	|
TPTSSGHDHLMK	UPUSSGHDHLMK	O00592	178	189	RQPTLTHPVATPTSSGHDHLM	|
TEPSATEALSMEPTTKR	UEPSAUEALSMEPUTKR	Q14242	213	229	TPLAAMEALSTEPSATEALSM	|
TEPSATEALSMEPTTKR	UEPSATEALSMEPUTKR	Q14242	213	229	TPLAAMEALSTEPSATEALSM	|
STVPTSKANEILASVK	XUVPTXKANEILASVK	O00592	42	57	TIMATDTAQQSTVPTSKANEI	|
TEPSATEALSMEPTTKR	UEPSAUEALSMEPUTKR	Q14242	213	229	TPLAAMEALSTEPSATEALSM	|
THRYPKTPSPTVAHESNWAK	UHRYPKUPSPUVAHESNWAK	O00592	302	321	MSSSPTAASTTHRYPKTPSPT	|
THRYPKTPSPTVAHESNWAK	UHRYPKUPSPUVAHESNWAK	O00592	302	321	MSSSPTAASTTHRYPKTPSPT	|
THRYPKTPSPTVAHESNWAK	UHRYPKUPXPTVAHESNWAK	O00592	302	321	MSSSPTAASTTHRYPKTPSPT	|
TEPSATEALSMEPTTKR	UEPSATEALSMEPUTKR	Q14242	213	229	TPLAAMEALSTEPSATEALSM	|
TTHRYPKTPSPTVAHESNWAK	UUHRYPKUPSPUVAHESNWAK	O00592	301	321	TMSSSPTAASTTHRYPKTPSP	|
THRYPKTPSPTVAHESNWAK	UHRYPKUPSPUVAHESNWAK	O00592	302	321	MSSSPTAASTTHRYPKTPSPT	|
THRYPKTPSPTVAHESNWAK	UHRYPKUPSPUVAHESNWAK	O00592	302	321	MSSSPTAASTTHRYPKTPSPT	|
SMEPTTKRGLFIPFSVSSVTHK	XMEPUUKRGLFIPFXVSSVTHK	Q14242	222	243	STEPSATEALSMEPTTKRGLF	|
TGSLEPSSGASGPQVSSVK	UGSLEPSSGASGPQVSSVK	P16150	190	208	GTTGPPVTMTTGSLEPSSGAS	|
ISSSSSTVAIPGYTFTSPGMT	ISSSSSTVAIPGYTFTSPGMU	O00592	190	210	GYTFTSPGMTTTLLETVFHHV	|
TVPFRNPDENSR	UVPFRNPDENSR	P16150	223	234	MSPTTSTNASTVPFRNPDENS	|
LGPYSLDKDSLYLNGYNEPGPDEPPT	LGPYSLDKDSLYLNGYNEPGPDEPPU	Q8WXI7.3	666	691	NEPGPDEPPTTPKPATTFLPP	|
ASTVPFRNPDENSR	ASUVPFRNPDENSR	P16150	221	234	TMMSPTTSTNASTVPFRNPDE	|
TVPTSKANEILASVK	UVPTSKANEILASVK	O00592	43	57	IMATDTAQQSTVPTSKANEIL	|
ASTVPFRNPDENSR	ASUVPFRNPDENSR	P16150	221	234	TMMSPTTSTNASTVPFRNPDE	|
ANEILASVKAT	ANEILASVKAU	O00592	49	59	NEILASVKATTLGVSSDSPGT	|
HSLYVNGFTHQSSMT	HSLYVNGFTHQSSMU	Q8WXI7.3	74	88	NGFTHQSSMTTTRTPDTSTMH	|
ISSSSSTVAIPGYTF	ISSSSSUVAIPGYTF	O00592	190	204	STVAIPGYTFTSPGMTTTLLE	|
TQPTGLEAQT	UQPTGLEAQU	Q14242	133	142	TPPAATEAQTTQPTGLEAQTT	|
TQPTGLEAQT	UQPTGLEAQU	Q14242	133	142	TQPTGLEAQTTAPAAMEAQTT	|
ISSSSSTVAIPGYTFT	ISSSSSUVAIPGYTFT	O00592	190	205	TVAIPGYTFTSPGMTTTLLET	|
TVPTSKANEILASVK	UVPTSKANEILASVK	O00592	43	57	IMATDTAQQSTVPTSKANEIL	|
TVPTSKANEILASVK	UVPUSKANEILASVK	O00592	43	57	IMATDTAQQSTVPTSKANEIL	|
MSSVPQETPHATSHPAVPI	MSSVPQETPHAUSHPAVPI	P16150	83	101	HATSHPAVPITANSLGSHTVT	|
RSTGLDAGGAV	RSUGLDAGGAV	Q14242	48	58	STGLDAGGAVTELTTELANMG	|
TEPSATEALSMEPT	UEPSAUEALSMEPU	Q14242	213	226	TPLAAMEALSTEPSATEALSM	|
TEPSATEALSMEPT	UEPSAUEALSMEPU	Q14242	213	226	ATEALSMEPTTKRGLFIPFSV	|
TVEPAARRSTGLDAGGAV	UVEPAARRSTGLDAGGAV	Q14242	41	58	LTGPGTPESTTVEPAARRSTG	|
TVEPAARRSTGLDAGGAV	UVEPAARRSTGLDAGGAV	Q14242	41	58	STGLDAGGAVTELTTELANMG	|
HSLYVNGFTHQSSM	HSLYVNGFUHQSSM	Q8WXI7.3	74	87	VNGFTHQSSMTTTRTPDTSTM	|
TTPPAAMEAQT	UUPPAAMEAQU	Q14242	162	172	TTAPAAMEAQTTPPAAMEAQT	|
TTPPAAMEAQT	UUPPAAMEAQU	Q14242	162	172	TPPAAMEAQTTQTTAMEAQTT	|
TTAPEATEAQT	UTAPEATEAQT	Q14242	182	192	TTQTTAMEAQTTAPEATEAQT	|
TTAPEATEAQT	UTAPEATEAQT	Q14242	182	192	TAPEATEAQTTQPTATEAQTT	|
TEPSATEALSMEPT	UEPSAUEALSMEPU	Q14242	213	226	TPLAAMEALSTEPSATEALSM	|
TEPSATEALSMEPT	UEPSAUEALSMEPU	Q14242	213	226	ATEALSMEPTTKRGLFIPFSV	|
TNLPYSQDKAQPGTTNYQHHHHHH	UNLPYSQDKAQPGTTNYQHHHHHH	Q8WXI7.3	970	993	TQHFYLNFTITNLPYSQDKAQ	|
TAPEATEAQT	UAPEAUEAQU	Q14242	183	192	TQTTAMEAQTTAPEATEAQTT	|
TAPEATEAQT	UAPEAUEAQU	Q14242	183	192	TAPEATEAQTTQPTATEAQTT	|
ASTVPFRNPDENSR	AXTVPFRNPDENSR	P16150	221	234	TMMSPTTSTNASTVPFRNPDE	|
TEPSATEALSMEPT	UEPSAUEALSMEPU	Q14242	213	226	TPLAAMEALSTEPSATEALSM	|
TEPSATEALSMEPT	UEPSAUEALSMEPU	Q14242	213	226	ATEALSMEPTTKRGLFIPFSV	|
STAPSSQETVQPTSPATALR	XTAPSSQETVQPUSPATALR	O00592	265	284	QQTSSQMPASSTAPSSQETVQ	|
TEPSATEALSMEPT	UEPSAUEALSMEPU	Q14242	213	226	TPLAAMEALSTEPSATEALSM	|
TEPSATEALSMEPT	UEPSAUEALSMEPU	Q14242	213	226	ATEALSMEPTTKRGLFIPFSV	|
TVPTSKANEILA	UVPUSKANEILA	O00592	43	54	IMATDTAQQSTVPTSKANEIL	|
TVPTSKANEILA	UVPUSKANEILA	O00592	43	54	PTSKANEILASVKATTLGVSS	|
TQTTAMEAQT	UQUTAMEAQU	Q14242	173	182	TPPAAMEAQTTQTTAMEAQTT	|
TQTTAMEAQT	UQUTAMEAQU	Q14242	173	182	TQTTAMEAQTTAPEATEAQTT	|
TTQPTGLEAQT	UUQPTGLEAQU	Q14242	132	142	TTPPAATEAQTTQPTGLEAQT	|
TTQPTGLEAQT	UUQPTGLEAQU	Q14242	132	142	TQPTGLEAQTTAPAAMEAQTT	|
TTPLAAMEAL	UUPLAAMEAL	Q14242	202	211	TTQPTATEAQTTPLAAMEALS	|
TTPLAAMEAL	UUPLAAMEAL	Q14242	202	211	TTPLAAMEALSTEPSATEALS	|
TANSLGSHTV	UANSLGSHUV	P16150	102	111	HATSHPAVPITANSLGSHTVT	|
TANSLGSHTV	UANSLGSHUV	P16150	102	111	TANSLGSHTVTGGTITTNSPE	|
MSSVPQETPHATSHPAVPI	MSSVPQETPHAUSHPAVPI	P16150	83	101	HATSHPAVPITANSLGSHTVT	|
SGASGPQVSSVKLS	XGASGPQVSSVKLX	P16150	197	210	TMTTGSLEPSSGASGPQVSSV	|
SGASGPQVSSVKLS	XGASGPQVSSVKLX	P16150	197	210	GPQVSSVKLSTMMSPTTSTNA	|
TTAPEATEAQT	UTAPEATEAQU	Q14242	182	192	TTQTTAMEAQTTAPEATEAQT	|
TTAPEATEAQT	UTAPEATEAQU	Q14242	182	192	TAPEATEAQTTQPTATEAQTT	|
TQTTAMEAQT	UQUTAMEAQU	Q14242	173	182	TPPAAMEAQTTQTTAMEAQTT	|
TQTTAMEAQT	UQUTAMEAQU	Q14242	173	182	TQTTAMEAQTTAPEATEAQTT	|
TANSLGSHTV	UANSLGSHUV	P16150	102	111	HATSHPAVPITANSLGSHTVT	|
TANSLGSHTV	UANSLGSHUV	P16150	102	111	TANSLGSHTVTGGTITTNSPE	|
TAPEATEAQT	UAPEATEAQU	Q14242	183	192	TQTTAMEAQTTAPEATEAQTT	|
TAPEATEAQT	UAPEATEAQU	Q14242	183	192	TAPEATEAQTTQPTATEAQTT	|
SALPPSTSINEGSPLW	XALPPSUSINEGSPLW	P16150	44	59	PKADSTGDQTSALPPSTSINE	|
SALPPSTSINEGSPLW	XALPPSUSINEGSPLW	P16150	44	59	TSINEGSPLWTSIGASTGSPL	|
STGLDAGGAVTELT	STGLDAGGAVTELU	Q14242	49	62	DAGGAVTELTTELANMGNLST	|
TSHPAVPITANSLGSH	USHPAVPIUANSLGSH	P16150	94	109	SSVPQETPHATSHPAVPITAN	|
TSHPAVPITANSLGSH	USHPAVPIUANSLGSH	P16150	94	109	PITANSLGSHTVTGGTITTNS	|
SSHSVTTDLTSTKAEHL	SSHSVTUDLTXTKAEHL	O00592	140	156	DLTSTKAEHLTTPHPTSPLSP	|
TTPLAAMEALS	UUPLAAMEALX	Q14242	202	212	TTQPTATEAQTTPLAAMEALS	|
TTPLAAMEALS	UUPLAAMEALX	Q14242	202	212	TPLAAMEALSTEPSATEALSM	|
SALPPSTSINEGSPLW	XALPPSUSINEGSPLW	P16150	44	59	PKADSTGDQTSALPPSTSINE	|
SALPPSTSINEGSPLW	XALPPSUSINEGSPLW	P16150	44	59	TSINEGSPLWTSIGASTGSPL	|
TANSLGSHTV	UANSLGSHUV	P16150	102	111	HATSHPAVPITANSLGSHTVT	|
TANSLGSHTV	UANSLGSHUV	P16150	102	111	TANSLGSHTVTGGTITTNSPE	|
SALPPSTSINEGSPLWT	XALPPSUSINEGSPLWT	P16150	44	60	PKADSTGDQTSALPPSTSINE	|
SALPPSTSINEGSPLWT	XALPPSUSINEGSPLWT	P16150	44	60	SINEGSPLWTSIGASTGSPLP	|
SALPPSTSINEGSPLWTSIGA	XALPPSTSINEGSPLWTSIGA	P16150	44	64	PKADSTGDQTSALPPSTSINE	|
SALPPSTSINEGSPLWTSIGA	XALPPSTSINEGSPLWTSIGA	P16150	44	64	GSPLWTSIGASTGSPLPEPTT	|
TANSLGSHTV	UANSLGSHTV	P16150	102	111	HATSHPAVPITANSLGSHTVT	|
TANSLGSHTV	UANSLGSHTV	P16150	102	111	TANSLGSHTVTGGTITTNSPE	|
TVPFRNPDENSR	UVPFRNPDENSR	P16150	223	234	MSPTTSTNASTVPFRNPDENS	|
SSHSVTTDLTSTKAEHL	SSHSVTUDLTSUKAEHL	O00592	140	156	DLTSTKAEHLTTPHPTSPLSP	|
TQTTAMEAQT	UQTTAMEAQU	Q14242	173	182	TPPAAMEAQTTQTTAMEAQTT	|
TQTTAMEAQT	UQTTAMEAQU	Q14242	173	182	TQTTAMEAQTTAPEATEAQTT	|
TSHPAVPITANSLGSH	USHPAVPIUANSLGSH	P16150	94	109	SSVPQETPHATSHPAVPITAN	|
TSHPAVPITANSLGSH	USHPAVPIUANSLGSH	P16150	94	109	PITANSLGSHTVTGGTITTNS	|
THPVATPTSSGHDHLMK	UHPVATPUSSGHDHLMK	O00592	173	189	SPLSPRQPTLTHPVATPTSSG	|
TQTTAMEAQT	UQUTAMEAQU	Q14242	173	182	TPPAAMEAQTTQTTAMEAQTT	|
TQTTAMEAQT	UQUTAMEAQU	Q14242	173	182	TQTTAMEAQTTAPEATEAQTT	|
THPVATPTSSGHDHLMK	THPVAUPUSSGHDHLMK	O00592	173	189	SPLSPRQPTLTHPVATPTSSG	|
TVPFRNPDENSR	UVPFRNPDENSR	P16150	223	234	MSPTTSTNASTVPFRNPDENS	|
TKRGLFIPFSVSSVTHK	UKRGLFIPFXVSSVTHK	Q14242	227	243	ATEALSMEPTTKRGLFIPFSV	|
TSHPAVPITANSLGSH	USHPAVPIUANSLGSH	P16150	94	109	SSVPQETPHATSHPAVPITAN	|
TSHPAVPITANSLGSH	USHPAVPIUANSLGSH	P16150	94	109	PITANSLGSHTVTGGTITTNS	|
TVEPAARRSTGLDAGGAVTELT	UVEPAARRSTGLDAGGAVTELT	Q14242	41	62	LTGPGTPESTTVEPAARRSTG	|
TVEPAARRSTGLDAGGAVTELT	UVEPAARRSTGLDAGGAVTELT	Q14242	41	62	DAGGAVTELTTELANMGNLST	|
THPVATPTSSGHDHLMK	UHPVAUPUSSGHDHLMK	O00592	173	189	SPLSPRQPTLTHPVATPTSSG	|
TTGSLEPSSGASGPQVSSVK	UUGSLEPSSGASGPQVSSVK	P16150	189	208	TGTTGPPVTMTTGSLEPSSGA	|
MHLATSRTPASLSGPT	MHLAUSRTPASLSGPU	Q8WXI7.3	98	113	TTTRTPDTSTMHLATSRTPAS	|
MHLATSRTPASLSGPT	MHLAUSRTPASLSGPU	Q8WXI7.3	98	113	RTPASLSGPTTASPLLVLFTI	|
SHPAVPITANSLGSHTV	XHPAVPIUANSLGSHUV	P16150	95	111	SVPQETPHATSHPAVPITANS	|
SHPAVPITANSLGSHTV	XHPAVPIUANSLGSHUV	P16150	95	111	TANSLGSHTVTGGTITTNSPE	|
RSTGLDAGGAV	RSUGLDAGGAV	Q14242	48	58	STGLDAGGAVTELTTELANMG	|
TEPSATEALSMEPTTKR	UEPSAUEALSMEPUTKR	Q14242	213	229	TPLAAMEALSTEPSATEALSM	|
TVPTSKANEILASVK	UVPUSKANEILASVK	O00592	43	57	IMATDTAQQSTVPTSKANEIL	|
SSGASGPQVSSVK	XSGASGPQVSSVK	P16150	196	208	VTMTTGSLEPSSGASGPQVSS	|
TANSLGSHTVTGGTIT	UANSLGSHTVUGGTIU	P16150	102	117	HATSHPAVPITANSLGSHTVT	|
TANSLGSHTVTGGTIT	UANSLGSHTVUGGTIU	P16150	102	117	SHTVTGGTITTNSPETSSRTS	|
THRYPKTPSPTVAHESNWAK	UHRYPKUPSPUVAHESNWAK	O00592	302	321	MSSSPTAASTTHRYPKTPSPT	|
TGSLEPSSGASGPQVSSVK	UGSLEPSXGASGPQVSSVK	P16150	190	208	GTTGPPVTMTTGSLEPSSGAS	|
THRYPKTPSPTVAHESNWAK	UHRYPKUPSPUVAHESNWAK	O00592	302	321	MSSSPTAASTTHRYPKTPSPT	|
SSHSVTTDLTSTKAEHL	SSHSVTUDLTXUKAEHL	O00592	140	156	DLTSTKAEHLTTPHPTSPLSP	|
DSLYLNGYNEPGPDEPPT	DSLYLNGYNEPGPDEPPU	Q8WXI7.3	674	691	NEPGPDEPPTTPKPATTFLPP	|
TVPFRNPDENSR	UVPFRNPDENSR	P16150	223	234	MSPTTSTNASTVPFRNPDENS	|
ISSSSSTVAIPGYTFTSPGMT	ISSSSSTVAIPGYTFTSPGMU	O00592	190	210	GYTFTSPGMTTTLLETVFHHV	|
ISSSSSTVAIPGYTFTSPGMT	ISSSSSTVAIPGYTFTSPGMU	O00592	190	210	GYTFTSPGMTTTLLETVFHHV	|
TVPFRNPDENSR	UVPFRNPDENSR	P16150	223	234	MSPTTSTNASTVPFRNPDENS	|
ISSSSSTVAIPGYTFTSPGMT	ISSSSSTVAIPGYTFTSPGMU	O00592	190	210	GYTFTSPGMTTTLLETVFHHV	|
HSLYVNGFTHQSSM	HSLYVNGFUHQSSM	Q8WXI7.3	74	87	VNGFTHQSSMTTTRTPDTSTM	|
TQTTAMEAQT	UQTTAMEAQU	Q14242	173	182	TPPAAMEAQTTQTTAMEAQTT	|
TQTTAMEAQT	UQTTAMEAQU	Q14242	173	182	TQTTAMEAQTTAPEATEAQTT	|
ISSSSSTVAIPGYTF	ISSXSSUVAIPGYTF	O00592	190	204	STVAIPGYTFTSPGMTTTLLE	|
TSITSDPKADSTGDQT	USITSDPKADSTGDQT	P16150	28	43	SEPLSSKMYTTSITSDPKADS	|
TSITSDPKADSTGDQT	USITSDPKADSTGDQT	P16150	28	43	PKADSTGDQTSALPPSTSINE	|
HSLYVNGFTHQSSMT	HSLYVNGFTHQSSMU	Q8WXI7.3	74	88	NGFTHQSSMTTTRTPDTSTMH	|
TPPAAMEAQT	UPPAAMEAQU	Q14242	163	172	TAPAAMEAQTTPPAAMEAQTT	|
TPPAAMEAQT	UPPAAMEAQU	Q14242	163	172	TPPAAMEAQTTQTTAMEAQTT	|
TTPPAAMEAQ	UUPPAAMEAQ	Q14242	162	171	TTAPAAMEAQTTPPAAMEAQT	|
TTPPAAMEAQ	UUPPAAMEAQ	Q14242	162	171	TTPPAAMEAQTTQTTAMEAQT	|
SHPAVPITANSLGSH	XHPAVPIUANSLGSH	P16150	95	109	SVPQETPHATSHPAVPITANS	|
SHPAVPITANSLGSH	XHPAVPIUANSLGSH	P16150	95	109	PITANSLGSHTVTGGTITTNS	|
SALPPSTSINEGSPLW	XALPPSUSINEGSPLW	P16150	44	59	PKADSTGDQTSALPPSTSINE	|
SALPPSTSINEGSPLW	XALPPSUSINEGSPLW	P16150	44	59	TSINEGSPLWTSIGASTGSPL	|
TPTLPETMSSSPTAAST	TPTLPETMSSSPTAASU	O00592	285	301	MSSSPTAASTTHRYPKTPSPT	|
SALPPSTSINEGSPLW	XALPPSUSINEGSPLW	P16150	44	59	PKADSTGDQTSALPPSTSINE	|
SALPPSTSINEGSPLW	XALPPSUSINEGSPLW	P16150	44	59	TSINEGSPLWTSIGASTGSPL	|
TVPFRNPDENSR	UVPFRNPDENSR	P16150	223	234	MSPTTSTNASTVPFRNPDENS	|
MSSVPQETPHA	MSXVPQETPHA	P16150	83	93	SSVPQETPHATSHPAVPITAN	|
SSHSVTTDLTSTKAEHL	SSHSVTTDLTSUKAEHL	O00592	140	156	DLTSTKAEHLTTPHPTSPLSP	|
MSSVPQETPHA	MSXVPQETPHA	P16150	83	93	SSVPQETPHATSHPAVPITAN	|
TTYQEVSIKM	UTYQEVSIKM	P16150	74	83	ASTGSPLPEPTTYQEVSIKMS	|
TTYQEVSIKM	UTYQEVSIKM	P16150	74	83	TTYQEVSIKMSSVPQETPHAT	|
ASTVPFRNPDENSR	AXTVPFRNPDENSR	P16150	221	234	TMMSPTTSTNASTVPFRNPDE	|
SHPAVPITANSLGSH	XHPAVPIUANSLGSH	P16150	95	109	SVPQETPHATSHPAVPITANS	|
SHPAVPITANSLGSH	XHPAVPIUANSLGSH	P16150	95	109	PITANSLGSHTVTGGTITTNS	|
TRLTATEAQT	URLTATEAQT	Q14242	103	112	TPLAATEAQTTRLTATEAQTT	|
TRLTATEAQT	URLTATEAQT	Q14242	103	112	TRLTATEAQTTPLAATEAQTT	|
TTYQEVSIK	UTYQEVSIK	P16150	74	82	ASTGSPLPEPTTYQEVSIKMS	|
MSSVPQETPHATSHPAVPI	MSSVPQETPHAUSHPAVPI	P16150	83	101	HATSHPAVPITANSLGSHTVT	|
TEAQTTPLAAMEAL	UEAQUUPLAAMEAL	Q14242	198	211	TEAQTTQPTATEAQTTPLAAM	|
TEAQTTPLAAMEAL	UEAQUUPLAAMEAL	Q14242	198	211	TTPLAAMEALSTEPSATEALS	|
SHPAVPITANSLGSHTV	XHPAVPIUANSLGSHTV	P16150	95	111	SVPQETPHATSHPAVPITANS	|
SHPAVPITANSLGSHTV	XHPAVPIUANSLGSHTV	P16150	95	111	TANSLGSHTVTGGTITTNSPE	|
TAPEATEAQT	UAPEAUEAQU	Q14242	183	192	TQTTAMEAQTTAPEATEAQTT	|
TAPEATEAQT	UAPEAUEAQU	Q14242	183	192	TAPEATEAQTTQPTATEAQTT	|
TVSLETSKGT	UVSLETSKGU	P16150	154	163	GTSGPPLTMATVSLETSKGTS	|
TVSLETSKGT	UVSLETSKGU	P16150	154	163	TVSLETSKGTSGPPVTMATDS	|
MSSVPQETPHA	MSXVPQETPHA	P16150	83	93	SSVPQETPHATSHPAVPITAN	|
MSSVPQETPHATSHPAVPI	MSSVPQETPHAUSHPAVPI	P16150	83	101	HATSHPAVPITANSLGSHTVT	|
TTPLAAMEAL	UUPLAAMEAL	Q14242	202	211	TTQPTATEAQTTPLAAMEALS	|
TTPLAAMEAL	UUPLAAMEAL	Q14242	202	211	TTPLAAMEALSTEPSATEALS	|
TANSLGSHTV	UANSLGSHUV	P16150	102	111	HATSHPAVPITANSLGSHTVT	|
TANSLGSHTV	UANSLGSHUV	P16150	102	111	TANSLGSHTVTGGTITTNSPE	|
TANSLGSHTV	UANSLGSHUV	P16150	102	111	HATSHPAVPITANSLGSHTVT	|
TANSLGSHTV	UANSLGSHUV	P16150	102	111	TANSLGSHTVTGGTITTNSPE	|
TANSLGSHTV	UANSLGSHUV	P16150	102	111	HATSHPAVPITANSLGSHTVT	|
TANSLGSHTV	UANSLGSHUV	P16150	102	111	TANSLGSHTVTGGTITTNSPE	|
TQPTGLEAQT	UQPTGLEAQU	Q14242	133	142	TPPAATEAQTTQPTGLEAQTT	|
TQPTGLEAQT	UQPTGLEAQU	Q14242	133	142	TQPTGLEAQTTAPAAMEAQTT	|
TANSLGSHTV	UANSLGSHUV	P16150	102	111	HATSHPAVPITANSLGSHTVT	|
TANSLGSHTV	UANSLGSHUV	P16150	102	111	TANSLGSHTVTGGTITTNSPE	|
TMTTGSLEPSSGASGPQVSSVK	UMUTGSLEPSSGASGPQVSSVK	P16150	187	208	TSTGTTGPPVTMTTGSLEPSS	|
TEAQTTPLAAMEAL	UEAQUUPLAAMEAL	Q14242	198	211	TEAQTTQPTATEAQTTPLAAM	|
TEAQTTPLAAMEAL	UEAQUUPLAAMEAL	Q14242	198	211	TTPLAAMEALSTEPSATEALS	|
SGASGPQVSSVKLS	XGASGPQVSXVKLX	P16150	197	210	TMTTGSLEPSSGASGPQVSSV	|
SGASGPQVSSVKLS	XGASGPQVSXVKLX	P16150	197	210	GPQVSSVKLSTMMSPTTSTNA	|
TVPFRNPDENSR	UVPFRNPDENSR	P16150	223	234	MSPTTSTNASTVPFRNPDENS	|
SSHSVTTDLTSTKAEHL	SSHSVTUDLTXTKAEHL	O00592	140	156	DLTSTKAEHLTTPHPTSPLSP	|
SGASGPQVSSVKLS	XGASGPQVSXVKLX	P16150	197	210	TMTTGSLEPSSGASGPQVSSV	|
SGASGPQVSSVKLS	XGASGPQVSXVKLX	P16150	197	210	GPQVSSVKLSTMMSPTTSTNA	|
SHPAVPITANSLGSH	XHPAVPIUANSLGSH	P16150	95	109	SVPQETPHATSHPAVPITANS	|
SHPAVPITANSLGSH	XHPAVPIUANSLGSH	P16150	95	109	PITANSLGSHTVTGGTITTNS	|
TEPSATEALSMEPTTKR	UEPSAUEALSMEPUTKR	Q14242	213	229	TPLAAMEALSTEPSATEALSM	|
SVPQETPHATSHPAVPI	XVPQETPHAUSHPAVPI	P16150	85	101	TYQEVSIKMSSVPQETPHATS	|
SVPQETPHATSHPAVPI	XVPQETPHAUSHPAVPI	P16150	85	101	HATSHPAVPITANSLGSHTVT	|
SSHSVTTDLTSTKAEHL	SSHSVTUDLTXTKAEHL	O00592	140	156	DLTSTKAEHLTTPHPTSPLSP	|
TEPSATEALSMEPTTKR	UEPSAUEALSMEPUTKR	Q14242	213	229	TPLAAMEALSTEPSATEALSM	|
TTPLAAMEAL	UUPLAAMEAL	Q14242	202	211	TTQPTATEAQTTPLAAMEALS	|
TTPLAAMEAL	UUPLAAMEAL	Q14242	202	211	TTPLAAMEALSTEPSATEALS	|
TEAQTTRLTA	UEAQUTRLTA	Q14242	98	107	TEAQTTPLAATEAQTTRLTAT	|
TEAQTTRLTA	UEAQUTRLTA	Q14242	98	107	TEAQTTRLTATEAQTTPLAAT	|
TEPSATEALSMEPTTKR	UEPSAUEALSMEPUTKR	Q14242	213	229	TPLAAMEALSTEPSATEALSM	|
SSHSVTTDLTSTKAEHL	SSHSVTUDLTXTKAEHL	O00592	140	156	DLTSTKAEHLTTPHPTSPLSP	|
SSVPQETPHATSHPAVPI	XSVPQETPHAUSHPAVPI	P16150	84	101	TTYQEVSIKMSSVPQETPHAT	|
SSVPQETPHATSHPAVPI	XSVPQETPHAUSHPAVPI	P16150	84	101	HATSHPAVPITANSLGSHTVT	|
SGASGPQVSSVK	XGAXGPQVSSVK	P16150	197	208	TMTTGSLEPSSGASGPQVSSV	|
SSHSVTTDLTSTKAEHLT	SSHSVTUDLTSUKAEHLU	O00592	140	157	LTSTKAEHLTTPHPTSPLSPR	|
TGSLEPSSGASGPQVSSVK	UGSLEPSXGASGPQVSSVK	P16150	190	208	GTTGPPVTMTTGSLEPSSGAS	|
TQTTAMEAQT	UQUTAMEAQU	Q14242	173	182	TPPAAMEAQTTQTTAMEAQTT	|
TQTTAMEAQT	UQUTAMEAQU	Q14242	173	182	TQTTAMEAQTTAPEATEAQTT	|
THPVATPTSSGHDHLMK	UHPVAUPTSSGHDHLMK	O00592	173	189	SPLSPRQPTLTHPVATPTSSG	|
TEPSATEALSMEPTTKR	UEPSAUEALSMEPUTKR	Q14242	213	229	TPLAAMEALSTEPSATEALSM	|
TGSLEPSSGASGPQVSSVK	UGSLEPXXGASGPQVSSVK	P16150	190	208	GTTGPPVTMTTGSLEPSSGAS	|
TEPSATEALSMEPTTKR	UEPSAUEALSMEPUTKR	Q14242	213	229	TPLAAMEALSTEPSATEALSM	|
TEPSATEALSMEPTTKR	UEPSAUEALSMEPUTKR	Q14242	213	229	TPLAAMEALSTEPSATEALSM	|
TTHRYPKTPSPTVAHESNWAK	UUHRYPKUPSPUVAHESNWAK	O00592	301	321	TMSSSPTAASTTHRYPKTPSP	|
TTHRYPKTPSPTVAHESNWAK	UUHRYPKUPSPUVAHESNWAK	O00592	301	321	TMSSSPTAASTTHRYPKTPSP	|
THGITELGPYTLDR	THGIUELGPYTLDR	Q8WXI7.3	60	73	ERLYWKLSQLTHGITELGPYT	|
TVPFRNPDENSR	UVPFRNPDENSR	P16150	223	234	MSPTTSTNASTVPFRNPDENS	|
TVPFRNPDENSR	UVPFRNPDENSR	P16150	223	234	MSPTTSTNASTVPFRNPDENS	|
LGPYSLDKDSLYLNGYNEPGPDEPPT	LGPYSLDKDSLYLNGYNEPGPDEPPU	Q8WXI7.3	666	691	NEPGPDEPPTTPKPATTFLPP	|
TVPFRNPDENSR	UVPFRNPDENSR	P16150	223	234	MSPTTSTNASTVPFRNPDENS	|
LGPYSLDKDSLYLNGYNEPGPDEPPT	LGPYSLDKDSLYLNGYNEPGPDEPPU	Q8WXI7.3	666	691	NEPGPDEPPTTPKPATTFLPP	|
LGPYSLDKDSLYLNGYNEPGPDEPPT	LGPYSLDKDSLYLNGYNEPGPDEPPU	Q8WXI7.3	666	691	NEPGPDEPPTTPKPATTFLPP	|
DSLYLNGYNEPGPDEPPT	DSLYLNGYNEPGPDEPPU	Q8WXI7.3	674	691	NEPGPDEPPTTPKPATTFLPP	|
LTATEAQTTPLAATEAQTTPPAATEAQT	LTATEAQTTPLAATEAQTUPPAATEAQU	Q14242	105	132	TPPAATEAQTTQPTGLEAQTT	|
DSLYLNGYNEPGPDEPPT	DSLYLNGYNEPGPDEPPU	Q8WXI7.3	674	691	NEPGPDEPPTTPKPATTFLPP	|
ISSSSSTVAIPGYTFTSPGMTT	ISSSSSUVAIPGYTFTSPGMTT	O00592	190	211	YTFTSPGMTTTLLETVFHHVS	|
TTPPAAMEAQ	UUPPAAMEAQ	Q14242	162	171	TTAPAAMEAQTTPPAAMEAQT	|
TTPPAAMEAQ	UUPPAAMEAQ	Q14242	162	171	TTPPAAMEAQTTQTTAMEAQT	|
DSLYLNGYNEPGPDEPPT	DSLYLNGYNEPGPDEPPU	Q8WXI7.3	674	691	NEPGPDEPPTTPKPATTFLPP	|
SHPAVPITANSLGSH	XHPAVPIUANSLGSH	P16150	95	109	SVPQETPHATSHPAVPITANS	|
SHPAVPITANSLGSH	XHPAVPIUANSLGSH	P16150	95	109	PITANSLGSHTVTGGTITTNS	|
TVPFRNPDENSR	UVPFRNPDENSR	P16150	223	234	MSPTTSTNASTVPFRNPDENS	|
ANEILASVKAT	ANEILASVKAU	O00592	49	59	NEILASVKATTLGVSSDSPGT	|
TSKANEILASVK	USKANEILASVK	O00592	46	57	TDTAQQSTVPTSKANEILASV	|
IKMSSVPQETPHATSHPAVPI	IKMSSVPQETPHAUSHPAVPI	P16150	81	101	PEPTTYQEVSIKMSSVPQETP	|
IKMSSVPQETPHATSHPAVPI	IKMSSVPQETPHAUSHPAVPI	P16150	81	101	HATSHPAVPITANSLGSHTVT	|
ADSTGDQTSALPPSTSINEGSPLWTSIGAS	ADSTGDQTXALPPSTSINEGSPLWTSIGAS	P16150	36	65	SPLWTSIGASTGSPLPEPTTY	|
MHLATSRTPASL	MHLAUSRTPASL	Q8WXI7.3	98	109	TTTRTPDTSTMHLATSRTPAS	|
MHLATSRTPASL	MHLAUSRTPASL	Q8WXI7.3	98	109	LATSRTPASLSGPTTASPLLV	|
ISSSSSTVAIPGYTF	ISSSSSUVAIPGYTF	O00592	190	204	STVAIPGYTFTSPGMTTTLLE	|
HSLYVNGFTHQSSMT	HSLYVNGFTHQSSMU	Q8WXI7.3	74	88	NGFTHQSSMTTTRTPDTSTMH	|
MHLATSRTPASLSGPT	MHLAUSRTPASLSGPU	Q8WXI7.3	98	113	TTTRTPDTSTMHLATSRTPAS	|
MHLATSRTPASLSGPT	MHLAUSRTPASLSGPU	Q8WXI7.3	98	113	RTPASLSGPTTASPLLVLFTI	|
TEPSATEALSMEPTTKR	UEPSATEALSMEPUTKR	Q14242	213	229	TPLAAMEALSTEPSATEALSM	|
TQPTGLEAQT	UQPTGLEAQU	Q14242	133	142	TPPAATEAQTTQPTGLEAQTT	|
TQPTGLEAQT	UQPTGLEAQU	Q14242	133	142	TQPTGLEAQTTAPAAMEAQTT	|
SKANEILASVKAT	XKANEILASVKAU	O00592	47	59	DTAQQSTVPTSKANEILASVK	|
SKANEILASVKAT	XKANEILASVKAU	O00592	47	59	NEILASVKATTLGVSSDSPGT	|
TKRGLFIPFSVSSV	UKRGLFIPFSVSSV	Q14242	227	240	ATEALSMEPTTKRGLFIPFSV	|
TKRGLFIPFSVSSV	UKRGLFIPFSVSSV	Q14242	227	240	LFIPFSVSSVTHKGIPMAASN	|
MSSVPQETPHA	MSXVPQETPHA	P16150	83	93	SSVPQETPHATSHPAVPITAN	|
TPPAAMEAQT	UPPAAMEAQU	Q14242	163	172	TAPAAMEAQTTPPAAMEAQTT	|
TPPAAMEAQT	UPPAAMEAQU	Q14242	163	172	TPPAAMEAQTTQTTAMEAQTT	|
TTPPAAMEAQT	UUPPAAMEAQU	Q14242	162	172	TTAPAAMEAQTTPPAAMEAQT	|
TTPPAAMEAQT	UUPPAAMEAQU	Q14242	162	172	TPPAAMEAQTTQTTAMEAQTT	|
SHPAVPITANSLGSH	XHPAVPIUANSLGSH	P16150	95	109	SVPQETPHATSHPAVPITANS	|
SHPAVPITANSLGSH	XHPAVPIUANSLGSH	P16150	95	109	PITANSLGSHTVTGGTITTNS	|
TTPPAAMEAQT	UUPPAAMEAQU	Q14242	162	172	TTAPAAMEAQTTPPAAMEAQT	|
TTPPAAMEAQT	UUPPAAMEAQU	Q14242	162	172	TPPAAMEAQTTQTTAMEAQTT	|
MSSVPQETPHA	MSXVPQETPHA	P16150	83	93	SSVPQETPHATSHPAVPITAN	|
TSITSDPKADSTGDQT	USITSDPKADSTGDQU	P16150	28	43	SEPLSSKMYTTSITSDPKADS	|
TSITSDPKADSTGDQT	USITSDPKADSTGDQU	P16150	28	43	PKADSTGDQTSALPPSTSINE	|
TTQPTGLEAQ	UUQPTGLEAQ	Q14242	132	141	TTPPAATEAQTTQPTGLEAQT	|
TTQPTGLEAQ	UUQPTGLEAQ	Q14242	132	141	TTQPTGLEAQTTAPAAMEAQT	|
SHPAVPITANSLGSHTV	XHPAVPIUANSLGSHTV	P16150	95	111	SVPQETPHATSHPAVPITANS	|
SHPAVPITANSLGSHTV	XHPAVPIUANSLGSHTV	P16150	95	111	TANSLGSHTVTGGTITTNSPE	|
TVPTSKANEILASVK	UVPTXKANEILASVK	O00592	43	57	IMATDTAQQSTVPTSKANEIL	|
MSSVPQETPHA	MSXVPQETPHA	P16150	83	93	SSVPQETPHATSHPAVPITAN	|
SALPPSTSINEGSPLW	XALPPSUSINEGSPLW	P16150	44	59	PKADSTGDQTSALPPSTSINE	|
SALPPSTSINEGSPLW	XALPPSUSINEGSPLW	P16150	44	59	TSINEGSPLWTSIGASTGSPL	|
MSSVPQETPHA	MSXVPQETPHA	P16150	83	93	SSVPQETPHATSHPAVPITAN	|
STEPSATEALSMEPT	XUEPSAUEALSMEPU	Q14242	212	226	TTPLAAMEALSTEPSATEALS	|
STEPSATEALSMEPT	XUEPSAUEALSMEPU	Q14242	212	226	ATEALSMEPTTKRGLFIPFSV	|
TQTTAMEAQT	UQTTAMEAQU	Q14242	173	182	TPPAAMEAQTTQTTAMEAQTT	|
TQTTAMEAQT	UQTTAMEAQU	Q14242	173	182	TQTTAMEAQTTAPEATEAQTT	|
TEALSMEPTTKR	UEALSMEPUTKR	Q14242	218	229	MEALSTEPSATEALSMEPTTK	|
TEPSATEALSMEPT	UEPSAUEALSMEPU	Q14242	213	226	TPLAAMEALSTEPSATEALSM	|
TEPSATEALSMEPT	UEPSAUEALSMEPU	Q14242	213	226	ATEALSMEPTTKRGLFIPFSV	|
TVPTSKANEILA	UVPUSKANEILA	O00592	43	54	IMATDTAQQSTVPTSKANEIL	|
TVPTSKANEILA	UVPUSKANEILA	O00592	43	54	PTSKANEILASVKATTLGVSS	|
STVPTSKANEILASVK	SUVPUSKANEILASVK	O00592	42	57	TIMATDTAQQSTVPTSKANEI	|
TEAQTTPLAAMEAL	UEAQUUPLAAMEAL	Q14242	198	211	TEAQTTQPTATEAQTTPLAAM	|
TEAQTTPLAAMEAL	UEAQUUPLAAMEAL	Q14242	198	211	TTPLAAMEALSTEPSATEALS	|
TQPTGLEAQT	UQPTGLEAQU	Q14242	133	142	TPPAATEAQTTQPTGLEAQTT	|
TQPTGLEAQT	UQPTGLEAQU	Q14242	133	142	TQPTGLEAQTTAPAAMEAQTT	|
STGLDAGGAVTELT	STGLDAGGAVTELU	Q14242	49	62	DAGGAVTELTTELANMGNLST	|
SALPPSTSINEGSPLW	XALPPSUSINEGSPLW	P16150	44	59	PKADSTGDQTSALPPSTSINE	|
SALPPSTSINEGSPLW	XALPPSUSINEGSPLW	P16150	44	59	TSINEGSPLWTSIGASTGSPL	|
TTPLAAMEAL	UUPLAAMEAL	Q14242	202	211	TTQPTATEAQTTPLAAMEALS	|
TTPLAAMEAL	UUPLAAMEAL	Q14242	202	211	TTPLAAMEALSTEPSATEALS	|
TVPFRNPDENSR	UVPFRNPDENSR	P16150	223	234	MSPTTSTNASTVPFRNPDENS	|
RSTGLDAGGAV	RSUGLDAGGAV	Q14242	48	58	STGLDAGGAVTELTTELANMG	|
SALPPSTSINEGSPLW	XALPPSUSINEGSPLW	P16150	44	59	PKADSTGDQTSALPPSTSINE	|
SALPPSTSINEGSPLW	XALPPSUSINEGSPLW	P16150	44	59	TSINEGSPLWTSIGASTGSPL	|
TTPLAAMEALS	UUPLAAMEALX	Q14242	202	212	TTQPTATEAQTTPLAAMEALS	|
TTPLAAMEALS	UUPLAAMEALX	Q14242	202	212	TPLAAMEALSTEPSATEALSM	|
MSSVPQETPHA	MSXVPQETPHA	P16150	83	93	SSVPQETPHATSHPAVPITAN	|
TVPTSKANEILA	UVPUSKANEILA	O00592	43	54	IMATDTAQQSTVPTSKANEIL	|
TVPTSKANEILA	UVPUSKANEILA	O00592	43	54	PTSKANEILASVKATTLGVSS	|
TEAQTTPLAAMEAL	UEAQUUPLAAMEAL	Q14242	198	211	TEAQTTQPTATEAQTTPLAAM	|
TEAQTTPLAAMEAL	UEAQUUPLAAMEAL	Q14242	198	211	TTPLAAMEALSTEPSATEALS	|
SGASGPQVSSVKLS	XGASGPQVSSVKLX	P16150	197	210	TMTTGSLEPSSGASGPQVSSV	|
SGASGPQVSSVKLS	XGASGPQVSSVKLX	P16150	197	210	GPQVSSVKLSTMMSPTTSTNA	|
TANSLGSHTV	UANSLGSHTV	P16150	102	111	HATSHPAVPITANSLGSHTVT	|
TANSLGSHTV	UANSLGSHTV	P16150	102	111	TANSLGSHTVTGGTITTNSPE	|
SALPPSTSINEGSPLW	XALPPSUSINEGSPLW	P16150	44	59	PKADSTGDQTSALPPSTSINE	|
SALPPSTSINEGSPLW	XALPPSUSINEGSPLW	P16150	44	59	TSINEGSPLWTSIGASTGSPL	|
TVPFRNPDENSR	UVPFRNPDENSR	P16150	223	234	MSPTTSTNASTVPFRNPDENS	|
TEPSATEALSMEPTTKR	UEPSATEALSMEPUTKR	Q14242	213	229	TPLAAMEALSTEPSATEALSM	|
TVPFRNPDENSR	UVPFRNPDENSR	P16150	223	234	MSPTTSTNASTVPFRNPDENS	|
TANSLGSHTV	UANSLGSHUV	P16150	102	111	HATSHPAVPITANSLGSHTVT	|
TANSLGSHTV	UANSLGSHUV	P16150	102	111	TANSLGSHTVTGGTITTNSPE	|
TTPLAAMEALS	UUPLAAMEALS	Q14242	202	212	TTQPTATEAQTTPLAAMEALS	|
TTPLAAMEALS	UUPLAAMEALS	Q14242	202	212	TPLAAMEALSTEPSATEALSM	|
STGLDAGGAVTELT	STGLDAGGAVTELU	Q14242	49	62	DAGGAVTELTTELANMGNLST	|
RSTGLDAGGAV	RSUGLDAGGAV	Q14242	48	58	STGLDAGGAVTELTTELANMG	|
TVPTSKANEILA	UVPUSKANEILA	O00592	43	54	IMATDTAQQSTVPTSKANEIL	|
TVPTSKANEILA	UVPUSKANEILA	O00592	43	54	PTSKANEILASVKATTLGVSS	|
TDTAQQSTVPTSKANEILASVK	UDTAQQSTVPUSKANEILASVK	O00592	36	57	TPASSVTIMATDTAQQSTVPT	|
THPVATPTSSGHDHLMK	UHPVATPUSSGHDHLMK	O00592	173	189	SPLSPRQPTLTHPVATPTSSG	|
STGLDAGGAV	XUGLDAGGAV	Q14242	49	58	STGLDAGGAVTELTTELANMG	|
TPPAAMEAQT	UPPAAMEAQU	Q14242	163	172	TAPAAMEAQTTPPAAMEAQTT	|
TPPAAMEAQT	UPPAAMEAQU	Q14242	163	172	TPPAAMEAQTTQTTAMEAQTT	|
TTPLAAMEALS	UUPLAAMEALS	Q14242	202	212	TTQPTATEAQTTPLAAMEALS	|
TTPLAAMEALS	UUPLAAMEALS	Q14242	202	212	TPLAAMEALSTEPSATEALSM	|
THPVATPTSSGHDHLMK	UHPVAUPUSSGHDHLMK	O00592	173	189	SPLSPRQPTLTHPVATPTSSG	|
SSHSVTTDLTSTKAEHL	SSHSVTTDLTXUKAEHL	O00592	140	156	DLTSTKAEHLTTPHPTSPLSP	|
MHLATSRTPASLSGPT	MHLAUSRTPASLSGPU	Q8WXI7.3	98	113	TTTRTPDTSTMHLATSRTPAS	|
MHLATSRTPASLSGPT	MHLAUSRTPASLSGPU	Q8WXI7.3	98	113	RTPASLSGPTTASPLLVLFTI	|
TQTTAMEAQT	UQUTAMEAQU	Q14242	173	182	TPPAAMEAQTTQTTAMEAQTT	|
TQTTAMEAQT	UQUTAMEAQU	Q14242	173	182	TQTTAMEAQTTAPEATEAQTT	|
THPVATPTSSGHDHLMK	UHPVAUPUSSGHDHLMK	O00592	173	189	SPLSPRQPTLTHPVATPTSSG	|
SHPAVPITANSLGSHTV	XHPAVPIUANSLGSHUV	P16150	95	111	SVPQETPHATSHPAVPITANS	|
SHPAVPITANSLGSHTV	XHPAVPIUANSLGSHUV	P16150	95	111	TANSLGSHTVTGGTITTNSPE	|
PSSGASGPQVSSVK	PXSGASGPQVSSVK	P16150	195	208	PVTMTTGSLEPSSGASGPQVS	|
TVPTSKANEILASVK	UVPUSKANEILASVK	O00592	43	57	IMATDTAQQSTVPTSKANEIL	|
SSHSVTTDLTSTKAEHL	SSHSVTUDLTSUKAEHL	O00592	140	156	DLTSTKAEHLTTPHPTSPLSP	|
SSHSVTTDLTSTKAEHL	SSHSVTUDLTXUKAEHL	O00592	140	156	DLTSTKAEHLTTPHPTSPLSP	|
MSSVPQETPHA	MSXVPQETPHA	P16150	83	93	SSVPQETPHATSHPAVPITAN	|
TEPSATEALSMEPTTKR	UEPSATEALSMEPUTKR	Q14242	213	229	TPLAAMEALSTEPSATEALSM	|
THPVATPTSSGHDHLMK	UHPVAUPUSSGHDHLMK	O00592	173	189	SPLSPRQPTLTHPVATPTSSG	|
THPVATPTSSGHDHLMK	UHPVAUPUSSGHDHLMK	O00592	173	189	SPLSPRQPTLTHPVATPTSSG	|
TPTSSGHDHLMK	UPUSXGHDHLMK	O00592	178	189	RQPTLTHPVATPTSSGHDHLM	|
THPVATPTSSGHDHLMK	UHPVAUPUSSGHDHLMK	O00592	173	189	SPLSPRQPTLTHPVATPTSSG	|
SALPPSTSINEGSPLWTSIGAS	XALPPSTSINEGSPLWTSIGAS	P16150	44	65	PKADSTGDQTSALPPSTSINE	|
SALPPSTSINEGSPLWTSIGAS	XALPPSTSINEGSPLWTSIGAS	P16150	44	65	SPLWTSIGASTGSPLPEPTTY	|
TANSLGSHTVTGGTIT	UANSLGSHTVUGGTIU	P16150	102	117	HATSHPAVPITANSLGSHTVT	|
TANSLGSHTVTGGTIT	UANSLGSHTVUGGTIU	P16150	102	117	SHTVTGGTITTNSPETSSRTS	|
TVPTSKANEILASVKAT	UVPUSKANEILASVKAU	O00592	43	59	IMATDTAQQSTVPTSKANEIL	|
TVPTSKANEILASVKAT	UVPUSKANEILASVKAU	O00592	43	59	NEILASVKATTLGVSSDSPGT	|
SMEPTTKRGLFIPFSVSSVTHK	XMEPUUKRGLFIPFSVSSVTHK	Q14242	222	243	STEPSATEALSMEPTTKRGLF	|
THRYPKTPSPTVAHESNWAK	UHRYPKUPSPUVAHESNWAK	O00592	302	321	MSSSPTAASTTHRYPKTPSPT	|
TQPTATEAQTTPLAAMEALSTEPSATEALSMEPTTK	UQPTATEAQTTPLAAMEALSTEPSATEALSMEPTTK	Q14242	193	228	TAPEATEAQTTQPTATEAQTT	|
DSLYLNGYNEPGPDEPPT	DSLYLNGYNEPGPDEPPU	Q8WXI7.3	674	691	NEPGPDEPPTTPKPATTFLPP	|
TTPLAATEAQTTR	UUPLAATEAQTTR	Q14242	92	104	TTQPAATEAQTTPLAATEAQT	|
TGLDAGGAVTELT	UGLDAGGAVTELT	Q14242	50	62	TTVEPAARRSTGLDAGGAVTE	|
TGLDAGGAVTELT	UGLDAGGAVTELT	Q14242	50	62	DAGGAVTELTTELANMGNLST	|
LGPYSLDKDSLYLNGYNEPGPDEPPT	LGPYSLDKDSLYLNGYNEPGPDEPPU	Q8WXI7.3	666	691	NEPGPDEPPTTPKPATTFLPP	|
LGPYSLDKDSLYLNGYNEPGPDEPPT	LGPYSLDKDSLYLNGYNEPGPDEPPU	Q8WXI7.3	666	691	NEPGPDEPPTTPKPATTFLPP	|
TEALSMEPTTK	UEALSMEPUTK	Q14242	218	228	MEALSTEPSATEALSMEPTTK	|
DSLYLNGYNEPGPDEPPT	DSLYLNGYNEPGPDEPPU	Q8WXI7.3	674	691	NEPGPDEPPTTPKPATTFLPP	|
DSLYLNGYNEPGPDEPPT	DSLYLNGYNEPGPDEPPU	Q8WXI7.3	674	691	NEPGPDEPPTTPKPATTFLPP	|
TGLDAGGAVTEL	UGLDAGGAVTEL	Q14242	50	61	TTVEPAARRSTGLDAGGAVTE	|
TGLDAGGAVTEL	UGLDAGGAVTEL	Q14242	50	61	LDAGGAVTELTTELANMGNLS	|
ISSSSSTVAIPGYTFTSPGMT	ISSSSSTVAIPGYTFTSPGMU	O00592	190	210	GYTFTSPGMTTTLLETVFHHV	|
ISSSSSTVAIPGYTFTSPGMT	ISSSSSTVAIPGYTFTSPGMU	O00592	190	210	GYTFTSPGMTTTLLETVFHHV	|
TFLPPLSEATTAMGYHLK	UFLPPLSEATTAMGYHLK	Q8WXI7.3	698	715	EPPTTPKPATTFLPPLSEATT	|
LGPYSLDKDSLYLNGYNEPGPDEPPT	LGPYSLDKDSLYLNGYNEPGPDEPPU	Q8WXI7.3	666	691	NEPGPDEPPTTPKPATTFLPP	|
ISSSSSTVAIPGYTF	ISSXSSTVAIPGYTF	O00592	190	204	STVAIPGYTFTSPGMTTTLLE	|
ASTVPFRNPDENSR	AXTVPFRNPDENSR	P16150	221	234	TMMSPTTSTNASTVPFRNPDE	|
ASTVPFRNPDENSR	ASUVPFRNPDENSR	P16150	221	234	TMMSPTTSTNASTVPFRNPDE	|
TVPFRNPDENSR	UVPFRNPDENSR	P16150	223	234	MSPTTSTNASTVPFRNPDENS	|
IKMSSVPQETPHATSHPAVPI	IKMSSVPQETPHAUSHPAVPI	P16150	81	101	PEPTTYQEVSIKMSSVPQETP	|
IKMSSVPQETPHATSHPAVPI	IKMSSVPQETPHAUSHPAVPI	P16150	81	101	HATSHPAVPITANSLGSHTVT	|
ISSSSSTVAIPGYTFTSPGMT	ISSSSSUVAIPGYTFTSPGMU	O00592	190	210	GYTFTSPGMTTTLLETVFHHV	|
TAPTPASSVTIMA	TAPUPASSVTIMA	O00592	23	35	TPASSVTIMATDTAQQSTVPT	|
TTPPAAMEAQT	UUPPAAMEAQU	Q14242	162	172	TTAPAAMEAQTTPPAAMEAQT	|
TTPPAAMEAQT	UUPPAAMEAQU	Q14242	162	172	TPPAAMEAQTTQTTAMEAQTT	|
SKANEILASVKAT	XKANEILASVKAU	O00592	47	59	DTAQQSTVPTSKANEILASVK	|
SKANEILASVKAT	XKANEILASVKAU	O00592	47	59	NEILASVKATTLGVSSDSPGT	|
SKANEILASVKAT	XKANEILASVKAU	O00592	47	59	DTAQQSTVPTSKANEILASVK	|
SKANEILASVKAT	XKANEILASVKAU	O00592	47	59	NEILASVKATTLGVSSDSPGT	|
ANEILASVKAT	ANEILASVKAU	O00592	49	59	NEILASVKATTLGVSSDSPGT	|
TTQPTGLEAQT	UUQPTGLEAQU	Q14242	132	142	TTPPAATEAQTTQPTGLEAQT	|
TTQPTGLEAQT	UUQPTGLEAQU	Q14242	132	142	TQPTGLEAQTTAPAAMEAQTT	|
TTQPTGLEAQ	UUQPTGLEAQ	Q14242	132	141	TTPPAATEAQTTQPTGLEAQT	|
TTQPTGLEAQ	UUQPTGLEAQ	Q14242	132	141	TTQPTGLEAQTTAPAAMEAQT	|
TQPTGLEAQT	UQPTGLEAQU	Q14242	133	142	TPPAATEAQTTQPTGLEAQTT	|
TQPTGLEAQT	UQPTGLEAQU	Q14242	133	142	TQPTGLEAQTTAPAAMEAQTT	|
SHPAVPITANSLGSH	XHPAVPIUANSLGSH	P16150	95	109	SVPQETPHATSHPAVPITANS	|
SHPAVPITANSLGSH	XHPAVPIUANSLGSH	P16150	95	109	PITANSLGSHTVTGGTITTNS	|
TTPPAAMEAQT	UUPPAAMEAQU	Q14242	162	172	TTAPAAMEAQTTPPAAMEAQT	|
TTPPAAMEAQT	UUPPAAMEAQU	Q14242	162	172	TPPAAMEAQTTQTTAMEAQTT	|
MHLATSRTPASLSGPT	MHLAUSRTPASLSGPU	Q8WXI7.3	98	113	TTTRTPDTSTMHLATSRTPAS	|
MHLATSRTPASLSGPT	MHLAUSRTPASLSGPU	Q8WXI7.3	98	113	RTPASLSGPTTASPLLVLFTI	|
TEPSATEALSMEP	UEPSATEALSMEP	Q14242	213	225	TPLAAMEALSTEPSATEALSM	|
TEPSATEALSMEP	UEPSATEALSMEP	Q14242	213	225	SATEALSMEPTTKRGLFIPFS	|
TPPAAMEAQT	UPPAAMEAQU	Q14242	163	172	TAPAAMEAQTTPPAAMEAQTT	|
TPPAAMEAQT	UPPAAMEAQU	Q14242	163	172	TPPAAMEAQTTQTTAMEAQTT	|
RSTGLDAGGAV	RSUGLDAGGAV	Q14242	48	58	STGLDAGGAVTELTTELANMG	|
MSSVPQETPHATSHPAVPI	MSSVPQETPHAUSHPAVPI	P16150	83	101	HATSHPAVPITANSLGSHTVT	|
TTAPEATEAQT	UTAPEATEAQT	Q14242	182	192	TTQTTAMEAQTTAPEATEAQT	|
TTAPEATEAQT	UTAPEATEAQT	Q14242	182	192	TAPEATEAQTTQPTATEAQTT	|
HSLYVNGFTHQSSM	HSLYVNGFUHQSSM	Q8WXI7.3	74	87	VNGFTHQSSMTTTRTPDTSTM	|
TGSPLPEPTTYQEVSIK	UGSPLPEPUTYQEVSIK	P16150	66	82	SPLWTSIGASTGSPLPEPTTY	|
TTPPAAMEAQ	UUPPAAMEAQ	Q14242	162	171	TTAPAAMEAQTTPPAAMEAQT	|
TTPPAAMEAQ	UUPPAAMEAQ	Q14242	162	171	TTPPAAMEAQTTQTTAMEAQT	|
SHPAVPITANSLGSH	XHPAVPIUANSLGSH	P16150	95	109	SVPQETPHATSHPAVPITANS	|
SHPAVPITANSLGSH	XHPAVPIUANSLGSH	P16150	95	109	PITANSLGSHTVTGGTITTNS	|
TEPSATEAL	UEPSAUEAL	Q14242	213	221	TPLAAMEALSTEPSATEALSM	|
TEPSATEAL	UEPSAUEAL	Q14242	213	221	STEPSATEALSMEPTTKRGLF	|
TQPTATEAQT	UQPTAUEAQU	Q14242	193	202	TAPEATEAQTTQPTATEAQTT	|
TQPTATEAQT	UQPTAUEAQU	Q14242	193	202	TQPTATEAQTTPLAAMEALST	|
TVPTSKANEILA	UVPTXKANEILA	O00592	43	54	IMATDTAQQSTVPTSKANEIL	|
TVPTSKANEILA	UVPTXKANEILA	O00592	43	54	PTSKANEILASVKATTLGVSS	|
TPPAAMEAQT	UPPAAMEAQU	Q14242	163	172	TAPAAMEAQTTPPAAMEAQTT	|
TPPAAMEAQT	UPPAAMEAQU	Q14242	163	172	TPPAAMEAQTTQTTAMEAQTT	|
TEPSATEALSMEPT	UEPSAUEALSMEPU	Q14242	213	226	TPLAAMEALSTEPSATEALSM	|
TEPSATEALSMEPT	UEPSAUEALSMEPU	Q14242	213	226	ATEALSMEPTTKRGLFIPFSV	|
TNLPYSQDK	UNLPYSQDK	Q8WXI7.3	970	978	TQHFYLNFTITNLPYSQDKAQ	|
MSSVPQETPHAT	MSSVPQETPHAU	P16150	83	94	SVPQETPHATSHPAVPITANS	|
LGPYSLDKDSLYLNGYNEPGPDEPPTTPKPAT	LGPYSLDKDSLYLNGYNEPGPDEPPTUPKPAT	Q8WXI7.3	666	697	EPPTTPKPATTFLPPLSEATT	|
MSSVPQETPHAT	MSSVPQETPHAU	P16150	83	94	SVPQETPHATSHPAVPITANS	|
RSTGLDAGGAVTELT	RSTGLDAGGAVTELU	Q14242	48	62	DAGGAVTELTTELANMGNLST	|
MSSVPQETPHATSHPAVPI	MSSVPQETPHAUSHPAVPI	P16150	83	101	HATSHPAVPITANSLGSHTVT	|
TANSLGSHTV	UANSLGSHUV	P16150	102	111	HATSHPAVPITANSLGSHTVT	|
TANSLGSHTV	UANSLGSHUV	P16150	102	111	TANSLGSHTVTGGTITTNSPE	|
TNLPYSQDK	UNLPYSQDK	Q8WXI7.3	970	978	TQHFYLNFTITNLPYSQDKAQ	|
TANSLGSHTV	UANSLGSHUV	P16150	102	111	HATSHPAVPITANSLGSHTVT	|
TANSLGSHTV	UANSLGSHUV	P16150	102	111	TANSLGSHTVTGGTITTNSPE	|
TQPTGLEAQT	UQPTGLEAQU	Q14242	133	142	TPPAATEAQTTQPTGLEAQTT	|
TQPTGLEAQT	UQPTGLEAQU	Q14242	133	142	TQPTGLEAQTTAPAAMEAQTT	|
SGASGPQVSSVK	XGASGPQVSSVK	P16150	197	208	TMTTGSLEPSSGASGPQVSSV	|
SALPPSTSINEGSPLWTSIGAS	XALPPSTSINEGSPLWTSIGAS	P16150	44	65	PKADSTGDQTSALPPSTSINE	|
SALPPSTSINEGSPLWTSIGAS	XALPPSTSINEGSPLWTSIGAS	P16150	44	65	SPLWTSIGASTGSPLPEPTTY	|
TVPTSKANEILASVK	UVPUSKANEILASVK	O00592	43	57	IMATDTAQQSTVPTSKANEIL	|
TEAQTTPLAAMEAL	UEAQUUPLAAMEAL	Q14242	198	211	TEAQTTQPTATEAQTTPLAAM	|
TEAQTTPLAAMEAL	UEAQUUPLAAMEAL	Q14242	198	211	TTPLAAMEALSTEPSATEALS	|
SALPPSTSINEGSPLW	XALPPSUSINEGSPLW	P16150	44	59	PKADSTGDQTSALPPSTSINE	|
SALPPSTSINEGSPLW	XALPPSUSINEGSPLW	P16150	44	59	TSINEGSPLWTSIGASTGSPL	|
TTPLAAMEALS	UUPLAAMEALS	Q14242	202	212	TTQPTATEAQTTPLAAMEALS	|
TTPLAAMEALS	UUPLAAMEALS	Q14242	202	212	TPLAAMEALSTEPSATEALSM	|
TPLAAMEALS	UPLAAMEALX	Q14242	203	212	TQPTATEAQTTPLAAMEALST	|
TPLAAMEALS	UPLAAMEALX	Q14242	203	212	TPLAAMEALSTEPSATEALSM	|
MSSVPQETPHA	MSXVPQETPHA	P16150	83	93	SSVPQETPHATSHPAVPITAN	|
SSHSVTTDLTSTKAEHL	SSHSVTUDLTXTKAEHL	O00592	140	156	DLTSTKAEHLTTPHPTSPLSP	|
TTPLAAMEAL	UUPLAAMEAL	Q14242	202	211	TTQPTATEAQTTPLAAMEALS	|
TTPLAAMEAL	UUPLAAMEAL	Q14242	202	211	TTPLAAMEALSTEPSATEALS	|
TVPTSKANEILA	UVPUSKANEILA	O00592	43	54	IMATDTAQQSTVPTSKANEIL	|
TVPTSKANEILA	UVPUSKANEILA	O00592	43	54	PTSKANEILASVKATTLGVSS	|
TSHPAVPITANSLGSH	USHPAVPIUANSLGSH	P16150	94	109	SSVPQETPHATSHPAVPITAN	|
TSHPAVPITANSLGSH	USHPAVPIUANSLGSH	P16150	94	109	PITANSLGSHTVTGGTITTNS	|
TANSLGSHTV	UANSLGSHUV	P16150	102	111	HATSHPAVPITANSLGSHTVT	|
TANSLGSHTV	UANSLGSHUV	P16150	102	111	TANSLGSHTVTGGTITTNSPE	|
SHPAVPITANSLGSHTV	XHPAVPIUANSLGSHUV	P16150	95	111	SVPQETPHATSHPAVPITANS	|
SHPAVPITANSLGSHTV	XHPAVPIUANSLGSHUV	P16150	95	111	TANSLGSHTVTGGTITTNSPE	|
SALPPSTSINEGSPLW	XALPPSUSINEGSPLW	P16150	44	59	PKADSTGDQTSALPPSTSINE	|
SALPPSTSINEGSPLW	XALPPSUSINEGSPLW	P16150	44	59	TSINEGSPLWTSIGASTGSPL	|
STVPTSKANEILASVK	XUVPUSKANEILASVK	O00592	42	57	TIMATDTAQQSTVPTSKANEI	|
TPPAAMEAQT	UPPAAMEAQU	Q14242	163	172	TAPAAMEAQTTPPAAMEAQTT	|
TPPAAMEAQT	UPPAAMEAQU	Q14242	163	172	TPPAAMEAQTTQTTAMEAQTT	|
TVQPTSPATALR	UVQPUXPATALR	O00592	273	284	ASSTAPSSQETVQPTSPATAL	|
SSHSVTTDLTSTKAEHL	SSHSVTUDLTXUKAEHL	O00592	140	156	DLTSTKAEHLTTPHPTSPLSP	|
SSHSVTTDLTSTKAEHL	SSHSVTUDLTXUKAEHL	O00592	140	156	DLTSTKAEHLTTPHPTSPLSP	|
TTGSLEPSSGASGPQVSSVK	UTGXLEPSSGASGPQVSSVK	P16150	189	208	TGTTGPPVTMTTGSLEPSSGA	|
SSHSVTTDLTSTKAEHL	SSHSVTUDLTXUKAEHL	O00592	140	156	DLTSTKAEHLTTPHPTSPLSP	|
SSHSVTTDLTSTKAEHL	SSHSVTUDLTXUKAEHL	O00592	140	156	DLTSTKAEHLTTPHPTSPLSP	|
SSVPQETPHATSHPAVPI	XSVPQETPHAUSHPAVPI	P16150	84	101	TTYQEVSIKMSSVPQETPHAT	|
SSVPQETPHATSHPAVPI	XSVPQETPHAUSHPAVPI	P16150	84	101	HATSHPAVPITANSLGSHTVT	|
STVPTSKANEILASVK	XUVPUSKANEILASVK	O00592	42	57	TIMATDTAQQSTVPTSKANEI	|
SMEPTTKRGLFIPFSVSSVTHK	XMEPUUKRGLFIPFXVSSVTHK	Q14242	222	243	STEPSATEALSMEPTTKRGLF	|
MHLATSRTPASLSGPT	MHLAUSRTPASLSGPU	Q8WXI7.3	98	113	TTTRTPDTSTMHLATSRTPAS	|
MHLATSRTPASLSGPT	MHLAUSRTPASLSGPU	Q8WXI7.3	98	113	RTPASLSGPTTASPLLVLFTI	|
TVPTSKANEILASVK	UVPUSKANEILASVK	O00592	43	57	IMATDTAQQSTVPTSKANEIL	|
TQTTAMEAQT	UQTTAMEAQU	Q14242	173	182	TPPAAMEAQTTQTTAMEAQTT	|
TQTTAMEAQT	UQTTAMEAQU	Q14242	173	182	TQTTAMEAQTTAPEATEAQTT	|
TEAQTTRLTA	UEAQUTRLTA	Q14242	98	107	TEAQTTPLAATEAQTTRLTAT	|
TEAQTTRLTA	UEAQUTRLTA	Q14242	98	107	TEAQTTRLTATEAQTTPLAAT	|
THPVATPTSSGHDHLMK	UHPVAUPUSSGHDHLMK	O00592	173	189	SPLSPRQPTLTHPVATPTSSG	|
THPVATPTSSGHDHLMK	THPVAUPUSSGHDHLMK	O00592	173	189	SPLSPRQPTLTHPVATPTSSG	|
TTHRYPKTPSPTVAHESNWAK	UUHRYPKUPSPUVAHESNWAK	O00592	301	321	TMSSSPTAASTTHRYPKTPSP	|
TTHRYPKTPSPTVAHESNWAK	UUHRYPKUPSPUVAHESNWAK	O00592	301	321	TMSSSPTAASTTHRYPKTPSP	|
TPLAATEAQTTR	UPLAATEAQTTR	Q14242	93	104	TQPAATEAQTTPLAATEAQTT	|
DSLYLNGYNEPGPDEPPT	DSLYLNGYNEPGPDEPPU	Q8WXI7.3	674	691	NEPGPDEPPTTPKPATTFLPP	|
LGPYSLDKDSLYLNGYNEPGPDEPPT	LGPYSLDKDSLYLNGYNEPGPDEPPU	Q8WXI7.3	666	691	NEPGPDEPPTTPKPATTFLPP	|
TFLPPLSEATTAMGYHLK	UFLPPLSEATTAMGYHLK	Q8WXI7.3	698	715	EPPTTPKPATTFLPPLSEATT	|
FIPFSVSSVTHK	FIPFXVSSVTHK	Q14242	232	243	SMEPTTKRGLFIPFSVSSVTH	|
ISSSSSTVAIPGYTFTSPGMTT	ISSSSSTVAIPGYTFTSPGMTU	O00592	190	211	YTFTSPGMTTTLLETVFHHVS	|
TEPSATEALSMEPT	UEPSAUEALSMEPU	Q14242	213	226	TPLAAMEALSTEPSATEALSM	|
TEPSATEALSMEPT	UEPSAUEALSMEPU	Q14242	213	226	ATEALSMEPTTKRGLFIPFSV	|
TVPFRNPDENSR	UVPFRNPDENSR	P16150	223	234	MSPTTSTNASTVPFRNPDENS	|
TSITSDPKADSTGDQT	USITSDPKADSTGDQT	P16150	28	43	SEPLSSKMYTTSITSDPKADS	|
TSITSDPKADSTGDQT	USITSDPKADSTGDQT	P16150	28	43	PKADSTGDQTSALPPSTSINE	|
MHLATSRTPA	MHLAUSRTPA	Q8WXI7.3	98	107	TTTRTPDTSTMHLATSRTPAS	|
MHLATSRTPA	MHLAUSRTPA	Q8WXI7.3	98	107	MHLATSRTPASLSGPTTASPL	|
ISSSSSTVAIPGYTF	ISSSSSUVAIPGYTF	O00592	190	204	STVAIPGYTFTSPGMTTTLLE	|
TVAIPGYTFT	UVAIPGYUFU	O00592	196	205	HLMKISSSSSTVAIPGYTFTS	|
TVAIPGYTFT	UVAIPGYUFU	O00592	196	205	TVAIPGYTFTSPGMTTTLLET	|
TQPTGLEAQT	UQPTGLEAQU	Q14242	133	142	TPPAATEAQTTQPTGLEAQTT	|
TQPTGLEAQT	UQPTGLEAQU	Q14242	133	142	TQPTGLEAQTTAPAAMEAQTT	|
MHLATSRTPASL	MHLAUSRTPASL	Q8WXI7.3	98	109	TTTRTPDTSTMHLATSRTPAS	|
MHLATSRTPASL	MHLAUSRTPASL	Q8WXI7.3	98	109	LATSRTPASLSGPTTASPLLV	|
ISSSSSTVAIPGYTFT	ISSSSSUVAIPGYTFT	O00592	190	205	TVAIPGYTFTSPGMTTTLLET	|
ISSSSSTVAIPGYTFT	ISSSSSUVAIPGYTFT	O00592	190	205	TVAIPGYTFTSPGMTTTLLET	|
TVPFRNPDENSR	UVPFRNPDENSR	P16150	223	234	MSPTTSTNASTVPFRNPDENS	|
MSSVPQETPHATSHPAVPI	MSSVPQETPHAUSHPAVPI	P16150	83	101	HATSHPAVPITANSLGSHTVT	|
TEPSATEALSMEPTTK	UEPSATEALSMEPUTK	Q14242	213	228	TPLAAMEALSTEPSATEALSM	|
IKMSSVPQETPHATSHPAVPI	IKMSSVPQETPHAUSHPAVPI	P16150	81	101	PEPTTYQEVSIKMSSVPQETP	|
IKMSSVPQETPHATSHPAVPI	IKMSSVPQETPHAUSHPAVPI	P16150	81	101	HATSHPAVPITANSLGSHTVT	|
TKRGLFIPFSVSSV	UKRGLFIPFSVSSV	Q14242	227	240	ATEALSMEPTTKRGLFIPFSV	|
TKRGLFIPFSVSSV	UKRGLFIPFSVSSV	Q14242	227	240	LFIPFSVSSVTHKGIPMAASN	|
MHLATSRTPASLSGPT	MHLAUSRTPASLSGPU	Q8WXI7.3	98	113	TTTRTPDTSTMHLATSRTPAS	|
MHLATSRTPASLSGPT	MHLAUSRTPASLSGPU	Q8WXI7.3	98	113	RTPASLSGPTTASPLLVLFTI	|
SKANEILASVKAT	XKANEILASVKAU	O00592	47	59	DTAQQSTVPTSKANEILASVK	|
SKANEILASVKAT	XKANEILASVKAU	O00592	47	59	NEILASVKATTLGVSSDSPGT	|
TVPFRNPDENSR	UVPFRNPDENSR	P16150	223	234	MSPTTSTNASTVPFRNPDENS	|
FIPFSVSSVTHK	FIPFXVSSVTHK	Q14242	232	243	SMEPTTKRGLFIPFSVSSVTH	|
TVPFRNPDENSR	UVPFRNPDENSR	P16150	223	234	MSPTTSTNASTVPFRNPDENS	|
TVPTSKANEILASVK	UVPTXKANEILASVK	O00592	43	57	IMATDTAQQSTVPTSKANEIL	|
TQPTGLEAQT	UQPTGLEAQU	Q14242	133	142	TPPAATEAQTTQPTGLEAQTT	|
TQPTGLEAQT	UQPTGLEAQU	Q14242	133	142	TQPTGLEAQTTAPAAMEAQTT	|
TEALSMEPTTKR	UEALSMEPUTKR	Q14242	218	229	MEALSTEPSATEALSMEPTTK	|
TVPTSKANEILASVK	UVPUSKANEILASVK	O00592	43	57	IMATDTAQQSTVPTSKANEIL	|
HSLYVNGFTHQSSMT	HSLYVNGFTHQSSMU	Q8WXI7.3	74	88	NGFTHQSSMTTTRTPDTSTMH	|
TQTTAMEAQT	UQUTAMEAQU	Q14242	173	182	TPPAAMEAQTTQTTAMEAQTT	|
TQTTAMEAQT	UQUTAMEAQU	Q14242	173	182	TQTTAMEAQTTAPEATEAQTT	|
TTQTTAMEAQT	UUQTTAMEAQU	Q14242	172	182	TTPPAAMEAQTTQTTAMEAQT	|
TTQTTAMEAQT	UUQTTAMEAQU	Q14242	172	182	TQTTAMEAQTTAPEATEAQTT	|
SKANEILASVKAT	XKANEILASVKAU	O00592	47	59	DTAQQSTVPTSKANEILASVK	|
SKANEILASVKAT	XKANEILASVKAU	O00592	47	59	NEILASVKATTLGVSSDSPGT	|
TMTTGSLEPSSGASGPQVSSVK	UMTTGSLEPSSGASGPQVSSVK	P16150	187	208	TSTGTTGPPVTMTTGSLEPSS	|
TQPTGLEAQT	UQPTGLEAQU	Q14242	133	142	TPPAATEAQTTQPTGLEAQTT	|
TQPTGLEAQT	UQPTGLEAQU	Q14242	133	142	TQPTGLEAQTTAPAAMEAQTT	|
TTYQEVSIK	UTYQEVSIK	P16150	74	82	ASTGSPLPEPTTYQEVSIKMS	|
PSSGASGPQVSSVK	PXSGASGPQVSSVK	P16150	195	208	PVTMTTGSLEPSSGASGPQVS	|
TANSLGSHTV	UANSLGSHUV	P16150	102	111	HATSHPAVPITANSLGSHTVT	|
TANSLGSHTV	UANSLGSHUV	P16150	102	111	TANSLGSHTVTGGTITTNSPE	|
TANSLGSHTV	UANSLGSHUV	P16150	102	111	HATSHPAVPITANSLGSHTVT	|
TANSLGSHTV	UANSLGSHUV	P16150	102	111	TANSLGSHTVTGGTITTNSPE	|
RSTGLDAGGAVTELT	RSTGLDAGGAVTELU	Q14242	48	62	DAGGAVTELTTELANMGNLST	|
TEAQTTPLAAMEAL	UEAQUUPLAAMEAL	Q14242	198	211	TEAQTTQPTATEAQTTPLAAM	|
TEAQTTPLAAMEAL	UEAQUUPLAAMEAL	Q14242	198	211	TTPLAAMEALSTEPSATEALS	|
SALPPSTSINEGSPLWTSIGAS	XALPPSTSINEGSPLWTSIGAS	P16150	44	65	PKADSTGDQTSALPPSTSINE	|
SALPPSTSINEGSPLWTSIGAS	XALPPSTSINEGSPLWTSIGAS	P16150	44	65	SPLWTSIGASTGSPLPEPTTY	|
MSSVPQETPHATSHPAVPI	MSSVPQETPHAUSHPAVPI	P16150	83	101	HATSHPAVPITANSLGSHTVT	|
SHPAVPITANSLGSH	XHPAVPIUANSLGSH	P16150	95	109	SVPQETPHATSHPAVPITANS	|
SHPAVPITANSLGSH	XHPAVPIUANSLGSH	P16150	95	109	PITANSLGSHTVTGGTITTNS	|
TVSLETSKGT	UVSLETSKGU	P16150	154	163	GTSGPPLTMATVSLETSKGTS	|
TVSLETSKGT	UVSLETSKGU	P16150	154	163	TVSLETSKGTSGPPVTMATDS	|
TAPEATEAQT	UAPEATEAQU	Q14242	183	192	TQTTAMEAQTTAPEATEAQTT	|
TAPEATEAQT	UAPEATEAQU	Q14242	183	192	TAPEATEAQTTQPTATEAQTT	|
MSSVPQETPHA	MSXVPQETPHA	P16150	83	93	SSVPQETPHATSHPAVPITAN	|
TVPTSKANEILASVK	UVPUSKANEILASVK	O00592	43	57	IMATDTAQQSTVPTSKANEIL	|
TTAPEATEAQT	UTAPEAUEAQU	Q14242	182	192	TTQTTAMEAQTTAPEATEAQT	|
TTAPEATEAQT	UTAPEAUEAQU	Q14242	182	192	TAPEATEAQTTQPTATEAQTT	|
SHPAVPITANSLGSH	XHPAVPIUANSLGSH	P16150	95	109	SVPQETPHATSHPAVPITANS	|
SHPAVPITANSLGSH	XHPAVPIUANSLGSH	P16150	95	109	PITANSLGSHTVTGGTITTNS	|
SHPAVPITANSLGSH	XHPAVPIUANXLGSH	P16150	95	109	SVPQETPHATSHPAVPITANS	|
SHPAVPITANSLGSH	XHPAVPIUANXLGSH	P16150	95	109	PITANSLGSHTVTGGTITTNS	|
TTPLAAMEAL	UUPLAAMEAL	Q14242	202	211	TTQPTATEAQTTPLAAMEALS	|
TTPLAAMEAL	UUPLAAMEAL	Q14242	202	211	TTPLAAMEALSTEPSATEALS	|
TTPPAAMEAQ	UUPPAAMEAQ	Q14242	162	171	TTAPAAMEAQTTPPAAMEAQT	|
TTPPAAMEAQ	UUPPAAMEAQ	Q14242	162	171	TTPPAAMEAQTTQTTAMEAQT	|
TEPSATEALSMEPTTKR	UEPSATEALSMEPUTKR	Q14242	213	229	TPLAAMEALSTEPSATEALSM	|
TVPTSKANEILA	UVPUSKANEILA	O00592	43	54	IMATDTAQQSTVPTSKANEIL	|
TVPTSKANEILA	UVPUSKANEILA	O00592	43	54	PTSKANEILASVKATTLGVSS	|
SGASGPQVSSVK	XGAXGPQVSSVK	P16150	197	208	TMTTGSLEPSSGASGPQVSSV	|
TANSLGSHTV	UANSLGSHUV	P16150	102	111	HATSHPAVPITANSLGSHTVT	|
TANSLGSHTV	UANSLGSHUV	P16150	102	111	TANSLGSHTVTGGTITTNSPE	|
SALPPSTSINEGSPLWTSIGAS	XALPPSTSINEGSPLWTSIGAS	P16150	44	65	PKADSTGDQTSALPPSTSINE	|
SALPPSTSINEGSPLWTSIGAS	XALPPSTSINEGSPLWTSIGAS	P16150	44	65	SPLWTSIGASTGSPLPEPTTY	|
TEAQTTPLAAMEALS	UEAQUUPLAAMEALX	Q14242	198	212	TEAQTTQPTATEAQTTPLAAM	|
TEAQTTPLAAMEALS	UEAQUUPLAAMEALX	Q14242	198	212	TPLAAMEALSTEPSATEALSM	|
TEPSATEALSMEPTTKR	UEPSATEALSMEPUTKR	Q14242	213	229	TPLAAMEALSTEPSATEALSM	|
SGASGPQVSSVK	XGASGPQVSSVK	P16150	197	208	TMTTGSLEPSSGASGPQVSSV	|
TVQPTSPATALR	UVQPUXPATALR	O00592	273	284	ASSTAPSSQETVQPTSPATAL	|
SSHSVTTDLTSTKAEHLT	SSHSVTUDLTXUKAEHLU	O00592	140	157	LTSTKAEHLTTPHPTSPLSPR	|
THRYPKTPSPTVAHESNWAK	UHRYPKUPSPTVAHESNWAK	O00592	302	321	MSSSPTAASTTHRYPKTPSPT	|
SHPAVPITANSLGSH	XHPAVPIUANSLGSH	P16150	95	109	SVPQETPHATSHPAVPITANS	|
SHPAVPITANSLGSH	XHPAVPIUANSLGSH	P16150	95	109	PITANSLGSHTVTGGTITTNS	|
TTPLAAMEALS	UUPLAAMEALS	Q14242	202	212	TTQPTATEAQTTPLAAMEALS	|
TTPLAAMEALS	UUPLAAMEALS	Q14242	202	212	TPLAAMEALSTEPSATEALSM	|
SKANEILASVKAT	XKANEILASVKAU	O00592	47	59	DTAQQSTVPTSKANEILASVK	|
SKANEILASVKAT	XKANEILASVKAU	O00592	47	59	NEILASVKATTLGVSSDSPGT	|
SMEPTTKRGLFIPFSVSSVTHK	XMEPUUKRGLFIPFXVSSVTHK	Q14242	222	243	STEPSATEALSMEPTTKRGLF	|
SSHSVTTDLTSTKAEHL	SSHSVTUDLTXUKAEHL	O00592	140	156	DLTSTKAEHLTTPHPTSPLSP	|
TVPTSKANEILASVK	UVPTXKANEILASVK	O00592	43	57	IMATDTAQQSTVPTSKANEIL	|
TVPTSKANEILASVKAT	UVPUSKANEILASVKAU	O00592	43	59	IMATDTAQQSTVPTSKANEIL	|
TVPTSKANEILASVKAT	UVPUSKANEILASVKAU	O00592	43	59	NEILASVKATTLGVSSDSPGT	|
TGSLEPSSGASGPQVSSVK	UGSLEPXXGASGPQVSSVK	P16150	190	208	GTTGPPVTMTTGSLEPSSGAS	|
TEPSATEALSMEPTTKR	UEPSAUEALSMEPUTKR	Q14242	213	229	TPLAAMEALSTEPSATEALSM	|
TEPSATEALSMEPTTKR	UEPSAUEALSMEPUTKR	Q14242	213	229	TPLAAMEALSTEPSATEALSM	|
THPVATPTSSGHDHLMK	UHPVAUPUSSGHDHLMK	O00592	173	189	SPLSPRQPTLTHPVATPTSSG	|
TSHPAVPITANSLGSHTV	USHPAVPIUANSLGSHTV	P16150	94	111	SSVPQETPHATSHPAVPITAN	|
TSHPAVPITANSLGSHTV	USHPAVPIUANSLGSHTV	P16150	94	111	TANSLGSHTVTGGTITTNSPE	|
TEPSATEALSMEPTTKR	UEPSAUEALSMEPUTKR	Q14242	213	229	TPLAAMEALSTEPSATEALSM	|
TEPSATEALSMEPTTKR	UEPSAUEALSMEPUTKR	Q14242	213	229	TPLAAMEALSTEPSATEALSM	|
TNLPYSQDKAQPGTTNYQHHHHHH	UNLPYSQDKAQPGUTNYQHHHHHH	Q8WXI7.3	970	993	TQHFYLNFTITNLPYSQDKAQ	|
SMEPTTKRGLFIPFSVSSVTHK	XMEPUUKRGLFIPFXVSSVTHK	Q14242	222	243	STEPSATEALSMEPTTKRGLF	|
TTHRYPKTPSPTVAHESNWAK	UUHRYPKUPSPUVAHESNWAK	O00592	301	321	TMSSSPTAASTTHRYPKTPSP	|
TEPSATEALSMEPTTKR	UEPSATEALSMEPTTKR	Q14242	213	229	TPLAAMEALSTEPSATEALSM	|
TGLDAGGAVTELT	UGLDAGGAVTELT	Q14242	50	62	TTVEPAARRSTGLDAGGAVTE	|
TGLDAGGAVTELT	UGLDAGGAVTELT	Q14242	50	62	DAGGAVTELTTELANMGNLST	|
MHLATSRTPA	MHLAUSRTPA	Q8WXI7.3	98	107	TTTRTPDTSTMHLATSRTPAS	|
MHLATSRTPA	MHLAUSRTPA	Q8WXI7.3	98	107	MHLATSRTPASLSGPTTASPL	|
LGPYSLDKDSLYLNGYNEPGPDEPPT	LGPYSLDKDSLYLNGYNEPGPDEPPU	Q8WXI7.3	666	691	NEPGPDEPPTTPKPATTFLPP	|
DSLYLNGYNEPGPDEPPT	DSLYLNGYNEPGPDEPPU	Q8WXI7.3	674	691	NEPGPDEPPTTPKPATTFLPP	|
TPPAAMEAQT	UPPAAMEAQU	Q14242	163	172	TAPAAMEAQTTPPAAMEAQTT	|
TPPAAMEAQT	UPPAAMEAQU	Q14242	163	172	TPPAAMEAQTTQTTAMEAQTT	|
ISSSSSTVAIPGYTFTSPGMT	ISSSSSUVAIPGYTFTSPGMT	O00592	190	210	GYTFTSPGMTTTLLETVFHHV	|
MHLATSRTPA	MHLAUSRTPA	Q8WXI7.3	98	107	TTTRTPDTSTMHLATSRTPAS	|
MHLATSRTPA	MHLAUSRTPA	Q8WXI7.3	98	107	MHLATSRTPASLSGPTTASPL	|
MHLATSRTPASLSGPT	MHLAUSRTPASLSGPU	Q8WXI7.3	98	113	TTTRTPDTSTMHLATSRTPAS	|
MHLATSRTPASLSGPT	MHLAUSRTPASLSGPU	Q8WXI7.3	98	113	RTPASLSGPTTASPLLVLFTI	|
ISSSSSTVAIPGYTFT	ISSSSSUVAIPGYTFU	O00592	190	205	TVAIPGYTFTSPGMTTTLLET	|
TEPSATEALSMEPT	UEPSAUEALSMEPU	Q14242	213	226	TPLAAMEALSTEPSATEALSM	|
TEPSATEALSMEPT	UEPSAUEALSMEPU	Q14242	213	226	ATEALSMEPTTKRGLFIPFSV	|
ISSSSSTVAIPGYTFTSPGMT	ISSSSSUVAIPGYTFTSPGMU	O00592	190	210	GYTFTSPGMTTTLLETVFHHV	|
TVPFRNPDENSR	UVPFRNPDENSR	P16150	223	234	MSPTTSTNASTVPFRNPDENS	|
TQPTGLEAQT	UQPTGLEAQU	Q14242	133	142	TPPAATEAQTTQPTGLEAQTT	|
TQPTGLEAQT	UQPTGLEAQU	Q14242	133	142	TQPTGLEAQTTAPAAMEAQTT	|
TTPPAAMEAQT	UUPPAAMEAQU	Q14242	162	172	TTAPAAMEAQTTPPAAMEAQT	|
TTPPAAMEAQT	UUPPAAMEAQU	Q14242	162	172	TPPAAMEAQTTQTTAMEAQTT	|
ISSSSSTVAIPGYTF	ISSSSSUVAIPGYTF	O00592	190	204	STVAIPGYTFTSPGMTTTLLE	|
ADSTGDQTSALPPSTSINEGSPLWTSIGAS	ADSTGDQTXALPPSTSINEGSPLWTSIGAS	P16150	36	65	SPLWTSIGASTGSPLPEPTTY	|
MHLATSRTPASLSGPT	MHLAUSRTPASLSGPU	Q8WXI7.3	98	113	TTTRTPDTSTMHLATSRTPAS	|
MHLATSRTPASLSGPT	MHLAUSRTPASLSGPU	Q8WXI7.3	98	113	RTPASLSGPTTASPLLVLFTI	|
TTPPAAMEAQT	UUPPAAMEAQU	Q14242	162	172	TTAPAAMEAQTTPPAAMEAQT	|
TTPPAAMEAQT	UUPPAAMEAQU	Q14242	162	172	TPPAAMEAQTTQTTAMEAQTT	|
TSITSDPKADSTGDQT	UXITSDPKADSTGDQT	P16150	28	43	SEPLSSKMYTTSITSDPKADS	|
TSITSDPKADSTGDQT	UXITSDPKADSTGDQT	P16150	28	43	PKADSTGDQTSALPPSTSINE	|
MSSVPQETPHA	MSXVPQETPHA	P16150	83	93	SSVPQETPHATSHPAVPITAN	|
TDLTSTKAEHL	UDLTSUKAEHL	O00592	146	156	SGGKSSHSVTTDLTSTKAEHL	|
TDLTSTKAEHL	UDLTSUKAEHL	O00592	146	156	DLTSTKAEHLTTPHPTSPLSP	|
TPPAAMEAQT	UPPAAMEAQU	Q14242	163	172	TAPAAMEAQTTPPAAMEAQTT	|
TPPAAMEAQT	UPPAAMEAQU	Q14242	163	172	TPPAAMEAQTTQTTAMEAQTT	|
TVPFRNPDENSR	UVPFRNPDENSR	P16150	223	234	MSPTTSTNASTVPFRNPDENS	|
TTPPAAMEAQT	UUPPAAMEAQU	Q14242	162	172	TTAPAAMEAQTTPPAAMEAQT	|
TTPPAAMEAQT	UUPPAAMEAQU	Q14242	162	172	TPPAAMEAQTTQTTAMEAQTT	|
TVEPAARRSTGLDAGGAV	UVEPAARRSTGLDAGGAV	Q14242	41	58	LTGPGTPESTTVEPAARRSTG	|
TVEPAARRSTGLDAGGAV	UVEPAARRSTGLDAGGAV	Q14242	41	58	STGLDAGGAVTELTTELANMG	|
TQPTGLEAQT	UQPTGLEAQU	Q14242	133	142	TPPAATEAQTTQPTGLEAQTT	|
TQPTGLEAQT	UQPTGLEAQU	Q14242	133	142	TQPTGLEAQTTAPAAMEAQTT	|
TTPPAAMEAQT	UUPPAAMEAQU	Q14242	162	172	TTAPAAMEAQTTPPAAMEAQT	|
TTPPAAMEAQT	UUPPAAMEAQU	Q14242	162	172	TPPAAMEAQTTQTTAMEAQTT	|
ISSSSSTVAIPGYTF	ISSSSSUVAIPGYTF	O00592	190	204	STVAIPGYTFTSPGMTTTLLE	|
TVPFRNPDENSR	UVPFRNPDENSR	P16150	223	234	MSPTTSTNASTVPFRNPDENS	|
TVPFRNPDENSR	UVPFRNPDENSR	P16150	223	234	MSPTTSTNASTVPFRNPDENS	|
TPPAAMEAQT	UPPAAMEAQU	Q14242	163	172	TAPAAMEAQTTPPAAMEAQTT	|
TPPAAMEAQT	UPPAAMEAQU	Q14242	163	172	TPPAAMEAQTTQTTAMEAQTT	|
ANEILASVKAT	ANEILAXVKAU	O00592	49	59	NEILASVKATTLGVSSDSPGT	|
TEALSMEPTTKR	UEALSMEPUTKR	Q14242	218	229	MEALSTEPSATEALSMEPTTK	|
HSLYVNGFTHQSSMT	HSLYVNGFTHQSSMU	Q8WXI7.3	74	88	NGFTHQSSMTTTRTPDTSTMH	|
SALPPSTSINEGSPLW	XALPPSUSINEGSPLW	P16150	44	59	PKADSTGDQTSALPPSTSINE	|
SALPPSTSINEGSPLW	XALPPSUSINEGSPLW	P16150	44	59	TSINEGSPLWTSIGASTGSPL	|
SSVPQETPHA	XSVPQETPHA	P16150	84	93	TTYQEVSIKMSSVPQETPHAT	|
SSVPQETPHA	XSVPQETPHA	P16150	84	93	SSVPQETPHATSHPAVPITAN	|
TQPTGLEAQT	UQPTGLEAQU	Q14242	133	142	TPPAATEAQTTQPTGLEAQTT	|
TQPTGLEAQT	UQPTGLEAQU	Q14242	133	142	TQPTGLEAQTTAPAAMEAQTT	|
TSITSDPKADSTGDQT	USITSDPKADSTGDQT	P16150	28	43	SEPLSSKMYTTSITSDPKADS	|
TSITSDPKADSTGDQT	USITSDPKADSTGDQT	P16150	28	43	PKADSTGDQTSALPPSTSINE	|
SALPPSTSINEGSPLW	XALPPSUSINEGSPLW	P16150	44	59	PKADSTGDQTSALPPSTSINE	|
SALPPSTSINEGSPLW	XALPPSUSINEGSPLW	P16150	44	59	TSINEGSPLWTSIGASTGSPL	|
RSTGLDAGGAVTELT	RSTGLDAGGAVTELU	Q14242	48	62	DAGGAVTELTTELANMGNLST	|
SALPPSTSINEGSPLW	XALPPSUSINEGSPLW	P16150	44	59	PKADSTGDQTSALPPSTSINE	|
SALPPSTSINEGSPLW	XALPPSUSINEGSPLW	P16150	44	59	TSINEGSPLWTSIGASTGSPL	|
TEAQTTPLAAMEAL	UEAQUUPLAAMEAL	Q14242	198	211	TEAQTTQPTATEAQTTPLAAM	|
TEAQTTPLAAMEAL	UEAQUUPLAAMEAL	Q14242	198	211	TTPLAAMEALSTEPSATEALS	|
TEPSATEALSMEPTTKR	UEPSAUEALSMEPUTKR	Q14242	213	229	TPLAAMEALSTEPSATEALSM	|
TTPLAAMEALS	UUPLAAMEALS	Q14242	202	212	TTQPTATEAQTTPLAAMEALS	|
TTPLAAMEALS	UUPLAAMEALS	Q14242	202	212	TPLAAMEALSTEPSATEALSM	|
TEPSATEALSMEPT	UEPSAUEALSMEPU	Q14242	213	226	TPLAAMEALSTEPSATEALSM	|
TEPSATEALSMEPT	UEPSAUEALSMEPU	Q14242	213	226	ATEALSMEPTTKRGLFIPFSV	|
TAPEATEAQT	UAPEAUEAQU	Q14242	183	192	TQTTAMEAQTTAPEATEAQTT	|
TAPEATEAQT	UAPEAUEAQU	Q14242	183	192	TAPEATEAQTTQPTATEAQTT	|
MSSVPQETPHA	MSXVPQETPHA	P16150	83	93	SSVPQETPHATSHPAVPITAN	|
SALPPSTSINEGSPLW	XALPPSUSINEGSPLW	P16150	44	59	PKADSTGDQTSALPPSTSINE	|
SALPPSTSINEGSPLW	XALPPSUSINEGSPLW	P16150	44	59	TSINEGSPLWTSIGASTGSPL	|
TVPTSKANEILA	UVPUSKANEILA	O00592	43	54	IMATDTAQQSTVPTSKANEIL	|
TVPTSKANEILA	UVPUSKANEILA	O00592	43	54	PTSKANEILASVKATTLGVSS	|
TQTTAMEAQT	UQUTAMEAQU	Q14242	173	182	TPPAAMEAQTTQTTAMEAQTT	|
TQTTAMEAQT	UQUTAMEAQU	Q14242	173	182	TQTTAMEAQTTAPEATEAQTT	|
SALPPSTSINEGSPLWT	XALPPSUSINEGSPLWT	P16150	44	60	PKADSTGDQTSALPPSTSINE	|
SALPPSTSINEGSPLWT	XALPPSUSINEGSPLWT	P16150	44	60	SINEGSPLWTSIGASTGSPLP	|
TTYQEVSIKM	UTYQEVSIKM	P16150	74	83	ASTGSPLPEPTTYQEVSIKMS	|
TTYQEVSIKM	UTYQEVSIKM	P16150	74	83	TTYQEVSIKMSSVPQETPHAT	|
TANSLGSHTVTGGTIT	UANSLGSHTVUGGTIU	P16150	102	117	HATSHPAVPITANSLGSHTVT	|
TANSLGSHTVTGGTIT	UANSLGSHTVUGGTIU	P16150	102	117	SHTVTGGTITTNSPETSSRTS	|
SVPQETPHATSHPAVPI	XVPQETPHAUSHPAVPI	P16150	85	101	TYQEVSIKMSSVPQETPHATS	|
SVPQETPHATSHPAVPI	XVPQETPHAUSHPAVPI	P16150	85	101	HATSHPAVPITANSLGSHTVT	|
SALPPSTSINEGSPLW	XALPPSUSINEGSPLW	P16150	44	59	PKADSTGDQTSALPPSTSINE	|
SALPPSTSINEGSPLW	XALPPSUSINEGSPLW	P16150	44	59	TSINEGSPLWTSIGASTGSPL	|
TAPAAMEAQTTPPAAMEAQT	UAPAAMEAQUUPPAAMEAQU	Q14242	153	172	TAPAAMEAQTTAPAAMEAQTT	|
TAPAAMEAQTTPPAAMEAQT	UAPAAMEAQUUPPAAMEAQU	Q14242	153	172	TPPAAMEAQTTQTTAMEAQTT	|
TEAQTTPLAAMEALS	UEAQUUPLAAMEALS	Q14242	198	212	TEAQTTQPTATEAQTTPLAAM	|
TEAQTTPLAAMEALS	UEAQUUPLAAMEALS	Q14242	198	212	TPLAAMEALSTEPSATEALSM	|
SGASGPQVSSVK	XGASGPQVSXVK	P16150	197	208	TMTTGSLEPSSGASGPQVSSV	|
RSTGLDAGGAV	RSUGLDAGGAV	Q14242	48	58	STGLDAGGAVTELTTELANMG	|
TSHPAVPITANSLGSHTVTGGTIT	USHPAVPITANSLGSHTVTGGTIT	P16150	94	117	SSVPQETPHATSHPAVPITAN	|
TSHPAVPITANSLGSHTVTGGTIT	USHPAVPITANSLGSHTVTGGTIT	P16150	94	117	SHTVTGGTITTNSPETSSRTS	|
RSTGLDAGGAV	RSUGLDAGGAV	Q14242	48	58	STGLDAGGAVTELTTELANMG	|
SHPAVPITANSLGSHTV	XHPAVPIUANSLGSHUV	P16150	95	111	SVPQETPHATSHPAVPITANS	|
SHPAVPITANSLGSHTV	XHPAVPIUANSLGSHUV	P16150	95	111	TANSLGSHTVTGGTITTNSPE	|
TQTTAMEAQ	UQUTAMEAQ	Q14242	173	181	TPPAAMEAQTTQTTAMEAQTT	|
TQTTAMEAQ	UQUTAMEAQ	Q14242	173	181	TTQTTAMEAQTTAPEATEAQT	|
TANSLGSHTV	UANSLGSHUV	P16150	102	111	HATSHPAVPITANSLGSHTVT	|
TANSLGSHTV	UANSLGSHUV	P16150	102	111	TANSLGSHTVTGGTITTNSPE	|
TGSLEPSSGASGPQVSSVK	UGSLEPSSGASGPQVSSVK	P16150	190	208	GTTGPPVTMTTGSLEPSSGAS	|
TVPTSKANEILASVK	UVPTXKANEILASVK	O00592	43	57	IMATDTAQQSTVPTSKANEIL	|
TTYQEVSIKMS	UTYQEVSIKMS	P16150	74	84	ASTGSPLPEPTTYQEVSIKMS	|
TTYQEVSIKMS	UTYQEVSIKMS	P16150	74	84	TYQEVSIKMSSVPQETPHATS	|
TEPSATEALSMEPTTKR	UEPSAUEALSMEPUTKR	Q14242	213	229	TPLAAMEALSTEPSATEALSM	|
TQTTAMEAQT	UQTTAMEAQU	Q14242	173	182	TPPAAMEAQTTQTTAMEAQTT	|
TQTTAMEAQT	UQTTAMEAQU	Q14242	173	182	TQTTAMEAQTTAPEATEAQTT	|
SMEPTTKRGLFIPFSVSSVTHK	XMEPUUKRGLFIPFXVSSVTHK	Q14242	222	243	STEPSATEALSMEPTTKRGLF	|
SGAPVTTAASSLETSR	XGAPVTUAASSLETSR	P16150	128	143	TNSPETSSRTSGAPVTTAASS	|
TANSLGSHTV	UANSLGSHUV	P16150	102	111	HATSHPAVPITANSLGSHTVT	|
TANSLGSHTV	UANSLGSHUV	P16150	102	111	TANSLGSHTVTGGTITTNSPE	|
TPHATSHPAVPI	UPHAUSHPAVPI	P16150	90	101	SIKMSSVPQETPHATSHPAVP	|
TPHATSHPAVPI	UPHAUSHPAVPI	P16150	90	101	HATSHPAVPITANSLGSHTVT	|
TEPSATEALSMEPTTKR	UEPSAUEALSMEPUTKR	Q14242	213	229	TPLAAMEALSTEPSATEALSM	|
TGSPLPEPTTYQEVSIK	UGXPLPEPUTYQEVSIK	P16150	66	82	SPLWTSIGASTGSPLPEPTTY	|
STAPSSQETVQPTSPATALR	XTAPSSQETVQPUSPATALR	O00592	265	284	QQTSSQMPASSTAPSSQETVQ	|
SKANEILASVKAT	XKANEILASVKAU	O00592	47	59	DTAQQSTVPTSKANEILASVK	|
SKANEILASVKAT	XKANEILASVKAU	O00592	47	59	NEILASVKATTLGVSSDSPGT	|
MHLATSRTPASLSGPT	MHLAUSRUPASLSGPU	Q8WXI7.3	98	113	TTTRTPDTSTMHLATSRTPAS	|
MHLATSRTPASLSGPT	MHLAUSRUPASLSGPU	Q8WXI7.3	98	113	RTPASLSGPTTASPLLVLFTI	|
TVQPTSPATALR	UVQPTXPATALR	O00592	273	284	ASSTAPSSQETVQPTSPATAL	|
STVPTSKANEILASVK	XUVPTXKANEILASVK	O00592	42	57	TIMATDTAQQSTVPTSKANEI	|
SVPQETPHATSHPAVPI	XVPQETPHAUSHPAVPI	P16150	85	101	TYQEVSIKMSSVPQETPHATS	|
SVPQETPHATSHPAVPI	XVPQETPHAUSHPAVPI	P16150	85	101	HATSHPAVPITANSLGSHTVT	|
TANSLGSHTVTGGTIT	UANSLGSHTVUGGTIU	P16150	102	117	HATSHPAVPITANSLGSHTVT	|
TANSLGSHTVTGGTIT	UANSLGSHTVUGGTIU	P16150	102	117	SHTVTGGTITTNSPETSSRTS	|
TEPSATEALSMEPTTKR	UEPSATEALSMEPUTKR	Q14242	213	229	TPLAAMEALSTEPSATEALSM	|
THRYPKTPSPTVAHESNWAK	UHRYPKUPSPUVAHESNWAK	O00592	302	321	MSSSPTAASTTHRYPKTPSPT	|
TVPTSKANEILASVKAT	UVPUSKANEILASVKAU	O00592	43	59	IMATDTAQQSTVPTSKANEIL	|
TVPTSKANEILASVKAT	UVPUSKANEILASVKAU	O00592	43	59	NEILASVKATTLGVSSDSPGT	|
THRYPKTPSPTVAHESNWAK	UHRYPKUPSPUVAHESNWAK	O00592	302	321	MSSSPTAASTTHRYPKTPSPT	|
SMEPTTKRGLFIPFSVSSVTHK	XMEPUUKRGLFIPFXVSSVTHK	Q14242	222	243	STEPSATEALSMEPTTKRGLF	|
VATPTSSGHDHLMK	VAUPUXSGHDHLMK	O00592	176	189	SPRQPTLTHPVATPTSSGHDH	|
TPLAATEAQTTR	UPLAATEAQTTR	Q14242	93	104	TQPAATEAQTTPLAATEAQTT	|
TEPSATEALSMEPTTK	UEPSATEALSMEPTTK	Q14242	213	228	TPLAAMEALSTEPSATEALSM	|
ISSSSSTVAIPGYTFTSPGMT	ISSSSSTVAIPGYTFTSPGMU	O00592	190	210	GYTFTSPGMTTTLLETVFHHV	|
DSLYLNGYNEPGPDEPPT	DSLYLNGYNEPGPDEPPU	Q8WXI7.3	674	691	NEPGPDEPPTTPKPATTFLPP	|
THGITELGPYTLDR	THGIUELGPYTLDR	Q8WXI7.3	60	73	ERLYWKLSQLTHGITELGPYT	|
ISSSSSTVAIPGYTFTSPGMT	ISSSSSUVAIPGYTFTSPGMT	O00592	190	210	GYTFTSPGMTTTLLETVFHHV	|
TGLDAGGAVTEL	UGLDAGGAVTEL	Q14242	50	61	TTVEPAARRSTGLDAGGAVTE	|
TGLDAGGAVTEL	UGLDAGGAVTEL	Q14242	50	61	LDAGGAVTELTTELANMGNLS	|
DSLYLNGYNEPGPDEPPT	DSLYLNGYNEPGPDEPPU	Q8WXI7.3	674	691	NEPGPDEPPTTPKPATTFLPP	|
LGPYSLDKDSLYLNGYNEPGPDEPPT	LGPYSLDKDSLYLNGYNEPGPDEPPU	Q8WXI7.3	666	691	NEPGPDEPPTTPKPATTFLPP	|
ISSSSSTVAIPGYTFTSPGMTT	ISSSSSUVAIPGYTFTSPGMTT	O00592	190	211	YTFTSPGMTTTLLETVFHHVS	|
TEPSATEALSMEPTTK	UEPSATEALSMEPTTK	Q14242	213	228	TPLAAMEALSTEPSATEALSM	|
TPPAAMEAQT	UPPAAMEAQU	Q14242	163	172	TAPAAMEAQTTPPAAMEAQTT	|
TPPAAMEAQT	UPPAAMEAQU	Q14242	163	172	TPPAAMEAQTTQTTAMEAQTT	|
ANEILASVKAT	ANEILASVKAU	O00592	49	59	NEILASVKATTLGVSSDSPGT	|
TPPAAMEAQT	UPPAAMEAQU	Q14242	163	172	TAPAAMEAQTTPPAAMEAQTT	|
TPPAAMEAQT	UPPAAMEAQU	Q14242	163	172	TPPAAMEAQTTQTTAMEAQTT	|
TPTLPETMSSSPTAAST	TPTLPETMSSSPUAAST	O00592	285	301	MSSSPTAASTTHRYPKTPSPT	|
TVAIPGYTFT	UVAIPGYUFU	O00592	196	205	HLMKISSSSSTVAIPGYTFTS	|
TVAIPGYTFT	UVAIPGYUFU	O00592	196	205	TVAIPGYTFTSPGMTTTLLET	|
TTPPAAMEAQ	UUPPAAMEAQ	Q14242	162	171	TTAPAAMEAQTTPPAAMEAQT	|
TTPPAAMEAQ	UUPPAAMEAQ	Q14242	162	171	TTPPAAMEAQTTQTTAMEAQT	|
ISSSSSTVAIPGYTF	ISSXSSUVAIPGYTF	O00592	190	204	STVAIPGYTFTSPGMTTTLLE	|
TEPSATEALSMEPT	UEPSAUEALSMEPU	Q14242	213	226	TPLAAMEALSTEPSATEALSM	|
TEPSATEALSMEPT	UEPSAUEALSMEPU	Q14242	213	226	ATEALSMEPTTKRGLFIPFSV	|
IKMSSVPQETPHATSHPAVPI	IKMSSVPQETPHAUSHPAVPI	P16150	81	101	PEPTTYQEVSIKMSSVPQETP	|
IKMSSVPQETPHATSHPAVPI	IKMSSVPQETPHAUSHPAVPI	P16150	81	101	HATSHPAVPITANSLGSHTVT	|
ISSSSSTVAIPGYTFTSPGMT	ISSSSSUVAIPGYTFTSPGMU	O00592	190	210	GYTFTSPGMTTTLLETVFHHV	|
TQPTGLEAQT	UQPTGLEAQU	Q14242	133	142	TPPAATEAQTTQPTGLEAQTT	|
TQPTGLEAQT	UQPTGLEAQU	Q14242	133	142	TQPTGLEAQTTAPAAMEAQTT	|
TEPSATEALSMEP	UEPSATEALSMEP	Q14242	213	225	TPLAAMEALSTEPSATEALSM	|
TEPSATEALSMEP	UEPSATEALSMEP	Q14242	213	225	SATEALSMEPTTKRGLFIPFS	|
TQPTGLEAQT	UQPTGLEAQU	Q14242	133	142	TPPAATEAQTTQPTGLEAQTT	|
TQPTGLEAQT	UQPTGLEAQU	Q14242	133	142	TQPTGLEAQTTAPAAMEAQTT	|
ANEILASVKATTLGVS	ANEILASVKAUTLGVS	O00592	49	64	SVKATTLGVSSDSPGTTTLAQ	|
TEPSATEALSMEPT	UEPSAUEALSMEPU	Q14242	213	226	TPLAAMEALSTEPSATEALSM	|
TEPSATEALSMEPT	UEPSAUEALSMEPU	Q14242	213	226	ATEALSMEPTTKRGLFIPFSV	|
RSTGLDAGGAVTELT	RSTGLDAGGAVTELU	Q14242	48	62	DAGGAVTELTTELANMGNLST	|
TAMGYHLK	UAMGYHLK	Q8WXI7.3	708	715	TFLPPLSEATTAMGYHLKTLT	|
STAPSSQETVQPTSPATALR	XTAPSSQETVQPUSPATALR	O00592	265	284	QQTSSQMPASSTAPSSQETVQ	|
STEPSATEALSMEPT	XUEPSAUEALSMEPU	Q14242	212	226	TTPLAAMEALSTEPSATEALS	|
STEPSATEALSMEPT	XUEPSAUEALSMEPU	Q14242	212	226	ATEALSMEPTTKRGLFIPFSV	|
TPPAAMEAQT	UPPAAMEAQU	Q14242	163	172	TAPAAMEAQTTPPAAMEAQTT	|
TPPAAMEAQT	UPPAAMEAQU	Q14242	163	172	TPPAAMEAQTTQTTAMEAQTT	|
TEPSATEALSMEPTTKR	UEPSATEALSMEPUTKR	Q14242	213	229	TPLAAMEALSTEPSATEALSM	|
SHPAVPITANSLGSHTV	XHPAVPIUANSLGSHUV	P16150	95	111	SVPQETPHATSHPAVPITANS	|
SHPAVPITANSLGSHTV	XHPAVPIUANSLGSHUV	P16150	95	111	TANSLGSHTVTGGTITTNSPE	|
TSEPLSSKMYT	USEPLSSKMYU	P16150	17	27	TPTSGEPLVSTSEPLSSKMYT	|
TSEPLSSKMYT	USEPLSSKMYU	P16150	17	27	SEPLSSKMYTTSITSDPKADS	|
TEPSATEALSMEPTTKR	UEPSATEALSMEPUTKR	Q14242	213	229	TPLAAMEALSTEPSATEALSM	|
SSVPQETPHA	XSVPQETPHA	P16150	84	93	TTYQEVSIKMSSVPQETPHAT	|
SSVPQETPHA	XSVPQETPHA	P16150	84	93	SSVPQETPHATSHPAVPITAN	|
TVPFRNPDENSR	UVPFRNPDENSR	P16150	223	234	MSPTTSTNASTVPFRNPDENS	|
TPPAAMEAQT	UPPAAMEAQU	Q14242	163	172	TAPAAMEAQTTPPAAMEAQTT	|
TPPAAMEAQT	UPPAAMEAQU	Q14242	163	172	TPPAAMEAQTTQTTAMEAQTT	|
TPPAAMEAQT	UPPAAMEAQU	Q14242	163	172	TAPAAMEAQTTPPAAMEAQTT	|
TPPAAMEAQT	UPPAAMEAQU	Q14242	163	172	TPPAAMEAQTTQTTAMEAQTT	|
TQPTGLEAQT	UQPTGLEAQU	Q14242	133	142	TPPAATEAQTTQPTGLEAQTT	|
TQPTGLEAQT	UQPTGLEAQU	Q14242	133	142	TQPTGLEAQTTAPAAMEAQTT	|
TQTTAMEAQT	UQTTAMEAQU	Q14242	173	182	TPPAAMEAQTTQTTAMEAQTT	|
TQTTAMEAQT	UQTTAMEAQU	Q14242	173	182	TQTTAMEAQTTAPEATEAQTT	|
SALPPSTSINEGSPLW	XALPPSUSINEGSPLW	P16150	44	59	PKADSTGDQTSALPPSTSINE	|
SALPPSTSINEGSPLW	XALPPSUSINEGSPLW	P16150	44	59	TSINEGSPLWTSIGASTGSPL	|
TAPEATEAQT	UAPEAUEAQU	Q14242	183	192	TQTTAMEAQTTAPEATEAQTT	|
TAPEATEAQT	UAPEAUEAQU	Q14242	183	192	TAPEATEAQTTQPTATEAQTT	|
MSSVPQETPHA	MSXVPQETPHA	P16150	83	93	SSVPQETPHATSHPAVPITAN	|
TTPLAAMEAL	UUPLAAMEAL	Q14242	202	211	TTQPTATEAQTTPLAAMEALS	|
TTPLAAMEAL	UUPLAAMEAL	Q14242	202	211	TTPLAAMEALSTEPSATEALS	|
TVSLETSKGT	UVSLETSKGU	P16150	154	163	GTSGPPLTMATVSLETSKGTS	|
TVSLETSKGT	UVSLETSKGU	P16150	154	163	TVSLETSKGTSGPPVTMATDS	|
TQPTGLEAQT	UQPTGLEAQU	Q14242	133	142	TPPAATEAQTTQPTGLEAQTT	|
TQPTGLEAQT	UQPTGLEAQU	Q14242	133	142	TQPTGLEAQTTAPAAMEAQTT	|
MSSVPQETPHAT	MSSVPQETPHAU	P16150	83	94	SVPQETPHATSHPAVPITANS	|
SALPPSTSINEGSPLW	XALPPSUSINEGSPLW	P16150	44	59	PKADSTGDQTSALPPSTSINE	|
SALPPSTSINEGSPLW	XALPPSUSINEGSPLW	P16150	44	59	TSINEGSPLWTSIGASTGSPL	|
TVPTSKANEILA	UVPUSKANEILA	O00592	43	54	IMATDTAQQSTVPTSKANEIL	|
TVPTSKANEILA	UVPUSKANEILA	O00592	43	54	PTSKANEILASVKATTLGVSS	|
TVPTSKANEILA	UVPUSKANEILA	O00592	43	54	IMATDTAQQSTVPTSKANEIL	|
TVPTSKANEILA	UVPUSKANEILA	O00592	43	54	PTSKANEILASVKATTLGVSS	|
STGLDAGGAV	XUGLDAGGAV	Q14242	49	58	STGLDAGGAVTELTTELANMG	|
TVPTSKANEILA	UVPUSKANEILA	O00592	43	54	IMATDTAQQSTVPTSKANEIL	|
TVPTSKANEILA	UVPUSKANEILA	O00592	43	54	PTSKANEILASVKATTLGVSS	|
TVPTSKANEILA	UVPUSKANEILA	O00592	43	54	IMATDTAQQSTVPTSKANEIL	|
TVPTSKANEILA	UVPUSKANEILA	O00592	43	54	PTSKANEILASVKATTLGVSS	|
TTPLAAMEALS	UUPLAAMEALS	Q14242	202	212	TTQPTATEAQTTPLAAMEALS	|
TTPLAAMEALS	UUPLAAMEALS	Q14242	202	212	TPLAAMEALSTEPSATEALSM	|
SALPPSTSINEGSPLWT	XALPPSUSINEGSPLWT	P16150	44	60	PKADSTGDQTSALPPSTSINE	|
SALPPSTSINEGSPLWT	XALPPSUSINEGSPLWT	P16150	44	60	SINEGSPLWTSIGASTGSPLP	|
GSLEPSSGASGPQVSSVK	GSLEPXSGASGPQVSSVK	P16150	191	208	TTGPPVTMTTGSLEPSSGASG	|
SSHSVTTDLTSTKAEHL	SSHSVTUDLTXUKAEHL	O00592	140	156	DLTSTKAEHLTTPHPTSPLSP	|
TPPAATEAQT	UPPAAUEAQU	Q14242	123	132	TPLAATEAQTTPPAATEAQTT	|
TPPAATEAQT	UPPAAUEAQU	Q14242	123	132	TPPAATEAQTTQPTGLEAQTT	|
MSSVPQETPHA	MSXVPQETPHA	P16150	83	93	SSVPQETPHATSHPAVPITAN	|
TTPLAAMEAL	UUPLAAMEAL	Q14242	202	211	TTQPTATEAQTTPLAAMEALS	|
TTPLAAMEAL	UUPLAAMEAL	Q14242	202	211	TTPLAAMEALSTEPSATEALS	|
TSHPAVPITANSLGSHTV	UXHPAVPIUANSLGSHTV	P16150	94	111	SSVPQETPHATSHPAVPITAN	|
TSHPAVPITANSLGSHTV	UXHPAVPIUANSLGSHTV	P16150	94	111	TANSLGSHTVTGGTITTNSPE	|
TPHATSHPAVPI	UPHAUSHPAVPI	P16150	90	101	SIKMSSVPQETPHATSHPAVP	|
TPHATSHPAVPI	UPHAUSHPAVPI	P16150	90	101	HATSHPAVPITANSLGSHTVT	|
TEPSATEALSMEPTTKR	UEPSATEALSMEPUTKR	Q14242	213	229	TPLAAMEALSTEPSATEALSM	|
TANSLGSHTV	UANSLGSHUV	P16150	102	111	HATSHPAVPITANSLGSHTVT	|
TANSLGSHTV	UANSLGSHUV	P16150	102	111	TANSLGSHTVTGGTITTNSPE	|
TANSLGSHTV	UANSLGSHUV	P16150	102	111	HATSHPAVPITANSLGSHTVT	|
TANSLGSHTV	UANSLGSHUV	P16150	102	111	TANSLGSHTVTGGTITTNSPE	|
TGSLEPSSGASGPQVSSVK	UGSLEPSXGASGPQVSSVK	P16150	190	208	GTTGPPVTMTTGSLEPSSGAS	|
TGSLEPSSGASGPQV	UGSLEPSXGASGPQV	P16150	190	204	GTTGPPVTMTTGSLEPSSGAS	|
TGSLEPSSGASGPQV	UGSLEPSXGASGPQV	P16150	190	204	PSSGASGPQVSSVKLSTMMSP	|
TEAQTTRLTA	UEAQUTRLTA	Q14242	98	107	TEAQTTPLAATEAQTTRLTAT	|
TEAQTTRLTA	UEAQUTRLTA	Q14242	98	107	TEAQTTRLTATEAQTTPLAAT	|
SGASGPQVSSVK	XGASGPQVSXVK	P16150	197	208	TMTTGSLEPSSGASGPQVSSV	|
TEPSATEALSMEPTTKR	UEPSAUEALSMEPUTKR	Q14242	213	229	TPLAAMEALSTEPSATEALSM	|
TVPTSKANEILASVKAT	UVPTXKANEILASVKAU	O00592	43	59	IMATDTAQQSTVPTSKANEIL	|
TVPTSKANEILASVKAT	UVPTXKANEILASVKAU	O00592	43	59	NEILASVKATTLGVSSDSPGT	|
SSVPQETPHATSHPAVPI	XSVPQETPHAUSHPAVPI	P16150	84	101	TTYQEVSIKMSSVPQETPHAT	|
SSVPQETPHATSHPAVPI	XSVPQETPHAUSHPAVPI	P16150	84	101	HATSHPAVPITANSLGSHTVT	|
TVPTSKANEILASVKAT	UVPTXKANEILASVKAU	O00592	43	59	IMATDTAQQSTVPTSKANEIL	|
TVPTSKANEILASVKAT	UVPTXKANEILASVKAU	O00592	43	59	NEILASVKATTLGVSSDSPGT	|
TTPLAAMEAL	UUPLAAMEAL	Q14242	202	211	TTQPTATEAQTTPLAAMEALS	|
TTPLAAMEAL	UUPLAAMEAL	Q14242	202	211	TTPLAAMEALSTEPSATEALS	|
TGSPLPEPTTYQEVSIK	UGXPLPEPUTYQEVSIK	P16150	66	82	SPLWTSIGASTGSPLPEPTTY	|
TGSLEPSSGASGPQVSSVK	UGSLEPSXGASGPQVSSVK	P16150	190	208	GTTGPPVTMTTGSLEPSSGAS	|
TTSITSDPKADSTGDQT	UTSITSDPKADSTGDQT	P16150	27	43	TSEPLSSKMYTTSITSDPKAD	|
TTSITSDPKADSTGDQT	UTSITSDPKADSTGDQT	P16150	27	43	PKADSTGDQTSALPPSTSINE	|
TANSLGSHTVTGGTIT	UANXLGSHTVUGGTIU	P16150	102	117	HATSHPAVPITANSLGSHTVT	|
TANSLGSHTVTGGTIT	UANXLGSHTVUGGTIU	P16150	102	117	SHTVTGGTITTNSPETSSRTS	|
THPVATPTSSGHDHLMK	UHPVAUPUSSGHDHLMK	O00592	173	189	SPLSPRQPTLTHPVATPTSSG	|
MHLATSRTPASLSGPT	MHLAUSRTPAXLSGPU	Q8WXI7.3	98	113	TTTRTPDTSTMHLATSRTPAS	|
MHLATSRTPASLSGPT	MHLAUSRTPAXLSGPU	Q8WXI7.3	98	113	RTPASLSGPTTASPLLVLFTI	|
TMATVSLET	UMAUVSLEU	P16150	151	159	TSRGTSGPPLTMATVSLETSK	|
TMATVSLET	UMAUVSLEU	P16150	151	159	LTMATVSLETSKGTSGPPVTM	|
TEPSATEALSMEPTTKR	UEPSAUEALSMEPUTKR	Q14242	213	229	TPLAAMEALSTEPSATEALSM	|
TMATVSLETSKG	UMAUVSLETXKG	P16150	151	162	TSRGTSGPPLTMATVSLETSK	|
TMATVSLETSKG	UMAUVSLETXKG	P16150	151	162	ATVSLETSKGTSGPPVTMATD	|
TANSLGSHTVTGGTIT	UANSLGSHTVTGGTIU	P16150	102	117	HATSHPAVPITANSLGSHTVT	|
TANSLGSHTVTGGTIT	UANSLGSHTVTGGTIU	P16150	102	117	SHTVTGGTITTNSPETSSRTS	|
THRYPKTPSPTVAHESNWAK	UHRYPKUPSPUVAHESNWAK	O00592	302	321	MSSSPTAASTTHRYPKTPSPT	|
TEPSATEALSMEPTTKR	UEPSATEALSMEPUTKR	Q14242	213	229	TPLAAMEALSTEPSATEALSM	|
PSSGASGPQVSSVK	PXXGASGPQVSSVK	P16150	195	208	PVTMTTGSLEPSSGASGPQVS	|
LGPYSLDKDSLYLNGYNEPGPDEPPT	LGPYSLDKDSLYLNGYNEPGPDEPPU	Q8WXI7.3	666	691	NEPGPDEPPTTPKPATTFLPP	|
ISSSSSTVAIPGYTFTSPGMT	ISSSSSTVAIPGYTFTSPGMU	O00592	190	210	GYTFTSPGMTTTLLETVFHHV	|
SKANEILASVK	XKANEILASVK	O00592	47	57	DTAQQSTVPTSKANEILASVK	|
LGPYSLDKDSLYLNGYNEPGPDEPPT	LGPYSLDKDSLYLNGYNEPGPDEPPU	Q8WXI7.3	666	691	NEPGPDEPPTTPKPATTFLPP	|
MHLATSRTPASL	MHLAUSRTPASL	Q8WXI7.3	98	109	TTTRTPDTSTMHLATSRTPAS	|
MHLATSRTPASL	MHLAUSRTPASL	Q8WXI7.3	98	109	LATSRTPASLSGPTTASPLLV	|
ISSSSSTVAIPGYTFTSPGMT	ISSSSSUVAIPGYTFTSPGMU	O00592	190	210	GYTFTSPGMTTTLLETVFHHV	|
ISSSSSTVAIPGYTFTSPGMT	ISSSSSUVAIPGYTFTSPGMU	O00592	190	210	GYTFTSPGMTTTLLETVFHHV	|
ISSSSSTVAIPGYTFT	ISSXSSTVAIPGYTFT	O00592	190	205	TVAIPGYTFTSPGMTTTLLET	|
TEPSATEALSMEP	UEPSATEALSMEP	Q14242	213	225	TPLAAMEALSTEPSATEALSM	|
TEPSATEALSMEP	UEPSATEALSMEP	Q14242	213	225	SATEALSMEPTTKRGLFIPFS	|
MHLATSRTPASL	MHLAUSRTPASL	Q8WXI7.3	98	109	TTTRTPDTSTMHLATSRTPAS	|
MHLATSRTPASL	MHLAUSRTPASL	Q8WXI7.3	98	109	LATSRTPASLSGPTTASPLLV	|
ISSSSSTVAIPGYTFTSPGMTT	ISSSSSTVAIPGYTFTSPGMTU	O00592	190	211	YTFTSPGMTTTLLETVFHHVS	|
ISSSSSTVAIPGYTFT	ISSSSSUVAIPGYTFU	O00592	190	205	TVAIPGYTFTSPGMTTTLLET	|
TPPAAMEAQT	UPPAAMEAQU	Q14242	163	172	TAPAAMEAQTTPPAAMEAQTT	|
TPPAAMEAQT	UPPAAMEAQU	Q14242	163	172	TPPAAMEAQTTQTTAMEAQTT	|
ISSSSSTVAIPGYTFT	ISSXSSTVAIPGYTFT	O00592	190	205	TVAIPGYTFTSPGMTTTLLET	|
TVPTSKANEILASVK	UVPUSKANEILASVK	O00592	43	57	IMATDTAQQSTVPTSKANEIL	|
TVPTSKANEILASVKA	UVPUSKANEILASVKA	O00592	43	58	IMATDTAQQSTVPTSKANEIL	|
TVPTSKANEILASVKA	UVPUSKANEILASVKA	O00592	43	58	ANEILASVKATTLGVSSDSPG	|
MHLATSRTPASLSGPT	MHLAUSRTPASLSGPU	Q8WXI7.3	98	113	TTTRTPDTSTMHLATSRTPAS	|
MHLATSRTPASLSGPT	MHLAUSRTPASLSGPU	Q8WXI7.3	98	113	RTPASLSGPTTASPLLVLFTI	|
FTITNLPYSQDK	FTIUNLPYSQDK	Q8WXI7.3	967	978	SSSTQHFYLNFTITNLPYSQD	|
ISSSSSTVAIPGYTFT	ISSSSSUVAIPGYTFU	O00592	190	205	TVAIPGYTFTSPGMTTTLLET	|
TTPPAAMEAQT	UUPPAAMEAQU	Q14242	162	172	TTAPAAMEAQTTPPAAMEAQT	|
TTPPAAMEAQT	UUPPAAMEAQU	Q14242	162	172	TPPAAMEAQTTQTTAMEAQTT	|
SHPAVPITANSLGSHTV	XHPAVPIUANSLGSHTV	P16150	95	111	SVPQETPHATSHPAVPITANS	|
SHPAVPITANSLGSHTV	XHPAVPIUANSLGSHTV	P16150	95	111	TANSLGSHTVTGGTITTNSPE	|
ATTLGVSSDSPGTT	ATTLGVSSDSPGTU	O00592	58	71	GVSSDSPGTTTLAQQVSGPVN	|
TEPSATEALSMEPT	UEPSAUEALSMEPU	Q14242	213	226	TPLAAMEALSTEPSATEALSM	|
TEPSATEALSMEPT	UEPSAUEALSMEPU	Q14242	213	226	ATEALSMEPTTKRGLFIPFSV	|
TQPTATEAQT	UQPTAUEAQU	Q14242	193	202	TAPEATEAQTTQPTATEAQTT	|
TQPTATEAQT	UQPTAUEAQU	Q14242	193	202	TQPTATEAQTTPLAAMEALST	|
ISSSSSTVAIPGYTF	ISSSSSUVAIPGYTF	O00592	190	204	STVAIPGYTFTSPGMTTTLLE	|
ISSSSSTVAIPGYTF	ISSXSSUVAIPGYTF	O00592	190	204	STVAIPGYTFTSPGMTTTLLE	|
TTPPAAMEAQT	UUPPAAMEAQU	Q14242	162	172	TTAPAAMEAQTTPPAAMEAQT	|
TTPPAAMEAQT	UUPPAAMEAQU	Q14242	162	172	TPPAAMEAQTTQTTAMEAQTT	|
TTPPAAMEAQ	UUPPAAMEAQ	Q14242	162	171	TTAPAAMEAQTTPPAAMEAQT	|
TTPPAAMEAQ	UUPPAAMEAQ	Q14242	162	171	TTPPAAMEAQTTQTTAMEAQT	|
TTPPAAMEAQ	UUPPAAMEAQ	Q14242	162	171	TTAPAAMEAQTTPPAAMEAQT	|
TTPPAAMEAQ	UUPPAAMEAQ	Q14242	162	171	TTPPAAMEAQTTQTTAMEAQT	|
MHLATSRTPASLSGPT	MHLAUSRTPASLSGPU	Q8WXI7.3	98	113	TTTRTPDTSTMHLATSRTPAS	|
MHLATSRTPASLSGPT	MHLAUSRTPASLSGPU	Q8WXI7.3	98	113	RTPASLSGPTTASPLLVLFTI	|
TEPSATEALSMEPT	UEPSAUEALSMEPU	Q14242	213	226	TPLAAMEALSTEPSATEALSM	|
TEPSATEALSMEPT	UEPSAUEALSMEPU	Q14242	213	226	ATEALSMEPTTKRGLFIPFSV	|
MHLATSRTPASLSGPT	MHLATSRUPASLSGPU	Q8WXI7.3	98	113	TTTRTPDTSTMHLATSRTPAS	|
MHLATSRTPASLSGPT	MHLATSRUPASLSGPU	Q8WXI7.3	98	113	RTPASLSGPTTASPLLVLFTI	|
TTPPAAMEAQT	UUPPAAMEAQU	Q14242	162	172	TTAPAAMEAQTTPPAAMEAQT	|
TTPPAAMEAQT	UUPPAAMEAQU	Q14242	162	172	TPPAAMEAQTTQTTAMEAQTT	|
GLFIPFSVSSV	GLFIPFXVSSV	Q14242	230	240	LFIPFSVSSVTHKGIPMAASN	|
STEPSATEALSMEPT	XUEPSAUEALSMEPU	Q14242	212	226	TTPLAAMEALSTEPSATEALS	|
STEPSATEALSMEPT	XUEPSAUEALSMEPU	Q14242	212	226	ATEALSMEPTTKRGLFIPFSV	|
TVPFRNPDENSR	UVPFRNPDENSR	P16150	223	234	MSPTTSTNASTVPFRNPDENS	|
TQPTGLEAQT	UQPTGLEAQU	Q14242	133	142	TPPAATEAQTTQPTGLEAQTT	|
TQPTGLEAQT	UQPTGLEAQU	Q14242	133	142	TQPTGLEAQTTAPAAMEAQTT	|
STGLDAGGAVTELT	STGLDAGGAVTELU	Q14242	49	62	DAGGAVTELTTELANMGNLST	|
TQPTGLEAQT	UQPTGLEAQU	Q14242	133	142	TPPAATEAQTTQPTGLEAQTT	|
TQPTGLEAQT	UQPTGLEAQU	Q14242	133	142	TQPTGLEAQTTAPAAMEAQTT	|
TQPTGLEAQT	UQPTGLEAQU	Q14242	133	142	TPPAATEAQTTQPTGLEAQTT	|
TQPTGLEAQT	UQPTGLEAQU	Q14242	133	142	TQPTGLEAQTTAPAAMEAQTT	|
TVPFRNPDENSR	UVPFRNPDENSR	P16150	223	234	MSPTTSTNASTVPFRNPDENS	|
SSVPQETPHA	XSVPQETPHA	P16150	84	93	TTYQEVSIKMSSVPQETPHAT	|
SSVPQETPHA	XSVPQETPHA	P16150	84	93	SSVPQETPHATSHPAVPITAN	|
TANSLGSHTV	UANSLGSHUV	P16150	102	111	HATSHPAVPITANSLGSHTVT	|
TANSLGSHTV	UANSLGSHUV	P16150	102	111	TANSLGSHTVTGGTITTNSPE	|
TPPAAMEAQT	UPPAAMEAQU	Q14242	163	172	TAPAAMEAQTTPPAAMEAQTT	|
TPPAAMEAQT	UPPAAMEAQU	Q14242	163	172	TPPAAMEAQTTQTTAMEAQTT	|
TEPSATEALSMEPTTKR	UEPSATEALSMEPUTKR	Q14242	213	229	TPLAAMEALSTEPSATEALSM	|
MHLATSRTPASLSGPT	MHLAUSRTPASLSGPU	Q8WXI7.3	98	113	TTTRTPDTSTMHLATSRTPAS	|
MHLATSRTPASLSGPT	MHLAUSRTPASLSGPU	Q8WXI7.3	98	113	RTPASLSGPTTASPLLVLFTI	|
TEALSMEPTTKR	UEALSMEPUTKR	Q14242	218	229	MEALSTEPSATEALSMEPTTK	|
TEPSATEALSMEPTTKR	UEPSATEALSMEPUTKR	Q14242	213	229	TPLAAMEALSTEPSATEALSM	|
TEALSMEPTTKR	UEALSMEPUTKR	Q14242	218	229	MEALSTEPSATEALSMEPTTK	|
TANSLGSHTV	UANSLGSHUV	P16150	102	111	HATSHPAVPITANSLGSHTVT	|
TANSLGSHTV	UANSLGSHUV	P16150	102	111	TANSLGSHTVTGGTITTNSPE	|
STGLDAGGAVTELT	STGLDAGGAVTELU	Q14242	49	62	DAGGAVTELTTELANMGNLST	|
TTGSLEPSSGASGPQVS	UTGSLEPSXGASGPQVS	P16150	189	205	TGTTGPPVTMTTGSLEPSSGA	|
TTGSLEPSSGASGPQVS	UTGSLEPSXGASGPQVS	P16150	189	205	SSGASGPQVSSVKLSTMMSPT	|
TVPTSKANEILA	UVPUSKANEILA	O00592	43	54	IMATDTAQQSTVPTSKANEIL	|
TVPTSKANEILA	UVPUSKANEILA	O00592	43	54	PTSKANEILASVKATTLGVSS	|
IKMSSVPQETPHATSHPAVPI	IKMSSVPQETPHAUSHPAVPI	P16150	81	101	PEPTTYQEVSIKMSSVPQETP	|
IKMSSVPQETPHATSHPAVPI	IKMSSVPQETPHAUSHPAVPI	P16150	81	101	HATSHPAVPITANSLGSHTVT	|
MSSVPQETPHA	MSXVPQETPHA	P16150	83	93	SSVPQETPHATSHPAVPITAN	|
TEAQTTPLAAMEAL	UEAQUUPLAAMEAL	Q14242	198	211	TEAQTTQPTATEAQTTPLAAM	|
TEAQTTPLAAMEAL	UEAQUUPLAAMEAL	Q14242	198	211	TTPLAAMEALSTEPSATEALS	|
TEAQTTPLAAMEAL	UEAQUUPLAAMEAL	Q14242	198	211	TEAQTTQPTATEAQTTPLAAM	|
TEAQTTPLAAMEAL	UEAQUUPLAAMEAL	Q14242	198	211	TTPLAAMEALSTEPSATEALS	|
TEAQTTPLAAMEAL	UEAQUUPLAAMEAL	Q14242	198	211	TEAQTTQPTATEAQTTPLAAM	|
TEAQTTPLAAMEAL	UEAQUUPLAAMEAL	Q14242	198	211	TTPLAAMEALSTEPSATEALS	|
TTYQEVSIKM	UTYQEVXIKM	P16150	74	83	ASTGSPLPEPTTYQEVSIKMS	|
TTYQEVSIKM	UTYQEVXIKM	P16150	74	83	TTYQEVSIKMSSVPQETPHAT	|
TVEPAARRSTGLDAGGAVTEL	UVEPAARRSTGLDAGGAVTEL	Q14242	41	61	LTGPGTPESTTVEPAARRSTG	|
TVEPAARRSTGLDAGGAVTEL	UVEPAARRSTGLDAGGAVTEL	Q14242	41	61	LDAGGAVTELTTELANMGNLS	|
TTYQEVSIKM	UTYQEVXIKM	P16150	74	83	ASTGSPLPEPTTYQEVSIKMS	|
TTYQEVSIKM	UTYQEVXIKM	P16150	74	83	TTYQEVSIKMSSVPQETPHAT	|
TVPTSKANEILASVKAT	UVPTXKANEILASVKAU	O00592	43	59	IMATDTAQQSTVPTSKANEIL	|
TVPTSKANEILASVKAT	UVPTXKANEILASVKAU	O00592	43	59	NEILASVKATTLGVSSDSPGT	|
TQTTAMEAQT	UQTTAMEAQU	Q14242	173	182	TPPAAMEAQTTQTTAMEAQTT	|
TQTTAMEAQT	UQTTAMEAQU	Q14242	173	182	TQTTAMEAQTTAPEATEAQTT	|
TDSAAMEIQT	UDSAAMEIQU	Q14242	73	82	TELANMGNLSTDSAAMEIQTT	|
TDSAAMEIQT	UDSAAMEIQU	Q14242	73	82	TDSAAMEIQTTQPAATEAQTT	|
TVPTSKANEILA	UVPUSKANEILA	O00592	43	54	IMATDTAQQSTVPTSKANEIL	|
TVPTSKANEILA	UVPUSKANEILA	O00592	43	54	PTSKANEILASVKATTLGVSS	|
SKANEILASVKAT	XKANEILASVKAU	O00592	47	59	DTAQQSTVPTSKANEILASVK	|
SKANEILASVKAT	XKANEILASVKAU	O00592	47	59	NEILASVKATTLGVSSDSPGT	|
ATTLGVSSDSPGTT	ATULGVSSDSPGTU	O00592	58	71	GVSSDSPGTTTLAQQVSGPVN	|
SALPPSTSINEGSPLW	XALPPSUSINEGSPLW	P16150	44	59	PKADSTGDQTSALPPSTSINE	|
SALPPSTSINEGSPLW	XALPPSUSINEGSPLW	P16150	44	59	TSINEGSPLWTSIGASTGSPL	|
TTPLAAMEAL	UUPLAAMEAL	Q14242	202	211	TTQPTATEAQTTPLAAMEALS	|
TTPLAAMEAL	UUPLAAMEAL	Q14242	202	211	TTPLAAMEALSTEPSATEALS	|
STGLDAGGAVTELT	STGLDAGGAVTELU	Q14242	49	62	DAGGAVTELTTELANMGNLST	|
TEPSATEALSMEPTTKR	UEPSATEALSMEPUTKR	Q14242	213	229	TPLAAMEALSTEPSATEALSM	|
TNLPYSQDKAQPGTTNYQHHHHHH	UNLPYSQDKAQPGTTNYQHHHHHH	Q8WXI7.3	970	993	TQHFYLNFTITNLPYSQDKAQ	|
SGASGPQVSSVK	XGASGPQVSXVK	P16150	197	208	TMTTGSLEPSSGASGPQVSSV	|
MSSVPQETPHA	MSXVPQETPHA	P16150	83	93	SSVPQETPHATSHPAVPITAN	|
MSSVPQETPHATSHPAVPI	MSXVPQETPHAUSHPAVPI	P16150	83	101	HATSHPAVPITANSLGSHTVT	|
SSHSVTTDLTSTKAEHLT	SSHSVTTDLTSUKAEHLU	O00592	140	157	LTSTKAEHLTTPHPTSPLSPR	|
TANSLGSHTV	UANSLGSHUV	P16150	102	111	HATSHPAVPITANSLGSHTVT	|
TANSLGSHTV	UANSLGSHUV	P16150	102	111	TANSLGSHTVTGGTITTNSPE	|
TANSLGSHTV	UANXLGSHUV	P16150	102	111	HATSHPAVPITANSLGSHTVT	|
TANSLGSHTV	UANXLGSHUV	P16150	102	111	TANSLGSHTVTGGTITTNSPE	|
THPVATPTSSGHDHLMK	UHPVAUPUSSGHDHLMK	O00592	173	189	SPLSPRQPTLTHPVATPTSSG	|
SSVPQETPHATSHPAVPI	XSVPQETPHAUSHPAVPI	P16150	84	101	TTYQEVSIKMSSVPQETPHAT	|
SSVPQETPHATSHPAVPI	XSVPQETPHAUSHPAVPI	P16150	84	101	HATSHPAVPITANSLGSHTVT	|
TGSPLPEPTTYQEVSIK	UGSPLPEPUTYQEVSIK	P16150	66	82	SPLWTSIGASTGSPLPEPTTY	|
TQTTAMEAQT	UQTTAMEAQU	Q14242	173	182	TPPAAMEAQTTQTTAMEAQTT	|
TQTTAMEAQT	UQTTAMEAQU	Q14242	173	182	TQTTAMEAQTTAPEATEAQTT	|
TTPLAAMEAL	UUPLAAMEAL	Q14242	202	211	TTQPTATEAQTTPLAAMEALS	|
TTPLAAMEAL	UUPLAAMEAL	Q14242	202	211	TTPLAAMEALSTEPSATEALS	|
TANSLGSHTV	UANXLGSHUV	P16150	102	111	HATSHPAVPITANSLGSHTVT	|
TANSLGSHTV	UANXLGSHUV	P16150	102	111	TANSLGSHTVTGGTITTNSPE	|
TANSLGSHTV	UANSLGSHUV	P16150	102	111	HATSHPAVPITANSLGSHTVT	|
TANSLGSHTV	UANSLGSHUV	P16150	102	111	TANSLGSHTVTGGTITTNSPE	|
TEPSATEALSMEPTTKR	UEPSATEALSMEPUTKR	Q14242	213	229	TPLAAMEALSTEPSATEALSM	|
MHLATSRTPASLSGPT	MHLAUSRTPASLSGPU	Q8WXI7.3	98	113	TTTRTPDTSTMHLATSRTPAS	|
MHLATSRTPASLSGPT	MHLAUSRTPASLSGPU	Q8WXI7.3	98	113	RTPASLSGPTTASPLLVLFTI	|
TSHPAVPITANSLGSHTVTGGTIT	USHPAVPITANSLGSHTVTGGTIU	P16150	94	117	SSVPQETPHATSHPAVPITAN	|
TSHPAVPITANSLGSHTVTGGTIT	USHPAVPITANSLGSHTVTGGTIU	P16150	94	117	SHTVTGGTITTNSPETSSRTS	|
TGSLEPSSGASGPQVSSVKL	UGSLEPSXGASGPQVSSVKL	P16150	190	209	GTTGPPVTMTTGSLEPSSGAS	|
TGSLEPSSGASGPQVSSVKL	UGSLEPSXGASGPQVSSVKL	P16150	190	209	SGPQVSSVKLSTMMSPTTSTN	|
TQTTAMEAQT	UQTTAMEAQU	Q14242	173	182	TPPAAMEAQTTQTTAMEAQTT	|
TQTTAMEAQT	UQTTAMEAQU	Q14242	173	182	TQTTAMEAQTTAPEATEAQTT	|
TVPTSKANEILASVKAT	UVPUSKANEILASVKAU	O00592	43	59	IMATDTAQQSTVPTSKANEIL	|
TVPTSKANEILASVKAT	UVPUSKANEILASVKAU	O00592	43	59	NEILASVKATTLGVSSDSPGT	|
GSLEPSSGASGPQVSSVK	GSLEPXSGASGPQVSSVK	P16150	191	208	TTGPPVTMTTGSLEPSSGASG	|
SALPPSTSINEGSPLW	XALPPSUSINEGSPLW	P16150	44	59	PKADSTGDQTSALPPSTSINE	|
SALPPSTSINEGSPLW	XALPPSUSINEGSPLW	P16150	44	59	TSINEGSPLWTSIGASTGSPL	|
TANSLGSHTV	UANSLGSHUV	P16150	102	111	HATSHPAVPITANSLGSHTVT	|
TANSLGSHTV	UANSLGSHUV	P16150	102	111	TANSLGSHTVTGGTITTNSPE	|
SHPAVPITANSLGSHTV	XHPAVPITANSLGSHUV	P16150	95	111	SVPQETPHATSHPAVPITANS	|
SHPAVPITANSLGSHTV	XHPAVPITANSLGSHUV	P16150	95	111	TANSLGSHTVTGGTITTNSPE	|
TVPTSKANEILASVKAT	UVPTXKANEILASVKAU	O00592	43	59	IMATDTAQQSTVPTSKANEIL	|
TVPTSKANEILASVKAT	UVPTXKANEILASVKAU	O00592	43	59	NEILASVKATTLGVSSDSPGT	|
TSHPAVPITANSLGSHTV	USHPAVPIUANSLGSHUV	P16150	94	111	SSVPQETPHATSHPAVPITAN	|
TSHPAVPITANSLGSHTV	USHPAVPIUANSLGSHUV	P16150	94	111	TANSLGSHTVTGGTITTNSPE	|
TEPSATEALSMEPTTKR	UEPSAUEALSMEPUTKR	Q14242	213	229	TPLAAMEALSTEPSATEALSM	|
THPVATPTSSGHDHLMK	UHPVAUPUSSGHDHLMK	O00592	173	189	SPLSPRQPTLTHPVATPTSSG	|
TGSLEPSSGASGPQVSSVKLS	UGSLEPSXGASGPQVSSVKLS	P16150	190	210	GTTGPPVTMTTGSLEPSSGAS	|
TGSLEPSSGASGPQVSSVKLS	UGSLEPSXGASGPQVSSVKLS	P16150	190	210	GPQVSSVKLSTMMSPTTSTNA	|
TMATVSLET	UMAUVSLET	P16150	151	159	TSRGTSGPPLTMATVSLETSK	|
TMATVSLET	UMAUVSLET	P16150	151	159	LTMATVSLETSKGTSGPPVTM	|
TEPSATEALSMEPTTKR	UEPSATEALSMEPUTKR	Q14242	213	229	TPLAAMEALSTEPSATEALSM	|
MSSVPQETPHA	MSXVPQETPHA	P16150	83	93	SSVPQETPHATSHPAVPITAN	|
TVPTSKANEILASVKAT	UVPUSKANEILASVKAU	O00592	43	59	IMATDTAQQSTVPTSKANEIL	|
TVPTSKANEILASVKAT	UVPUSKANEILASVKAU	O00592	43	59	NEILASVKATTLGVSSDSPGT	|
SVPQETPHATSHPAVPI	XVPQETPHAUSHPAVPI	P16150	85	101	TYQEVSIKMSSVPQETPHATS	|
SVPQETPHATSHPAVPI	XVPQETPHAUSHPAVPI	P16150	85	101	HATSHPAVPITANSLGSHTVT	|
SKANEILASVKAT	XKANEILASVKAU	O00592	47	59	DTAQQSTVPTSKANEILASVK	|
SKANEILASVKAT	XKANEILASVKAU	O00592	47	59	NEILASVKATTLGVSSDSPGT	|
SMEPTTKRGLFIPFSVSSVTHK	XMEPUUKRGLFIPFXVSSVTHK	Q14242	222	243	STEPSATEALSMEPTTKRGLF	|
THRYPKTPSPTVAHESNWAK	UHRYPKUPSPUVAHESNWAK	O00592	302	321	MSSSPTAASTTHRYPKTPSPT	|
THRYPKTPSPTVAHESNWAK	UHRYPKUPSPUVAHESNWAK	O00592	302	321	MSSSPTAASTTHRYPKTPSPT	|
LGPYSLDKDSLYLNGYNEPGPDEPPT	LGPYSLDKDSLYLNGYNEPGPDEPPU	Q8WXI7.3	666	691	NEPGPDEPPTTPKPATTFLPP	|
ISSSSSTVAIPGYTFTSPGMT	ISSSSSTVAIPGYTFTSPGMU	O00592	190	210	GYTFTSPGMTTTLLETVFHHV	|
MHLATSRTPA	MHLAUSRTPA	Q8WXI7.3	98	107	TTTRTPDTSTMHLATSRTPAS	|
MHLATSRTPA	MHLAUSRTPA	Q8WXI7.3	98	107	MHLATSRTPASLSGPTTASPL	|
ISSSSSTVAIPGYTFTSPGM	ISSSSSUVAIPGYTFTSPGM	O00592	190	209	PGYTFTSPGMTTTLLETVFHH	|
LGPYSLDKDSLYLNGYNEPGPDEPPT	LGPYSLDKDSLYLNGYNEPGPDEPPU	Q8WXI7.3	666	691	NEPGPDEPPTTPKPATTFLPP	|
TSINEGSPLW	USINEGSPLW	P16150	50	59	GDQTSALPPSTSINEGSPLWT	|
TSINEGSPLW	USINEGSPLW	P16150	50	59	TSINEGSPLWTSIGASTGSPL	|
[truncated: 4,542 more rows]

## Sheet: W149A_Rep1_24h
BaseSequence	MappedMod	Uniprot	StartResidue	StopResidue	SequenceWindow	|	Protein	Count		Position	P10	P9	P8	P7	P6	P5	P4	P3	P2	P1	P1'	P2'	P3'	P4'	P5'	P6'	P7'	P8'	P9'	P10'	P11'
TGSLEPSSGASGPQVSSVK	UGSLEPSSGASGPQVSSVK	P16150	190	208	GTTGPPVTMTTGSLEPSSGAS	|	P16150	860		Scount	263	156	35	30	63	138	149	25	26	83	305	112	83	197	88	131	69	113	49	221	133
TGSLEPSSGASGPQVSSVK	UGSLEPSSGASGPQVSSVK	P16150	190	208	GTTGPPVTMTTGSLEPSSGAS	|	Q14242	987		Xcount	65	51	15	8	4	34	34	21	3	53	301	8	38	10	36	16	25	22	7	51	11
TGSLEPSSGASGPQVSSVK	UGSLEPSSGASGPQVSSVK	P16150	190	208	GTTGPPVTMTTGSLEPSSGAS	|	O00592	204		Tcount	293	178	100	92	172	165	176	52	94	564	790	38	34	180	121	448	151	89	74	340	243
TGSLEPSSGASGPQVSSVK	UGSLEPSSGASGPQVSSVK	P16150	190	208	GTTGPPVTMTTGSLEPSSGAS	|	Q8WXI7.3	118		Ucount	280	142	31	50	121	85	92	12	25	549	782	34	17	51	112	350	128	73	65	275	201
TGSLEPSSGASGPQVSSVK	UGSLEPXSGASGPQVSSVK	P16150	190	208	GTTGPPVTMTTGSLEPSSGAS	|	sum	2169		TotalCount	986	991	1007	1015	1015	1015	1015	1015	1015	1015	1154	1154	1154	1154	1154	1148	1131	1120	1084	1029	851
TGSLEPSSGASGPQVSSVK	UGSLEPXSGASGPQVSSVK	P16150	190	208	GTTGPPVTMTTGSLEPSSGAS	|				% glycosylated	62.0504	57.7844	34.0741	47.541	53.1915	39.2739	38.7692	42.8571	23.3333	93.0448	98.9041	28	47.0085	16.1804	70.8134	63.2124	69.5455	47.0297	58.5366	58.1105	56.383
TQTTAMEAQTTAPEATEAQT	UQTTAMEAQTTAPEATEAQT	Q14242	173	192	TPPAAMEAQTTQTTAMEAQTT	|
TQTTAMEAQTTAPEATEAQT	UQTTAMEAQTTAPEATEAQT	Q14242	173	192	TAPEATEAQTTQPTATEAQTT	|				O-glycan counts
TEPSATEALSMEPTTKR	UEPSATEALSMEPTTKR	Q14242	213	229	TPLAAMEALSTEPSATEALSM	|				H1N1	32	53	12	12	38	38	50	20	15	194	244	8	20	24	10	51	65	53	24	32	23
TGSLEPSSGASGPQVSSVK	UGXLEPSSGASGPQVSSVK	P16150	190	208	GTTGPPVTMTTGSLEPSSGAS	|				H1N1A1	44	31	9	3	26	14	40	8	3	79	206	2	18	16	24	80	45	14	7	41	15
TTGSLEPSSGASGPQVSSVK	UTGSLEPSSGASGPQVSSVK	P16150	189	208	TGTTGPPVTMTTGSLEPSSGA	|				H1N1A1G1	8	11	0	0	2	1	0	0	0	1	1	0	0	1	1	0	6	3	6	2	0
TGSLEPSSGASGPQVSSVK	UGSLEPSXGASGPQVSSVK	P16150	190	208	GTTGPPVTMTTGSLEPSSGAS	|				H1N1A2	26	16	6	0	5	2	1	0	0	20	0	1	2	3	15	23	20	4	10	8	10
TGSLEPSSGASGPQVSSVK	UGSLEPXXGASGPQVSSVK	P16150	190	208	GTTGPPVTMTTGSLEPSSGAS	|				H1N1G1	8	9	1	1	2	1	6	0	0	8	18	0	3	3	3	0	10	7	2	0	6
TPLAAMEALSTEPSATEALSMEPTTKR	UPLAAMEALSUEPSATEALSMEPUTKR	Q14242	203	229	TQPTATEAQTTPLAAMEALST	|				H1N1G2	1	4	0	0	0	0	0	0	0	0	0	0	0	0	0	2	0	0	0	0	0
TPLAAMEALSTEPSATEALSMEPTTKR	UPLAAMEALSUEPSATEALSMEPUTKR	Q14242	203	229	TQPTATEAQTTPLAAMEALST	|				H1N2	0	0	1	0	0	0	0	0	0	0	2	0	0	0	0	3	0	0	0	0	0
TPLAAMEALSTEPSATEALSMEPTTKR	UPLAAMEALSUEPSATEALSMEPUTKR	Q14242	203	229	TQPTATEAQTTPLAAMEALST	|				H1N2A1	12	5	1	0	2	2	0	0	0	6	0	2	0	0	3	27	0	0	4	9	8
TPLAAMEALSTEPSATEALSMEPTTKR	UPLAAMEALSUEPSATEALSMEPUTKR	Q14242	203	229	TQPTATEAQTTPLAAMEALST	|				H1N2G1	0	0	0	0	0	0	0	0	0	0	0	0	0	0	1	1	0	0	0	0	0
SMEPTTKRGLFIPFSVSSVTHK	XMEPUUKRGLFIPFSVSSVTHK	Q14242	222	243	STEPSATEALSMEPTTKRGLF	|				H2N2	0	2	1	1	4	0	1	0	1	0	2	0	0	0	1	4	0	0	1	2	0
TPLAAMEALSTEPSATEALSMEPTTKR	UPLAAMEALSUEPSAUEALSMEPUTKR	Q14242	203	229	TQPTATEAQTTPLAAMEALST	|				H2N2A1	7	5	2	0	1	0	0	0	0	7	0	0	2	0	5	23	0	2	0	4	3
SMEPTTKRGLFIPFSVSSVTHK	XMEPUUKRGLFIPFSVSSVTHK	Q14242	222	243	STEPSATEALSMEPTTKRGLF	|				H2N2A1F1	0	0	0	0	0	0	1	0	0	0	1	1	0	0	0	0	1	1	0	0	0
TEPSATEALSMEPTTKR	UEPSATEALSMEPTTKR	Q14242	213	229	TPLAAMEALSTEPSATEALSM	|				H2N2A1G1	0	0	0	0	0	0	0	0	0	0	0	0	0	0	0	0	0	0	0	1	0
TQPTATEAQTTPLAAMEALSTEPSATEALSMEPTTKR	UQPTATEAQTTPLAAMEALSTEPSATEALSMEPTTKR	Q14242	193	229	TAPEATEAQTTQPTATEAQTT	|				H2N2A1G1F1	0	0	0	0	0	0	0	0	0	0	0	0	0	0	0	0	0	1	0	1	0
SMEPTTKRGLFIPFSVSSVTHK	XMEPUUKRGLFIPFSVSSVTHK	Q14242	222	243	STEPSATEALSMEPTTKRGLF	|				H2N2A2	0	2	0	0	0	0	2	0	0	0	0	0	0	0	1	5	0	0	0	0	0
THRYPKTPSPTVAHESNWAK	UHRYPKUPSPUVAHESNWAK	O00592	302	321	MSSSPTAASTTHRYPKTPSPT	|				H2N2A2F1	0	4	0	0	0	0	0	0	3	3	0	0	0	0	0	5	0	0	0	2	0
THRYPKTPSPTVAHESNWAK	UHRYPKUPSPUVAHESNWAK	O00592	302	321	MSSSPTAASTTHRYPKTPSPT	|				H2N2G1	0	0	0	0	0	0	0	0	0	0	0	0	0	0	1	0	0	0	0	0	0
TGSLEPSSGASGPQVSSVK	UGSLEPSXGASGPQVSSVK	P16150	190	208	GTTGPPVTMTTGSLEPSSGAS	|				H2N2G2	0	0	0	0	0	0	0	0	0	0	0	0	1	0	0	0	0	0	0	0	0
TQPTATEAQTTPLAAMEALSTEPSATEALSMEPTTKR	UQPTATEAQUUPLAAMEALSTEPSATEALSMEPTTKR	Q14242	193	229	TAPEATEAQTTQPTATEAQTT	|				N1	127	44	5	37	39	61	25	5	6	284	608	28	9	12	81	140	6	10	18	223	142
TQTTAMEAQTTAPEATEAQT	UQTTAMEAQUTAPEAUEAQU	Q14242	173	192	TPPAAMEAQTTQTTAMEAQTT	|				N1A1	0	6	0	0	0	0	0	0	0	0	1	0	0	2	2	2	0	0	0	1	5
TQTTAMEAQTTAPEATEAQT	UQTTAMEAQUTAPEAUEAQU	Q14242	173	192	TAPEATEAQTTQPTATEAQTT	|													sum	602	1083
TVPTSKANEILASVK	UVPUSKANEILASVK	O00592	43	57	IMATDTAQQSTVPTSKANEIL	|
THPVATPTSSGHDHLMK	UHPVAUPUSSGHDHLMK	O00592	173	189	SPLSPRQPTLTHPVATPTSSG	|
TQPTATEAQTTPLAAMEALS	UQPTAUEAQUUPLAAMEALS	Q14242	193	212	TAPEATEAQTTQPTATEAQTT	|
TQPTATEAQTTPLAAMEALS	UQPTAUEAQUUPLAAMEALS	Q14242	193	212	TPLAAMEALSTEPSATEALSM	|
TEAQTTPLAAMEALS	UEAQUUPLAAMEALX	Q14242	198	212	TEAQTTQPTATEAQTTPLAAM	|
TEAQTTPLAAMEALS	UEAQUUPLAAMEALX	Q14242	198	212	TPLAAMEALSTEPSATEALSM	|
TQPTATEAQTTPLAAMEALSTEPSATEALSMEPTTKR	UQPTATEAQTTPLAAMEALSTEPSATEALSMEPTTKR	Q14242	193	229	TAPEATEAQTTQPTATEAQTT	|
TVPTSKANEILASVK	UVPUSKANEILASVK	O00592	43	57	IMATDTAQQSTVPTSKANEIL	|
TQPTATEAQTTPLAAMEALS	UQPTATEAQUUPLAAMEALS	Q14242	193	212	TAPEATEAQTTQPTATEAQTT	|
TQPTATEAQTTPLAAMEALS	UQPTATEAQUUPLAAMEALS	Q14242	193	212	TPLAAMEALSTEPSATEALSM	|
TQPTATEAQTTPLAAMEALS	UQPTAUEAQUUPLAAMEALS	Q14242	193	212	TAPEATEAQTTQPTATEAQTT	|
TQPTATEAQTTPLAAMEALS	UQPTAUEAQUUPLAAMEALS	Q14242	193	212	TPLAAMEALSTEPSATEALSM	|
TTGSLEPSSGASGPQVSSVK	UTGSLEPSXGASGPQVSSVK	P16150	189	208	TGTTGPPVTMTTGSLEPSSGA	|
TPLAAMEALSTEPSATEALSMEPTTKR	UPLAAMEALSUEPSATEALSMEPUTKR	Q14242	203	229	TQPTATEAQTTPLAAMEALST	|
TAPAAMEAQTTPPAAMEAQT	UAPAAMEAQUUPPAAMEAQU	Q14242	153	172	TAPAAMEAQTTAPAAMEAQTT	|
TAPAAMEAQTTPPAAMEAQT	UAPAAMEAQUUPPAAMEAQU	Q14242	153	172	TPPAAMEAQTTQTTAMEAQTT	|
TEAQTTPLAAMEALS	UEAQUUPLAAMEALX	Q14242	198	212	TEAQTTQPTATEAQTTPLAAM	|
TEAQTTPLAAMEALS	UEAQUUPLAAMEALX	Q14242	198	212	TPLAAMEALSTEPSATEALSM	|
TQPTATEAQTTPLAAMEALS	UQPTATEAQUUPLAAMEALX	Q14242	193	212	TAPEATEAQTTQPTATEAQTT	|
TQPTATEAQTTPLAAMEALS	UQPTATEAQUUPLAAMEALX	Q14242	193	212	TPLAAMEALSTEPSATEALSM	|
SMEPTTKRGLFIPFSVSSVTHK	XMEPUUKRGLFIPFSVSSVTHK	Q14242	222	243	STEPSATEALSMEPTTKRGLF	|
SHPAVPITANSLGSH	XHPAVPIUANSLGSH	P16150	95	109	SVPQETPHATSHPAVPITANS	|
SHPAVPITANSLGSH	XHPAVPIUANSLGSH	P16150	95	109	PITANSLGSHTVTGGTITTNS	|
TAPAAMEAQTTPPAAMEAQ	UAPAAMEAQUUPPAAMEAQ	Q14242	153	171	TAPAAMEAQTTAPAAMEAQTT	|
TAPAAMEAQTTPPAAMEAQ	UAPAAMEAQUUPPAAMEAQ	Q14242	153	171	TTPPAAMEAQTTQTTAMEAQT	|
SMEPTTKRGLFIPFSVSSVTHK	XMEPUUKRGLFIPFSVSSVTHK	Q14242	222	243	STEPSATEALSMEPTTKRGLF	|
SMEPTTKRGLFIPFSVSSVTHK	XMEPUUKRGLFIPFXVSSVTHK	Q14242	222	243	STEPSATEALSMEPTTKRGLF	|
THRYPKTPSPTVAHESNWAK	UHRYPKUPSPUVAHESNWAK	O00592	302	321	MSSSPTAASTTHRYPKTPSPT	|
SMEPTTKRGLFIPFSVSSVTHK	XMEPUUKRGLFIPFXVSSVTHK	Q14242	222	243	STEPSATEALSMEPTTKRGLF	|
ISSSSSTVAIPGYTFTSPGMT	ISSSSSTVAIPGYTFTSPGMU	O00592	190	210	GYTFTSPGMTTTLLETVFHHV	|
SHPAVPITANSLGSH	XHPAVPIUANSLGSH	P16150	95	109	SVPQETPHATSHPAVPITANS	|
SHPAVPITANSLGSH	XHPAVPIUANSLGSH	P16150	95	109	PITANSLGSHTVTGGTITTNS	|
SHPAVPITANSLGSH	XHPAVPIUANSLGSH	P16150	95	109	SVPQETPHATSHPAVPITANS	|
SHPAVPITANSLGSH	XHPAVPIUANSLGSH	P16150	95	109	PITANSLGSHTVTGGTITTNS	|
SHPAVPITANSLGSH	XHPAVPIUANSLGSH	P16150	95	109	SVPQETPHATSHPAVPITANS	|
SHPAVPITANSLGSH	XHPAVPIUANSLGSH	P16150	95	109	PITANSLGSHTVTGGTITTNS	|
TEPSATEALSMEPTTK	UEPSAUEALSMEPUTK	Q14242	213	228	TPLAAMEALSTEPSATEALSM	|
TPLAAMEALSTEPSATEALSMEPTTKR	UPLAAMEALSUEPSATEALSMEPUTKR	Q14242	203	229	TQPTATEAQTTPLAAMEALST	|
TPLAAMEALSTEPSATEALSMEPTTKR	UPLAAMEALSUEPSATEALSMEPUTKR	Q14242	203	229	TQPTATEAQTTPLAAMEALST	|
TQPTATEAQTTPLAAMEAL	UQPTAUEAQUUPLAAMEAL	Q14242	193	211	TAPEATEAQTTQPTATEAQTT	|
TQPTATEAQTTPLAAMEAL	UQPTAUEAQUUPLAAMEAL	Q14242	193	211	TTPLAAMEALSTEPSATEALS	|
THPVATPTSSGHDHLMK	UHPVAUPUSSGHDHLMK	O00592	173	189	SPLSPRQPTLTHPVATPTSSG	|
TPLAAMEALSTEPSATEALSMEPTTKR	UPLAAMEALSUEPSATEALSMEPUTKR	Q14242	203	229	TQPTATEAQTTPLAAMEALST	|
TQPTATEAQTTPLAAMEALS	UQPTAUEAQUUPLAAMEALS	Q14242	193	212	TAPEATEAQTTQPTATEAQTT	|
TQPTATEAQTTPLAAMEALS	UQPTAUEAQUUPLAAMEALS	Q14242	193	212	TPLAAMEALSTEPSATEALSM	|
TQPTATEAQTTPLAAMEALS	UQPTAUEAQUUPLAAMEALS	Q14242	193	212	TAPEATEAQTTQPTATEAQTT	|
TQPTATEAQTTPLAAMEALS	UQPTAUEAQUUPLAAMEALS	Q14242	193	212	TPLAAMEALSTEPSATEALSM	|
SMEPTTKRGLFIPFSVSSVTHK	XMEPUUKRGLFIPFSVSSVTHK	Q14242	222	243	STEPSATEALSMEPTTKRGLF	|
SMEPTTKRGLFIPFSVSSVTHK	XMEPUUKRGLFIPFXVSSVTHK	Q14242	222	243	STEPSATEALSMEPTTKRGLF	|
SMEPTTKRGLFIPFSVSSVTHK	XMEPUUKRGLFIPFXVSSVTHK	Q14242	222	243	STEPSATEALSMEPTTKRGLF	|
SMEPTTKRGLFIPFSVSSVTHK	XMEPUUKRGLFIPFXVSSVTHK	Q14242	222	243	STEPSATEALSMEPTTKRGLF	|
TPLAAMEALSTEPSATEAL	UPLAAMEALSUEPSATEAL	Q14242	203	221	TQPTATEAQTTPLAAMEALST	|
TPLAAMEALSTEPSATEAL	UPLAAMEALSUEPSATEAL	Q14242	203	221	STEPSATEALSMEPTTKRGLF	|
TAPAAMEAQTTPPAAMEAQT	UAPAAMEAQUUPPAAMEAQU	Q14242	153	172	TAPAAMEAQTTAPAAMEAQTT	|
TAPAAMEAQTTPPAAMEAQT	UAPAAMEAQUUPPAAMEAQU	Q14242	153	172	TPPAAMEAQTTQTTAMEAQTT	|
TEPSATEALSMEPTTKR	UEPSATEALSMEPUTKR	Q14242	213	229	TPLAAMEALSTEPSATEALSM	|
TEPSATEALSMEPTTKR	UEPSATEALSMEPUTKR	Q14242	213	229	TPLAAMEALSTEPSATEALSM	|
TQTTAMEAQTTAPEATEAQT	UQTTAMEAQUTAPEAUEAQU	Q14242	173	192	TPPAAMEAQTTQTTAMEAQTT	|
TQTTAMEAQTTAPEATEAQT	UQTTAMEAQUTAPEAUEAQU	Q14242	173	192	TAPEATEAQTTQPTATEAQTT	|
TVPTSKANEILASVK	UVPTXKANEILASVK	O00592	43	57	IMATDTAQQSTVPTSKANEIL	|
TQPTATEAQTTPLAAMEALS	UQPTATEAQUUPLAAMEALS	Q14242	193	212	TAPEATEAQTTQPTATEAQTT	|
TQPTATEAQTTPLAAMEALS	UQPTATEAQUUPLAAMEALS	Q14242	193	212	TPLAAMEALSTEPSATEALSM	|
LGPYSLDKDSLYLNGYNEPGPDEPPTTPKPAT	LGPYSLDKDSLYLNGYNEPGPDEPPUUPKPAU	Q8WXI7.3	666	697	EPPTTPKPATTFLPPLSEATT	|
TGSLEPSSGASGPQVSSVK	UGXLEPSSGASGPQVSSVK	P16150	190	208	GTTGPPVTMTTGSLEPSSGAS	|
TTAPEATEAQTTQPTATEAQT	UTAPEATEAQTUQPTATEAQU	Q14242	182	202	TTQTTAMEAQTTAPEATEAQT	|
TTAPEATEAQTTQPTATEAQT	UTAPEATEAQTUQPTATEAQU	Q14242	182	202	TQPTATEAQTTPLAAMEALST	|
TTKRGLFIPFSVSSVTHK	UUKRGLFIPFSVSSVTHK	Q14242	226	243	SATEALSMEPTTKRGLFIPFS	|
TEPSATEALSMEPTTKR	UEPSATEALSMEPUTKR	Q14242	213	229	TPLAAMEALSTEPSATEALSM	|
TEPSATEALSMEPTTKR	UEPSATEALSMEPUTKR	Q14242	213	229	TPLAAMEALSTEPSATEALSM	|
TEPSATEALSMEPTTKR	UEPSATEALXMEPUTKR	Q14242	213	229	TPLAAMEALSTEPSATEALSM	|
THPVATPTSSGHDHLMK	UHPVAUPUSSGHDHLMK	O00592	173	189	SPLSPRQPTLTHPVATPTSSG	|
TAPAAMEAQTTPPAAMEAQT	UAPAAMEAQUUPPAAMEAQU	Q14242	153	172	TAPAAMEAQTTAPAAMEAQTT	|
TAPAAMEAQTTPPAAMEAQT	UAPAAMEAQUUPPAAMEAQU	Q14242	153	172	TPPAAMEAQTTQTTAMEAQTT	|
TAPAAMEAQTTPPAAMEAQT	UAPAAMEAQUUPPAAMEAQU	Q14242	153	172	TAPAAMEAQTTAPAAMEAQTT	|
TAPAAMEAQTTPPAAMEAQT	UAPAAMEAQUUPPAAMEAQU	Q14242	153	172	TPPAAMEAQTTQTTAMEAQTT	|
TAPAAMEAQTTPPAAMEAQT	UAPAAMEAQUUPPAAMEAQU	Q14242	153	172	TAPAAMEAQTTAPAAMEAQTT	|
TAPAAMEAQTTPPAAMEAQT	UAPAAMEAQUUPPAAMEAQU	Q14242	153	172	TPPAAMEAQTTQTTAMEAQTT	|
TEPSATEALSMEPTTKR	UEPSATEALSMEPUTKR	Q14242	213	229	TPLAAMEALSTEPSATEALSM	|
TQPTATEAQTTPLAAMEALS	UQPTATEAQUUPLAAMEALS	Q14242	193	212	TAPEATEAQTTQPTATEAQTT	|
TQPTATEAQTTPLAAMEALS	UQPTATEAQUUPLAAMEALS	Q14242	193	212	TPLAAMEALSTEPSATEALSM	|
TAPAAMEAQTTPPAAMEAQT	UAPAAMEAQUUPPAAMEAQU	Q14242	153	172	TAPAAMEAQTTAPAAMEAQTT	|
TAPAAMEAQTTPPAAMEAQT	UAPAAMEAQUUPPAAMEAQU	Q14242	153	172	TPPAAMEAQTTQTTAMEAQTT	|
SMEPTTKRGLFIPFSVSSVTHK	XMEPUUKRGLFIPFXVSSVTHK	Q14242	222	243	STEPSATEALSMEPTTKRGLF	|
SMEPTTKRGLFIPFSVSSVTHK	XMEPUUKRGLFIPFXVSSVTHK	Q14242	222	243	STEPSATEALSMEPTTKRGLF	|
ASTVPFRNPDENSR	ASUVPFRNPDENSR	P16150	221	234	TMMSPTTSTNASTVPFRNPDE	|
TEPSATEALSMEPTTKR	UEPSATEALSMEPUTKR	Q14242	213	229	TPLAAMEALSTEPSATEALSM	|
ASTVPFRNPDENSR	ASUVPFRNPDENSR	P16150	221	234	TMMSPTTSTNASTVPFRNPDE	|
TEPSATEALSMEPTTKR	UEPSATEALSMEPUTKR	Q14242	213	229	TPLAAMEALSTEPSATEALSM	|
TPLAAMEALSTEPSATEAL	UPLAAMEALSUEPSAUEAL	Q14242	203	221	TQPTATEAQTTPLAAMEALST	|
TPLAAMEALSTEPSATEAL	UPLAAMEALSUEPSAUEAL	Q14242	203	221	STEPSATEALSMEPTTKRGLF	|
TEPSATEALSMEPTTKR	UEPSAUEALXMEPUTKR	Q14242	213	229	TPLAAMEALSTEPSATEALSM	|
TGSLEPSSGASGPQVSSVK	UGSLEPXSGASGPQVXSVK	P16150	190	208	GTTGPPVTMTTGSLEPSSGAS	|
TGSLEPSSGASGPQVSSVK	UGSLEPSXGASGPQVSXVK	P16150	190	208	GTTGPPVTMTTGSLEPSSGAS	|
TEPSATEALSMEPTTKR	UEPSAUEALSMEPUTKR	Q14242	213	229	TPLAAMEALSTEPSATEALSM	|
TEAQTTPLAAMEALS	UEAQUUPLAAMEALX	Q14242	198	212	TEAQTTQPTATEAQTTPLAAM	|
TEAQTTPLAAMEALS	UEAQUUPLAAMEALX	Q14242	198	212	TPLAAMEALSTEPSATEALSM	|
TEPSATEALSMEPTTKR	UEPSAUEALSMEPUTKR	Q14242	213	229	TPLAAMEALSTEPSATEALSM	|
SMEPTTKRGLFIPFSVSSVTHK	XMEPUUKRGLFIPFSVSSVTHK	Q14242	222	243	STEPSATEALSMEPTTKRGLF	|
TEPSATEALSMEPTTKR	UEPSAUEALSMEPUUKR	Q14242	213	229	TPLAAMEALSTEPSATEALSM	|
SMEPTTKRGLFIPFSVSSVTHK	XMEPUUKRGLFIPFXVSSVTHK	Q14242	222	243	STEPSATEALSMEPTTKRGLF	|
ASTVPFRNPDENSR	ASUVPFRNPDENSR	P16150	221	234	TMMSPTTSTNASTVPFRNPDE	|
RSTGLDAGGAVTELT	RSUGLDAGGAVTELU	Q14242	48	62	DAGGAVTELTTELANMGNLST	|
TQPTATEAQTTPLAAMEALS	UQPTAUEAQUUPLAAMEALS	Q14242	193	212	TAPEATEAQTTQPTATEAQTT	|
TQPTATEAQTTPLAAMEALS	UQPTAUEAQUUPLAAMEALS	Q14242	193	212	TPLAAMEALSTEPSATEALSM	|
TEPSATEALSMEPTTKR	UEPSAUEALSMEPUTKR	Q14242	213	229	TPLAAMEALSTEPSATEALSM	|
TAPAAMEAQTTPPAAMEAQT	UAPAAMEAQUUPPAAMEAQT	Q14242	153	172	TAPAAMEAQTTAPAAMEAQTT	|
TAPAAMEAQTTPPAAMEAQT	UAPAAMEAQUUPPAAMEAQT	Q14242	153	172	TPPAAMEAQTTQTTAMEAQTT	|
TQPTATEAQTTPLAAMEALS	UQPTATEAQUUPLAAMEALS	Q14242	193	212	TAPEATEAQTTQPTATEAQTT	|
TQPTATEAQTTPLAAMEALS	UQPTATEAQUUPLAAMEALS	Q14242	193	212	TPLAAMEALSTEPSATEALSM	|
TQPTATEAQTTPLAAMEALS	UQPTATEAQUUPLAAMEALS	Q14242	193	212	TAPEATEAQTTQPTATEAQTT	|
TQPTATEAQTTPLAAMEALS	UQPTATEAQUUPLAAMEALS	Q14242	193	212	TPLAAMEALSTEPSATEALSM	|
TQPAATEAQTTPLAA	UQPAAUEAQUUPLAA	Q14242	83	97	TDSAAMEIQTTQPAATEAQTT	|
TQPAATEAQTTPLAA	UQPAAUEAQUUPLAA	Q14242	83	97	TEAQTTPLAATEAQTTRLTAT	|
SMEPTTKRGLFIPFSVSSVTHK	XMEPUUKRGLFIPFXVSSVTHK	Q14242	222	243	STEPSATEALSMEPTTKRGLF	|
SMEPTTKRGLFIPFSVSSVTHK	XMEPUUKRGLFIPFXVSSVTHK	Q14242	222	243	STEPSATEALSMEPTTKRGLF	|
LGPYSLDKDSLYLNGYNEPGPDEPPT	LGPYSLDKDSLYLNGYNEPGPDEPPU	Q8WXI7.3	666	691	NEPGPDEPPTTPKPATTFLPP	|
ISSSSSTVAIPGYTFTSPGMT	ISSSSSTVAIPGYTFTSPGMU	O00592	190	210	GYTFTSPGMTTTLLETVFHHV	|
TVPFRNPDENSR	UVPFRNPDENSR	P16150	223	234	MSPTTSTNASTVPFRNPDENS	|
TSHPAVPITANSLGSH	USHPAVPIUANSLGSH	P16150	94	109	SSVPQETPHATSHPAVPITAN	|
TSHPAVPITANSLGSH	USHPAVPIUANSLGSH	P16150	94	109	PITANSLGSHTVTGGTITTNS	|
TEPSATEALSMEPTTKR	UEPSATEALSMEPTTKR	Q14242	213	229	TPLAAMEALSTEPSATEALSM	|
TPLAAMEALSTEPSATEAL	UPLAAMEALSUEPSATEAL	Q14242	203	221	TQPTATEAQTTPLAAMEALST	|
TPLAAMEALSTEPSATEAL	UPLAAMEALSUEPSATEAL	Q14242	203	221	STEPSATEALSMEPTTKRGLF	|
TQPTGLEAQTTAPAAMEAQT	UQPTGLEAQUTAPAAMEAQU	Q14242	133	152	TPPAATEAQTTQPTGLEAQTT	|
TQPTGLEAQTTAPAAMEAQT	UQPTGLEAQUTAPAAMEAQU	Q14242	133	152	TAPAAMEAQTTAPAAMEAQTT	|
TVPTSKANEILASVK	UVPTXKANEILASVK	O00592	43	57	IMATDTAQQSTVPTSKANEIL	|
TEPSATEALSMEPTTKR	UEPSATEALSMEPUTKR	Q14242	213	229	TPLAAMEALSTEPSATEALSM	|
TGSPLPEPTTYQEVSIK	UGSPLPEPUTYQEVSIK	P16150	66	82	SPLWTSIGASTGSPLPEPTTY	|
TEPSATEALSMEPTTKR	UEPSAUEALSMEPUTKR	Q14242	213	229	TPLAAMEALSTEPSATEALSM	|
TAPAAMEAQTTAPAAMEAQT	UAPAAMEAQUUAPAAMEAQU	Q14242	143	162	TQPTGLEAQTTAPAAMEAQTT	|
TAPAAMEAQTTAPAAMEAQT	UAPAAMEAQUUAPAAMEAQU	Q14242	143	162	TAPAAMEAQTTPPAAMEAQTT	|
TQPTATEAQTTPLAAMEAL	UQPTAUEAQUUPLAAMEAL	Q14242	193	211	TAPEATEAQTTQPTATEAQTT	|
TQPTATEAQTTPLAAMEAL	UQPTAUEAQUUPLAAMEAL	Q14242	193	211	TTPLAAMEALSTEPSATEALS	|
TEPSATEALSMEPTTKR	UEPSAUEALSMEPUTKR	Q14242	213	229	TPLAAMEALSTEPSATEALSM	|
RSTGLDAGGAVTELT	RSUGLDAGGAVUELU	Q14242	48	62	DAGGAVTELTTELANMGNLST	|
SSHSVTTDLTSTKAEHLT	SSHSVTTDLTXUKAEHLU	O00592	140	157	LTSTKAEHLTTPHPTSPLSPR	|
SMEPTTKRGLFIPFSVSSVTHK	XMEPUUKRGLFIPFXVSSVTHK	Q14242	222	243	STEPSATEALSMEPTTKRGLF	|
ASTVPFRNPDENSR	ASUVPFRNPDENSR	P16150	221	234	TMMSPTTSTNASTVPFRNPDE	|
SALPPSTSINEGSPLWTSIGAS	XALPPSTSINEGSPLWTSIGAS	P16150	44	65	PKADSTGDQTSALPPSTSINE	|
SALPPSTSINEGSPLWTSIGAS	XALPPSTSINEGSPLWTSIGAS	P16150	44	65	SPLWTSIGASTGSPLPEPTTY	|
TEPSATEALSMEPTTK	UEPSATEALXMEPUTK	Q14242	213	228	TPLAAMEALSTEPSATEALSM	|
TVPTSKANEILASVK	UVPTXKANEILASVK	O00592	43	57	IMATDTAQQSTVPTSKANEIL	|
TEPSATEALSMEPTTKR	UEPSAUEALSMEPUTKR	Q14242	213	229	TPLAAMEALSTEPSATEALSM	|
TQPTATEAQTTPLAAMEALS	UQPTATEAQUUPLAAMEALX	Q14242	193	212	TAPEATEAQTTQPTATEAQTT	|
TQPTATEAQTTPLAAMEALS	UQPTATEAQUUPLAAMEALX	Q14242	193	212	TPLAAMEALSTEPSATEALSM	|
TEPSATEALSMEPTTKR	UEPSATEALSMEPUTKR	Q14242	213	229	TPLAAMEALSTEPSATEALSM	|
TEAQTTPLAAMEALS	UEAQUUPLAAMEALS	Q14242	198	212	TEAQTTQPTATEAQTTPLAAM	|
TEAQTTPLAAMEALS	UEAQUUPLAAMEALS	Q14242	198	212	TPLAAMEALSTEPSATEALSM	|
SMEPTTKRGLFIPFSVSSVTHK	XMEPUUKRGLFIPFSVSSVTHK	Q14242	222	243	STEPSATEALSMEPTTKRGLF	|
TTGSLEPSSGASGPQVSSVK	UUGSLEPSSGASGPQVSSVK	P16150	189	208	TGTTGPPVTMTTGSLEPSSGA	|
TEPSATEALSMEPTTKR	UEPSAUEALSMEPUUKR	Q14242	213	229	TPLAAMEALSTEPSATEALSM	|
LGPYSLDKDSLYLNGYNEPGPDEPPT	LGPYSLDKDSLYLNGYNEPGPDEPPU	Q8WXI7.3	666	691	NEPGPDEPPTTPKPATTFLPP	|
ISSSSSTVAIPGYTFTSPGMT	ISSSSSUVAIPGYTFTSPGMU	O00592	190	210	GYTFTSPGMTTTLLETVFHHV	|
TVPFRNPDENSR	UVPFRNPDENSR	P16150	223	234	MSPTTSTNASTVPFRNPDENS	|
TQPTATEAQTTPLAAMEALSTEPSATEALSMEPTTKR	UQPTATEAQTTPLAAMEALSTEPSATEALSMEPTTKR	Q14242	193	229	TAPEATEAQTTQPTATEAQTT	|
MSSVPQETPHAT	MSSVPQETPHAU	P16150	83	94	SVPQETPHATSHPAVPITANS	|
ISSSSSTVAIPGYTF	ISSSSSUVAIPGYTF	O00592	190	204	STVAIPGYTFTSPGMTTTLLE	|
SSHSVTTDLTSTKAEHLT	SSHSVTUDLTSUKAEHLU	O00592	140	157	LTSTKAEHLTTPHPTSPLSPR	|
TGSPLPEPTTYQEVSIK	UGXPLPEPUTYQEVSIK	P16150	66	82	SPLWTSIGASTGSPLPEPTTY	|
TEPSATEALSMEPTTKR	UEPSAUEALSMEPUTKR	Q14242	213	229	TPLAAMEALSTEPSATEALSM	|
TQPAATEAQTTPLAA	UQPAAUEAQUUPLAA	Q14242	83	97	TDSAAMEIQTTQPAATEAQTT	|
TQPAATEAQTTPLAA	UQPAAUEAQUUPLAA	Q14242	83	97	TEAQTTPLAATEAQTTRLTAT	|
TQPTATEAQTTPLAAMEAL	UQPTAUEAQUUPLAAMEAL	Q14242	193	211	TAPEATEAQTTQPTATEAQTT	|
TQPTATEAQTTPLAAMEAL	UQPTAUEAQUUPLAAMEAL	Q14242	193	211	TTPLAAMEALSTEPSATEALS	|
TQPTATEAQTTPLAAMEALS	UQPTAUEAQUUPLAAMEALS	Q14242	193	212	TAPEATEAQTTQPTATEAQTT	|
TQPTATEAQTTPLAAMEALS	UQPTAUEAQUUPLAAMEALS	Q14242	193	212	TPLAAMEALSTEPSATEALSM	|
TEALSMEPTTKRGLFIPFSVSSVTHK	UEALSMEPUUKRGLFIPFXVSSVTHK	Q14242	218	243	MEALSTEPSATEALSMEPTTK	|
LGPYSLDKDSLYLNGYNEPGPDEPPTTPKPAT	LGPYSLDKDSLYLNGYNEPGPDEPPUUPKPAU	Q8WXI7.3	666	697	EPPTTPKPATTFLPPLSEATT	|
SMEPTTKRGLFIPFSVSSVTHK	XMEPUUKRGLFIPFXVSSVTHK	Q14242	222	243	STEPSATEALSMEPTTKRGLF	|
THRYPKTPSPTVAHESNWAK	UHRYPKUPSPUVAHESNWAK	O00592	302	321	MSSSPTAASTTHRYPKTPSPT	|
ISSSSSTVAIPGYTFTSPGMT	ISSSSSTVAIPGYTFTSPGMU	O00592	190	210	GYTFTSPGMTTTLLETVFHHV	|
TQTTAMEAQTTAPEATEAQT	UQTTAMEAQTTAPEATEAQT	Q14242	173	192	TPPAAMEAQTTQTTAMEAQTT	|
TQTTAMEAQTTAPEATEAQT	UQTTAMEAQTTAPEATEAQT	Q14242	173	192	TAPEATEAQTTQPTATEAQTT	|
TVPFRNPDENSR	UVPFRNPDENSR	P16150	223	234	MSPTTSTNASTVPFRNPDENS	|
SSHSVTTDLTSTKAEHL	SSHSVTUDLTXUKAEHL	O00592	140	156	DLTSTKAEHLTTPHPTSPLSP	|
TAPAAMEAQTTPPAAMEAQT	UAPAAMEAQUUPPAAMEAQU	Q14242	153	172	TAPAAMEAQTTAPAAMEAQTT	|
TAPAAMEAQTTPPAAMEAQT	UAPAAMEAQUUPPAAMEAQU	Q14242	153	172	TPPAAMEAQTTQTTAMEAQTT	|
TQPTGLEAQT	UQPTGLEAQU	Q14242	133	142	TPPAATEAQTTQPTGLEAQTT	|
TQPTGLEAQT	UQPTGLEAQU	Q14242	133	142	TQPTGLEAQTTAPAAMEAQTT	|
TEPSATEALSMEPTTKR	UEPSATEALSMEPUTKR	Q14242	213	229	TPLAAMEALSTEPSATEALSM	|
TVPTSKANEILASVK	UVPTXKANEILASVK	O00592	43	57	IMATDTAQQSTVPTSKANEIL	|
TAPAAMEAQTTPPAAMEAQT	UAPAAMEAQUUPPAAMEAQT	Q14242	153	172	TAPAAMEAQTTAPAAMEAQTT	|
TAPAAMEAQTTPPAAMEAQT	UAPAAMEAQUUPPAAMEAQT	Q14242	153	172	TPPAAMEAQTTQTTAMEAQTT	|
TGSLEPSSGASGPQVSSVK	UGSLEPSXGASGPQVSXVK	P16150	190	208	GTTGPPVTMTTGSLEPSSGAS	|
LGPYSLDKDSLYLNGYNEPGPDEPPTTPKPAT	LGPYSLDKDSLYLNGYNEPGPDEPPUUPKPAU	Q8WXI7.3	666	697	EPPTTPKPATTFLPPLSEATT	|
LGPYSLDKDSLYLNGYNEPGPDEPPTTPKPAT	LGPYSLDKDSLYLNGYNEPGPDEPPUUPKPAU	Q8WXI7.3	666	697	EPPTTPKPATTFLPPLSEATT	|
TPLAAMEALSTEPSATEALSMEPTTKR	UPLAAMEALSUEPSAUEALSMEPUTKR	Q14242	203	229	TQPTATEAQTTPLAAMEALST	|
TEALSMEPTTKRGLFIPFSVSSVTHK	UEALSMEPUUKRGLFIPFXVSSVTHK	Q14242	218	243	MEALSTEPSATEALSMEPTTK	|
TSHPAVPITANSLGSHTVTGGTIT	USHPAVPIUANSLGSHTVUGGTIU	P16150	94	117	SSVPQETPHATSHPAVPITAN	|
TSHPAVPITANSLGSHTVTGGTIT	USHPAVPIUANSLGSHTVUGGTIU	P16150	94	117	SHTVTGGTITTNSPETSSRTS	|
LGPYSLDKDSLYLNGYNEPGPDEPPTTPKPAT	LGPYSLDKDSLYLNGYNEPGPDEPPUUPKPAU	Q8WXI7.3	666	697	EPPTTPKPATTFLPPLSEATT	|
LGPYSLDKDSLYLNGYNEPGPDEPPTTPKPAT	LGPYSLDKDSLYLNGYNEPGPDEPPUUPKPAU	Q8WXI7.3	666	697	EPPTTPKPATTFLPPLSEATT	|
THRYPKTPSPTVAHESNWAK	UHRYPKUPSPUVAHESNWAK	O00592	302	321	MSSSPTAASTTHRYPKTPSPT	|
SMEPTTKRGLFIPFSVSSVTHK	XMEPUUKRGLFIPFSVSSVTHK	Q14242	222	243	STEPSATEALSMEPTTKRGLF	|
ISSSSSTVAIPGYTFTSPGMT	ISSSSSTVAIPGYTFTSPGMU	O00592	190	210	GYTFTSPGMTTTLLETVFHHV	|
ISSSSSTVAIPGYTFTSPGMT	ISSSSSUVAIPGYTFTSPGMU	O00592	190	210	GYTFTSPGMTTTLLETVFHHV	|
TTKRGLFIPFSVSSVTHK	UUKRGLFIPFSVSSVTHK	Q14242	226	243	SATEALSMEPTTKRGLFIPFS	|
SALPPSTSINEGSPLW	XALPPSUSINEGSPLW	P16150	44	59	PKADSTGDQTSALPPSTSINE	|
SALPPSTSINEGSPLW	XALPPSUSINEGSPLW	P16150	44	59	TSINEGSPLWTSIGASTGSPL	|
TEPSATEALSMEPTTKR	UEPSATEALSMEPUTKR	Q14242	213	229	TPLAAMEALSTEPSATEALSM	|
TEPSATEALSMEPTTKR	UEPSATEALSMEPUTKR	Q14242	213	229	TPLAAMEALSTEPSATEALSM	|
TEPSATEALSMEPTTKR	UEPSATEALSMEPUTKR	Q14242	213	229	TPLAAMEALSTEPSATEALSM	|
TQTTAMEAQTTAPEATEAQT	UQTTAMEAQUTAPEAUEAQU	Q14242	173	192	TPPAAMEAQTTQTTAMEAQTT	|
TQTTAMEAQTTAPEATEAQT	UQTTAMEAQUTAPEAUEAQU	Q14242	173	192	TAPEATEAQTTQPTATEAQTT	|
THPVATPTSSGHDHLMK	UHPVATPUSSGHDHLMK	O00592	173	189	SPLSPRQPTLTHPVATPTSSG	|
TQPTATEAQTTPLAAMEALSTEPSATEALSMEPTTKR	UQPTATEAQUUPLAAMEALSTEPSATEALSMEPTTKR	Q14242	193	229	TAPEATEAQTTQPTATEAQTT	|
TEPSATEALSMEPTTKR	UEPSAUEALXMEPUTKR	Q14242	213	229	TPLAAMEALSTEPSATEALSM	|
TEPSATEALSMEPTTKR	UEPSAUEALXMEPUTKR	Q14242	213	229	TPLAAMEALSTEPSATEALSM	|
TVPTSKANEILASVK	UVPTXKANEILASVK	O00592	43	57	IMATDTAQQSTVPTSKANEIL	|
TEPSATEALSMEPTTKR	UEPSATEALSMEPUTKR	Q14242	213	229	TPLAAMEALSTEPSATEALSM	|
TQPTATEAQTTPLAAMEALS	UQPTATEAQUUPLAAMEALS	Q14242	193	212	TAPEATEAQTTQPTATEAQTT	|
TQPTATEAQTTPLAAMEALS	UQPTATEAQUUPLAAMEALS	Q14242	193	212	TPLAAMEALSTEPSATEALSM	|
TAPAAMEAQTTPPAAMEAQT	UAPAAMEAQUUPPAAMEAQU	Q14242	153	172	TAPAAMEAQTTAPAAMEAQTT	|
TAPAAMEAQTTPPAAMEAQT	UAPAAMEAQUUPPAAMEAQU	Q14242	153	172	TPPAAMEAQTTQTTAMEAQTT	|
THRYPKTPSPTVAHESNWAK	UHRYPKUPSPUVAHESNWAK	O00592	302	321	MSSSPTAASTTHRYPKTPSPT	|
ASTVPFRNPDENSR	ASUVPFRNPDENSR	P16150	221	234	TMMSPTTSTNASTVPFRNPDE	|
ISSSSSTVAIPGYTFTSPGMT	ISSSSSTVAIPGYTFTSPGMU	O00592	190	210	GYTFTSPGMTTTLLETVFHHV	|
ISSSSSTVAIPGYTFTSPGMT	ISSSSSTVAIPGYTFTSPGMU	O00592	190	210	GYTFTSPGMTTTLLETVFHHV	|
ISSSSSTVAIPGYTF	ISSSSSUVAIPGYTF	O00592	190	204	STVAIPGYTFTSPGMTTTLLE	|
TAPAAMEAQTTPPAAMEAQT	UAPAAMEAQUUPPAAMEAQU	Q14242	153	172	TAPAAMEAQTTAPAAMEAQTT	|
TAPAAMEAQTTPPAAMEAQT	UAPAAMEAQUUPPAAMEAQU	Q14242	153	172	TPPAAMEAQTTQTTAMEAQTT	|
TEPSATEALSMEPTTKR	UEPSATEALSMEPUTKR	Q14242	213	229	TPLAAMEALSTEPSATEALSM	|
ASTVPFRNPDENSR	ASUVPFRNPDENSR	P16150	221	234	TMMSPTTSTNASTVPFRNPDE	|
THPVATPTSSGHDHLMK	UHPVATPUSSGHDHLMK	O00592	173	189	SPLSPRQPTLTHPVATPTSSG	|
TVPFRNPDENSR	UVPFRNPDENSR	P16150	223	234	MSPTTSTNASTVPFRNPDENS	|
THPVATPTSSGHDHLMK	UHPVAUPUSSGHDHLMK	O00592	173	189	SPLSPRQPTLTHPVATPTSSG	|
TEAQTTPLAAMEALS	UEAQUUPLAAMEALS	Q14242	198	212	TEAQTTQPTATEAQTTPLAAM	|
TEAQTTPLAAMEALS	UEAQUUPLAAMEALS	Q14242	198	212	TPLAAMEALSTEPSATEALSM	|
TEPSATEALSMEPTTKR	UEPSAUEALSMEPUTKR	Q14242	213	229	TPLAAMEALSTEPSATEALSM	|
TPLAAMEALSTEPSATEALSMEPTTKR	UPLAAMEALSUEPSAUEALSMEPUTKR	Q14242	203	229	TQPTATEAQTTPLAAMEALST	|
SHPAVPITANSLGSHTVTGGTIT	XHPAVPIUANSLGSHTVUGGTIU	P16150	95	117	SVPQETPHATSHPAVPITANS	|
SHPAVPITANSLGSHTVTGGTIT	XHPAVPIUANSLGSHTVUGGTIU	P16150	95	117	SHTVTGGTITTNSPETSSRTS	|
TEPSATEALSMEPTTKR	UEPSAUEALXMEPUTKR	Q14242	213	229	TPLAAMEALSTEPSATEALSM	|
SMEPTTKRGLFIPFSVSSVTHK	XMEPUUKRGLFIPFXVSSVTHK	Q14242	222	243	STEPSATEALSMEPTTKRGLF	|
SMEPTTKRGLFIPFSVSSVTHK	XMEPUUKRGLFIPFXVSSVTHK	Q14242	222	243	STEPSATEALSMEPTTKRGLF	|
TEPSATEALSMEPT	UEPSAUEALSMEPU	Q14242	213	226	TPLAAMEALSTEPSATEALSM	|
TEPSATEALSMEPT	UEPSAUEALSMEPU	Q14242	213	226	ATEALSMEPTTKRGLFIPFSV	|
TPLAAMEALSTEPSA	UPLAAMEALSUEPSA	Q14242	203	217	TQPTATEAQTTPLAAMEALST	|
TPLAAMEALSTEPSA	UPLAAMEALSUEPSA	Q14242	203	217	MEALSTEPSATEALSMEPTTK	|
TVPFRNPDENSR	UVPFRNPDENSR	P16150	223	234	MSPTTSTNASTVPFRNPDENS	|
SALPPSTSINEGSPLW	XALPPSUSINEGSPLW	P16150	44	59	PKADSTGDQTSALPPSTSINE	|
SALPPSTSINEGSPLW	XALPPSUSINEGSPLW	P16150	44	59	TSINEGSPLWTSIGASTGSPL	|
ISSSSSTVAIPGYTF	ISSSSSUVAIPGYTF	O00592	190	204	STVAIPGYTFTSPGMTTTLLE	|
SALPPSTSINEGSPLW	XALPPSUSINEGSPLW	P16150	44	59	PKADSTGDQTSALPPSTSINE	|
SALPPSTSINEGSPLW	XALPPSUSINEGSPLW	P16150	44	59	TSINEGSPLWTSIGASTGSPL	|
ASTVPFRNPDENSR	ASUVPFRNPDENSR	P16150	221	234	TMMSPTTSTNASTVPFRNPDE	|
TEPSATEALSMEPT	UEPSAUEALXMEPU	Q14242	213	226	TPLAAMEALSTEPSATEALSM	|
TEPSATEALSMEPT	UEPSAUEALXMEPU	Q14242	213	226	ATEALSMEPTTKRGLFIPFSV	|
TAPAAMEAQTTPPAAMEAQT	UAPAAMEAQUUPPAAMEAQU	Q14242	153	172	TAPAAMEAQTTAPAAMEAQTT	|
TAPAAMEAQTTPPAAMEAQT	UAPAAMEAQUUPPAAMEAQU	Q14242	153	172	TPPAAMEAQTTQTTAMEAQTT	|
SKANEILASVKAT	XKANEILASVKAU	O00592	47	59	DTAQQSTVPTSKANEILASVK	|
SKANEILASVKAT	XKANEILASVKAU	O00592	47	59	NEILASVKATTLGVSSDSPGT	|
TVPTSKANEILASVK	UVPUSKANEILASVK	O00592	43	57	IMATDTAQQSTVPTSKANEIL	|
TGSLEPSSGASGPQVSSVKL	UGSLEPSXGASGPQVSSVKL	P16150	190	209	GTTGPPVTMTTGSLEPSSGAS	|
TGSLEPSSGASGPQVSSVKL	UGSLEPSXGASGPQVSSVKL	P16150	190	209	SGPQVSSVKLSTMMSPTTSTN	|
ISSSSSTVAIPGYTF	ISSSSSUVAIPGYTF	O00592	190	204	STVAIPGYTFTSPGMTTTLLE	|
TQTTAMEAQT	UQUTAMEAQU	Q14242	173	182	TPPAAMEAQTTQTTAMEAQTT	|
TQTTAMEAQT	UQUTAMEAQU	Q14242	173	182	TQTTAMEAQTTAPEATEAQTT	|
MSSVPQETPHA	MSXVPQETPHA	P16150	83	93	SSVPQETPHATSHPAVPITAN	|
TVPTSKANEILASVK	UVPUSKANEILASVK	O00592	43	57	IMATDTAQQSTVPTSKANEIL	|
TQTTAMEAQT	UQUTAMEAQU	Q14242	173	182	TPPAAMEAQTTQTTAMEAQTT	|
TQTTAMEAQT	UQUTAMEAQU	Q14242	173	182	TQTTAMEAQTTAPEATEAQTT	|
TVPFRNPDENSR	UVPFRNPDENSR	P16150	223	234	MSPTTSTNASTVPFRNPDENS	|
TEPSATEALSMEPTTKR	UEPSATEALSMEPUTKR	Q14242	213	229	TPLAAMEALSTEPSATEALSM	|
TEPSATEALSMEPTTKR	UEPSAUEALSMEPUTKR	Q14242	213	229	TPLAAMEALSTEPSATEALSM	|
TAPAAMEAQTTAPAAMEAQT	UAPAAMEAQUUAPAAMEAQU	Q14242	143	162	TQPTGLEAQTTAPAAMEAQTT	|
TAPAAMEAQTTAPAAMEAQT	UAPAAMEAQUUAPAAMEAQU	Q14242	143	162	TAPAAMEAQTTPPAAMEAQTT	|
TQPAATEAQTTPLAA	UQPAAUEAQUUPLAA	Q14242	83	97	TDSAAMEIQTTQPAATEAQTT	|
TQPAATEAQTTPLAA	UQPAAUEAQUUPLAA	Q14242	83	97	TEAQTTPLAATEAQTTRLTAT	|
TEPSATEALSMEPTTKR	UEPSAUEALSMEPUUKR	Q14242	213	229	TPLAAMEALSTEPSATEALSM	|
TPLAAMEALSTEPSATEALSMEPTTKR	UPLAAMEALSTEPSATEALSMEPTTKR	Q14242	203	229	TQPTATEAQTTPLAAMEALST	|
ISSSSSTVAIPGYTFTSPGMT	ISSSSSTVAIPGYTFTSPGMU	O00592	190	210	GYTFTSPGMTTTLLETVFHHV	|
ISSSSSTVAIPGYTFTSPGMT	ISSSSSTVAIPGYTFTSPGMU	O00592	190	210	GYTFTSPGMTTTLLETVFHHV	|
TPLAAMEALSTEPSA	UPLAAMEALSUEPSA	Q14242	203	217	TQPTATEAQTTPLAAMEALST	|
TPLAAMEALSTEPSA	UPLAAMEALSUEPSA	Q14242	203	217	MEALSTEPSATEALSMEPTTK	|
TQPTATEAQTTPLAAMEALSTEPSATEALSMEPTTKR	UQPTATEAQTTPLAAMEALSTEPSATEALSMEPTTKR	Q14242	193	229	TAPEATEAQTTQPTATEAQTT	|
SALPPSTSINEGSPLW	XALPPSUSINEGSPLW	P16150	44	59	PKADSTGDQTSALPPSTSINE	|
SALPPSTSINEGSPLW	XALPPSUSINEGSPLW	P16150	44	59	TSINEGSPLWTSIGASTGSPL	|
TEPSATEALSMEPT	UEPSAUEALSMEPU	Q14242	213	226	TPLAAMEALSTEPSATEALSM	|
TEPSATEALSMEPT	UEPSAUEALSMEPU	Q14242	213	226	ATEALSMEPTTKRGLFIPFSV	|
ISSSSSTVAIPGYTF	ISSSSSUVAIPGYTF	O00592	190	204	STVAIPGYTFTSPGMTTTLLE	|
STGLDAGGAVTELT	STGLDAGGAVTELU	Q14242	49	62	DAGGAVTELTTELANMGNLST	|
TPPAAMEAQT	UPPAAMEAQU	Q14242	163	172	TAPAAMEAQTTPPAAMEAQTT	|
TPPAAMEAQT	UPPAAMEAQU	Q14242	163	172	TPPAAMEAQTTQTTAMEAQTT	|
MSSVPQETPHA	MSXVPQETPHA	P16150	83	93	SSVPQETPHATSHPAVPITAN	|
TEAQTTPLAAMEALSTEPSATEAL	UEAQUUPLAAMEALSUEPSATEAL	Q14242	198	221	TEAQTTQPTATEAQTTPLAAM	|
TEAQTTPLAAMEALSTEPSATEAL	UEAQUUPLAAMEALSUEPSATEAL	Q14242	198	221	STEPSATEALSMEPTTKRGLF	|
MSSVPQETPHA	MSXVPQETPHA	P16150	83	93	SSVPQETPHATSHPAVPITAN	|
MSSVPQETPHAT	MSSVPQETPHAU	P16150	83	94	SVPQETPHATSHPAVPITANS	|
TEPSATEALSMEPTTKR	UEPSATEALSMEPUTKR	Q14242	213	229	TPLAAMEALSTEPSATEALSM	|
THPVATPTSSGHDHLMK	UHPVATPUSSGHDHLMK	O00592	173	189	SPLSPRQPTLTHPVATPTSSG	|
TAPEATEAQT	UAPEAUEAQU	Q14242	183	192	TQTTAMEAQTTAPEATEAQTT	|
TAPEATEAQT	UAPEAUEAQU	Q14242	183	192	TAPEATEAQTTQPTATEAQTT	|
MSSVPQETPHAT	MSXVPQETPHAU	P16150	83	94	SVPQETPHATSHPAVPITANS	|
TPLAAMEALSTEPSATEAL	UPLAAMEALSUEPSAUEAL	Q14242	203	221	TQPTATEAQTTPLAAMEALST	|
TPLAAMEALSTEPSATEAL	UPLAAMEALSUEPSAUEAL	Q14242	203	221	STEPSATEALSMEPTTKRGLF	|
TQPTATEAQTTPLAAMEALSTEPSATEALSMEPTTKR	UQPTATEAQUUPLAAMEALSTEPSATEALSMEPTTKR	Q14242	193	229	TAPEATEAQTTQPTATEAQTT	|
TTKRGLFIPFSVSSVTHK	UUKRGLFIPFXVSSVTHK	Q14242	226	243	SATEALSMEPTTKRGLFIPFS	|
TVPFRNPDENSR	UVPFRNPDENSR	P16150	223	234	MSPTTSTNASTVPFRNPDENS	|
TVPFRNPDENSR	UVPFRNPDENSR	P16150	223	234	MSPTTSTNASTVPFRNPDENS	|
TEAQTTPLAAMEALS	UEAQUUPLAAMEALX	Q14242	198	212	TEAQTTQPTATEAQTTPLAAM	|
TEAQTTPLAAMEALS	UEAQUUPLAAMEALX	Q14242	198	212	TPLAAMEALSTEPSATEALSM	|
TEPSATEALSMEPTTKR	UEPSAUEALSMEPUUKR	Q14242	213	229	TPLAAMEALSTEPSATEALSM	|
TEPSATEALSMEPTTKR	UEPSAUEALSMEPUUKR	Q14242	213	229	TPLAAMEALSTEPSATEALSM	|
TEPSATEALSMEPTTKR	TEPSAUEALXMEPUUKR	Q14242	213	229	TPLAAMEALSTEPSATEALSM	|
TEPSATEALSMEPTTKR	TEPSAUEALXMEPUUKR	Q14242	213	229	TPLAAMEALSTEPSATEALSM	|
ISSSSSTVAIPGYTFTSPGMT	ISSSSSUVAIPGYTFTSPGMU	O00592	190	210	GYTFTSPGMTTTLLETVFHHV	|
TEPSATEALSMEPT	UEPSAUEALSMEPU	Q14242	213	226	TPLAAMEALSTEPSATEALSM	|
TEPSATEALSMEPT	UEPSAUEALSMEPU	Q14242	213	226	ATEALSMEPTTKRGLFIPFSV	|
TTPPAAMEAQT	UUPPAAMEAQU	Q14242	162	172	TTAPAAMEAQTTPPAAMEAQT	|
TTPPAAMEAQT	UUPPAAMEAQU	Q14242	162	172	TPPAAMEAQTTQTTAMEAQTT	|
ISSSSSTVAIPGYTF	ISSSSSUVAIPGYTF	O00592	190	204	STVAIPGYTFTSPGMTTTLLE	|
SALPPSTSINEGSPLW	XALPPSUSINEGSPLW	P16150	44	59	PKADSTGDQTSALPPSTSINE	|
SALPPSTSINEGSPLW	XALPPSUSINEGSPLW	P16150	44	59	TSINEGSPLWTSIGASTGSPL	|
TPLAATEAQTTRLTA	UPLAAUEAQUTRLTA	Q14242	93	107	TQPAATEAQTTPLAATEAQTT	|
TPLAATEAQTTRLTA	UPLAAUEAQUTRLTA	Q14242	93	107	TEAQTTRLTATEAQTTPLAAT	|
TQPTGLEAQT	UQPTGLEAQU	Q14242	133	142	TPPAATEAQTTQPTGLEAQTT	|
TQPTGLEAQT	UQPTGLEAQU	Q14242	133	142	TQPTGLEAQTTAPAAMEAQTT	|
MSSVPQETPHA	MSXVPQETPHA	P16150	83	93	SSVPQETPHATSHPAVPITAN	|
TGLDAGGAVTELT	UGLDAGGAVUELU	Q14242	50	62	TTVEPAARRSTGLDAGGAVTE	|
TGLDAGGAVTELT	UGLDAGGAVUELU	Q14242	50	62	DAGGAVTELTTELANMGNLST	|
MSSVPQETPHAT	MSXVPQETPHAU	P16150	83	94	SVPQETPHATSHPAVPITANS	|
MSSVPQETPHA	MSXVPQETPHA	P16150	83	93	SSVPQETPHATSHPAVPITAN	|
ANEILASVKATTLGVSSD	ANEILASVKAUTLGVSSD	O00592	49	66	KATTLGVSSDSPGTTTLAQQV	|
MSSVPQETPHA	MSXVPQETPHA	P16150	83	93	SSVPQETPHATSHPAVPITAN	|
TVEPAARRSTGLDAGGAVTELT	UVEPAARRSTGLDAGGAVTELT	Q14242	41	62	LTGPGTPESTTVEPAARRSTG	|
TVEPAARRSTGLDAGGAVTELT	UVEPAARRSTGLDAGGAVTELT	Q14242	41	62	DAGGAVTELTTELANMGNLST	|
MSSVPQETPHA	MSXVPQETPHA	P16150	83	93	SSVPQETPHATSHPAVPITAN	|
TEAQTTPLAAMEALSTEPSA	UEAQUUPLAAMEALSUEPSA	Q14242	198	217	TEAQTTQPTATEAQTTPLAAM	|
TEAQTTPLAAMEALSTEPSA	UEAQUUPLAAMEALSUEPSA	Q14242	198	217	MEALSTEPSATEALSMEPTTK	|
MSSVPQETPHAT	MSXVPQETPHAU	P16150	83	94	SVPQETPHATSHPAVPITANS	|
TEAQTTPLAAMEALSTEPSA	UEAQUUPLAAMEALSUEPSA	Q14242	198	217	TEAQTTQPTATEAQTTPLAAM	|
TEAQTTPLAAMEALSTEPSA	UEAQUUPLAAMEALSUEPSA	Q14242	198	217	MEALSTEPSATEALSMEPTTK	|
TAPAAMEAQTTPPAAMEAQT	UAPAAMEAQUUPPAAMEAQU	Q14242	153	172	TAPAAMEAQTTAPAAMEAQTT	|
TAPAAMEAQTTPPAAMEAQT	UAPAAMEAQUUPPAAMEAQU	Q14242	153	172	TPPAAMEAQTTQTTAMEAQTT	|
TQPAATEAQTTPLAA	UQPAAUEAQUUPLAA	Q14242	83	97	TDSAAMEIQTTQPAATEAQTT	|
TQPAATEAQTTPLAA	UQPAAUEAQUUPLAA	Q14242	83	97	TEAQTTPLAATEAQTTRLTAT	|
LGPYSLDKDSLYLNGYNEPGPDEPPTTPKPAT	LGPYSLDKDSLYLNGYNEPGPDEPPUUPKPAU	Q8WXI7.3	666	697	EPPTTPKPATTFLPPLSEATT	|
TEPSATEALSMEPTTKR	UEPSAUEALSMEPUTKR	Q14242	213	229	TPLAAMEALSTEPSATEALSM	|
GSLEPSSGASGPQVSSVK	GSLEPXSGASGPQVSSVK	P16150	191	208	TTGPPVTMTTGSLEPSSGASG	|
THPVATPTSSGHDHLMK	UHPVAUPUSSGHDHLMK	O00592	173	189	SPLSPRQPTLTHPVATPTSSG	|
TAPAAMEAQTTPPAAMEAQT	UAPAAMEAQUUPPAAMEAQU	Q14242	153	172	TAPAAMEAQTTAPAAMEAQTT	|
TAPAAMEAQTTPPAAMEAQT	UAPAAMEAQUUPPAAMEAQU	Q14242	153	172	TPPAAMEAQTTQTTAMEAQTT	|
TQPAATEAQTTPLAA	UQPAAUEAQUUPLAA	Q14242	83	97	TDSAAMEIQTTQPAATEAQTT	|
TQPAATEAQTTPLAA	UQPAAUEAQUUPLAA	Q14242	83	97	TEAQTTPLAATEAQTTRLTAT	|
THPVATPTSSGHDHLMK	UHPVAUPUSSGHDHLMK	O00592	173	189	SPLSPRQPTLTHPVATPTSSG	|
TQPTATEAQTTPLAAMEAL	UQPTAUEAQUUPLAAMEAL	Q14242	193	211	TAPEATEAQTTQPTATEAQTT	|
TQPTATEAQTTPLAAMEAL	UQPTAUEAQUUPLAAMEAL	Q14242	193	211	TTPLAAMEALSTEPSATEALS	|
SMEPTTKRGLFIPFSVSSVTHK	XMEPUUKRGLFIPFSVSSVUHK	Q14242	222	243	STEPSATEALSMEPTTKRGLF	|
TSHPAVPITANSLGSHTVTGGTIT	USHPAVPIUANSLGSHTVUGGTIU	P16150	94	117	SSVPQETPHATSHPAVPITAN	|
TSHPAVPITANSLGSHTVTGGTIT	USHPAVPIUANSLGSHTVUGGTIU	P16150	94	117	SHTVTGGTITTNSPETSSRTS	|
SMEPTTKRGLFIPFSVSSVTHK	XMEPUUKRGLFIPFSVSSVUHK	Q14242	222	243	STEPSATEALSMEPTTKRGLF	|
SMEPTTKRGLFIPFSVSSVTHK	XMEPUUKRGLFIPFXVSSVTHK	Q14242	222	243	STEPSATEALSMEPTTKRGLF	|
TQPTATEAQTTPLAAMEALS	UQPTAUEAQTUPLAAMEALX	Q14242	193	212	TAPEATEAQTTQPTATEAQTT	|
TQPTATEAQTTPLAAMEALS	UQPTAUEAQTUPLAAMEALX	Q14242	193	212	TPLAAMEALSTEPSATEALSM	|
SMEPTTKRGLFIPFSVSSVTHK	XMEPUUKRGLFIPFXVSSVTHK	Q14242	222	243	STEPSATEALSMEPTTKRGLF	|
TSHPAVPITANSLGSHTVTGGTIT	USHPAVPIUANSLGSHTVUGGTIU	P16150	94	117	SSVPQETPHATSHPAVPITAN	|
TSHPAVPITANSLGSHTVTGGTIT	USHPAVPIUANSLGSHTVUGGTIU	P16150	94	117	SHTVTGGTITTNSPETSSRTS	|
SMEPTTKRGLFIPFSVSSVTHK	XMEPUUKRGLFIPFSVSSVTHK	Q14242	222	243	STEPSATEALSMEPTTKRGLF	|
LGPYSLDKDSLYLNGYNEPGPDEPPT	LGPYSLDKDSLYLNGYNEPGPDEPPU	Q8WXI7.3	666	691	NEPGPDEPPTTPKPATTFLPP	|
LGPYSLDKDSLYLNGYNEPGPDEPPT	LGPYSLDKDSLYLNGYNEPGPDEPPU	Q8WXI7.3	666	691	NEPGPDEPPTTPKPATTFLPP	|
TVPFRNPDENSR	UVPFRNPDENSR	P16150	223	234	MSPTTSTNASTVPFRNPDENS	|
FIPFSVSSVTHK	FIPFXVSSVTHK	Q14242	232	243	SMEPTTKRGLFIPFSVSSVTH	|
MSSVPQETPHA	MSXVPQETPHA	P16150	83	93	SSVPQETPHATSHPAVPITAN	|
TSHPAVPITANSLGSHTVTGGTITTNSPETSSR	USHPAVPITANSLGSHTVTGGTITTNSPETSSR	P16150	94	126	SSVPQETPHATSHPAVPITAN	|
ISSSSSTVAIPGYTF	ISSXSSTVAIPGYTF	O00592	190	204	STVAIPGYTFTSPGMTTTLLE	|
SALPPSTSINEGSPLWTSIGAS	XALPPSTSINEGSPLWTSIGAS	P16150	44	65	PKADSTGDQTSALPPSTSINE	|
SALPPSTSINEGSPLWTSIGAS	XALPPSTSINEGSPLWTSIGAS	P16150	44	65	SPLWTSIGASTGSPLPEPTTY	|
SALPPSTSINEGSPLW	XALPPSUSINEGSPLW	P16150	44	59	PKADSTGDQTSALPPSTSINE	|
SALPPSTSINEGSPLW	XALPPSUSINEGSPLW	P16150	44	59	TSINEGSPLWTSIGASTGSPL	|
TEPSATEALSMEPT	UEPSAUEALSMEPU	Q14242	213	226	TPLAAMEALSTEPSATEALSM	|
TEPSATEALSMEPT	UEPSAUEALSMEPU	Q14242	213	226	ATEALSMEPTTKRGLFIPFSV	|
MSSVPQETPHA	MSXVPQETPHA	P16150	83	93	SSVPQETPHATSHPAVPITAN	|
MSSVPQETPHA	MSXVPQETPHA	P16150	83	93	SSVPQETPHATSHPAVPITAN	|
MSSVPQETPHA	MSXVPQETPHA	P16150	83	93	SSVPQETPHATSHPAVPITAN	|
MSSVPQETPHAT	MSSVPQETPHAU	P16150	83	94	SVPQETPHATSHPAVPITANS	|
STGLDAGGAVTELT	STGLDAGGAVTELU	Q14242	49	62	DAGGAVTELTTELANMGNLST	|
TEPSATEALSMEPTTKR	UEPSATEALSMEPUTKR	Q14242	213	229	TPLAAMEALSTEPSATEALSM	|
TAPAAMEAQTTAPAAMEAQT	UAPAAMEAQUUAPAAMEAQU	Q14242	143	162	TQPTGLEAQTTAPAAMEAQTT	|
TAPAAMEAQTTAPAAMEAQT	UAPAAMEAQUUAPAAMEAQU	Q14242	143	162	TAPAAMEAQTTPPAAMEAQTT	|
MSSVPQETPHA	MSXVPQETPHA	P16150	83	93	SSVPQETPHATSHPAVPITAN	|
TQTTAMEAQT	UQUTAMEAQU	Q14242	173	182	TPPAAMEAQTTQTTAMEAQTT	|
TQTTAMEAQT	UQUTAMEAQU	Q14242	173	182	TQTTAMEAQTTAPEATEAQTT	|
TPLAATEAQTTRLTA	UPLAAUEAQUTRLTA	Q14242	93	107	TQPAATEAQTTPLAATEAQTT	|
TPLAATEAQTTRLTA	UPLAAUEAQUTRLTA	Q14242	93	107	TEAQTTRLTATEAQTTPLAAT	|
TPLAAMEALSTEPSATEAL	UPLAAMEALSUEPSAUEAL	Q14242	203	221	TQPTATEAQTTPLAAMEALST	|
TPLAAMEALSTEPSATEAL	UPLAAMEALSUEPSAUEAL	Q14242	203	221	STEPSATEALSMEPTTKRGLF	|
SGAPVTTAASSLET	XGAPVTUAASSLEU	P16150	128	141	TNSPETSSRTSGAPVTTAASS	|
SGAPVTTAASSLET	XGAPVTUAASSLEU	P16150	128	141	VTTAASSLETSRGTSGPPLTM	|
TEPSATEALSMEPTTKR	UEPSAUEALSMEPUTKR	Q14242	213	229	TPLAAMEALSTEPSATEALSM	|
SSHSVTTDLTSTKAEHLT	SSHSVTUDLTSUKAEHLU	O00592	140	157	LTSTKAEHLTTPHPTSPLSPR	|
TQPTGLEAQTTAPAAMEAQT	UQPTGLEAQUUAPAAMEAQU	Q14242	133	152	TPPAATEAQTTQPTGLEAQTT	|
TQPTGLEAQTTAPAAMEAQT	UQPTGLEAQUUAPAAMEAQU	Q14242	133	152	TAPAAMEAQTTAPAAMEAQTT	|
TEPSATEALSMEPTTKR	UEPSAUEALSMEPUTKR	Q14242	213	229	TPLAAMEALSTEPSATEALSM	|
MSSVPQETPHAT	MSXVPQETPHAU	P16150	83	94	SVPQETPHATSHPAVPITANS	|
TEPSATEALSMEPTTKR	UEPSAUEALSMEPUTKR	Q14242	213	229	TPLAAMEALSTEPSATEALSM	|
SMEPTTKRGLFIPFSVSSVTHK	XMEPUUKRGLFIPFXVSSVTHK	Q14242	222	243	STEPSATEALSMEPTTKRGLF	|
SMEPTTKRGLFIPFSVSSVTHK	XMEPUUKRGLFIPFXVSSVTHK	Q14242	222	243	STEPSATEALSMEPTTKRGLF	|
SMEPTTKRGLFIPFSVSSVTHK	XMEPTUKRGLFIPFXVSSVUHK	Q14242	222	243	STEPSATEALSMEPTTKRGLF	|
THRYPKTPSPTVAHESNWAK	UHRYPKUPSPUVAHESNWAK	O00592	302	321	MSSSPTAASTTHRYPKTPSPT	|
SMEPTTKRGLFIPFSVSSVTHK	XMEPUUKRGLFIPFXVSSVTHK	Q14242	222	243	STEPSATEALSMEPTTKRGLF	|
ISSSSSTVAIPGYTFTSPGMT	ISSSSSTVAIPGYTFTSPGMU	O00592	190	210	GYTFTSPGMTTTLLETVFHHV	|
MSSVPQETPHA	MSXVPQETPHA	P16150	83	93	SSVPQETPHATSHPAVPITAN	|
TEPSATEALSMEPT	UEPSAUEALSMEPU	Q14242	213	226	TPLAAMEALSTEPSATEALSM	|
TEPSATEALSMEPT	UEPSAUEALSMEPU	Q14242	213	226	ATEALSMEPTTKRGLFIPFSV	|
ISSSSSTVAIPGYTF	ISSSSSUVAIPGYTF	O00592	190	204	STVAIPGYTFTSPGMTTTLLE	|
ISSSSSTVAIPGYTF	ISSXSSUVAIPGYTF	O00592	190	204	STVAIPGYTFTSPGMTTTLLE	|
TQTTAMEAQT	UQTTAMEAQU	Q14242	173	182	TPPAAMEAQTTQTTAMEAQTT	|
TQTTAMEAQT	UQTTAMEAQU	Q14242	173	182	TQTTAMEAQTTAPEATEAQTT	|
TQPTGLEAQT	UQPUGLEAQU	Q14242	133	142	TPPAATEAQTTQPTGLEAQTT	|
TQPTGLEAQT	UQPUGLEAQU	Q14242	133	142	TQPTGLEAQTTAPAAMEAQTT	|
ISSSSSTVAIPGYTF	ISSSSSUVAIPGYTF	O00592	190	204	STVAIPGYTFTSPGMTTTLLE	|
TPLAATEAQTTR	UPLAATEAQTTR	Q14242	93	104	TQPAATEAQTTPLAATEAQTT	|
SALPPSTSINEGSPLW	XALPPSUSINEGSPLW	P16150	44	59	PKADSTGDQTSALPPSTSINE	|
SALPPSTSINEGSPLW	XALPPSUSINEGSPLW	P16150	44	59	TSINEGSPLWTSIGASTGSPL	|
TPLAATEAQTTPPAATEAQT	UPLAATEAQUUPPAATEAQU	Q14242	113	132	TRLTATEAQTTPLAATEAQTT	|
TPLAATEAQTTPPAATEAQT	UPLAATEAQUUPPAATEAQU	Q14242	113	132	TPPAATEAQTTQPTGLEAQTT	|
SALPPSTSINEGSPLW	XALPPSUSINEGSPLW	P16150	44	59	PKADSTGDQTSALPPSTSINE	|
SALPPSTSINEGSPLW	XALPPSUSINEGSPLW	P16150	44	59	TSINEGSPLWTSIGASTGSPL	|
TEPSATEALSMEPT	UEPSAUEALSMEPU	Q14242	213	226	TPLAAMEALSTEPSATEALSM	|
TEPSATEALSMEPT	UEPSAUEALSMEPU	Q14242	213	226	ATEALSMEPTTKRGLFIPFSV	|
ASTVPFRNPDENSR	ASUVPFRNPDENSR	P16150	221	234	TMMSPTTSTNASTVPFRNPDE	|
MSSVPQETPHAT	MSSVPQETPHAU	P16150	83	94	SVPQETPHATSHPAVPITANS	|
SALPPSTSINEGSPLW	XALPPSUSINEGSPLW	P16150	44	59	PKADSTGDQTSALPPSTSINE	|
SALPPSTSINEGSPLW	XALPPSUSINEGSPLW	P16150	44	59	TSINEGSPLWTSIGASTGSPL	|
STGLDAGGAVTELT	STGLDAGGAVUELU	Q14242	49	62	DAGGAVTELTTELANMGNLST	|
TEAQTTPPAATEAQT	UEAQUUPPAATEAQU	Q14242	118	132	TEAQTTPLAATEAQTTPPAAT	|
TEAQTTPPAATEAQT	UEAQUUPPAATEAQU	Q14242	118	132	TPPAATEAQTTQPTGLEAQTT	|
TAPAAMEAQTTPPAAMEAQT	UAPAAMEAQUUPPAAMEAQU	Q14242	153	172	TAPAAMEAQTTAPAAMEAQTT	|
TAPAAMEAQTTPPAAMEAQT	UAPAAMEAQUUPPAAMEAQU	Q14242	153	172	TPPAAMEAQTTQTTAMEAQTT	|
TEALSMEPTTKR	UEALSMEPUUKR	Q14242	218	229	MEALSTEPSATEALSMEPTTK	|
TEPSATEALSMEPT	UEPSAUEALXMEPU	Q14242	213	226	TPLAAMEALSTEPSATEALSM	|
TEPSATEALSMEPT	UEPSAUEALXMEPU	Q14242	213	226	ATEALSMEPTTKRGLFIPFSV	|
TPPAAMEAQT	UPPAAMEAQU	Q14242	163	172	TAPAAMEAQTTPPAAMEAQTT	|
TPPAAMEAQT	UPPAAMEAQU	Q14242	163	172	TPPAAMEAQTTQTTAMEAQTT	|
TTPPAAMEAQT	UUPPAAMEAQU	Q14242	162	172	TTAPAAMEAQTTPPAAMEAQT	|
TTPPAAMEAQT	UUPPAAMEAQU	Q14242	162	172	TPPAAMEAQTTQTTAMEAQTT	|
TPPAATEAQT	UPPAAUEAQU	Q14242	123	132	TPLAATEAQTTPPAATEAQTT	|
TPPAATEAQT	UPPAAUEAQU	Q14242	123	132	TPPAATEAQTTQPTGLEAQTT	|
TEALSMEPTTKR	UEALSMEPUUKR	Q14242	218	229	MEALSTEPSATEALSMEPTTK	|
HPVATPTSSGHDHLMK	HPVATPUSSGHDHLMK	O00592	174	189	PLSPRQPTLTHPVATPTSSGH	|
SSVPTTSTGVVSEEPFTLN	SSVPUTSTGVVSEEPFTLN	Q8WXI7.3	551	569	VVSEEPFTLNFTINNLRYMAD	|
TQPAATEAQTTPLAA	UQPAAUEAQUUPLAA	Q14242	83	97	TDSAAMEIQTTQPAATEAQTT	|
TQPAATEAQTTPLAA	UQPAAUEAQUUPLAA	Q14242	83	97	TEAQTTPLAATEAQTTRLTAT	|
TQPTATEAQTTPLAAMEALS	UQPTATEAQUUPLAAMEALS	Q14242	193	212	TAPEATEAQTTQPTATEAQTT	|
TQPTATEAQTTPLAAMEALS	UQPTATEAQUUPLAAMEALS	Q14242	193	212	TPLAAMEALSTEPSATEALSM	|
SSVPTTSTGVVSEEPFTLN	SSVPUTSTGVVSEEPFTLN	Q8WXI7.3	551	569	VVSEEPFTLNFTINNLRYMAD	|
TEPSATEALSMEPTTKR	UEPSAUEALSMEPUTKR	Q14242	213	229	TPLAAMEALSTEPSATEALSM	|
THPVATPTSSGHDHLMK	UHPVAUPUSSGHDHLMK	O00592	173	189	SPLSPRQPTLTHPVATPTSSG	|
SMEPTTKRGLFIPFSVSSVTHK	XMEPUUKRGLFIPFXVSSVTHK	Q14242	222	243	STEPSATEALSMEPTTKRGLF	|
TQPTATEAQTTPLAAMEALS	UQPTAUEAQUUPLAAMEALS	Q14242	193	212	TAPEATEAQTTQPTATEAQTT	|
TQPTATEAQTTPLAAMEALS	UQPTAUEAQUUPLAAMEALS	Q14242	193	212	TPLAAMEALSTEPSATEALSM	|
TEPSATEALSMEPTTKR	UEPSAUEALSMEPUTKR	Q14242	213	229	TPLAAMEALSTEPSATEALSM	|
TEPSATEALSMEPTTKR	UEPSAUEALSMEPUTKR	Q14242	213	229	TPLAAMEALSTEPSATEALSM	|
TEPSATEALSMEPTTKR	UEPSAUEALXMEPUTKR	Q14242	213	229	TPLAAMEALSTEPSATEALSM	|
TEPSATEALSMEPTTKR	UEPSAUEALSMEPUTKR	Q14242	213	229	TPLAAMEALSTEPSATEALSM	|
TEPSATEALSMEPTTKR	TEPSAUEALXMEPUUKR	Q14242	213	229	TPLAAMEALSTEPSATEALSM	|
TPLAATEAQTTR	UPLAATEAQTUR	Q14242	93	104	TQPAATEAQTTPLAATEAQTT	|
TVPFRNPDENSR	UVPFRNPDENSR	P16150	223	234	MSPTTSTNASTVPFRNPDENS	|
TVPFRNPDENSR	UVPFRNPDENSR	P16150	223	234	MSPTTSTNASTVPFRNPDENS	|
MSSVPQETPHA	MSXVPQETPHA	P16150	83	93	SSVPQETPHATSHPAVPITAN	|
MSSVPQETPHA	MSXVPQETPHA	P16150	83	93	SSVPQETPHATSHPAVPITAN	|
ISSSSSTVAIPGYTFTSPGMT	ISSSSSUVAIPGYTFTSPGMU	O00592	190	210	GYTFTSPGMTTTLLETVFHHV	|
TTPPAAMEAQT	UUPPAAMEAQU	Q14242	162	172	TTAPAAMEAQTTPPAAMEAQT	|
TTPPAAMEAQT	UUPPAAMEAQU	Q14242	162	172	TPPAAMEAQTTQTTAMEAQTT	|
MSSVPQETPHA	MSXVPQETPHA	P16150	83	93	SSVPQETPHATSHPAVPITAN	|
SALPPSTSINEGSPLW	XALPPSUSINEGSPLW	P16150	44	59	PKADSTGDQTSALPPSTSINE	|
SALPPSTSINEGSPLW	XALPPSUSINEGSPLW	P16150	44	59	TSINEGSPLWTSIGASTGSPL	|
SALPPSTSINEGSPLWTSIGAS	XALPPSTSINEGSPLWTSIGAS	P16150	44	65	PKADSTGDQTSALPPSTSINE	|
SALPPSTSINEGSPLWTSIGAS	XALPPSTSINEGSPLWTSIGAS	P16150	44	65	SPLWTSIGASTGSPLPEPTTY	|
TPPAAMEAQT	UPPAAMEAQU	Q14242	163	172	TAPAAMEAQTTPPAAMEAQTT	|
TPPAAMEAQT	UPPAAMEAQU	Q14242	163	172	TPPAAMEAQTTQTTAMEAQTT	|
STGLDAGGAVTELT	STGLDAGGAVUELU	Q14242	49	62	DAGGAVTELTTELANMGNLST	|
TVEPAARRSTGLDAGGAVTELT	UVEPAARRSTGLDAGGAVTELT	Q14242	41	62	LTGPGTPESTTVEPAARRSTG	|
TVEPAARRSTGLDAGGAVTELT	UVEPAARRSTGLDAGGAVTELT	Q14242	41	62	DAGGAVTELTTELANMGNLST	|
TEALSMEPTTKR	UEALSMEPUUKR	Q14242	218	229	MEALSTEPSATEALSMEPTTK	|
MSSVPQETPHA	MSSVPQEUPHA	P16150	83	93	SSVPQETPHATSHPAVPITAN	|
TQTTAMEAQT	UQUTAMEAQU	Q14242	173	182	TPPAAMEAQTTQTTAMEAQTT	|
TQTTAMEAQT	UQUTAMEAQU	Q14242	173	182	TQTTAMEAQTTAPEATEAQTT	|
LGPYSLDKDSLYLNGYNEPGPDEPPTTPKPAT	LGPYSLDKDSLYLNGYNEPGPDEPPUUPKPAU	Q8WXI7.3	666	697	EPPTTPKPATTFLPPLSEATT	|
TQPTATEAQTTPLAAMEALS	UQPTAUEAQTUPLAAMEALX	Q14242	193	212	TAPEATEAQTTQPTATEAQTT	|
TQPTATEAQTTPLAAMEALS	UQPTAUEAQTUPLAAMEALX	Q14242	193	212	TPLAAMEALSTEPSATEALSM	|
ISSSSSTVAIPGYTF	ISSSSSUVAIPGYTF	O00592	190	204	STVAIPGYTFTSPGMTTTLLE	|
TQPTATEAQTTPLAAMEALS	UQPTAUEAQUTPLAAMEALX	Q14242	193	212	TAPEATEAQTTQPTATEAQTT	|
TQPTATEAQTTPLAAMEALS	UQPTAUEAQUTPLAAMEALX	Q14242	193	212	TPLAAMEALSTEPSATEALSM	|
THPVATPTSSGHDHLMK	UHPVAUPUSSGHDHLMK	O00592	173	189	SPLSPRQPTLTHPVATPTSSG	|
LGPYSLDKDSLYLNGYNEPGPDEPPTTPKPAT	LGPYSLDKDSLYLNGYNEPGPDEPPUUPKPAU	Q8WXI7.3	666	697	EPPTTPKPATTFLPPLSEATT	|
TAPAAMEAQTTPPAAMEAQT	UAPAAMEAQUUPPAAMEAQU	Q14242	153	172	TAPAAMEAQTTAPAAMEAQTT	|
TAPAAMEAQTTPPAAMEAQT	UAPAAMEAQUUPPAAMEAQU	Q14242	153	172	TPPAAMEAQTTQTTAMEAQTT	|
TEPSATEALSMEPTTKR	UEPSAUEALSMEPUUKR	Q14242	213	229	TPLAAMEALSTEPSATEALSM	|
TGSLEPSSGASGPQVSSVK	UGSLEPSXGASGPQVSSVK	P16150	190	208	GTTGPPVTMTTGSLEPSSGAS	|
TAASSLET	UAASSLEU	P16150	134	141	SSRTSGAPVTTAASSLETSRG	|
TAASSLET	UAASSLEU	P16150	134	141	VTTAASSLETSRGTSGPPLTM	|
MSSVPQETPHA	MSXVPQETPHA	P16150	83	93	SSVPQETPHATSHPAVPITAN	|
TEPSATEALSMEPTTKR	UEPSAUEALSMEPUUKR	Q14242	213	229	TPLAAMEALSTEPSATEALSM	|
SSVPQETPHA	XSVPQEUPHA	P16150	84	93	TTYQEVSIKMSSVPQETPHAT	|
SSVPQETPHA	XSVPQEUPHA	P16150	84	93	SSVPQETPHATSHPAVPITAN	|
TGSPLPEPTTYQEVSIK	UGXPLPEPUTYQEVSIK	P16150	66	82	SPLWTSIGASTGSPLPEPTTY	|
SMEPTTKRGLFIPFSVSSVTHK	XMEPUUKRGLFIPFSVSSVUHK	Q14242	222	243	STEPSATEALSMEPTTKRGLF	|
SMEPTTKRGLFIPFSVSSVTHK	XMEPUUKRGLFIPFSVSSVUHK	Q14242	222	243	STEPSATEALSMEPTTKRGLF	|
LGPYSLDKDSLYLNGYNEPGPDEPPTTPKPAT	LGPYSLDKDSLYLNGYNEPGPDEPPUUPKPAU	Q8WXI7.3	666	697	EPPTTPKPATTFLPPLSEATT	|
TQPTATEAQTTPLAAMEALS	UQPTAUEAQTUPLAAMEALX	Q14242	193	212	TAPEATEAQTTQPTATEAQTT	|
TQPTATEAQTTPLAAMEALS	UQPTAUEAQTUPLAAMEALX	Q14242	193	212	TPLAAMEALSTEPSATEALSM	|
SMEPTTKRGLFIPFSVSSVTHK	XMEPTUKRGLFIPFXVSSVUHK	Q14242	222	243	STEPSATEALSMEPTTKRGLF	|
THRYPKTPSPTVAHESNWAK	UHRYPKUPSPUVAHESNWAK	O00592	302	321	MSSSPTAASTTHRYPKTPSPT	|
SMEPTTKRGLFIPFSVSSVTHK	XMEPUUKRGLFIPFXVSSVTHK	Q14242	222	243	STEPSATEALSMEPTTKRGLF	|
LGPYSLDKDSLYLNGYNEPGPDEPPT	LGPYSLDKDSLYLNGYNEPGPDEPPU	Q8WXI7.3	666	691	NEPGPDEPPTTPKPATTFLPP	|
MSSVPQETPHA	MSXVPQETPHA	P16150	83	93	SSVPQETPHATSHPAVPITAN	|
ISSSSSTVAIPGYTFTSPGMT	ISSSSSTVAIPGYTFTSPGMU	O00592	190	210	GYTFTSPGMTTTLLETVFHHV	|
ISSSSSTVAIPGYTF	ISSSSSUVAIPGYTF	O00592	190	204	STVAIPGYTFTSPGMTTTLLE	|
TVPFRNPDENSR	UVPFRNPDENSR	P16150	223	234	MSPTTSTNASTVPFRNPDENS	|
ISSSSSTVAIPGYTF	ISSXSSUVAIPGYTF	O00592	190	204	STVAIPGYTFTSPGMTTTLLE	|
MSSVPQETPHA	MSXVPQETPHA	P16150	83	93	SSVPQETPHATSHPAVPITAN	|
TPPAAMEAQT	UPPAAMEAQU	Q14242	163	172	TAPAAMEAQTTPPAAMEAQTT	|
TPPAAMEAQT	UPPAAMEAQU	Q14242	163	172	TPPAAMEAQTTQTTAMEAQTT	|
ISSSSSTVAIPGYTF	ISSXSSTVAIPGYTF	O00592	190	204	STVAIPGYTFTSPGMTTTLLE	|
SALPPSTSINEGSPLWTSIGAS	XALPPSTSINEGSPLWTSIGAS	P16150	44	65	PKADSTGDQTSALPPSTSINE	|
SALPPSTSINEGSPLWTSIGAS	XALPPSTSINEGSPLWTSIGAS	P16150	44	65	SPLWTSIGASTGSPLPEPTTY	|
TEPSATEALSMEPT	UEPSAUEALXMEPU	Q14242	213	226	TPLAAMEALSTEPSATEALSM	|
TEPSATEALSMEPT	UEPSAUEALXMEPU	Q14242	213	226	ATEALSMEPTTKRGLFIPFSV	|
TEPSATEALSMEPTTKR	UEPSATEALSMEPUTKR	Q14242	213	229	TPLAAMEALSTEPSATEALSM	|
ASTVPFRNPDENSR	AXTVPFRNPDENSR	P16150	221	234	TMMSPTTSTNASTVPFRNPDE	|
TPPAAMEAQT	UPPAAMEAQU	Q14242	163	172	TAPAAMEAQTTPPAAMEAQTT	|
TPPAAMEAQT	UPPAAMEAQU	Q14242	163	172	TPPAAMEAQTTQTTAMEAQTT	|
SSVPQETPHAT	XSVPQETPHAU	P16150	84	94	TTYQEVSIKMSSVPQETPHAT	|
SSVPQETPHAT	XSVPQETPHAU	P16150	84	94	SVPQETPHATSHPAVPITANS	|
MSSVPQETPHAT	MSXVPQETPHAU	P16150	83	94	SVPQETPHATSHPAVPITANS	|
TEALSMEPTTKR	UEALSMEPUUKR	Q14242	218	229	MEALSTEPSATEALSMEPTTK	|
TEALSMEPTTKR	UEALSMEPUUKR	Q14242	218	229	MEALSTEPSATEALSMEPTTK	|
TTKRGLFIPFSVSSVTHK	UUKRGLFIPFXVSSVTHK	Q14242	226	243	SATEALSMEPTTKRGLFIPFS	|
TVPTSKANEILASVK	UVPTXKANEILASVK	O00592	43	57	IMATDTAQQSTVPTSKANEIL	|
LTATEAQTTPLAATEAQ	LTAUEAQUUPLAAUEAQ	Q14242	105	121	TTPLAATEAQTTPPAATEAQT	|
TEPSATEALSMEPTTKR	UEPSAUEALSMEPUUKR	Q14242	213	229	TPLAAMEALSTEPSATEALSM	|
SSVPQETPHA	XSVPQEUPHA	P16150	84	93	TTYQEVSIKMSSVPQETPHAT	|
SSVPQETPHA	XSVPQEUPHA	P16150	84	93	SSVPQETPHATSHPAVPITAN	|
TEAQTTPLAAMEALS	UEAQUUPLAAMEALX	Q14242	198	212	TEAQTTQPTATEAQTTPLAAM	|
TEAQTTPLAAMEALS	UEAQUUPLAAMEALX	Q14242	198	212	TPLAAMEALSTEPSATEALSM	|
TEAQTTPLAAMEALS	UEAQUUPLAAMEALX	Q14242	198	212	TEAQTTQPTATEAQTTPLAAM	|
TEAQTTPLAAMEALS	UEAQUUPLAAMEALX	Q14242	198	212	TPLAAMEALSTEPSATEALSM	|
TQPTGLEAQTTAPAAMEAQT	UQPTGLEAQUUAPAAMEAQU	Q14242	133	152	TPPAATEAQTTQPTGLEAQTT	|
TQPTGLEAQTTAPAAMEAQT	UQPTGLEAQUUAPAAMEAQU	Q14242	133	152	TAPAAMEAQTTAPAAMEAQTT	|
MSSVPQETPHA	MSXVPQEUPHA	P16150	83	93	SSVPQETPHATSHPAVPITAN	|
TEAQTTPLAAMEALS	UEAQUUPLAAMEALX	Q14242	198	212	TEAQTTQPTATEAQTTPLAAM	|
TEAQTTPLAAMEALS	UEAQUUPLAAMEALX	Q14242	198	212	TPLAAMEALSTEPSATEALSM	|
TEPSATEALSMEPTTKR	UEPSAUEALSMEPUTKR	Q14242	213	229	TPLAAMEALSTEPSATEALSM	|
MSSVPQETPHA	MSXVPQETPHA	P16150	83	93	SSVPQETPHATSHPAVPITAN	|
MSSVPQETPHAT	MSXVPQETPHAU	P16150	83	94	SVPQETPHATSHPAVPITANS	|
TEPSATEALSMEPTTKR	UEPSAUEALSMEPUUKR	Q14242	213	229	TPLAAMEALSTEPSATEALSM	|
SHPAVPITANSLGSHTVTGGTIT	XHPAVPIUANSLGSHTVUGGTIU	P16150	95	117	SVPQETPHATSHPAVPITANS	|
SHPAVPITANSLGSHTVTGGTIT	XHPAVPIUANSLGSHTVUGGTIU	P16150	95	117	SHTVTGGTITTNSPETSSRTS	|
TRLTATEAQTTPLAA	URLTAUEAQUUPLAA	Q14242	103	117	TPLAATEAQTTRLTATEAQTT	|
TRLTATEAQTTPLAA	URLTAUEAQUUPLAA	Q14242	103	117	TEAQTTPLAATEAQTTPPAAT	|
TEPSATEALSMEPTTKR	UEPSAUEALSMEPUTKR	Q14242	213	229	TPLAAMEALSTEPSATEALSM	|
SMEPTTKRGLFIPFSVSSVTHK	XMEPTUKRGLFIPFXVSSVUHK	Q14242	222	243	STEPSATEALSMEPTTKRGLF	|
SMEPTTKRGLFIPFSVSSVTHK	XMEPUUKRGLFIPFXVSSVTHK	Q14242	222	243	STEPSATEALSMEPTTKRGLF	|
THRYPKTPSPTVAHESNWAK	UHRYPKUPSPUVAHESNWAK	O00592	302	321	MSSSPTAASTTHRYPKTPSPT	|
TKAEHLTTPHPTSPLSPR	UKAEHLUTPHPUXPLSPR	O00592	151	168	SHSVTTDLTSTKAEHLTTPHP	|
TPLAAMEALSTEPSATEALSMEPTTK	UPLAAMEALSTEPSATEALSMEPTTK	Q14242	203	228	TQPTATEAQTTPLAAMEALST	|
TQPTGLEAQTTAPAAMEAQ	UQPTGLEAQUTAPAAMEAQ	Q14242	133	151	TPPAATEAQTTQPTGLEAQTT	|
TQPTGLEAQTTAPAAMEAQ	UQPTGLEAQUTAPAAMEAQ	Q14242	133	151	TTAPAAMEAQTTAPAAMEAQT	|
TVPFRNPDENSR	UVPFRNPDENSR	P16150	223	234	MSPTTSTNASTVPFRNPDENS	|
ISSSSSTVAIPGYTFTSPGMT	ISSSSSTVAIPGYTFTSPGMU	O00592	190	210	GYTFTSPGMTTTLLETVFHHV	|
SHPAVPITANSLGSH	XHPAVPIUANSLGSH	P16150	95	109	SVPQETPHATSHPAVPITANS	|
SHPAVPITANSLGSH	XHPAVPIUANSLGSH	P16150	95	109	PITANSLGSHTVTGGTITTNS	|
MSSVPQETPHA	MSXVPQETPHA	P16150	83	93	SSVPQETPHATSHPAVPITAN	|
TPLAAMEALS	UPLAAMEALX	Q14242	203	212	TQPTATEAQTTPLAAMEALST	|
TPLAAMEALS	UPLAAMEALX	Q14242	203	212	TPLAAMEALSTEPSATEALSM	|
TPLAATEAQTTR	UPLAATEAQTUR	Q14242	93	104	TQPAATEAQTTPLAATEAQTT	|
ISSSSSTVAIPGYTFTSPGMT	ISSSSSUVAIPGYTFTSPGMU	O00592	190	210	GYTFTSPGMTTTLLETVFHHV	|
TQPTGLEAQT	UQPUGLEAQU	Q14242	133	142	TPPAATEAQTTQPTGLEAQTT	|
TQPTGLEAQT	UQPUGLEAQU	Q14242	133	142	TQPTGLEAQTTAPAAMEAQTT	|
TTPPAAMEAQT	UUPPAAMEAQU	Q14242	162	172	TTAPAAMEAQTTPPAAMEAQT	|
TTPPAAMEAQT	UUPPAAMEAQU	Q14242	162	172	TPPAAMEAQTTQTTAMEAQTT	|
ISSSSSTVAIPGYTF	ISSXSSUVAIPGYTF	O00592	190	204	STVAIPGYTFTSPGMTTTLLE	|
SGASGPQVSSVK	XGASGPQVSSVK	P16150	197	208	TMTTGSLEPSSGASGPQVSSV	|
TAPAAMEAQTTPPAAMEAQT	UAPAAMEAQUUPPAAMEAQU	Q14242	153	172	TAPAAMEAQTTAPAAMEAQTT	|
TAPAAMEAQTTPPAAMEAQT	UAPAAMEAQUUPPAAMEAQU	Q14242	153	172	TPPAAMEAQTTQTTAMEAQTT	|
SSVPQETPHA	XSVPQETPHA	P16150	84	93	TTYQEVSIKMSSVPQETPHAT	|
SSVPQETPHA	XSVPQETPHA	P16150	84	93	SSVPQETPHATSHPAVPITAN	|
TVPFRNPDENSR	UVPFRNPDENSR	P16150	223	234	MSPTTSTNASTVPFRNPDENS	|
TVPFRNPDENSR	UVPFRNPDENSR	P16150	223	234	MSPTTSTNASTVPFRNPDENS	|
MSSVPQETPHAT	MSXVPQETPHAU	P16150	83	94	SVPQETPHATSHPAVPITANS	|
TQTTAMEAQT	UQTTAMEAQU	Q14242	173	182	TPPAAMEAQTTQTTAMEAQTT	|
TQTTAMEAQT	UQTTAMEAQU	Q14242	173	182	TQTTAMEAQTTAPEATEAQTT	|
MSSVPQETPHAT	MSXVPQETPHAU	P16150	83	94	SVPQETPHATSHPAVPITANS	|
MYTTSITSDPKADSTGDQT	MYTTSIUSDPKADSTGDQU	P16150	25	43	PKADSTGDQTSALPPSTSINE	|
TEAQTTPLAAMEALS	UEAQUUPLAAMEALX	Q14242	198	212	TEAQTTQPTATEAQTTPLAAM	|
TEAQTTPLAAMEALS	UEAQUUPLAAMEALX	Q14242	198	212	TPLAAMEALSTEPSATEALSM	|
TEAQTTPLAAMEALS	UEAQUUPLAAMEALX	Q14242	198	212	TEAQTTQPTATEAQTTPLAAM	|
TEAQTTPLAAMEALS	UEAQUUPLAAMEALX	Q14242	198	212	TPLAAMEALSTEPSATEALSM	|
MSSVPQETPHAT	MSXVPQETPHAU	P16150	83	94	SVPQETPHATSHPAVPITANS	|
SSVPQETPHA	XSVPQEUPHA	P16150	84	93	TTYQEVSIKMSSVPQETPHAT	|
SSVPQETPHA	XSVPQEUPHA	P16150	84	93	SSVPQETPHATSHPAVPITAN	|
TAASSLET	UAASSLEU	P16150	134	141	SSRTSGAPVTTAASSLETSRG	|
TAASSLET	UAASSLEU	P16150	134	141	VTTAASSLETSRGTSGPPLTM	|
LTATEAQTTPLAA	LTAUEAQUUPLAA	Q14242	105	117	TEAQTTPLAATEAQTTPPAAT	|
TEAQTTPLAAMEALS	UEAQUUPLAAMEALX	Q14242	198	212	TEAQTTQPTATEAQTTPLAAM	|
TEAQTTPLAAMEALS	UEAQUUPLAAMEALX	Q14242	198	212	TPLAAMEALSTEPSATEALSM	|
TEAQTTPLAAMEALS	UEAQUUPLAAMEALX	Q14242	198	212	TEAQTTQPTATEAQTTPLAAM	|
TEAQTTPLAAMEALS	UEAQUUPLAAMEALX	Q14242	198	212	TPLAAMEALSTEPSATEALSM	|
SHPAVPITANSLGSHTVTGGTIT	XHPAVPIUANSLGSHTVUGGTIU	P16150	95	117	SVPQETPHATSHPAVPITANS	|
SHPAVPITANSLGSHTVTGGTIT	XHPAVPIUANSLGSHTVUGGTIU	P16150	95	117	SHTVTGGTITTNSPETSSRTS	|
THPVATPTSSGHDHLMK	UHPVAUPUSSGHDHLMK	O00592	173	189	SPLSPRQPTLTHPVATPTSSG	|
SSVPQETPHA	XSVPQEUPHA	P16150	84	93	TTYQEVSIKMSSVPQETPHAT	|
SSVPQETPHA	XSVPQEUPHA	P16150	84	93	SSVPQETPHATSHPAVPITAN	|
TRLTATEAQTTPLAA	URLTAUEAQUUPLAA	Q14242	103	117	TPLAATEAQTTRLTATEAQTT	|
TRLTATEAQTTPLAA	URLTAUEAQUUPLAA	Q14242	103	117	TEAQTTPLAATEAQTTPPAAT	|
SMEPTTKRGLFIPFSVSSVTHK	XMEPUUKRGLFIPFXVSSVTHK	Q14242	222	243	STEPSATEALSMEPTTKRGLF	|
SMEPTTKRGLFIPFSVSSVTHK	XMEPUUKRGLFIPFXVSSVTHK	Q14242	222	243	STEPSATEALSMEPTTKRGLF	|
SKGTSGPPVTMATDSLET	XKGUSGPPVTMAUDSLEU	P16150	160	177	LTMATVSLETSKGTSGPPVTM	|
SKGTSGPPVTMATDSLET	XKGUSGPPVTMAUDSLEU	P16150	160	177	VTMATDSLETSTGTTGPPVTM	|
TPPAAMEAQ	UPPAAMEAQ	Q14242	163	171	TAPAAMEAQTTPPAAMEAQTT	|
TPPAAMEAQ	UPPAAMEAQ	Q14242	163	171	TTPPAAMEAQTTQTTAMEAQT	|
SHPAVPITANSLGSH	XHPAVPIUANSLGSH	P16150	95	109	SVPQETPHATSHPAVPITANS	|
SHPAVPITANSLGSH	XHPAVPIUANSLGSH	P16150	95	109	PITANSLGSHTVTGGTITTNS	|
TKRGLFIPFSVSSVTHK	UKRGLFIPFSVSSVTHK	Q14242	227	243	ATEALSMEPTTKRGLFIPFSV	|
TVPFRNPDENSR	UVPFRNPDENSR	P16150	223	234	MSPTTSTNASTVPFRNPDENS	|
ISSSSSTVAIPGYTFT	ISSSSSUVAIPGYTFU	O00592	190	205	TVAIPGYTFTSPGMTTTLLET	|
STGLDAGGAVTELT	SUGLDAGGAVTELT	Q14242	49	62	DAGGAVTELTTELANMGNLST	|
ISSSSSTVAIPGYTFTSPGMTT	ISSSSSTVAIPGYTFTSPGMTU	O00592	190	211	YTFTSPGMTTTLLETVFHHVS	|
TTPLAAMEALS	UUPLAAMEALX	Q14242	202	212	TTQPTATEAQTTPLAAMEALS	|
TTPLAAMEALS	UUPLAAMEALX	Q14242	202	212	TPLAAMEALSTEPSATEALSM	|
TGLDAGGAVTELT	UGLDAGGAVUELT	Q14242	50	62	TTVEPAARRSTGLDAGGAVTE	|
TGLDAGGAVTELT	UGLDAGGAVUELT	Q14242	50	62	DAGGAVTELTTELANMGNLST	|
TTPLAAMEALS	UUPLAAMEALX	Q14242	202	212	TTQPTATEAQTTPLAAMEALS	|
TTPLAAMEALS	UUPLAAMEALX	Q14242	202	212	TPLAAMEALSTEPSATEALSM	|
ISSSSSTVAIPGYTF	ISSSSSUVAIPGYTF	O00592	190	204	STVAIPGYTFTSPGMTTTLLE	|
MSSVPQETPHA	MSXVPQETPHA	P16150	83	93	SSVPQETPHATSHPAVPITAN	|
TGLDAGGAVTELT	UGLDAGGAVUELT	Q14242	50	62	TTVEPAARRSTGLDAGGAVTE	|
TGLDAGGAVTELT	UGLDAGGAVUELT	Q14242	50	62	DAGGAVTELTTELANMGNLST	|
TEPSATEALSMEPT	UEPSAUEALSMEPU	Q14242	213	226	TPLAAMEALSTEPSATEALSM	|
TEPSATEALSMEPT	UEPSAUEALSMEPU	Q14242	213	226	ATEALSMEPTTKRGLFIPFSV	|
TEPSATEALSMEPT	UEPSAUEALSMEPU	Q14242	213	226	TPLAAMEALSTEPSATEALSM	|
TEPSATEALSMEPT	UEPSAUEALSMEPU	Q14242	213	226	ATEALSMEPTTKRGLFIPFSV	|
TEPSATEALSMEPTTKR	UEPSAUEALSMEPUTKR	Q14242	213	229	TPLAAMEALSTEPSATEALSM	|
SSVPQETPHA	XSVPQETPHA	P16150	84	93	TTYQEVSIKMSSVPQETPHAT	|
SSVPQETPHA	XSVPQETPHA	P16150	84	93	SSVPQETPHATSHPAVPITAN	|
RSTGLDAGGAVTELT	RSTGLDAGGAVTELU	Q14242	48	62	DAGGAVTELTTELANMGNLST	|
TAPAAMEAQTTPPAAMEAQT	UAPAAMEAQUUPPAAMEAQU	Q14242	153	172	TAPAAMEAQTTAPAAMEAQTT	|
TAPAAMEAQTTPPAAMEAQT	UAPAAMEAQUUPPAAMEAQU	Q14242	153	172	TPPAAMEAQTTQTTAMEAQTT	|
SSVPQETPHA	XSVPQETPHA	P16150	84	93	TTYQEVSIKMSSVPQETPHAT	|
SSVPQETPHA	XSVPQETPHA	P16150	84	93	SSVPQETPHATSHPAVPITAN	|
SALPPSTSINEGSPLW	XALPPSUSINEGSPLW	P16150	44	59	PKADSTGDQTSALPPSTSINE	|
SALPPSTSINEGSPLW	XALPPSUSINEGSPLW	P16150	44	59	TSINEGSPLWTSIGASTGSPL	|
TEPSATEALSMEPT	UEPSAUEALXMEPU	Q14242	213	226	TPLAAMEALSTEPSATEALSM	|
TEPSATEALSMEPT	UEPSAUEALXMEPU	Q14242	213	226	ATEALSMEPTTKRGLFIPFSV	|
TGSLEPSSGASGPQVSSVK	UGSLEPSXGASGPQVSSVK	P16150	190	208	GTTGPPVTMTTGSLEPSSGAS	|
SALPPSTSINEGSPLW	XALPPSUSINEGSPLW	P16150	44	59	PKADSTGDQTSALPPSTSINE	|
SALPPSTSINEGSPLW	XALPPSUSINEGSPLW	P16150	44	59	TSINEGSPLWTSIGASTGSPL	|
TPPAAMEAQT	UPPAAMEAQU	Q14242	163	172	TAPAAMEAQTTPPAAMEAQTT	|
TPPAAMEAQT	UPPAAMEAQU	Q14242	163	172	TPPAAMEAQTTQTTAMEAQTT	|
TEAQTTPLAAMEALS	UEAQUUPLAAMEALX	Q14242	198	212	TEAQTTQPTATEAQTTPLAAM	|
TEAQTTPLAAMEALS	UEAQUUPLAAMEALX	Q14242	198	212	TPLAAMEALSTEPSATEALSM	|
TEAQTTPLAAMEALS	UEAQUUPLAAMEALX	Q14242	198	212	TEAQTTQPTATEAQTTPLAAM	|
TEAQTTPLAAMEALS	UEAQUUPLAAMEALX	Q14242	198	212	TPLAAMEALSTEPSATEALSM	|
TSEPLSSKMYT	USEPLSXKMYU	P16150	17	27	TPTSGEPLVSTSEPLSSKMYT	|
TSEPLSSKMYT	USEPLSXKMYU	P16150	17	27	SEPLSSKMYTTSITSDPKADS	|
SSVPQETPHAT	XSVPQETPHAU	P16150	84	94	TTYQEVSIKMSSVPQETPHAT	|
SSVPQETPHAT	XSVPQETPHAU	P16150	84	94	SVPQETPHATSHPAVPITANS	|
SSVPTTSTGVVSEEPFTLN	SSVPUTSTGVVSEEPFTLN	Q8WXI7.3	551	569	VVSEEPFTLNFTINNLRYMAD	|
MSSVPQETPHAT	MSSVPQEUPHAU	P16150	83	94	SVPQETPHATSHPAVPITANS	|
LGPYSLDKDSLYLNGYNEPGPDEPPTTPKPAT	LGPYSLDKDSLYLNGYNEPGPDEPPUUPKPAU	Q8WXI7.3	666	697	EPPTTPKPATTFLPPLSEATT	|
TEALSMEPTTKR	UEALXMEPUUKR	Q14242	218	229	MEALSTEPSATEALSMEPTTK	|
TEALSMEPTTKR	UEALXMEPUUKR	Q14242	218	229	MEALSTEPSATEALSMEPTTK	|
TAPAAMEAQTTAPAAMEAQT	UAPAAMEAQUUAPAAMEAQU	Q14242	143	162	TQPTGLEAQTTAPAAMEAQTT	|
TAPAAMEAQTTAPAAMEAQT	UAPAAMEAQUUAPAAMEAQU	Q14242	143	162	TAPAAMEAQTTPPAAMEAQTT	|
MSSVPQETPHAT	MSXVPQETPHAU	P16150	83	94	SVPQETPHATSHPAVPITANS	|
SMEPTTKRGLFIPFSVSSVTHK	XMEPUUKRGLFIPFXVSSVTHK	Q14242	222	243	STEPSATEALSMEPTTKRGLF	|
TSHPAVPITANSLGSHTVTGGTIT	USHPAVPIUANSLGSHTVUGGTIU	P16150	94	117	SSVPQETPHATSHPAVPITAN	|
TSHPAVPITANSLGSHTVTGGTIT	USHPAVPIUANSLGSHTVUGGTIU	P16150	94	117	SHTVTGGTITTNSPETSSRTS	|
TEPSATEALSMEPTTKR	UEPSAUEALSMEPUUKR	Q14242	213	229	TPLAAMEALSTEPSATEALSM	|
TKAEHLTTPHPTSPLSPR	UKAEHLUTPHPUXPLSPR	O00592	151	168	SHSVTTDLTSTKAEHLTTPHP	|
ISSSSSTVAIPGYTFTSPGMTT	ISSSSSTVAIPGYTFTSPGMTU	O00592	190	211	YTFTSPGMTTTLLETVFHHVS	|
TVPFRNPDENSR	UVPFRNPDENSR	P16150	223	234	MSPTTSTNASTVPFRNPDENS	|
TAPAAMEAQTTPPAAMEAQ	UAPAAMEAQUUPPAAMEAQ	Q14242	153	171	TAPAAMEAQTTAPAAMEAQTT	|
TAPAAMEAQTTPPAAMEAQ	UAPAAMEAQUUPPAAMEAQ	Q14242	153	171	TTPPAAMEAQTTQTTAMEAQT	|
TQPTGLEAQT	UQPTGLEAQU	Q14242	133	142	TPPAATEAQTTQPTGLEAQTT	|
TQPTGLEAQT	UQPTGLEAQU	Q14242	133	142	TQPTGLEAQTTAPAAMEAQTT	|
TPASLSGPT	TPASLSGPU	Q8WXI7.3	105	113	RTPASLSGPTTASPLLVLFTI	|
SALPPSTSINEGSPLW	XALPPSUSINEGSPLW	P16150	44	59	PKADSTGDQTSALPPSTSINE	|
SALPPSTSINEGSPLW	XALPPSUSINEGSPLW	P16150	44	59	TSINEGSPLWTSIGASTGSPL	|
SALPPSTSINEGSPLW	XALPPSUSINEGSPLW	P16150	44	59	PKADSTGDQTSALPPSTSINE	|
SALPPSTSINEGSPLW	XALPPSUSINEGSPLW	P16150	44	59	TSINEGSPLWTSIGASTGSPL	|
TAPAAMEAQTTPPAAMEAQT	UAPAAMEAQUUPPAAMEAQU	Q14242	153	172	TAPAAMEAQTTAPAAMEAQTT	|
TAPAAMEAQTTPPAAMEAQT	UAPAAMEAQUUPPAAMEAQU	Q14242	153	172	TPPAAMEAQTTQTTAMEAQTT	|
TPLAATEAQTTPPAATEAQT	UPLAATEAQUUPPAATEAQU	Q14242	113	132	TRLTATEAQTTPLAATEAQTT	|
TPLAATEAQTTPPAATEAQT	UPLAATEAQUUPPAATEAQU	Q14242	113	132	TPPAATEAQTTQPTGLEAQTT	|
SSVPQETPHA	XSVPQETPHA	P16150	84	93	TTYQEVSIKMSSVPQETPHAT	|
SSVPQETPHA	XSVPQETPHA	P16150	84	93	SSVPQETPHATSHPAVPITAN	|
SALPPSTSINEGSPLW	XALPPSUSINEGSPLW	P16150	44	59	PKADSTGDQTSALPPSTSINE	|
SALPPSTSINEGSPLW	XALPPSUSINEGSPLW	P16150	44	59	TSINEGSPLWTSIGASTGSPL	|
TEAQTTPLAAMEAL	UEAQUUPLAAMEAL	Q14242	198	211	TEAQTTQPTATEAQTTPLAAM	|
TEAQTTPLAAMEAL	UEAQUUPLAAMEAL	Q14242	198	211	TTPLAAMEALSTEPSATEALS	|
TEPSATEALSMEPT	UEPSAUEALXMEPU	Q14242	213	226	TPLAAMEALSTEPSATEALSM	|
TEPSATEALSMEPT	UEPSAUEALXMEPU	Q14242	213	226	ATEALSMEPTTKRGLFIPFSV	|
MSSVPQETPHA	MSXVPQEUPHA	P16150	83	93	SSVPQETPHATSHPAVPITAN	|
TEPSATEALSMEPT	UEPSAUEALXMEPU	Q14242	213	226	TPLAAMEALSTEPSATEALSM	|
TEPSATEALSMEPT	UEPSAUEALXMEPU	Q14242	213	226	ATEALSMEPTTKRGLFIPFSV	|
MSSVPQETPHA	MSXVPQETPHA	P16150	83	93	SSVPQETPHATSHPAVPITAN	|
TEPSATEALSMEPTTKR	UEPSATEALSMEPUTKR	Q14242	213	229	TPLAAMEALSTEPSATEALSM	|
TGSLEPSSGASGPQVSSVK	UGSLEPSXGASGPQVSSVK	P16150	190	208	GTTGPPVTMTTGSLEPSSGAS	|
MSSVPQETPHAT	MSXVPQETPHAU	P16150	83	94	SVPQETPHATSHPAVPITANS	|
TAPEATEAQT	UAPEAUEAQU	Q14242	183	192	TQTTAMEAQTTAPEATEAQTT	|
TAPEATEAQT	UAPEAUEAQU	Q14242	183	192	TAPEATEAQTTQPTATEAQTT	|
MSSVPQETPHAT	MSXVPQETPHAU	P16150	83	94	SVPQETPHATSHPAVPITANS	|
LGPYSLDKDSLYLNGYNEPGPDEPPTTPKPAT	LGPYSLDKDSLYLNGYNEPGPDEPPUUPKPAU	Q8WXI7.3	666	697	EPPTTPKPATTFLPPLSEATT	|
LGPYSLDKDSLYLNGYNEPGPDEPPTTPKPAT	LGPYSLDKDSLYLNGYNEPGPDEPPUUPKPAU	Q8WXI7.3	666	697	EPPTTPKPATTFLPPLSEATT	|
TEPSATEALSMEPTTKR	UEPSAUEALSMEPUUKR	Q14242	213	229	TPLAAMEALSTEPSATEALSM	|
TSHPAVPITANSLGSHTVTGGTIT	USHPAVPIUANSLGSHTVUGGTIU	P16150	94	117	SSVPQETPHATSHPAVPITAN	|
TSHPAVPITANSLGSHTVTGGTIT	USHPAVPIUANSLGSHTVUGGTIU	P16150	94	117	SHTVTGGTITTNSPETSSRTS	|
SMEPTTKRGLFIPFSVSSVTHK	XMEPUUKRGLFIPFSVSSVUHK	Q14242	222	243	STEPSATEALSMEPTTKRGLF	|
TEPSATEALSMEPTTKR	UEPSAUEALSMEPUTKR	Q14242	213	229	TPLAAMEALSTEPSATEALSM	|
TTPLAAMEALSTEPSATEALSMEPTTKR	UUPLAAMEALSUEPSATEALSMEPUTKR	Q14242	202	229	TTQPTATEAQTTPLAAMEALS	|
SSHSVTTDLTSTKAEHLT	SSHSVTUDLTXUKAEHLU	O00592	140	157	LTSTKAEHLTTPHPTSPLSPR	|
LGPYSLDKDSLYLNGYNEPGPDEPPT	LGPYSLDKDSLYLNGYNEPGPDEPPU	Q8WXI7.3	666	691	NEPGPDEPPTTPKPATTFLPP	|
TPLAAMEALS	UPLAAMEALX	Q14242	203	212	TQPTATEAQTTPLAAMEALST	|
TPLAAMEALS	UPLAAMEALX	Q14242	203	212	TPLAAMEALSTEPSATEALSM	|
LGPYSLDKDSLYLNGYNEPGPDEPPT	LGPYSLDKDSLYLNGYNEPGPDEPPU	Q8WXI7.3	666	691	NEPGPDEPPTTPKPATTFLPP	|
TPPAAMEAQT	UPPAAMEAQU	Q14242	163	172	TAPAAMEAQTTPPAAMEAQTT	|
TPPAAMEAQT	UPPAAMEAQU	Q14242	163	172	TPPAAMEAQTTQTTAMEAQTT	|
FIPFSVSSVTHK	FIPFXVSSVTHK	Q14242	232	243	SMEPTTKRGLFIPFSVSSVTH	|
MSSVPQETPHA	MSXVPQETPHA	P16150	83	93	SSVPQETPHATSHPAVPITAN	|
LFIPFSVSSVTHK	LFIPFXVSSVUHK	Q14242	231	243	LSMEPTTKRGLFIPFSVSSVT	|
TQTTAMEAQT	UQTTAMEAQU	Q14242	173	182	TPPAAMEAQTTQTTAMEAQTT	|
TQTTAMEAQT	UQTTAMEAQU	Q14242	173	182	TQTTAMEAQTTAPEATEAQTT	|
ISSSSSTVAIPGYTFTSPGMT	ISSSSSUVAIPGYTFTSPGMU	O00592	190	210	GYTFTSPGMTTTLLETVFHHV	|
MSSVPQETPHA	MSXVPQETPHA	P16150	83	93	SSVPQETPHATSHPAVPITAN	|
MSSVPQETPHAT	MSXVPQETPHAU	P16150	83	94	SVPQETPHATSHPAVPITANS	|
TQTTAMEAQT	UQTTAMEAQU	Q14242	173	182	TPPAAMEAQTTQTTAMEAQTT	|
TQTTAMEAQT	UQTTAMEAQU	Q14242	173	182	TQTTAMEAQTTAPEATEAQTT	|
SALPPSTSINEGSPLW	XALPPSUSINEGSPLW	P16150	44	59	PKADSTGDQTSALPPSTSINE	|
SALPPSTSINEGSPLW	XALPPSUSINEGSPLW	P16150	44	59	TSINEGSPLWTSIGASTGSPL	|
SALPPSTSINEGSPLW	XALPPSUSINEGSPLW	P16150	44	59	PKADSTGDQTSALPPSTSINE	|
SALPPSTSINEGSPLW	XALPPSUSINEGSPLW	P16150	44	59	TSINEGSPLWTSIGASTGSPL	|
SALPPSTSINEGSPLW	XALPPSUSINEGSPLW	P16150	44	59	PKADSTGDQTSALPPSTSINE	|
SALPPSTSINEGSPLW	XALPPSUSINEGSPLW	P16150	44	59	TSINEGSPLWTSIGASTGSPL	|
TQPTGLEAQT	UQPTGLEAQU	Q14242	133	142	TPPAATEAQTTQPTGLEAQTT	|
TQPTGLEAQT	UQPTGLEAQU	Q14242	133	142	TQPTGLEAQTTAPAAMEAQTT	|
MSSVPQETPHA	MSXVPQETPHA	P16150	83	93	SSVPQETPHATSHPAVPITAN	|
MSSVPQETPHA	MSSVPQEUPHA	P16150	83	93	SSVPQETPHATSHPAVPITAN	|
TAPAAMEAQTTAPAAMEAQT	UAPAAMEAQUUAPAAMEAQU	Q14242	143	162	TQPTGLEAQTTAPAAMEAQTT	|
TAPAAMEAQTTAPAAMEAQT	UAPAAMEAQUUAPAAMEAQU	Q14242	143	162	TAPAAMEAQTTPPAAMEAQTT	|
TEPSATEALSMEPT	UEPSAUEALXMEPU	Q14242	213	226	TPLAAMEALSTEPSATEALSM	|
TEPSATEALSMEPT	UEPSAUEALXMEPU	Q14242	213	226	ATEALSMEPTTKRGLFIPFSV	|
TGSLEPSSGASGPQVSSVK	UGSLEPSXGASGPQVSSVK	P16150	190	208	GTTGPPVTMTTGSLEPSSGAS	|
MSSVPQETPHA	MSXVPQEUPHA	P16150	83	93	SSVPQETPHATSHPAVPITAN	|
MSSVPQETPHA	MSXVPQEUPHA	P16150	83	93	SSVPQETPHATSHPAVPITAN	|
SALPPSTSINEGSPLW	XALPPSUSINEGSPLW	P16150	44	59	PKADSTGDQTSALPPSTSINE	|
SALPPSTSINEGSPLW	XALPPSUSINEGSPLW	P16150	44	59	TSINEGSPLWTSIGASTGSPL	|
STGLDAGGAVTELT	STGLDAGGAVTELU	Q14242	49	62	DAGGAVTELTTELANMGNLST	|
SALPPSTSINEGSPLW	XALPPSUSINEGSPLW	P16150	44	59	PKADSTGDQTSALPPSTSINE	|
SALPPSTSINEGSPLW	XALPPSUSINEGSPLW	P16150	44	59	TSINEGSPLWTSIGASTGSPL	|
TAMGYHLK	UAMGYHLK	Q8WXI7.3	708	715	TFLPPLSEATTAMGYHLKTLT	|
TVPTSKANEILASVK	UVPTXKANEILASVK	O00592	43	57	IMATDTAQQSTVPTSKANEIL	|
TEPSATEALSMEPTTKR	UEPSAUEALXMEPUTKR	Q14242	213	229	TPLAAMEALSTEPSATEALSM	|
TGLDAGGAVTELT	UGLDAGGAVUELU	Q14242	50	62	TTVEPAARRSTGLDAGGAVTE	|
TGLDAGGAVTELT	UGLDAGGAVUELU	Q14242	50	62	DAGGAVTELTTELANMGNLST	|
TTKRGLFIPFSVSSVTHK	UUKRGLFIPFXVSSVUHK	Q14242	226	243	SATEALSMEPTTKRGLFIPFS	|
TEAQTTPLAAMEALS	UEAQUUPLAAMEALX	Q14242	198	212	TEAQTTQPTATEAQTTPLAAM	|
TEAQTTPLAAMEALS	UEAQUUPLAAMEALX	Q14242	198	212	TPLAAMEALSTEPSATEALSM	|
TGSPLPEPTTYQEVSIK	UGSPLPEPUTYQEVSIK	P16150	66	82	SPLWTSIGASTGSPLPEPTTY	|
TGSPLPEPTTYQEVSIKM	UGXPLPEPUTYQEVXIKM	P16150	66	83	SPLWTSIGASTGSPLPEPTTY	|
TGSPLPEPTTYQEVSIKM	UGXPLPEPUTYQEVXIKM	P16150	66	83	TTYQEVSIKMSSVPQETPHAT	|
LGPYSLDKDSLYLNGYNEPGPDEPPTTPKPAT	LGPYSLDKDSLYLNGYNEPGPDEPPTUPKPAU	Q8WXI7.3	666	697	EPPTTPKPATTFLPPLSEATT	|
TEALSMEPTTKRGLFIPFSVSSVTHK	UEALSMEPUUKRGLFIPFXVSSVTHK	Q14242	218	243	MEALSTEPSATEALSMEPTTK	|
TSHPAVPITANSLGSHTVTGGTIT	USHPAVPIUANSLGSHTVUGGTIU	P16150	94	117	SSVPQETPHATSHPAVPITAN	|
TSHPAVPITANSLGSHTVTGGTIT	USHPAVPIUANSLGSHTVUGGTIU	P16150	94	117	SHTVTGGTITTNSPETSSRTS	|
TEPSATEALSMEPTTKR	UEPSATEALSMEPUTKR	Q14242	213	229	TPLAAMEALSTEPSATEALSM	|
SMEPTTKRGLFIPFSVSSVTHK	XMEPUUKRGLFIPFXVSSVTHK	Q14242	222	243	STEPSATEALSMEPTTKRGLF	|
TEPSATEALSMEPTTKR	UEPSAUEALSMEPUUKR	Q14242	213	229	TPLAAMEALSTEPSATEALSM	|
SKGTSGPPVTMATDSLET	XKGUSGPPVUMATDSLEU	P16150	160	177	LTMATVSLETSKGTSGPPVTM	|
SKGTSGPPVTMATDSLET	XKGUSGPPVUMATDSLEU	P16150	160	177	VTMATDSLETSTGTTGPPVTM	|
TPLAAMEAL	UPLAAMEAL	Q14242	203	211	TQPTATEAQTTPLAAMEALST	|
TPLAAMEAL	UPLAAMEAL	Q14242	203	211	TTPLAAMEALSTEPSATEALS	|
ISSSSSTVAIPGYTF	ISSXSSTVAIPGYTF	O00592	190	204	STVAIPGYTFTSPGMTTTLLE	|
TTPLAAMEALS	UUPLAAMEALS	Q14242	202	212	TTQPTATEAQTTPLAAMEALS	|
TTPLAAMEALS	UUPLAAMEALS	Q14242	202	212	TPLAAMEALSTEPSATEALSM	|
TTPPAATEAQT	UUPPAAUEAQU	Q14242	122	132	TTPLAATEAQTTPPAATEAQT	|
TTPPAATEAQT	UUPPAAUEAQU	Q14242	122	132	TPPAATEAQTTQPTGLEAQTT	|
TQTTAMEAQT	UQTTAMEAQT	Q14242	173	182	TPPAAMEAQTTQTTAMEAQTT	|
TQTTAMEAQT	UQTTAMEAQT	Q14242	173	182	TQTTAMEAQTTAPEATEAQTT	|
ADSTGDQTSALPPSTSINEGSPLWTSIGAS	ADSTGDQTXALPPSTSINEGSPLWTSIGAS	P16150	36	65	SPLWTSIGASTGSPLPEPTTY	|
ISSSSSTVAIPGYTF	ISSXSSUVAIPGYTF	O00592	190	204	STVAIPGYTFTSPGMTTTLLE	|
ISSSSSTVAIPGYTFTSPGMTT	ISSSSSTVAIPGYTFTSPGMTU	O00592	190	211	YTFTSPGMTTTLLETVFHHVS	|
TPASLSGPT	TPASLSGPU	Q8WXI7.3	105	113	RTPASLSGPTTASPLLVLFTI	|
TEAQTTPLAAMEAL	UEAQUUPLAAMEAL	Q14242	198	211	TEAQTTQPTATEAQTTPLAAM	|
TEAQTTPLAAMEAL	UEAQUUPLAAMEAL	Q14242	198	211	TTPLAAMEALSTEPSATEALS	|
TQPTGLEAQT	UQPTGLEAQU	Q14242	133	142	TPPAATEAQTTQPTGLEAQTT	|
TQPTGLEAQT	UQPTGLEAQU	Q14242	133	142	TQPTGLEAQTTAPAAMEAQTT	|
TEPSATEALSMEPTTKR	UEPSAUEALSMEPUTKR	Q14242	213	229	TPLAAMEALSTEPSATEALSM	|
TVPTSKANEILA	UVPTXKANEILA	O00592	43	54	IMATDTAQQSTVPTSKANEIL	|
TVPTSKANEILA	UVPTXKANEILA	O00592	43	54	PTSKANEILASVKATTLGVSS	|
TAPEATEAQT	UAPEAUEAQU	Q14242	183	192	TQTTAMEAQTTAPEATEAQTT	|
TAPEATEAQT	UAPEAUEAQU	Q14242	183	192	TAPEATEAQTTQPTATEAQTT	|
TQPAATEAQTTPLAA	UQPAAUEAQUUPLAA	Q14242	83	97	TDSAAMEIQTTQPAATEAQTT	|
TQPAATEAQTTPLAA	UQPAAUEAQUUPLAA	Q14242	83	97	TEAQTTPLAATEAQTTRLTAT	|
TQPTGLEAQT	UQPTGLEAQU	Q14242	133	142	TPPAATEAQTTQPTGLEAQTT	|
TQPTGLEAQT	UQPTGLEAQU	Q14242	133	142	TQPTGLEAQTTAPAAMEAQTT	|
SVPQETPHAT	XVPQETPHAU	P16150	85	94	TYQEVSIKMSSVPQETPHATS	|
SVPQETPHAT	XVPQETPHAU	P16150	85	94	SVPQETPHATSHPAVPITANS	|
TGSLEPSSGASGPQVSSVKL	UGSLEPSXGASGPQVSSVKL	P16150	190	209	GTTGPPVTMTTGSLEPSSGAS	|
TGSLEPSSGASGPQVSSVKL	UGSLEPSXGASGPQVSSVKL	P16150	190	209	SGPQVSSVKLSTMMSPTTSTN	|
TAPEATEAQT	UAPEAUEAQU	Q14242	183	192	TQTTAMEAQTTAPEATEAQTT	|
TAPEATEAQT	UAPEAUEAQU	Q14242	183	192	TAPEATEAQTTQPTATEAQTT	|
TVPTSKANEILASVK	UVPTXKANEILASVK	O00592	43	57	IMATDTAQQSTVPTSKANEIL	|
SALPPSTSINEGSPLW	XALPPSUSINEGSPLW	P16150	44	59	PKADSTGDQTSALPPSTSINE	|
SALPPSTSINEGSPLW	XALPPSUSINEGSPLW	P16150	44	59	TSINEGSPLWTSIGASTGSPL	|
MSSVPQETPHAT	MSXVPQETPHAU	P16150	83	94	SVPQETPHATSHPAVPITANS	|
TQPTATEAQTTPLAAMEAL	UQPTAUEAQUUPLAAMEAL	Q14242	193	211	TAPEATEAQTTQPTATEAQTT	|
TQPTATEAQTTPLAAMEAL	UQPTAUEAQUUPLAAMEAL	Q14242	193	211	TTPLAAMEALSTEPSATEALS	|
TAPAAMEAQTTPPAAMEAQT	UAPAAMEAQUUPPAAMEAQU	Q14242	153	172	TAPAAMEAQTTAPAAMEAQTT	|
TAPAAMEAQTTPPAAMEAQT	UAPAAMEAQUUPPAAMEAQU	Q14242	153	172	TPPAAMEAQTTQTTAMEAQTT	|
SKANEILASVKAT	XKANEILAXVKAU	O00592	47	59	DTAQQSTVPTSKANEILASVK	|
SKANEILASVKAT	XKANEILAXVKAU	O00592	47	59	NEILASVKATTLGVSSDSPGT	|
TPLAAMEALSTEPSATEAL	UPLAAMEALSUEPSATEAL	Q14242	203	221	TQPTATEAQTTPLAAMEALST	|
TPLAAMEALSTEPSATEAL	UPLAAMEALSUEPSATEAL	Q14242	203	221	STEPSATEALSMEPTTKRGLF	|
LGPYSLDKDSLYLNGYNEPGPDEPPTTPKPAT	LGPYSLDKDSLYLNGYNEPGPDEPPUUPKPAU	Q8WXI7.3	666	697	EPPTTPKPATTFLPPLSEATT	|
TSHPAVPITANSLGSHTVTGGTIT	USHPAVPIUANSLGSHTVUGGTIU	P16150	94	117	SSVPQETPHATSHPAVPITAN	|
TSHPAVPITANSLGSHTVTGGTIT	USHPAVPIUANSLGSHTVUGGTIU	P16150	94	117	SHTVTGGTITTNSPETSSRTS	|
TEPSATEALSMEPTTKR	UEPSAUEALSMEPUTKR	Q14242	213	229	TPLAAMEALSTEPSATEALSM	|
MSSVPQETPHAT	MSXVPQETPHAU	P16150	83	94	SVPQETPHATSHPAVPITANS	|
TEPSATEALSMEPTTKR	UEPSAUEALSMEPUTKR	Q14242	213	229	TPLAAMEALSTEPSATEALSM	|
LGPYSLDKDSLYLNGYNEPGPDEPPTTPKPAT	LGPYSLDKDSLYLNGYNEPGPDEPPUUPKPAU	Q8WXI7.3	666	697	EPPTTPKPATTFLPPLSEATT	|
TEPSATEALSMEPTTKR	UEPSAUEALSMEPUTKR	Q14242	213	229	TPLAAMEALSTEPSATEALSM	|
SMEPTTKRGLFIPFSVSSVTHK	SMEPUUKRGLFIPFXVSSVUHK	Q14242	222	243	STEPSATEALSMEPTTKRGLF	|
TEPSATEALSMEPTTKR	UEPSAUEALXMEPUTKR	Q14242	213	229	TPLAAMEALSTEPSATEALSM	|
TEPSATEALSMEPTTKR	UEPSAUEALSMEPUTKR	Q14242	213	229	TPLAAMEALSTEPSATEALSM	|
SSHSVTTDLTSTKAEHLT	SSHSVTUDLTXUKAEHLU	O00592	140	157	LTSTKAEHLTTPHPTSPLSPR	|
TPLAAMEAL	UPLAAMEAL	Q14242	203	211	TQPTATEAQTTPLAAMEALST	|
TPLAAMEAL	UPLAAMEAL	Q14242	203	211	TTPLAAMEALSTEPSATEALS	|
TPLAAMEALS	UPLAAMEALS	Q14242	203	212	TQPTATEAQTTPLAAMEALST	|
TPLAAMEALS	UPLAAMEALS	Q14242	203	212	TPLAAMEALSTEPSATEALSM	|
ISSSSSTVAIPGYTFTSPGMTT	ISSSSSTVAIPGYTFTSPGMTU	O00592	190	211	YTFTSPGMTTTLLETVFHHVS	|
ISSSSSTVAIPGYTFTSPGMT	ISSSSSTVAIPGYTFTSPGMU	O00592	190	210	GYTFTSPGMTTTLLETVFHHV	|
TQPTATEAQTTPLAAMEALSTEPSATEALSMEPTTKR	UQPTATEAQTTPLAAMEALSTEPSATEALSMEPTTKR	Q14242	193	229	TAPEATEAQTTQPTATEAQTT	|
ANEILASVKAT	ANEILASVKAU	O00592	49	59	NEILASVKATTLGVSSDSPGT	|
ADSTGDQTSALPPSTSINEGSPLWTSIGAS	ADSTGDQTXALPPSTSINEGSPLWTSIGAS	P16150	36	65	SPLWTSIGASTGSPLPEPTTY	|
ISSSSSTVAIPGYTFT	ISSSSSUVAIPGYTFU	O00592	190	205	TVAIPGYTFTSPGMTTTLLET	|
MSSVPQETPHA	MSXVPQETPHA	P16150	83	93	SSVPQETPHATSHPAVPITAN	|
MSSVPQETPHA	MSXVPQETPHA	P16150	83	93	SSVPQETPHATSHPAVPITAN	|
ISSSSSTVAIPGYTFTSPGMT	ISSSSSUVAIPGYTFTSPGMU	O00592	190	210	GYTFTSPGMTTTLLETVFHHV	|
TEAQTTPPAATEAQ	UEAQUUPPAAUEAQ	Q14242	118	131	TEAQTTPLAATEAQTTPPAAT	|
TEAQTTPPAATEAQ	UEAQUUPPAAUEAQ	Q14242	118	131	TTPPAATEAQTTQPTGLEAQT	|
TGLDAGGAVTELT	UGLDAGGAVTELU	Q14242	50	62	TTVEPAARRSTGLDAGGAVTE	|
TGLDAGGAVTELT	UGLDAGGAVTELU	Q14242	50	62	DAGGAVTELTTELANMGNLST	|
TGLDAGGAVTELT	UGLDAGGAVTELU	Q14242	50	62	TTVEPAARRSTGLDAGGAVTE	|
TGLDAGGAVTELT	UGLDAGGAVTELU	Q14242	50	62	DAGGAVTELTTELANMGNLST	|
ISSSSSTVAIPGYTF	ISSXSSUVAIPGYTF	O00592	190	204	STVAIPGYTFTSPGMTTTLLE	|
TPPAAMEAQT	UPPAAMEAQU	Q14242	163	172	TAPAAMEAQTTPPAAMEAQTT	|
TPPAAMEAQT	UPPAAMEAQU	Q14242	163	172	TPPAAMEAQTTQTTAMEAQTT	|
STGLDAGGAVTELT	XTGLDAGGAVTELU	Q14242	49	62	DAGGAVTELTTELANMGNLST	|
SSVPQETPHAT	XSVPQETPHAU	P16150	84	94	TTYQEVSIKMSSVPQETPHAT	|
SSVPQETPHAT	XSVPQETPHAU	P16150	84	94	SVPQETPHATSHPAVPITANS	|
TVPTSKANEILA	UVPTXKANEILA	O00592	43	54	IMATDTAQQSTVPTSKANEIL	|
TVPTSKANEILA	UVPTXKANEILA	O00592	43	54	PTSKANEILASVKATTLGVSS	|
SSVPQETPHA	XSVPQEUPHA	P16150	84	93	TTYQEVSIKMSSVPQETPHAT	|
SSVPQETPHA	XSVPQEUPHA	P16150	84	93	SSVPQETPHATSHPAVPITAN	|
SALPPSTSINEGSPLW	XALPPSUSINEGSPLW	P16150	44	59	PKADSTGDQTSALPPSTSINE	|
SALPPSTSINEGSPLW	XALPPSUSINEGSPLW	P16150	44	59	TSINEGSPLWTSIGASTGSPL	|
TVPFRNPDENSR	UVPFRNPDENSR	P16150	223	234	MSPTTSTNASTVPFRNPDENS	|
STGLDAGGAVTELT	STGLDAGGAVTELU	Q14242	49	62	DAGGAVTELTTELANMGNLST	|
SALPPSTSINEGSPLW	XALPPSUSINEGSPLW	P16150	44	59	PKADSTGDQTSALPPSTSINE	|
SALPPSTSINEGSPLW	XALPPSUSINEGSPLW	P16150	44	59	TSINEGSPLWTSIGASTGSPL	|
SINEGSPLWT	XINEGSPLWU	P16150	51	60	DQTSALPPSTSINEGSPLWTS	|
SINEGSPLWT	XINEGSPLWU	P16150	51	60	SINEGSPLWTSIGASTGSPLP	|
STGLDAGGAVTELT	STGLDAGGAVTELU	Q14242	49	62	DAGGAVTELTTELANMGNLST	|
MSSVPQETPHA	MSSVPQEUPHA	P16150	83	93	SSVPQETPHATSHPAVPITAN	|
SSHSVTTDLTSTKAEHL	SSHSVTUDLTSUKAEHL	O00592	140	156	DLTSTKAEHLTTPHPTSPLSP	|
TMATVSLET	UMAUVSLEU	P16150	151	159	TSRGTSGPPLTMATVSLETSK	|
TMATVSLET	UMAUVSLEU	P16150	151	159	LTMATVSLETSKGTSGPPVTM	|
TPLAATEAQTTRLTA	UPLAAUEAQUTRLTA	Q14242	93	107	TQPAATEAQTTPLAATEAQTT	|
TPLAATEAQTTRLTA	UPLAAUEAQUTRLTA	Q14242	93	107	TEAQTTRLTATEAQTTPLAAT	|
TPLAAMEALSTEPSATEAL	UPLAAMEALSUEPSAUEAL	Q14242	203	221	TQPTATEAQTTPLAAMEALST	|
TPLAAMEALSTEPSATEAL	UPLAAMEALSUEPSAUEAL	Q14242	203	221	STEPSATEALSMEPTTKRGLF	|
MSSVPQETPHAT	MSXVPQETPHAU	P16150	83	94	SVPQETPHATSHPAVPITANS	|
TQPTGLEAQTTAPAAMEAQT	UQPTGLEAQUUAPAAMEAQU	Q14242	133	152	TPPAATEAQTTQPTGLEAQTT	|
TQPTGLEAQTTAPAAMEAQT	UQPTGLEAQUUAPAAMEAQU	Q14242	133	152	TAPAAMEAQTTAPAAMEAQTT	|
TQPAATEAQTTPLAA	UQPAAUEAQUUPLAA	Q14242	83	97	TDSAAMEIQTTQPAATEAQTT	|
TQPAATEAQTTPLAA	UQPAAUEAQUUPLAA	Q14242	83	97	TEAQTTPLAATEAQTTRLTAT	|
TVPFRNPDENSR	UVPFRNPDENSR	P16150	223	234	MSPTTSTNASTVPFRNPDENS	|
LFIPFSVSSVTHK	LFIPFXVSSVUHK	Q14242	231	243	LSMEPTTKRGLFIPFSVSSVT	|
TEPSATEALSMEPTTKR	UEPSAUEALSMEPUUKR	Q14242	213	229	TPLAAMEALSTEPSATEALSM	|
TEPSATEALSMEPTTKR	UEPSAUEALSMEPUTKR	Q14242	213	229	TPLAAMEALSTEPSATEALSM	|
TQPTGLEAQTTAPAAMEAQT	UQPTGLEAQUUAPAAMEAQU	Q14242	133	152	TPPAATEAQTTQPTGLEAQTT	|
TQPTGLEAQTTAPAAMEAQT	UQPTGLEAQUUAPAAMEAQU	Q14242	133	152	TAPAAMEAQTTAPAAMEAQTT	|
SSVPQETPHA	XSVPQEUPHA	P16150	84	93	TTYQEVSIKMSSVPQETPHAT	|
SSVPQETPHA	XSVPQEUPHA	P16150	84	93	SSVPQETPHATSHPAVPITAN	|
SSVPQETPHA	XSVPQEUPHA	P16150	84	93	TTYQEVSIKMSSVPQETPHAT	|
SSVPQETPHA	XSVPQEUPHA	P16150	84	93	SSVPQETPHATSHPAVPITAN	|
ANEILASVKATTLGVSSD	ANEILASVKAUTLGVSSD	O00592	49	66	KATTLGVSSDSPGTTTLAQQV	|
SSVPQETPHA	XSVPQEUPHA	P16150	84	93	TTYQEVSIKMSSVPQETPHAT	|
SSVPQETPHA	XSVPQEUPHA	P16150	84	93	SSVPQETPHATSHPAVPITAN	|
TQPTATEAQTTPLAAMEALS	TQPTAUEAQUUPLAAMEALX	Q14242	193	212	TAPEATEAQTTQPTATEAQTT	|
TQPTATEAQTTPLAAMEALS	TQPTAUEAQUUPLAAMEALX	Q14242	193	212	TPLAAMEALSTEPSATEALSM	|
SSVPQETPHAT	XSVPQEUPHAU	P16150	84	94	TTYQEVSIKMSSVPQETPHAT	|
SSVPQETPHAT	XSVPQEUPHAU	P16150	84	94	SVPQETPHATSHPAVPITANS	|
SMEPTTKRGLFIPFSVSSVTHK	XMEPUUKRGLFIPFXVSSVTHK	Q14242	222	243	STEPSATEALSMEPTTKRGLF	|
TGSPLPEPTTYQEVSIK	UGXPLPEPUTYQEVSIK	P16150	66	82	SPLWTSIGASTGSPLPEPTTY	|
SSVPQETPHAT	XSVPQEUPHAU	P16150	84	94	TTYQEVSIKMSSVPQETPHAT	|
SSVPQETPHAT	XSVPQEUPHAU	P16150	84	94	SVPQETPHATSHPAVPITANS	|
TEPSATEALSMEPTTKR	UEPSAUEALSMEPUTKR	Q14242	213	229	TPLAAMEALSTEPSATEALSM	|
TEPSATEALSMEPTTKR	UEPSAUEALXMEPUTKR	Q14242	213	229	TPLAAMEALSTEPSATEALSM	|
TEPSATEALSMEPTTKR	UEPSAUEALSMEPUUKR	Q14242	213	229	TPLAAMEALSTEPSATEALSM	|
SMEPTTKRGLFIPFSVSSVTHK	XMEPUUKRGLFIPFSVSSVTHK	Q14242	222	243	STEPSATEALSMEPTTKRGLF	|
MSSVPQETPHAT	MSSVPQETPHAU	P16150	83	94	SVPQETPHATSHPAVPITANS	|
ISSSSSTVAIPGYTF	ISSXSSTVAIPGYTF	O00592	190	204	STVAIPGYTFTSPGMTTTLLE	|
TPLAAMEALS	UPLAAMEALX	Q14242	203	212	TQPTATEAQTTPLAAMEALST	|
TPLAAMEALS	UPLAAMEALX	Q14242	203	212	TPLAAMEALSTEPSATEALSM	|
SINEGSPLW	XINEGSPLW	P16150	51	59	DQTSALPPSTSINEGSPLWTS	|
SINEGSPLW	XINEGSPLW	P16150	51	59	TSINEGSPLWTSIGASTGSPL	|
LGPYSLDKDSLYLNGYNEPGPDEPPT	LGPYSLDKDSLYLNGYNEPGPDEPPU	Q8WXI7.3	666	691	NEPGPDEPPTTPKPATTFLPP	|
ISSSSSTVAIPGYTFTSPGMTT	ISSSSSTVAIPGYTFTSPGMTU	O00592	190	211	YTFTSPGMTTTLLETVFHHVS	|
ANEILASVKAT	ANEILASVKAU	O00592	49	59	NEILASVKATTLGVSSDSPGT	|
MSSVPQETPHA	MSXVPQETPHA	P16150	83	93	SSVPQETPHATSHPAVPITAN	|
ISSSSSTVAIPGYTFTSPGMT	ISSSSSUVAIPGYTFTSPGMU	O00592	190	210	GYTFTSPGMTTTLLETVFHHV	|
TVPTSKANEILASVK	UVPUSKANEILASVK	O00592	43	57	IMATDTAQQSTVPTSKANEIL	|
TQTTAMEAQT	UQTUAMEAQU	Q14242	173	182	TPPAAMEAQTTQTTAMEAQTT	|
TQTTAMEAQT	UQTUAMEAQU	Q14242	173	182	TQTTAMEAQTTAPEATEAQTT	|
TQPTGLEAQT	UQPTGLEAQU	Q14242	133	142	TPPAATEAQTTQPTGLEAQTT	|
TQPTGLEAQT	UQPTGLEAQU	Q14242	133	142	TQPTGLEAQTTAPAAMEAQTT	|
ISSSSSTVAIPGYTF	ISSSSXUVAIPGYUF	O00592	190	204	STVAIPGYTFTSPGMTTTLLE	|
TPPAAMEAQT	UPPAAMEAQU	Q14242	163	172	TAPAAMEAQTTPPAAMEAQTT	|
TPPAAMEAQT	UPPAAMEAQU	Q14242	163	172	TPPAAMEAQTTQTTAMEAQTT	|
TSINEGSPLWT	USINEGSPLWU	P16150	50	60	GDQTSALPPSTSINEGSPLWT	|
TSINEGSPLWT	USINEGSPLWU	P16150	50	60	SINEGSPLWTSIGASTGSPLP	|
TVPFRNPDENSR	UVPFRNPDENSR	P16150	223	234	MSPTTSTNASTVPFRNPDENS	|
TEPSATEALSMEPT	UEPSAUEALSMEPU	Q14242	213	226	TPLAAMEALSTEPSATEALSM	|
TEPSATEALSMEPT	UEPSAUEALSMEPU	Q14242	213	226	ATEALSMEPTTKRGLFIPFSV	|
TEPSATEALSMEPT	UEPSAUEALXMEPU	Q14242	213	226	TPLAAMEALSTEPSATEALSM	|
TEPSATEALSMEPT	UEPSAUEALXMEPU	Q14242	213	226	ATEALSMEPTTKRGLFIPFSV	|
TQTTAMEAQT	UQTTAMEAQU	Q14242	173	182	TPPAAMEAQTTQTTAMEAQTT	|
TQTTAMEAQT	UQTTAMEAQU	Q14242	173	182	TQTTAMEAQTTAPEATEAQTT	|
STGLDAGGAVTELT	XUGLDAGGAVUELU	Q14242	49	62	DAGGAVTELTTELANMGNLST	|
SALPPSTSINEGSPLWTSIGAS	XALPPSTSINEGSPLWTSIGAS	P16150	44	65	PKADSTGDQTSALPPSTSINE	|
SALPPSTSINEGSPLWTSIGAS	XALPPSTSINEGSPLWTSIGAS	P16150	44	65	SPLWTSIGASTGSPLPEPTTY	|
TEPSATEALSMEPTTKR	UEPSATEALSMEPUTKR	Q14242	213	229	TPLAAMEALSTEPSATEALSM	|
MSSVPQETPHA	MSXVPQEUPHA	P16150	83	93	SSVPQETPHATSHPAVPITAN	|
TAPEATEAQT	UAPEATEAQU	Q14242	183	192	TQTTAMEAQTTAPEATEAQTT	|
TAPEATEAQT	UAPEATEAQU	Q14242	183	192	TAPEATEAQTTQPTATEAQTT	|
MSSVPQETPHA	MSXVPQEUPHA	P16150	83	93	SSVPQETPHATSHPAVPITAN	|
TGSPLPEPTTYQEVSIK	UGSPLPEPUTYQEVSIK	P16150	66	82	SPLWTSIGASTGSPLPEPTTY	|
TPPAATEAQT	UPPAAUEAQU	Q14242	123	132	TPLAATEAQTTPPAATEAQTT	|
TPPAATEAQT	UPPAAUEAQU	Q14242	123	132	TPPAATEAQTTQPTGLEAQTT	|
TEPSATEALSMEPT	UEPSAUEALXMEPU	Q14242	213	226	TPLAAMEALSTEPSATEALSM	|
TEPSATEALSMEPT	UEPSAUEALXMEPU	Q14242	213	226	ATEALSMEPTTKRGLFIPFSV	|
TGSLEPSSGASGPQVSSVK	UGSLEPSXGASGPQVSSVK	P16150	190	208	GTTGPPVTMTTGSLEPSSGAS	|
LTATEAQTTPLAATEAQ	LTAUEAQUUPLAAUEAQ	Q14242	105	121	TTPLAATEAQTTPPAATEAQT	|
SGAPVTTAASSLET	XGAPVUUAASSLEU	P16150	128	141	TNSPETSSRTSGAPVTTAASS	|
SGAPVTTAASSLET	XGAPVUUAASSLEU	P16150	128	141	VTTAASSLETSRGTSGPPLTM	|
MSSVPQETPHA	MSXVPQEUPHA	P16150	83	93	SSVPQETPHATSHPAVPITAN	|
SSVPQETPHA	XXVPQETPHA	P16150	84	93	TTYQEVSIKMSSVPQETPHAT	|
SSVPQETPHA	XXVPQETPHA	P16150	84	93	SSVPQETPHATSHPAVPITAN	|
MSSVPQETPHAT	MSXVPQEUPHAU	P16150	83	94	SVPQETPHATSHPAVPITANS	|
TRLTATEAQTTPLAA	URLTAUEAQUUPLAA	Q14242	103	117	TPLAATEAQTTRLTATEAQTT	|
TRLTATEAQTTPLAA	URLTAUEAQUUPLAA	Q14242	103	117	TEAQTTPLAATEAQTTPPAAT	|
TGSLEPSSGASGPQVSSVK	UGSLEPXSGASGPQVSSVK	P16150	190	208	GTTGPPVTMTTGSLEPSSGAS	|
SGASGPQVSSVKLS	XGASGPQVSXVKLX	P16150	197	210	TMTTGSLEPSSGASGPQVSSV	|
SGASGPQVSSVKLS	XGASGPQVSXVKLX	P16150	197	210	GPQVSSVKLSTMMSPTTSTNA	|
SHPAVPITANSLGSHTVTGGTIT	XHPAVPIUANSLGSHTVUGGTIU	P16150	95	117	SVPQETPHATSHPAVPITANS	|
SHPAVPITANSLGSHTVTGGTIT	XHPAVPIUANSLGSHTVUGGTIU	P16150	95	117	SHTVTGGTITTNSPETSSRTS	|
TVSLETSKG	UVSLETXKG	P16150	154	162	GTSGPPLTMATVSLETSKGTS	|
TVSLETSKG	UVSLETXKG	P16150	154	162	ATVSLETSKGTSGPPVTMATD	|
TEPSATEALSMEPTTKR	UEPSAUEALSMEPUTKR	Q14242	213	229	TPLAAMEALSTEPSATEALSM	|
THPVATPTSSGHDHLMK	UHPVAUPUSSGHDHLMK	O00592	173	189	SPLSPRQPTLTHPVATPTSSG	|
TEAQTTRLTA	UEAQUTRLTA	Q14242	98	107	TEAQTTPLAATEAQTTRLTAT	|
TEAQTTRLTA	UEAQUTRLTA	Q14242	98	107	TEAQTTRLTATEAQTTPLAAT	|
SSVPQETPHA	XSVPQEUPHA	P16150	84	93	TTYQEVSIKMSSVPQETPHAT	|
SSVPQETPHA	XSVPQEUPHA	P16150	84	93	SSVPQETPHATSHPAVPITAN	|
TRLTATEAQTTPLAA	URLTAUEAQUUPLAA	Q14242	103	117	TPLAATEAQTTRLTATEAQTT	|
TRLTATEAQTTPLAA	URLTAUEAQUUPLAA	Q14242	103	117	TEAQTTPLAATEAQTTPPAAT	|
TEPSATEALSMEPTTKR	UEPSAUEALSMEPUTKR	Q14242	213	229	TPLAAMEALSTEPSATEALSM	|
TEALSMEPTTKRGLFIPFSVSSVTHK	UEALSMEPUUKRGLFIPFXVSSVTHK	Q14242	218	243	MEALSTEPSATEALSMEPTTK	|
TEPSATEALSMEPTTKR	UEPSATEALSMEPUTKR	Q14242	213	229	TPLAAMEALSTEPSATEALSM	|
SMEPTTKRGLFIPFSVSSVTHK	XMEPUUKRGLFIPFXVSSVTHK	Q14242	222	243	STEPSATEALSMEPTTKRGLF	|
SHPAVPITANSLGSHTVTGGTIT	XHPAVPIUANSLGSHTVTGGTIU	P16150	95	117	SVPQETPHATSHPAVPITANS	|
SHPAVPITANSLGSHTVTGGTIT	XHPAVPIUANSLGSHTVTGGTIU	P16150	95	117	SHTVTGGTITTNSPETSSRTS	|
SMEPTTKRGLFIPFSVSSVTHK	XMEPUUKRGLFIPFSVSSVTHK	Q14242	222	243	STEPSATEALSMEPTTKRGLF	|
TPLTGPGTPESTTVEPAAR	UPLTGPGTPEXUUVEPAAR	Q14242	29	47	PEMLRNSTDTTPLTGPGTPES	|
TPLAAMEAL	UPLAAMEAL	Q14242	203	211	TQPTATEAQTTPLAAMEALST	|
TPLAAMEAL	UPLAAMEAL	Q14242	203	211	TTPLAAMEALSTEPSATEALS	|
TPLAAMEALS	UPLAAMEALS	Q14242	203	212	TQPTATEAQTTPLAAMEALST	|
TPLAAMEALS	UPLAAMEALS	Q14242	203	212	TPLAAMEALSTEPSATEALSM	|
ISSSSSTVAIPGYTFTSPGMT	ISSSSSUVAIPGYTFTSPGMU	O00592	190	210	GYTFTSPGMTTTLLETVFHHV	|
TPPAAMEAQT	UPPAAMEAQU	Q14242	163	172	TAPAAMEAQTTPPAAMEAQTT	|
TPPAAMEAQT	UPPAAMEAQU	Q14242	163	172	TPPAAMEAQTTQTTAMEAQTT	|
TVPFRNPDENSR	UVPFRNPDENSR	P16150	223	234	MSPTTSTNASTVPFRNPDENS	|
TQPTATEAQTTPLAAMEALSTEPSATEALSMEPTTK	UQPTATEAQUUPLAAMEALSTEPSATEALSMEPTTK	Q14242	193	228	TAPEATEAQTTQPTATEAQTT	|
ISSSSSTVAIPGYTFT	ISSSSSUVAIPGYTFU	O00592	190	205	TVAIPGYTFTSPGMTTTLLET	|
ISSSSSTVAIPGYTFTSPGMT	ISSSSSUVAIPGYTFTSPGMU	O00592	190	210	GYTFTSPGMTTTLLETVFHHV	|
ISSSSSTVAIPGYTFT	ISSSSSUVAIPGYTFU	O00592	190	205	TVAIPGYTFTSPGMTTTLLET	|
TVAIPGYTFT	UVAIPGYUFU	O00592	196	205	HLMKISSSSSTVAIPGYTFTS	|
TVAIPGYTFT	UVAIPGYUFU	O00592	196	205	TVAIPGYTFTSPGMTTTLLET	|
SALPPSTSINEGSPLW	XALPPSUSINEGSPLW	P16150	44	59	PKADSTGDQTSALPPSTSINE	|
SALPPSTSINEGSPLW	XALPPSUSINEGSPLW	P16150	44	59	TSINEGSPLWTSIGASTGSPL	|
FIPFSVSSVTHK	FIPFXVSSVTHK	Q14242	232	243	SMEPTTKRGLFIPFSVSSVTH	|
RSTGLDAGGAVTELT	RSTGLDAGGAVTELU	Q14242	48	62	DAGGAVTELTTELANMGNLST	|
TQPAATEAQTTPLAA	UQPAAUEAQUUPLAA	Q14242	83	97	TDSAAMEIQTTQPAATEAQTT	|
TQPAATEAQTTPLAA	UQPAAUEAQUUPLAA	Q14242	83	97	TEAQTTPLAATEAQTTRLTAT	|
SVPQETPHA	XVPQETPHA	P16150	85	93	TYQEVSIKMSSVPQETPHATS	|
SVPQETPHA	XVPQETPHA	P16150	85	93	SSVPQETPHATSHPAVPITAN	|
SALPPSTSINEGSPLW	XALPPSUSINEGSPLW	P16150	44	59	PKADSTGDQTSALPPSTSINE	|
SALPPSTSINEGSPLW	XALPPSUSINEGSPLW	P16150	44	59	TSINEGSPLWTSIGASTGSPL	|
TTPPAAMEAQT	UUPPAAMEAQU	Q14242	162	172	TTAPAAMEAQTTPPAAMEAQT	|
TTPPAAMEAQT	UUPPAAMEAQU	Q14242	162	172	TPPAAMEAQTTQTTAMEAQTT	|
SSVPQETPHA	XSVPQEUPHA	P16150	84	93	TTYQEVSIKMSSVPQETPHAT	|
SSVPQETPHA	XSVPQEUPHA	P16150	84	93	SSVPQETPHATSHPAVPITAN	|
MSSVPQETPHA	MSXVPQEUPHA	P16150	83	93	SSVPQETPHATSHPAVPITAN	|
TPLAAMEALSTEPSATEALSMEPTTKR	UPLAAMEALSUEPSATEALSMEPUTKR	Q14242	203	229	TQPTATEAQTTPLAAMEALST	|
TAMGYHLK	UAMGYHLK	Q8WXI7.3	708	715	TFLPPLSEATTAMGYHLKTLT	|
TPPAAMEAQT	UPPAAMEAQU	Q14242	163	172	TAPAAMEAQTTPPAAMEAQTT	|
TPPAAMEAQT	UPPAAMEAQU	Q14242	163	172	TPPAAMEAQTTQTTAMEAQTT	|
MSSVPQETPHAT	MSXVPQEUPHAU	P16150	83	94	SVPQETPHATSHPAVPITANS	|
LGPYSLDKDSLYLNGYNEPGPDEPPTTPKPAT	LGPYSLDKDSLYLNGYNEPGPDEPPUUPKPAU	Q8WXI7.3	666	697	EPPTTPKPATTFLPPLSEATT	|
LGPYSLDKDSLYLNGYNEPGPDEPPTTPKPAT	LGPYSLDKDSLYLNGYNEPGPDEPPUUPKPAU	Q8WXI7.3	666	697	EPPTTPKPATTFLPPLSEATT	|
MSSVPQETPHAT	MSXVPQETPHAU	P16150	83	94	SVPQETPHATSHPAVPITANS	|
TPPAAMEAQT	UPPAAMEAQU	Q14242	163	172	TAPAAMEAQTTPPAAMEAQTT	|
TPPAAMEAQT	UPPAAMEAQU	Q14242	163	172	TPPAAMEAQTTQTTAMEAQTT	|
SSVPQETPHAT	XSVPQETPHAU	P16150	84	94	TTYQEVSIKMSSVPQETPHAT	|
SSVPQETPHAT	XSVPQETPHAU	P16150	84	94	SVPQETPHATSHPAVPITANS	|
TGSPLPEPTTYQEVSIK	UGXPLPEPUTYQEVSIK	P16150	66	82	SPLWTSIGASTGSPLPEPTTY	|
TAPAAMEAQTTPPAAMEAQT	UAPAAMEAQUTPPAAMEAQU	Q14242	153	172	TAPAAMEAQTTAPAAMEAQTT	|
TAPAAMEAQTTPPAAMEAQT	UAPAAMEAQUTPPAAMEAQU	Q14242	153	172	TPPAAMEAQTTQTTAMEAQTT	|
SSVPQETPHA	XSVPQEUPHA	P16150	84	93	TTYQEVSIKMSSVPQETPHAT	|
SSVPQETPHA	XSVPQEUPHA	P16150	84	93	SSVPQETPHATSHPAVPITAN	|
LGPYSLDKDSLYLNGYNEPGPDEPPTTPKPAT	LGPYSLDKDSLYLNGYNEPGPDEPPUUPKPAU	Q8WXI7.3	666	697	EPPTTPKPATTFLPPLSEATT	|
LGPYSLDKDSLYLNGYNEPGPDEPPTTPKPAT	LGPYSLDKDSLYLNGYNEPGPDEPPUUPKPAU	Q8WXI7.3	666	697	EPPTTPKPATTFLPPLSEATT	|
THPVATPTSSGHDHLMK	UHPVAUPUSSGHDHLMK	O00592	173	189	SPLSPRQPTLTHPVATPTSSG	|
SSVPQETPHAT	XSVPQEUPHAU	P16150	84	94	TTYQEVSIKMSSVPQETPHAT	|
SSVPQETPHAT	XSVPQEUPHAU	P16150	84	94	SVPQETPHATSHPAVPITANS	|
SSVPQETPHA	XSVPQEUPHA	P16150	84	93	TTYQEVSIKMSSVPQETPHAT	|
SSVPQETPHA	XSVPQEUPHA	P16150	84	93	SSVPQETPHATSHPAVPITAN	|
SSVPQETPHA	XSVPQEUPHA	P16150	84	93	TTYQEVSIKMSSVPQETPHAT	|
SSVPQETPHA	XSVPQEUPHA	P16150	84	93	SSVPQETPHATSHPAVPITAN	|
TRLTATEAQTTPLAA	URLTAUEAQUUPLAA	Q14242	103	117	TPLAATEAQTTRLTATEAQTT	|
TRLTATEAQTTPLAA	URLTAUEAQUUPLAA	Q14242	103	117	TEAQTTPLAATEAQTTPPAAT	|
TEPSATEALSMEPTTKR	UEPSATEALSMEPUTKR	Q14242	213	229	TPLAAMEALSTEPSATEALSM	|
TGSPLPEPTTYQEVSIK	UGXPLPEPUTYQEVSIK	P16150	66	82	SPLWTSIGASTGSPLPEPTTY	|
TSEPLSSK	USEPLXSK	P16150	17	24	TPTSGEPLVSTSEPLSSKMYT	|
TEPSATEALSMEPTTKR	UEPSAUEALSMEPUTKR	Q14242	213	229	TPLAAMEALSTEPSATEALSM	|
TSEPLSSK	USEPLXSK	P16150	17	24	TPTSGEPLVSTSEPLSSKMYT	|
LGPYSLDKDSLYLNGYNEPGPDEPPTTPKPAT	LGPYSLDKDSLYLNGYNEPGPDEPPUUPKPAU	Q8WXI7.3	666	697	EPPTTPKPATTFLPPLSEATT	|
TEPSATEALSMEPTTKR	UEPSATEALSMEPUTKR	Q14242	213	229	TPLAAMEALSTEPSATEALSM	|
TEPSATEALSMEPTTKR	UEPSAUEALSMEPUTKR	Q14242	213	229	TPLAAMEALSTEPSATEALSM	|
TQPTATEAQTTPLAAMEALS	UQPTAUEAQTUPLAAMEALX	Q14242	193	212	TAPEATEAQTTQPTATEAQTT	|
TQPTATEAQTTPLAAMEALS	UQPTAUEAQTUPLAAMEALX	Q14242	193	212	TPLAAMEALSTEPSATEALSM	|
TEPSATEALSMEPTTKR	UEPSAUEALSMEPUTKR	Q14242	213	229	TPLAAMEALSTEPSATEALSM	|
THPVATPTSSGHDHLMK	UHPVATPUSSGHDHLMK	O00592	173	189	SPLSPRQPTLTHPVATPTSSG	|
TGSPLPEPTTYQEVSIK	UGSPLPEPTUYQEVSIK	P16150	66	82	SPLWTSIGASTGSPLPEPTTY	|
TEPSATEALSMEPTTKR	UEPSAUEALXMEPUTKR	Q14242	213	229	TPLAAMEALSTEPSATEALSM	|
MSSVPQETPHAT	MSXVPQETPHAU	P16150	83	94	SVPQETPHATSHPAVPITANS	|
TKAEHLTTPHPTSPLSPR	UKAEHLTUPHPUXPLSPR	O00592	151	168	SHSVTTDLTSTKAEHLTTPHP	|
MSSVPQETPHAT	MSSVPQETPHAU	P16150	83	94	SVPQETPHATSHPAVPITANS	|
TPLAAMEALS	UPLAAMEALX	Q14242	203	212	TQPTATEAQTTPLAAMEALST	|
TPLAAMEALS	UPLAAMEALX	Q14242	203	212	TPLAAMEALSTEPSATEALSM	|
TQPTATEAQTTPLAAMEALSTEPSATEALSMEPTTK	UQPTATEAQTTPLAAMEALSTEPSATEALSMEPTTK	Q14242	193	228	TAPEATEAQTTQPTATEAQTT	|
STDTTPLTGPGTPESTTVEPAAR	STDTTPLTGPGTPESTUVEPAAR	Q14242	25	47	ETEPPEMLRNSTDTTPLTGPG	|
ISSSSSTVAIPGYTFTSPGMTT	ISSSSSTVAIPGYTFTSPGMTU	O00592	190	211	YTFTSPGMTTTLLETVFHHVS	|
MSSVPQETPHA	MSXVPQETPHA	P16150	83	93	SSVPQETPHATSHPAVPITAN	|
SALPPSTSINEGSPLW	XALPPSUSINEGSPLW	P16150	44	59	PKADSTGDQTSALPPSTSINE	|
SALPPSTSINEGSPLW	XALPPSUSINEGSPLW	P16150	44	59	TSINEGSPLWTSIGASTGSPL	|
ISSSSSTVAIPGYTF	ISSXSSUVAIPGYTF	O00592	190	204	STVAIPGYTFTSPGMTTTLLE	|
ISSSSSTVAIPGYTF	ISSXSSUVAIPGYTF	O00592	190	204	STVAIPGYTFTSPGMTTTLLE	|
ISSSSSTVAIPGYTF	ISSXSSUVAIPGYTF	O00592	190	204	STVAIPGYTFTSPGMTTTLLE	|
ISSSSSTVAIPGYTFTSPGMT	ISSSSSUVAIPGYTFTSPGMU	O00592	190	210	GYTFTSPGMTTTLLETVFHHV	|
SVPQETPHAT	XVPQETPHAU	P16150	85	94	TYQEVSIKMSSVPQETPHATS	|
SVPQETPHAT	XVPQETPHAU	P16150	85	94	SVPQETPHATSHPAVPITANS	|
ISSSSSTVAIPGYTF	ISSXSSUVAIPGYUF	O00592	190	204	STVAIPGYTFTSPGMTTTLLE	|
MHLATSR	MHLAUSR	Q8WXI7.3	98	104	TTTRTPDTSTMHLATSRTPAS	|
ISSSSSTVAIPGYTFTSPGMT	ISSSSSUVAIPGYTFTSPGMU	O00592	190	210	GYTFTSPGMTTTLLETVFHHV	|
MHLATSR	MHLAUSR	Q8WXI7.3	98	104	TTTRTPDTSTMHLATSRTPAS	|
SVPQETPHAT	XVPQETPHAU	P16150	85	94	TYQEVSIKMSSVPQETPHATS	|
SVPQETPHAT	XVPQETPHAU	P16150	85	94	SVPQETPHATSHPAVPITANS	|
TPPAATEAQT	UPPAAUEAQU	Q14242	123	132	TPLAATEAQTTPPAATEAQTT	|
TPPAATEAQT	UPPAAUEAQU	Q14242	123	132	TPPAATEAQTTQPTGLEAQTT	|
STGLDAGGAVTELT	XUGLDAGGAVUELU	Q14242	49	62	DAGGAVTELTTELANMGNLST	|
SVPQETPHAT	XVPQETPHAU	P16150	85	94	TYQEVSIKMSSVPQETPHATS	|
SVPQETPHAT	XVPQETPHAU	P16150	85	94	SVPQETPHATSHPAVPITANS	|
TAPEATEAQT	UAPEAUEAQU	Q14242	183	192	TQTTAMEAQTTAPEATEAQTT	|
TAPEATEAQT	UAPEAUEAQU	Q14242	183	192	TAPEATEAQTTQPTATEAQTT	|
MSSVPQETPHAT	MSSVPQEUPHAU	P16150	83	94	SVPQETPHATSHPAVPITANS	|
TGSLEPSSGASGPQVSSVK	UGSLEPXSGASGPQVSSVK	P16150	190	208	GTTGPPVTMTTGSLEPSSGAS	|
TEPSATEALSMEPT	UEPSAUEALXMEPU	Q14242	213	226	TPLAAMEALSTEPSATEALSM	|
TEPSATEALSMEPT	UEPSAUEALXMEPU	Q14242	213	226	ATEALSMEPTTKRGLFIPFSV	|
SSHSVTTDLT	SSHSVTUDLU	O00592	140	149	SSHSVTTDLTSTKAEHLTTPH	|
TPPAAMEAQT	UPPAAMEAQU	Q14242	163	172	TAPAAMEAQTTPPAAMEAQTT	|
TPPAAMEAQT	UPPAAMEAQU	Q14242	163	172	TPPAAMEAQTTQTTAMEAQTT	|
TGSLEPSSGASGPQVSSVKLS	UGSLEPSXGASGPQVSSVKLX	P16150	190	210	GTTGPPVTMTTGSLEPSSGAS	|
TGSLEPSSGASGPQVSSVKLS	UGSLEPSXGASGPQVSSVKLX	P16150	190	210	GPQVSSVKLSTMMSPTTSTNA	|
SSVPQETPHAT	XSVPQEUPHAU	P16150	84	94	TTYQEVSIKMSSVPQETPHAT	|
SSVPQETPHAT	XSVPQEUPHAU	P16150	84	94	SVPQETPHATSHPAVPITANS	|
LSTMMSPT	LSUMMXPU	P16150	209	216	VKLSTMMSPTTSTNASTVPFR	|
TTKRGLFIPFSVSSVTHK	UUKRGLFIPFXVSSVUHK	Q14242	226	243	SATEALSMEPTTKRGLFIPFS	|
SHPAVPITANSLGSHTVTGGTIT	XHPAVPIUANSLGSHTVUGGTIU	P16150	95	117	SVPQETPHATSHPAVPITANS	|
SHPAVPITANSLGSHTVTGGTIT	XHPAVPIUANSLGSHTVUGGTIU	P16150	95	117	SHTVTGGTITTNSPETSSRTS	|
TRLTATEAQTTPLAA	URLTAUEAQUUPLAA	Q14242	103	117	TPLAATEAQTTRLTATEAQTT	|
TRLTATEAQTTPLAA	URLTAUEAQUUPLAA	Q14242	103	117	TEAQTTPLAATEAQTTPPAAT	|
TEAQTTRLTA	UEAQUTRLTA	Q14242	98	107	TEAQTTPLAATEAQTTRLTAT	|
TEAQTTRLTA	UEAQUTRLTA	Q14242	98	107	TEAQTTRLTATEAQTTPLAAT	|
TVPTSKANEILASVK	UVPTXKANEILASVK	O00592	43	57	IMATDTAQQSTVPTSKANEIL	|
TQPTATEAQTTPLAAMEALS	TQPTAUEAQUUPLAAMEALX	Q14242	193	212	TAPEATEAQTTQPTATEAQTT	|
TQPTATEAQTTPLAAMEALS	TQPTAUEAQUUPLAAMEALX	Q14242	193	212	TPLAAMEALSTEPSATEALSM	|
SGPPLTMATVSLET	XGPPLUMAUVSLEU	P16150	146	159	ASSLETSRGTSGPPLTMATVS	|
SGPPLTMATVSLET	XGPPLUMAUVSLEU	P16150	146	159	LTMATVSLETSKGTSGPPVTM	|
LGPYSLDKDSLYLNGYNEPGPDEPPTTPKPAT	LGPYSLDKDSLYLNGYNEPGPDEPPUUPKPAU	Q8WXI7.3	666	697	EPPTTPKPATTFLPPLSEATT	|
TEPSATEALSMEPTTKR	UEPSAUEALSMEPUTKR	Q14242	213	229	TPLAAMEALSTEPSATEALSM	|
TPLAAMEALS	UPLAAMEALX	Q14242	203	212	TQPTATEAQTTPLAAMEALST	|
TPLAAMEALS	UPLAAMEALX	Q14242	203	212	TPLAAMEALSTEPSATEALSM	|
TNLPYSQDK	UNLPYSQDK	Q8WXI7.3	970	978	TQHFYLNFTITNLPYSQDKAQ	|
LGPYSLDKDSLYLNGYNEPGPDEPPT	LGPYSLDKDSLYLNGYNEPGPDEPPU	Q8WXI7.3	666	691	NEPGPDEPPTTPKPATTFLPP	|
TNLPYSQDK	UNLPYSQDK	Q8WXI7.3	970	978	TQHFYLNFTITNLPYSQDKAQ	|
TPPAATEAQT	UPPAAUEAQU	Q14242	123	132	TPLAATEAQTTPPAATEAQTT	|
TPPAATEAQT	UPPAAUEAQU	Q14242	123	132	TPPAATEAQTTQPTGLEAQTT	|
ISSSSSTVAIPGYTFTSPGMTT	ISSSSSTVAIPGYTFTSPGMTU	O00592	190	211	YTFTSPGMTTTLLETVFHHVS	|
TNLPYSQDK	UNLPYSQDK	Q8WXI7.3	970	978	TQHFYLNFTITNLPYSQDKAQ	|
TQPTATEAQTTPLAAMEALSTEPSATEALSMEPTTK	UQPTATEAQTUPLAAMEALSTEPSATEALSMEPTTK	Q14242	193	228	TAPEATEAQTTQPTATEAQTT	|
HSLYVNGFTHQSS	HSLYVNGFTHQXX	Q8WXI7.3	74	86	YVNGFTHQSSMTTTRTPDTST	|
FIPFSVSSVTHK	FIPFXVSSVTHK	Q14242	232	243	SMEPTTKRGLFIPFSVSSVTH	|
MSSVPQETPHA	MSXVPQETPHA	P16150	83	93	SSVPQETPHATSHPAVPITAN	|
TQPTGLEAQT	UQPUGLEAQU	Q14242	133	142	TPPAATEAQTTQPTGLEAQTT	|
TQPTGLEAQT	UQPUGLEAQU	Q14242	133	142	TQPTGLEAQTTAPAAMEAQTT	|
SHPAVPITANSLGSH	XHPAVPIUANSLGSH	P16150	95	109	SVPQETPHATSHPAVPITANS	|
SHPAVPITANSLGSH	XHPAVPIUANSLGSH	P16150	95	109	PITANSLGSHTVTGGTITTNS	|
FIPFSVSSVTHK	FIPFXVSSVTHK	Q14242	232	243	SMEPTTKRGLFIPFSVSSVTH	|
SALPPSTSINEGSPLW	XALPPSUSINEGSPLW	P16150	44	59	PKADSTGDQTSALPPSTSINE	|
SALPPSTSINEGSPLW	XALPPSUSINEGSPLW	P16150	44	59	TSINEGSPLWTSIGASTGSPL	|
SALPPSTSINEGSPLW	XALPPSUSINEGSPLW	P16150	44	59	PKADSTGDQTSALPPSTSINE	|
SALPPSTSINEGSPLW	XALPPSUSINEGSPLW	P16150	44	59	TSINEGSPLWTSIGASTGSPL	|
SVPQETPHA	XVPQETPHA	P16150	85	93	TYQEVSIKMSSVPQETPHATS	|
SVPQETPHA	XVPQETPHA	P16150	85	93	SSVPQETPHATSHPAVPITAN	|
TQPTGLEAQTTAPAAMEAQT	UQPTGLEAQUTAPAAMEAQU	Q14242	133	152	TPPAATEAQTTQPTGLEAQTT	|
TQPTGLEAQTTAPAAMEAQT	UQPTGLEAQUTAPAAMEAQU	Q14242	133	152	TAPAAMEAQTTAPAAMEAQTT	|
MSSVPQETPHA	MSSVPQEUPHA	P16150	83	93	SSVPQETPHATSHPAVPITAN	|
TPPAAMEAQT	UPPAAMEAQU	Q14242	163	172	TAPAAMEAQTTPPAAMEAQTT	|
TPPAAMEAQT	UPPAAMEAQU	Q14242	163	172	TPPAAMEAQTTQTTAMEAQTT	|
TPPAATEAQT	UPPAAUEAQU	Q14242	123	132	TPLAATEAQTTPPAATEAQTT	|
TPPAATEAQT	UPPAAUEAQU	Q14242	123	132	TPPAATEAQTTQPTGLEAQTT	|
MSSVPQETPHAT	MSXVPQETPHAU	P16150	83	94	SVPQETPHATSHPAVPITANS	|
TGSPLPEPTTYQEVSIK	UGSPLPEPUTYQEVSIK	P16150	66	82	SPLWTSIGASTGSPLPEPTTY	|
MHLATSRTPASLSGPT	MHLAUSRTPASLSGPU	Q8WXI7.3	98	113	TTTRTPDTSTMHLATSRTPAS	|
MHLATSRTPASLSGPT	MHLAUSRTPASLSGPU	Q8WXI7.3	98	113	RTPASLSGPTTASPLLVLFTI	|
SSHSVTTDLT	SSHSVTUDLU	O00592	140	149	SSHSVTTDLTSTKAEHLTTPH	|
SSVPQETPHAT	XSVPQETPHAU	P16150	84	94	TTYQEVSIKMSSVPQETPHAT	|
SSVPQETPHAT	XSVPQETPHAU	P16150	84	94	SVPQETPHATSHPAVPITANS	|
TQPAATEAQTTPLAA	UQPAAUEAQUUPLAA	Q14242	83	97	TDSAAMEIQTTQPAATEAQTT	|
TQPAATEAQTTPLAA	UQPAAUEAQUUPLAA	Q14242	83	97	TEAQTTPLAATEAQTTRLTAT	|
TRLTATEAQTTPLAA	URLTAUEAQUUPLAA	Q14242	103	117	TPLAATEAQTTRLTATEAQTT	|
TRLTATEAQTTPLAA	URLTAUEAQUUPLAA	Q14242	103	117	TEAQTTPLAATEAQTTPPAAT	|
SSVPQETPHA	XXVPQETPHA	P16150	84	93	TTYQEVSIKMSSVPQETPHAT	|
SSVPQETPHA	XXVPQETPHA	P16150	84	93	SSVPQETPHATSHPAVPITAN	|
MHLATSRTPASLSGPT	MHLAUSRTPASLSGPU	Q8WXI7.3	98	113	TTTRTPDTSTMHLATSRTPAS	|
MHLATSRTPASLSGPT	MHLAUSRTPASLSGPU	Q8WXI7.3	98	113	RTPASLSGPTTASPLLVLFTI	|
TEPSATEALSMEPT	UEPSAUEALSMEPU	Q14242	213	226	TPLAAMEALSTEPSATEALSM	|
TEPSATEALSMEPT	UEPSAUEALSMEPU	Q14242	213	226	ATEALSMEPTTKRGLFIPFSV	|
MHLATSR	MHLAUSR	Q8WXI7.3	98	104	TTTRTPDTSTMHLATSRTPAS	|
TGLDAGGAVTELT	UGLDAGGAVUELU	Q14242	50	62	TTVEPAARRSTGLDAGGAVTE	|
TGLDAGGAVTELT	UGLDAGGAVUELU	Q14242	50	62	DAGGAVTELTTELANMGNLST	|
TSITSDPKADSTGDQT	USIUSDPKADSTGDQU	P16150	28	43	SEPLSSKMYTTSITSDPKADS	|
TSITSDPKADSTGDQT	USIUSDPKADSTGDQU	P16150	28	43	PKADSTGDQTSALPPSTSINE	|
SVPQETPHAT	XVPQETPHAU	P16150	85	94	TYQEVSIKMSSVPQETPHATS	|
SVPQETPHAT	XVPQETPHAU	P16150	85	94	SVPQETPHATSHPAVPITANS	|
RSTGLDAGGAVTELT	RSTGLDAGGAVTELU	Q14242	48	62	DAGGAVTELTTELANMGNLST	|
TAPAAMEAQTTPPAAMEAQT	UAPAAMEAQUUPPAAMEAQU	Q14242	153	172	TAPAAMEAQTTAPAAMEAQTT	|
TAPAAMEAQTTPPAAMEAQT	UAPAAMEAQUUPPAAMEAQU	Q14242	153	172	TPPAAMEAQTTQTTAMEAQTT	|
TEPSATEALSMEPTTKR	UEPSAUEALSMEPUTKR	Q14242	213	229	TPLAAMEALSTEPSATEALSM	|
TEPSATEALSMEPTTKR	UEPSAUEALSMEPUTKR	Q14242	213	229	TPLAAMEALSTEPSATEALSM	|
SSVPQETPHA	XSVPQEUPHA	P16150	84	93	TTYQEVSIKMSSVPQETPHAT	|
SSVPQETPHA	XSVPQEUPHA	P16150	84	93	SSVPQETPHATSHPAVPITAN	|
SGPPLTMATVSLET	XGPPLUMAUVSLEU	P16150	146	159	ASSLETSRGTSGPPLTMATVS	|
SGPPLTMATVSLET	XGPPLUMAUVSLEU	P16150	146	159	LTMATVSLETSKGTSGPPVTM	|
SSVPQETPHA	XSVPQEUPHA	P16150	84	93	TTYQEVSIKMSSVPQETPHAT	|
SSVPQETPHA	XSVPQEUPHA	P16150	84	93	SSVPQETPHATSHPAVPITAN	|
TEPSATEALSMEPTTKR	UEPSAUEALSMEPUTKR	Q14242	213	229	TPLAAMEALSTEPSATEALSM	|
TTPLAAMEAL	UUPLAAMEAL	Q14242	202	211	TTQPTATEAQTTPLAAMEALS	|
TTPLAAMEAL	UUPLAAMEAL	Q14242	202	211	TTPLAAMEALSTEPSATEALS	|
TEPSATEALSMEPTTKR	UEPSAUEALSMEPUTKR	Q14242	213	229	TPLAAMEALSTEPSATEALSM	|
TAPEATEAQTTQPTATEAQTTPLAAMEALSTEPSATEAL	UAPEATEAQTTQPTATEAQTTPLAAMEALSTEPSATEAL	Q14242	183	221	TQTTAMEAQTTAPEATEAQTT	|
TAPEATEAQTTQPTATEAQTTPLAAMEALSTEPSATEAL	UAPEATEAQTTQPTATEAQTTPLAAMEALSTEPSATEAL	Q14242	183	221	STEPSATEALSMEPTTKRGLF	|
LGPYSLDKDSLYLNGYNEPGPDEPPTTPKPAT	LGPYSLDKDSLYLNGYNEPGPDEPPUUPKPAU	Q8WXI7.3	666	697	EPPTTPKPATTFLPPLSEATT	|
TVSLETSKG	UVSLETXKG	P16150	154	162	GTSGPPLTMATVSLETSKGTS	|
TVSLETSKG	UVSLETXKG	P16150	154	162	ATVSLETSKGTSGPPVTMATD	|
TEPSATEALSMEPTTKR	UEPSAUEALXMEPUTKR	Q14242	213	229	TPLAAMEALSTEPSATEALSM	|
SHPAVPITANSLGSHTVTGGTIT	XHPAVPIUANSLGSHTVUGGTIU	P16150	95	117	SVPQETPHATSHPAVPITANS	|
SHPAVPITANSLGSHTVTGGTIT	XHPAVPIUANSLGSHTVUGGTIU	P16150	95	117	SHTVTGGTITTNSPETSSRTS	|
SMEPTTKRGLFIPFSVSSVTHK	XMEPUUKRGLFIPFSVSXVTHK	Q14242	222	243	STEPSATEALSMEPTTKRGLF	|
TEPSATEALSMEPTTKR	UEPSAUEALSMEPUTKR	Q14242	213	229	TPLAAMEALSTEPSATEALSM	|
TFLPPLSEATTAMGYHLK	UFLPPLSEAUTAMGYHLK	Q8WXI7.3	698	715	EPPTTPKPATTFLPPLSEATT	|
TPLAAMEAL	UPLAAMEAL	Q14242	203	211	TQPTATEAQTTPLAAMEALST	|
TPLAAMEAL	UPLAAMEAL	Q14242	203	211	TTPLAAMEALSTEPSATEALS	|
TTPPAAMEAQ	UUPPAAMEAQ	Q14242	162	171	TTAPAAMEAQTTPPAAMEAQT	|
TTPPAAMEAQ	UUPPAAMEAQ	Q14242	162	171	TTPPAAMEAQTTQTTAMEAQT	|
ISSSSSTVAIPGYTFTSPGMT	ISSSSSTVAIPGYTFTSPGMU	O00592	190	210	GYTFTSPGMTTTLLETVFHHV	|
ANEILASVKA	ANEILAXVKA	O00592	49	58	ANEILASVKATTLGVSSDSPG	|
TPTLPETMS	TPULPETMS	O00592	285	293	RTPTLPETMSSSPTAASTTHR	|
TPLAAMEALSTEPSATEALSMEPT	UPLAAMEALSUEPSAUEALSMEPU	Q14242	203	226	TQPTATEAQTTPLAAMEALST	|
TPLAAMEALSTEPSATEALSMEPT	UPLAAMEALSUEPSAUEALSMEPU	Q14242	203	226	ATEALSMEPTTKRGLFIPFSV	|
HSLYVNGFTHQSS	HSLYVNGFTHQXX	Q8WXI7.3	74	86	YVNGFTHQSSMTTTRTPDTST	|
ISSSSSTVAIPGYTF	ISSXSSUVAIPGYTF	O00592	190	204	STVAIPGYTFTSPGMTTTLLE	|
ISSSSSTVAIPGYTFTSPGMTT	ISSSSSTVAIPGYTFTSPGMTU	O00592	190	211	YTFTSPGMTTTLLETVFHHVS	|
TQPTGLEAQT	UQPTGLEAQU	Q14242	133	142	TPPAATEAQTTQPTGLEAQTT	|
TQPTGLEAQT	UQPTGLEAQU	Q14242	133	142	TQPTGLEAQTTAPAAMEAQTT	|
ISSSSSTVAIPGYTFTSPGMT	ISSSSSUVAIPGYTFTSPGMU	O00592	190	210	GYTFTSPGMTTTLLETVFHHV	|
TEPSATEALSMEPT	UEPSAUEALSMEPU	Q14242	213	226	TPLAAMEALSTEPSATEALSM	|
TEPSATEALSMEPT	UEPSAUEALSMEPU	Q14242	213	226	ATEALSMEPTTKRGLFIPFSV	|
SALPPSTSINEGSPLW	XALPPSUSINEGSPLW	P16150	44	59	PKADSTGDQTSALPPSTSINE	|
SALPPSTSINEGSPLW	XALPPSUSINEGSPLW	P16150	44	59	TSINEGSPLWTSIGASTGSPL	|
TPPAAMEAQT	UPPAAMEAQU	Q14242	163	172	TAPAAMEAQTTPPAAMEAQTT	|
TPPAAMEAQT	UPPAAMEAQU	Q14242	163	172	TPPAAMEAQTTQTTAMEAQTT	|
TSINEGSPLWT	USINEGSPLWU	P16150	50	60	GDQTSALPPSTSINEGSPLWT	|
TSINEGSPLWT	USINEGSPLWU	P16150	50	60	SINEGSPLWTSIGASTGSPLP	|
SALPPSTSINEGSPLW	XALPPSUSINEGSPLW	P16150	44	59	PKADSTGDQTSALPPSTSINE	|
SALPPSTSINEGSPLW	XALPPSUSINEGSPLW	P16150	44	59	TSINEGSPLWTSIGASTGSPL	|
TNLPYSQDK	UNLPYSQDK	Q8WXI7.3	970	978	TQHFYLNFTITNLPYSQDKAQ	|
MSSVPQETPHA	MSXVPQEUPHA	P16150	83	93	SSVPQETPHATSHPAVPITAN	|
TEPSATEALSMEPTTKR	UEPSATEALSMEPUUKR	Q14242	213	229	TPLAAMEALSTEPSATEALSM	|
MSSVPQETPHA	MSXVPQEUPHA	P16150	83	93	SSVPQETPHATSHPAVPITAN	|
TQPAATEAQTTPLAATEAQ	UQPAATEAQUUPLAAUEAQ	Q14242	83	101	TDSAAMEIQTTQPAATEAQTT	|
TQPAATEAQTTPLAATEAQ	UQPAATEAQUUPLAAUEAQ	Q14242	83	101	TTPLAATEAQTTRLTATEAQT	|
SSVPQETPHAT	XSVPQEUPHAU	P16150	84	94	TTYQEVSIKMSSVPQETPHAT	|
SSVPQETPHAT	XSVPQEUPHAU	P16150	84	94	SVPQETPHATSHPAVPITANS	|
TAASSLET	UAASXLEU	P16150	134	141	SSRTSGAPVTTAASSLETSRG	|
TAASSLET	UAASXLEU	P16150	134	141	VTTAASSLETSRGTSGPPLTM	|
TSITSDPKADSTGDQT	USITXDPKADSTGDQU	P16150	28	43	SEPLSSKMYTTSITSDPKADS	|
TSITSDPKADSTGDQT	USITXDPKADSTGDQU	P16150	28	43	PKADSTGDQTSALPPSTSINE	|
SSVPQETPHAT	XSVPQEUPHAU	P16150	84	94	TTYQEVSIKMSSVPQETPHAT	|
SSVPQETPHAT	XSVPQEUPHAU	P16150	84	94	SVPQETPHATSHPAVPITANS	|
TMATVSLET	UMAUVXLEU	P16150	151	159	TSRGTSGPPLTMATVSLETSK	|
TMATVSLET	UMAUVXLEU	P16150	151	159	LTMATVSLETSKGTSGPPVTM	|
TQPTATEAQTTPLAAMEALS	UQPTAUEAQTUPLAAMEALX	Q14242	193	212	TAPEATEAQTTQPTATEAQTT	|
TQPTATEAQTTPLAAMEALS	UQPTAUEAQTUPLAAMEALX	Q14242	193	212	TPLAAMEALSTEPSATEALSM	|
TAASSLET	UAASSLEU	P16150	134	141	SSRTSGAPVTTAASSLETSRG	|
TAASSLET	UAASSLEU	P16150	134	141	VTTAASSLETSRGTSGPPLTM	|
TMATVSLET	UMAUVXLEU	P16150	151	159	TSRGTSGPPLTMATVSLETSK	|
TMATVSLET	UMAUVXLEU	P16150	151	159	LTMATVSLETSKGTSGPPVTM	|
TRLTATEAQTTPLAA	URLTAUEAQUUPLAA	Q14242	103	117	TPLAATEAQTTRLTATEAQTT	|
TRLTATEAQTTPLAA	URLTAUEAQUUPLAA	Q14242	103	117	TEAQTTPLAATEAQTTPPAAT	|
TPLAATEAQTTRLTA	UPLAAUEAQUTRLTA	Q14242	93	107	TQPAATEAQTTPLAATEAQTT	|
TPLAATEAQTTRLTA	UPLAAUEAQUTRLTA	Q14242	93	107	TEAQTTRLTATEAQTTPLAAT	|
SVPQETPHAT	XVPQETPHAU	P16150	85	94	TYQEVSIKMSSVPQETPHATS	|
SVPQETPHAT	XVPQETPHAU	P16150	85	94	SVPQETPHATSHPAVPITANS	|
SSVPQETPHAT	XSVPQEUPHAU	P16150	84	94	TTYQEVSIKMSSVPQETPHAT	|
SSVPQETPHAT	XSVPQEUPHAU	P16150	84	94	SVPQETPHATSHPAVPITANS	|
TEPSATEALSMEPTTKR	UEPSAUEALSMEPUTKR	Q14242	213	229	TPLAAMEALSTEPSATEALSM	|
SGPPLTMATVSLETSKG	XGPPLUMAUVSLETXKG	P16150	146	162	ASSLETSRGTSGPPLTMATVS	|
SGPPLTMATVSLETSKG	XGPPLUMAUVSLETXKG	P16150	146	162	ATVSLETSKGTSGPPVTMATD	|
TGSPLPEPTTYQEVSIK	UGXPLPEPUTYQEVSIK	P16150	66	82	SPLWTSIGASTGSPLPEPTTY	|
TEPSATEALSMEPTTKR	UEPSAUEALSMEPUTKR	Q14242	213	229	TPLAAMEALSTEPSATEALSM	|
MSSVPQETPHAT	MSSVPQEUPHAU	P16150	83	94	SVPQETPHATSHPAVPITANS	|
TPHPTSPLSPR	UPHPUXPLSPR	O00592	158	168	LTSTKAEHLTTPHPTSPLSPR	|
TEPSATEALSMEPTTKR	UEPSAUEALSMEPUTKR	Q14242	213	229	TPLAAMEALSTEPSATEALSM	|
TVPTSKANEILASVK	UVPUSKANEILASVK	O00592	43	57	IMATDTAQQSTVPTSKANEIL	|
TQTTAMEAQT	UQUTAMEAQU	Q14242	173	182	TPPAAMEAQTTQTTAMEAQTT	|
TQTTAMEAQT	UQUTAMEAQU	Q14242	173	182	TQTTAMEAQTTAPEATEAQTT	|
TGSPLPEPTTYQEVSIK	UGXPLPEPUTYQEVSIK	P16150	66	82	SPLWTSIGASTGSPLPEPTTY	|
TKAEHLTTPHPTSPLSPR	UKAEHLTUPHPUXPLSPR	O00592	151	168	SHSVTTDLTSTKAEHLTTPHP	|
MSSVPQETPHAT	MSSVPQETPHAU	P16150	83	94	SVPQETPHATSHPAVPITANS	|
TFLPPLSEAT	UFLPPLSEAU	Q8WXI7.3	698	707	EPPTTPKPATTFLPPLSEATT	|
TFLPPLSEAT	UFLPPLSEAU	Q8WXI7.3	698	707	TFLPPLSEATTAMGYHLKTLT	|
TPLAAMEALS	UPLAAMEALX	Q14242	203	212	TQPTATEAQTTPLAAMEALST	|
TPLAAMEALS	UPLAAMEALX	Q14242	203	212	TPLAAMEALSTEPSATEALSM	|
LGPYSLDKDSLYLNGYNEPGPDEPPT	LGPYSLDKDSLYLNGYNEPGPDEPPU	Q8WXI7.3	666	691	NEPGPDEPPTTPKPATTFLPP	|
TNLPYSQDK	UNLPYSQDK	Q8WXI7.3	970	978	TQHFYLNFTITNLPYSQDKAQ	|
TPPAAMEAQT	UPPAAMEAQU	Q14242	163	172	TAPAAMEAQTTPPAAMEAQTT	|
TPPAAMEAQT	UPPAAMEAQU	Q14242	163	172	TPPAAMEAQTTQTTAMEAQTT	|
TEAQTTPPAA	UEAQUUPPAA	Q14242	118	127	TEAQTTPLAATEAQTTPPAAT	|
TEAQTTPPAA	UEAQUUPPAA	Q14242	118	127	TEAQTTPPAATEAQTTQPTGL	|
TQPTATEAQTTPLAAMEALSTEPSATEALSMEPTTK	UQPTATEAQTUPLAAMEALSTEPSATEALSMEPTTK	Q14242	193	228	TAPEATEAQTTQPTATEAQTT	|
TPPAAMEAQT	UPPAAMEAQU	Q14242	163	172	TAPAAMEAQTTPPAAMEAQTT	|
TPPAAMEAQT	UPPAAMEAQU	Q14242	163	172	TPPAAMEAQTTQTTAMEAQTT	|
TVAIPGYTFT	UVAIPGYUFU	O00592	196	205	HLMKISSSSSTVAIPGYTFTS	|
TVAIPGYTFT	UVAIPGYUFU	O00592	196	205	TVAIPGYTFTSPGMTTTLLET	|
TVPFRNPDENSR	UVPFRNPDENSR	P16150	223	234	MSPTTSTNASTVPFRNPDENS	|
TTPPAAMEAQT	UUPPAAMEAQU	Q14242	162	172	TTAPAAMEAQTTPPAAMEAQT	|
TTPPAAMEAQT	UUPPAAMEAQU	Q14242	162	172	TPPAAMEAQTTQTTAMEAQTT	|
TVPFRNPDENSR	UVPFRNPDENSR	P16150	223	234	MSPTTSTNASTVPFRNPDENS	|
SVPQETPHAT	XVPQETPHAU	P16150	85	94	TYQEVSIKMSSVPQETPHATS	|
SVPQETPHAT	XVPQETPHAU	P16150	85	94	SVPQETPHATSHPAVPITANS	|
TVPFRNPDENSR	UVPFRNPDENSR	P16150	223	234	MSPTTSTNASTVPFRNPDENS	|
SALPPSTSINEGSPLW	XALPPSUSINEGSPLW	P16150	44	59	PKADSTGDQTSALPPSTSINE	|
SALPPSTSINEGSPLW	XALPPSUSINEGSPLW	P16150	44	59	TSINEGSPLWTSIGASTGSPL	|
MHLATSR	MHLAUSR	Q8WXI7.3	98	104	TTTRTPDTSTMHLATSRTPAS	|
SALPPSTSINEGSPLW	XALPPSUSINEGSPLW	P16150	44	59	PKADSTGDQTSALPPSTSINE	|
SALPPSTSINEGSPLW	XALPPSUSINEGSPLW	P16150	44	59	TSINEGSPLWTSIGASTGSPL	|
MHLATSR	MHLAUSR	Q8WXI7.3	98	104	TTTRTPDTSTMHLATSRTPAS	|
STGLDAGGAVTELT	XTGLDAGGAVTELU	Q14242	49	62	DAGGAVTELTTELANMGNLST	|
TVPFRNPDENSR	UVPFRNPDENSR	P16150	223	234	MSPTTSTNASTVPFRNPDENS	|
SSVPQETPHA	XSVPQEUPHA	P16150	84	93	TTYQEVSIKMSSVPQETPHAT	|
SSVPQETPHA	XSVPQEUPHA	P16150	84	93	SSVPQETPHATSHPAVPITAN	|
SALPPSTSINEGSPLW	XALPPSUSINEGSPLW	P16150	44	59	PKADSTGDQTSALPPSTSINE	|
SALPPSTSINEGSPLW	XALPPSUSINEGSPLW	P16150	44	59	TSINEGSPLWTSIGASTGSPL	|
TEPPEMLR	UEPPEMLR	Q14242	16	23	EYLDYDFLPETEPPEMLRNST	|
TEPPEMLR	UEPPEMLR	Q14242	16	23	EYLDYDFLPETEPPEMLRNST	|
TEPPEMLR	UEPPEMLR	Q14242	16	23	EYLDYDFLPETEPPEMLRNST	|
TEPSATEALSMEP	UEPSATEALSMEP	Q14242	213	225	TPLAAMEALSTEPSATEALSM	|
TEPSATEALSMEP	UEPSATEALSMEP	Q14242	213	225	SATEALSMEPTTKRGLFIPFS	|
TQTTAMEAQT	UQUUAMEAQU	Q14242	173	182	TPPAAMEAQTTQTTAMEAQTT	|
TQTTAMEAQT	UQUUAMEAQU	Q14242	173	182	TQTTAMEAQTTAPEATEAQTT	|
MSSVPQETPHAT	MSSVPQEUPHAU	P16150	83	94	SVPQETPHATSHPAVPITANS	|
TEPSATEALSMEPTTKR	UEPSAUEALSMEPUTKR	Q14242	213	229	TPLAAMEALSTEPSATEALSM	|
TAASSLET	UAASXLEU	P16150	134	141	SSRTSGAPVTTAASSLETSRG	|
TAASSLET	UAASXLEU	P16150	134	141	VTTAASSLETSRGTSGPPLTM	|
TEAQTTRLTA	UEAQUTRLTA	Q14242	98	107	TEAQTTPLAATEAQTTRLTAT	|
TEAQTTRLTA	UEAQUTRLTA	Q14242	98	107	TEAQTTRLTATEAQTTPLAAT	|
SSVPQETPHA	XSVPQEUPHA	P16150	84	93	TTYQEVSIKMSSVPQETPHAT	|
SSVPQETPHA	XSVPQEUPHA	P16150	84	93	SSVPQETPHATSHPAVPITAN	|
TAASSLET	UAASXLEU	P16150	134	141	SSRTSGAPVTTAASSLETSRG	|
TAASSLET	UAASXLEU	P16150	134	141	VTTAASSLETSRGTSGPPLTM	|
SVPQETPHAT	XVPQEUPHAU	P16150	85	94	TYQEVSIKMSSVPQETPHATS	|
SVPQETPHAT	XVPQEUPHAU	P16150	85	94	SVPQETPHATSHPAVPITANS	|
ISSSSSTVAIPGYTF	ISSSSSUVAIPGYTF	O00592	190	204	STVAIPGYTFTSPGMTTTLLE	|
SVPQETPHAT	XVPQEUPHAU	P16150	85	94	TYQEVSIKMSSVPQETPHATS	|
SVPQETPHAT	XVPQEUPHAU	P16150	85	94	SVPQETPHATSHPAVPITANS	|
SGASGPQVSSVKLS	XGASGPQVSXVKLX	P16150	197	210	TMTTGSLEPSSGASGPQVSSV	|
SGASGPQVSSVKLS	XGASGPQVSXVKLX	P16150	197	210	GPQVSSVKLSTMMSPTTSTNA	|
TSEPLSSKMYT	USEPLSXKMYU	P16150	17	27	TPTSGEPLVSTSEPLSSKMYT	|
TSEPLSSKMYT	USEPLSXKMYU	P16150	17	27	SEPLSSKMYTTSITSDPKADS	|
TGSPLPEPTTYQEVSIK	UGXPLPEPUTYQEVSIK	P16150	66	82	SPLWTSIGASTGSPLPEPTTY	|
TGSLEPSSGASGPQVSSVK	UGSLEPXXGASGPQVSXVK	P16150	190	208	GTTGPPVTMTTGSLEPSSGAS	|
TEPSATEALSMEPTTKR	TEPSAUEALXMEPUTKR	Q14242	213	229	TPLAAMEALSTEPSATEALSM	|
SGPPLTMATVSLET	XGPPLUMAUVSLEU	P16150	146	159	ASSLETSRGTSGPPLTMATVS	|
SGPPLTMATVSLET	XGPPLUMAUVSLEU	P16150	146	159	LTMATVSLETSKGTSGPPVTM	|
TEPSATEALSMEPTTKR	UEPSAUEALXMEPUTKR	Q14242	213	229	TPLAAMEALSTEPSATEALSM	|
SHPAVPITANSLGSHTVTGGTIT	XHPAVPIUANSLGSHUVTGGTIU	P16150	95	117	SVPQETPHATSHPAVPITANS	|
SHPAVPITANSLGSHTVTGGTIT	XHPAVPIUANSLGSHUVTGGTIU	P16150	95	117	SHTVTGGTITTNSPETSSRTS	|
SVPQETPHAT	XVPQEUPHAU	P16150	85	94	TYQEVSIKMSSVPQETPHATS	|
SVPQETPHAT	XVPQEUPHAU	P16150	85	94	SVPQETPHATSHPAVPITANS	|
SHPAVPITANSLGSHTVTGGTIT	XHPAVPIUANSLGSHTVUGGTIU	P16150	95	117	SVPQETPHATSHPAVPITANS	|
SHPAVPITANSLGSHTVTGGTIT	XHPAVPIUANSLGSHTVUGGTIU	P16150	95	117	SHTVTGGTITTNSPETSSRTS	|
TGSPLPEPTTYQEVSIK	UGXPLPEPUTYQEVSIK	P16150	66	82	SPLWTSIGASTGSPLPEPTTY	|
TEPSATEALSMEPTTKR	UEPSAUEALSMEPUTKR	Q14242	213	229	TPLAAMEALSTEPSATEALSM	|
TGSLEPSSGASGPQVSSVK	UGSLEPXXGASGPQVSSVK	P16150	190	208	GTTGPPVTMTTGSLEPSSGAS	|
TEPSATEALSMEPTTKR	UEPSAUEALXMEPUTKR	Q14242	213	229	TPLAAMEALSTEPSATEALSM	|
TEALSMEPTTKR	UEALXMEPUUKR	Q14242	218	229	MEALSTEPSATEALSMEPTTK	|
TEAQTTPLAAMEALS	UEAQUUPLAAMEALX	Q14242	198	212	TEAQTTQPTATEAQTTPLAAM	|
TEAQTTPLAAMEALS	UEAQUUPLAAMEALX	Q14242	198	212	TPLAAMEALSTEPSATEALSM	|
QPGTTNYQHHHHH	QPGUUNYQHHHHH	Q8WXI7.3	980	992	TNLPYSQDKAQPGTTNYQHHH	|
PTLTHPVATPTSSGHDHLMK	PULUHPVATPUSSGHDHLMK	O00592	170	189	HPTSPLSPRQPTLTHPVATPT	|
TFLPPLSEAT	UFLPPLSEAU	Q8WXI7.3	698	707	EPPTTPKPATTFLPPLSEATT	|
TFLPPLSEAT	UFLPPLSEAU	Q8WXI7.3	698	707	TFLPPLSEATTAMGYHLKTLT	|
TEPSATEAL	UEPSATEAL	Q14242	213	221	TPLAAMEALSTEPSATEALSM	|
TEPSATEAL	UEPSATEAL	Q14242	213	221	STEPSATEALSMEPTTKRGLF	|
ISSSSSTVAIPGYTFTSPGMT	ISSSSSTVAIPGYTFTXPGMT	O00592	190	210	GYTFTSPGMTTTLLETVFHHV	|
GLFIPFSVSSVTH	GLFIPFXVSSVTH	Q14242	230	242	IPFSVSSVTHKGIPMAASNLS	|
SINEGSPLW	XINEGSPLW	P16150	51	59	DQTSALPPSTSINEGSPLWTS	|
SINEGSPLW	XINEGSPLW	P16150	51	59	TSINEGSPLWTSIGASTGSPL	|
TPLAAMEALSTEPSA	UPLAAMEALSUEPSA	Q14242	203	217	TQPTATEAQTTPLAAMEALST	|
TPLAAMEALSTEPSA	UPLAAMEALSUEPSA	Q14242	203	217	MEALSTEPSATEALSMEPTTK	|
TPPAAMEAQT	UPPAAMEAQU	Q14242	163	172	TAPAAMEAQTTPPAAMEAQTT	|
TPPAAMEAQT	UPPAAMEAQU	Q14242	163	172	TPPAAMEAQTTQTTAMEAQTT	|
TVPFRNPDENSR	UVPFRNPDENSR	P16150	223	234	MSPTTSTNASTVPFRNPDENS	|
TPLAAMEALS	UPLAAMEALX	Q14242	203	212	TQPTATEAQTTPLAAMEALST	|
TPLAAMEALS	UPLAAMEALX	Q14242	203	212	TPLAAMEALSTEPSATEALSM	|
TPTLPETMS	TPULPETMS	O00592	285	293	RTPTLPETMSSSPTAASTTHR	|
MSSVPQETPHAT	MSXVPQETPHAU	P16150	83	94	SVPQETPHATSHPAVPITANS	|
TVSLET	UVSLEU	P16150	154	159	GTSGPPLTMATVSLETSKGTS	|
TVSLET	UVSLEU	P16150	154	159	LTMATVSLETSKGTSGPPVTM	|
ISSSSSTVAIPGYTF	ISSXSSUVAIPGYTF	O00592	190	204	STVAIPGYTFTSPGMTTTLLE	|
ISSSSSTVAIPGYTF	ISSSSXUVAIPGYUF	O00592	190	204	STVAIPGYTFTSPGMTTTLLE	|
SVPQETPHAT	XVPQETPHAU	P16150	85	94	TYQEVSIKMSSVPQETPHATS	|
SVPQETPHAT	XVPQETPHAU	P16150	85	94	SVPQETPHATSHPAVPITANS	|
SINEGSPLWT	XINEGSPLWU	P16150	51	60	DQTSALPPSTSINEGSPLWTS	|
SINEGSPLWT	XINEGSPLWU	P16150	51	60	SINEGSPLWTSIGASTGSPLP	|
TPPAAMEAQT	UPPAAMEAQU	Q14242	163	172	TAPAAMEAQTTPPAAMEAQTT	|
TPPAAMEAQT	UPPAAMEAQU	Q14242	163	172	TPPAAMEAQTTQTTAMEAQTT	|
[truncated: 3,404 more rows]

## Sheet: W149A_Rep2_24h
BaseSequence	MappedMod	Uniprot	StartResidue	StopResidue	SequenceWindow	|	Protein	Count		Position	P10	P9	P8	P7	P6	P5	P4	P3	P2	P1	P1'	P2'	P3'	P4'	P5'	P6'	P7'	P8'	P9'	P10'	P11'
[truncated: 4,796 more rows]

[truncated: 6 more sheets: Y287A_Rep1_24h, Y287A_Rep2_24h, F290A_Rep1_24h, F290A_Rep2_24h, Trypsin_Rep1, Trypsin_Rep2]
