# Supplementary material for: Structure-guided mutagenesis of a mucin-selective metalloprotease from Akkermansia muciniphila alters substrate preferences
Source: J Biol Chem. 2022 Apr 9;298(5):101917. doi: 10.1016/j.jbc.2022.101917 (PMC9118916; doi:10.1016/j.jbc.2022.101917)
Supplement: Dataset S2 [file mmc3.xlsx]

## Sheet: Notes
Tryptic sequences are removed in the sequences shown in each tab
Only semi-tryptic or non-tryptic peptides are used for motif determination, which comes from "SequenceWindow" column in each tab
In each tab, there is a column called "MappedMod" where residues shown as U = glycosylated T and X = glycosylated S
Uniprot	Protein		Scount	number of serine residues
P16150	CD43		Xcount	number of glycosylated serine residues
Q14242	PSGL-1		Tcount	number of threonine residues
O00592	podocalyxin		Ucount	number of glycosylated threonine residues
Q8WXI7.3	MUC16		TotalCount	total number of times a sequence with a residue at that position was observed
Abbreviation	Monosaccharide
H	Hexose
N	HexNAc
F	Fucose
A	Neu5Ac
G	Neu5Gc

## Sheet: AM0627_Rep1_72h
BaseSequence	MappedMod	Uniprot	StartResidue	StopResidue	SequenceWindow	|	Protein	Count		Position	P10	P9	P8	P7	P6	P5	P4	P3	P2	P1	P1'	P2'	P3'	P4'	P5'	P6'	P7'	P8'	P9'	P10'	P11'
TQPTATEAQTTPLAAMEALSTEPSATEALSMEPTTKR	UQPTATEAQTTPLAAMEALSTEPSATEALSMEPTTKR	Q14242	193	229	TAPEATEAQTTQPTATEAQTT	|	P16150	2182		Scount	444	262	227	466	304	597	717	162	190	202	856	343	252	471	420	562	372	277	279	380	441
TPLAAMEALSTEPSATEALSMEPTTK	UPLAAMEALSTEPSATEALSMEPTTK	Q14242	203	228	TQPTATEAQTTPLAAMEALST	|	Q14242	1876		Xcount	151	71	53	78	44	44	62	26	8	79	826	45	51	54	49	65	75	40	28	34	33
TSHPAVPITANSLGSHTVTGGTITTNSPETSSR	USHPAVPITANSLGSHTVTGGTITTNSPETSSR	P16150	94	126	SSVPQETPHATSHPAVPITAN	|	O00592	1327		Tcount	684	499	504	396	636	350	235	168	335	1238	2287	360	195	442	363	751	434	404	335	501	286
TPLAAMEALSTEPSATEALSMEPTTK	UPLAAMEALSTEPSATEALSMEPTTK	Q14242	203	228	TQPTATEAQTTPLAAMEALST	|	Q8WXI7.3	1158		Ucount	656	366	255	190	387	131	115	62	176	1100	2276	297	103	231	295	516	298	229	216	358	174
TTGSLEPSSGASGPQVSSVKL	UTGSLEPSSGASGPQVSSVKL	P16150	189	209	TGTTGPPVTMTTGSLEPSSGA	|	sum	6543		TotalCount	3061	3074	3147	3165	3167	3181	3183	3183	3183	3183	3360	3360	3360	3360	3360	3341	3256	3146	2996	2708	1992
TTGSLEPSSGASGPQVSSVKL	UTGSLEPSSGASGPQVSSVKL	P16150	189	209	SGPQVSSVKLSTMMSPTTSTN	|				% glycosylated	71.5426	57.4244	42.1341	31.0905	45.8511	18.4794	18.5924	26.6667	35.0476	81.875	98.6955	48.6486	34.4519	31.2158	43.9336	44.2498	46.2779	39.5007	39.7394	44.4949	28.4732
TTGSLEPSSGASGPQVSSVK	UTGSLEPSSGASGPQVSSVK	P16150	189	208	TGTTGPPVTMTTGSLEPSSGA	|
TTGSLEPSSGASGPQVSSVK	UTGSLEPSSGASGPQVSSVK	P16150	189	208	TGTTGPPVTMTTGSLEPSSGA	|				O-glycan counts
TTGSLEPSSGASGPQVSSVK	UTGSLEPSSGASGPQVSSVK	P16150	189	208	TGTTGPPVTMTTGSLEPSSGA	|				H1N1	9	23	15	64	35	12	34	13	116	230	717	38	31	56	16	67	62	42	77	56	44
TTGSLEPSSGASGPQVSSVK	UTGSLEPSSGASGPQVSSVK	P16150	189	208	TGTTGPPVTMTTGSLEPSSGA	|				H1N1A1	68	95	53	84	125	57	50	27	33	385	1357	73	58	72	78	162	104	61	54	94	64
TMTTGSLEPSSGASGPQVSSVK	UMTTGSLEPSSGASGPQVSSVK	P16150	187	208	TSTGTTGPPVTMTTGSLEPSS	|				H1N1A1G1	50	20	39	12	31	13	10	7	0	46	1	8	13	35	17	9	22	40	17	15	11
TPLAAMEALSTEPSATEALSMEPTTKR	UPLAAMEALSTEPSATEALSMEPTTKR	Q14242	203	229	TQPTATEAQTTPLAAMEALST	|				H1N1A2	84	100	124	79	172	51	37	18	0	154	6	56	15	76	122	161	129	78	38	67	34
TQPTATEAQTTPLAAMEALSTEPSATEALSMEPTTKR	UQPTATEAQTTPLAAMEALSTEPSATEALSMEPTTKR	Q14242	193	229	TAPEATEAQTTQPTATEAQTT	|				H1N1G1	5	7	6	7	17	4	8	9	4	36	201	15	10	23	9	7	12	13	5	6	9
TMTTGSLEPSSGASGPQVSSVK	UMTTGSLEPSSGASGPQVSSVK	P16150	187	208	TSTGTTGPPVTMTTGSLEPSS	|				H1N1G2	6	7	11	4	4	1	3	4	1	12	0	3	2	5	10	1	0	12	6	4	5
TPLAAMEALSTEPSATEALSMEPTTKR	UPLAAMEALSTEPSATEALSMEPTTKR	Q14242	203	229	TQPTATEAQTTPLAAMEALST	|				H1N2	5	6	1	0	1	2	0	1	0	5	5	6	0	0	1	7	1	2	0	7	0
SALPPSTSINEGSPLWTSIGAS	XALPPSTSINEGSPLWTSIGAS	P16150	44	65	PKADSTGDQTSALPPSTSINE	|				H1N2A1	20	29	6	2	8	6	8	2	0	24	3	25	5	0	16	36	11	0	1	24	3
SALPPSTSINEGSPLWTSIGAS	XALPPSTSINEGSPLWTSIGAS	P16150	44	65	SPLWTSIGASTGSPLPEPTTY	|				H1N2G1	0	1	0	1	0	0	0	0	0	3	0	1	0	0	1	2	0	0	0	3	1
TGSLEPSSGASGPQVSSVK	UGSLEPSSGASGPQVSSVK	P16150	190	208	GTTGPPVTMTTGSLEPSSGAS	|				H2N2	0	5	0	0	0	2	1	0	1	4	5	4	0	1	0	6	0	0	1	4	1
TQPTATEAQTTPLAAMEALSTEPSATEALSMEPTTKR	UQPTATEAQTTPLAAMEALSTEPSATEALSMEPTTKR	Q14242	193	229	TAPEATEAQTTQPTATEAQTT	|				H2N2A1	7	31	5	3	5	6	6	0	0	16	4	22	2	0	5	38	7	0	2	14	1
TMTTGSLEPSSGASGPQVSSVK	UMTTGSLEPSSGASGPQVSSVK	P16150	187	208	TSTGTTGPPVTMTTGSLEPSS	|				H2N2A1F1	1	5	2	1	0	0	3	0	1	2	5	7	1	1	1	5	2	0	1	2	0
SALPPSTSINEGSPLWTSIGAS	XALPPSTSINEGSPLWTSIGAS	P16150	44	65	PKADSTGDQTSALPPSTSINE	|				H2N2A1G1	0	0	0	1	1	0	0	0	0	0	2	0	0	1	0	1	0	0	0	0	0
SALPPSTSINEGSPLWTSIGAS	XALPPSTSINEGSPLWTSIGAS	P16150	44	65	SPLWTSIGASTGSPLPEPTTY	|				H2N2A1G1F1	0	1	0	0	1	0	0	0	0	0	2	3	0	0	0	1	1	0	0	1	0
SALPPSTSINEGSPLWTSIGAS	XALPPSTSINEGSPLWTSIGAS	P16150	44	65	PKADSTGDQTSALPPSTSINE	|				H2N2A2	4	15	2	1	3	2	2	0	0	6	5	8	3	0	2	18	2	1	0	5	0
SALPPSTSINEGSPLWTSIGAS	XALPPSTSINEGSPLWTSIGAS	P16150	44	65	SPLWTSIGASTGSPLPEPTTY	|				H2N2A2F1	4	14	0	0	1	2	7	0	1	7	2	10	2	0	7	12	0	0	0	4	0
TSHPAVPITANSLGSHTVTGGTIT	USHPAVPITANSLGSHTVTGGTIT	P16150	94	117	SSVPQETPHATSHPAVPITAN	|				H2N2G1	0	3	0	0	0	0	0	0	0	0	0	1	0	1	0	2	0	0	1	0	0
TSHPAVPITANSLGSHTVTGGTIT	USHPAVPITANSLGSHTVTGGTIT	P16150	94	117	SHTVTGGTITTNSPETSSRTS	|				H2N2G1F1	0	0	0	0	2	0	0	1	1	0	2	3	0	0	0	0	2	1	1	1	0
TSHPAVPITANSLGSHTVTGGTITTNSPETSSR	USHPAVPITANSLGSHTVTGGTITTNSPETSSR	P16150	94	126	SSVPQETPHATSHPAVPITAN	|				H2N2G2	0	0	1	1	0	0	0	0	0	0	0	4	0	1	0	0	0	0	0	0	0
SALPPSTSINEGSPLWTSIGAS	XALPPSTSINEGSPLWTSIGAS	P16150	44	65	PKADSTGDQTSALPPSTSINE	|				H2N2G2F1	1	0	1	0	0	0	0	0	0	0	1	4	0	0	1	0	2	0	0	0	0
SALPPSTSINEGSPLWTSIGAS	XALPPSTSINEGSPLWTSIGAS	P16150	44	65	SPLWTSIGASTGSPLPEPTTY	|				N1	40	34	1	7	6	17	8	6	26	248	779	51	12	10	54	45	12	18	39	83	34
TMTTGSLEPSSGASGPQVSSVK	UMTTGSLEPSSGASGPQVSSVK	P16150	187	208	TSTGTTGPPVTMTTGSLEPSS	|				N1A1	0	2	0	0	2	0	0	0	0	1	5	0	0	3	4	1	4	1	1	2	0
SALPPSTSINEGSPLWTSIGAS	XALPPSTSINEGSPLWTSIGAS	P16150	44	65	PKADSTGDQTSALPPSTSINE	|													sum	1179	3102
SALPPSTSINEGSPLWTSIGAS	XALPPSTSINEGSPLWTSIGAS	P16150	44	65	SPLWTSIGASTGSPLPEPTTY	|
TMTTGSLEPSSGASGPQVSSVK	UMUUGSLEPSSGASGPQVSSVK	P16150	187	208	TSTGTTGPPVTMTTGSLEPSS	|
TQPTATEAQTTPLAAMEALSTEPSATEALSMEPTTK	UQPTATEAQTTPLAAMEALSTEPSATEALSMEPTTK	Q14242	193	228	TAPEATEAQTTQPTATEAQTT	|
TGSLEPSSGASGPQVSSVKL	UGSLEPXSGASGPQVSSVKL	P16150	190	209	GTTGPPVTMTTGSLEPSSGAS	|
TGSLEPSSGASGPQVSSVKL	UGSLEPXSGASGPQVSSVKL	P16150	190	209	SGPQVSSVKLSTMMSPTTSTN	|
TTGSLEPSSGASGPQVSSVK	UUGSLEPSSGASGPQVSSVK	P16150	189	208	TGTTGPPVTMTTGSLEPSSGA	|
TEPSATEALSMEPTTK	UEPSATEALSMEPTTK	Q14242	213	228	TPLAAMEALSTEPSATEALSM	|
TQPTATEAQTTPLAAMEALSTEPSATEALSMEPTTKR	UQPTATEAQTTPLAAMEALSTEPSATEALSMEPTTKR	Q14242	193	229	TAPEATEAQTTQPTATEAQTT	|
TMTTGSLEPSSGASGPQVSSVK	UMUTGSLEPSSGASGPQVSSVK	P16150	187	208	TSTGTTGPPVTMTTGSLEPSS	|
TGSLEPSSGASGPQVSSVK	UGXLEPSSGASGPQVSSVK	P16150	190	208	GTTGPPVTMTTGSLEPSSGAS	|
TSITSDPKADSTGDQT	USITSDPKADSTGDQT	P16150	28	43	SEPLSSKMYTTSITSDPKADS	|
TSITSDPKADSTGDQT	USITSDPKADSTGDQT	P16150	28	43	PKADSTGDQTSALPPSTSINE	|
SALPPSTSINEGSPLWTSIGAS	XALPPSTSINEGSPLWTSIGAS	P16150	44	65	PKADSTGDQTSALPPSTSINE	|
SALPPSTSINEGSPLWTSIGAS	XALPPSTSINEGSPLWTSIGAS	P16150	44	65	SPLWTSIGASTGSPLPEPTTY	|
SALPPSTSINEGSPLWTSIGAS	XALPPSTSINEGSPLWTSIGAS	P16150	44	65	PKADSTGDQTSALPPSTSINE	|
SALPPSTSINEGSPLWTSIGAS	XALPPSTSINEGSPLWTSIGAS	P16150	44	65	SPLWTSIGASTGSPLPEPTTY	|
TANSLGSHTVTGGTIT	UANSLGSHTVTGGTIT	P16150	102	117	HATSHPAVPITANSLGSHTVT	|
TANSLGSHTVTGGTIT	UANSLGSHTVTGGTIT	P16150	102	117	SHTVTGGTITTNSPETSSRTS	|
TTGSLEPSSGASGPQVSSVK	UUGSLEPSSGASGPQVSSVK	P16150	189	208	TGTTGPPVTMTTGSLEPSSGA	|
TQPTATEAQTTPLAAMEALSTEPSATEALSMEPTTK	UQPTATEAQTTPLAAMEALSTEPSATEALSMEPTTK	Q14242	193	228	TAPEATEAQTTQPTATEAQTT	|
SLEPSSGASGPQVSSVK	XLEPSSGASGPQVSSVK	P16150	192	208	TGPPVTMTTGSLEPSSGASGP	|
SLEPSSGASGPQVSSVK	XLEPSSGASGPQVSSVK	P16150	192	208	TGPPVTMTTGSLEPSSGASGP	|
TQPTATEAQTTPLAAMEALSTEPSATEALSMEPTTKR	UQPTATEAQTTPLAAMEALSTEPSATEALSMEPTTKR	Q14242	193	229	TAPEATEAQTTQPTATEAQTT	|
TEPSATEALSMEPTTKR	UEPSATEALSMEPTTKR	Q14242	213	229	TPLAAMEALSTEPSATEALSM	|
TGSLEPSSGASGPQVSSVK	UGXLEPSSGASGPQVSSVK	P16150	190	208	GTTGPPVTMTTGSLEPSSGAS	|
SSHSVTTDLTSTKAEHL	SSHSVTTDLTSUKAEHL	O00592	140	156	DLTSTKAEHLTTPHPTSPLSP	|
TGSLEPSSGASGPQVSSVK	UGSLEPSXGASGPQVSSVK	P16150	190	208	GTTGPPVTMTTGSLEPSSGAS	|
SSHSVTTDLTSTKAEHL	SSHSVTTDLTSUKAEHL	O00592	140	156	DLTSTKAEHLTTPHPTSPLSP	|
SALPPSTSINEGSPLWTSIGAS	XALPPSTSINEGSPLWTSIGAS	P16150	44	65	PKADSTGDQTSALPPSTSINE	|
SALPPSTSINEGSPLWTSIGAS	XALPPSTSINEGSPLWTSIGAS	P16150	44	65	SPLWTSIGASTGSPLPEPTTY	|
SSHSVTTDLTSTKAEHL	SSHSVTTDLTSUKAEHL	O00592	140	156	DLTSTKAEHLTTPHPTSPLSP	|
TTSITSDPKADSTGDQT	UTSITSDPKADSTGDQT	P16150	27	43	TSEPLSSKMYTTSITSDPKAD	|
TTSITSDPKADSTGDQT	UTSITSDPKADSTGDQT	P16150	27	43	PKADSTGDQTSALPPSTSINE	|
TMTTGSLEPSSGASGPQVSSVK	UMTUGSLEPSSGASGPQVSSVK	P16150	187	208	TSTGTTGPPVTMTTGSLEPSS	|
TEPSATEALSMEPTTK	UEPSATEALSMEPTTK	Q14242	213	228	TPLAAMEALSTEPSATEALSM	|
SALPPSTSINEGSPLWTSIGAS	XALPPSTSINEGSPLWTSIGAS	P16150	44	65	PKADSTGDQTSALPPSTSINE	|
SALPPSTSINEGSPLWTSIGAS	XALPPSTSINEGSPLWTSIGAS	P16150	44	65	SPLWTSIGASTGSPLPEPTTY	|
SALPPSTSINEGSPLWTSIGAS	XALPPSTSINEGSPLWTSIGAS	P16150	44	65	PKADSTGDQTSALPPSTSINE	|
SALPPSTSINEGSPLWTSIGAS	XALPPSTSINEGSPLWTSIGAS	P16150	44	65	SPLWTSIGASTGSPLPEPTTY	|
TQPTATEAQTTPLAAMEALSTEPSATEALSMEPTTK	UQPTATEAQTTPLAAMEALSTEPSATEALSMEPTTK	Q14242	193	228	TAPEATEAQTTQPTATEAQTT	|
SSHSVTTDLTSTKAEHL	SSHSVTTDLTSUKAEHL	O00592	140	156	DLTSTKAEHLTTPHPTSPLSP	|
TMTTGSLEPSSGASGPQVSSVK	UMUUGSLEPSSGASGPQVSSVK	P16150	187	208	TSTGTTGPPVTMTTGSLEPSS	|
LGPYSLDKDSLYLNGYNEPGPDEPPT	LGPYSLDKDSLYLNGYNEPGPDEPPU	Q8WXI7.3	666	691	NEPGPDEPPTTPKPATTFLPP	|
LGPYSLDKDSLYLNGYNEPGPDEPPT	LGPYSLDKDSLYLNGYNEPGPDEPPU	Q8WXI7.3	666	691	NEPGPDEPPTTPKPATTFLPP	|
SLEPSSGASGPQVSSVK	XLEPSSGASGPQVSSVK	P16150	192	208	TGPPVTMTTGSLEPSSGASGP	|
SALPPSTSINEGSPLWTSIGA	XALPPSTSINEGSPLWTSIGA	P16150	44	64	PKADSTGDQTSALPPSTSINE	|
SALPPSTSINEGSPLWTSIGA	XALPPSTSINEGSPLWTSIGA	P16150	44	64	GSPLWTSIGASTGSPLPEPTT	|
TANSLGSHTVTGGTIT	UANSLGSHTVTGGTIT	P16150	102	117	HATSHPAVPITANSLGSHTVT	|
TANSLGSHTVTGGTIT	UANSLGSHTVTGGTIT	P16150	102	117	SHTVTGGTITTNSPETSSRTS	|
SSHSVTTDLTSTKAEHL	SSHSVTTDLTSUKAEHL	O00592	140	156	DLTSTKAEHLTTPHPTSPLSP	|
TMTTGSLEPSSGASGPQVSSVK	UMUTGSLEPSSGASGPQVSSVK	P16150	187	208	TSTGTTGPPVTMTTGSLEPSS	|
TSITSDPKADSTGDQT	USITSDPKADSTGDQT	P16150	28	43	SEPLSSKMYTTSITSDPKADS	|
TSITSDPKADSTGDQT	USITSDPKADSTGDQT	P16150	28	43	PKADSTGDQTSALPPSTSINE	|
TMTTGSLEPSSGASGPQVSSVK	UMUTGSLEPSSGASGPQVSSVK	P16150	187	208	TSTGTTGPPVTMTTGSLEPSS	|
TMTTGSLEPSSGASGPQVSSVK	UMUTGSLEPSSGASGPQVSSVK	P16150	187	208	TSTGTTGPPVTMTTGSLEPSS	|
THRYPKTPSPTVAHESNWAK	UHRYPKUPSPUVAHESNWAK	O00592	302	321	MSSSPTAASTTHRYPKTPSPT	|
TGSLEPSSGASGPQVSSVK	UGSLEPSSGASGPQVSSVK	P16150	190	208	GTTGPPVTMTTGSLEPSSGAS	|
TEPSATEALSMEPTTKR	UEPSATEALSMEPTTKR	Q14242	213	229	TPLAAMEALSTEPSATEALSM	|
SSHSVTTDLTSTKAEHL	SSHSVTTDLTSUKAEHL	O00592	140	156	DLTSTKAEHLTTPHPTSPLSP	|
TANSLGSHTVTGGTIT	UANSLGSHTVTGGTIU	P16150	102	117	HATSHPAVPITANSLGSHTVT	|
TANSLGSHTVTGGTIT	UANSLGSHTVTGGTIU	P16150	102	117	SHTVTGGTITTNSPETSSRTS	|
THRYPKTPSPTVAHESNWAK	UHRYPKUPSPUVAHESNWAK	O00592	302	321	MSSSPTAASTTHRYPKTPSPT	|
THRYPKTPSPTVAHESNWAK	UHRYPKUPSPUVAHESNWAK	O00592	302	321	MSSSPTAASTTHRYPKTPSPT	|
THRYPKTPSPTVAHESNWAK	UHRYPKUPSPUVAHESNWAK	O00592	302	321	MSSSPTAASTTHRYPKTPSPT	|
LGPYSLDKDSLYLNGYNEPGPDEPPT	LGPYSLDKDSLYLNGYNEPGPDEPPU	Q8WXI7.3	666	691	NEPGPDEPPTTPKPATTFLPP	|
TEPSATEALSMEPTTKR	UEPSATEALSMEPTTKR	Q14242	213	229	TPLAAMEALSTEPSATEALSM	|
TEPSATEALSMEPTTK	UEPSATEALSMEPUTK	Q14242	213	228	TPLAAMEALSTEPSATEALSM	|
TSINEGSPLWTSIGAS	USINEGSPLWTSIGAS	P16150	50	65	GDQTSALPPSTSINEGSPLWT	|
TSINEGSPLWTSIGAS	USINEGSPLWTSIGAS	P16150	50	65	SPLWTSIGASTGSPLPEPTTY	|
TSINEGSPLWTSIGAS	USINEGSPLWTSIGAS	P16150	50	65	GDQTSALPPSTSINEGSPLWT	|
TSINEGSPLWTSIGAS	USINEGSPLWTSIGAS	P16150	50	65	SPLWTSIGASTGSPLPEPTTY	|
SALPPSTSINEGSPLWTSIGA	XALPPSTSINEGSPLWTSIGA	P16150	44	64	PKADSTGDQTSALPPSTSINE	|
SALPPSTSINEGSPLWTSIGA	XALPPSTSINEGSPLWTSIGA	P16150	44	64	GSPLWTSIGASTGSPLPEPTT	|
SSHSVTTDLTSTKAEHL	SSHSVTTDLTSUKAEHL	O00592	140	156	DLTSTKAEHLTTPHPTSPLSP	|
TSITSDPKADSTGDQT	UXITSDPKADSTGDQT	P16150	28	43	SEPLSSKMYTTSITSDPKADS	|
TSITSDPKADSTGDQT	UXITSDPKADSTGDQT	P16150	28	43	PKADSTGDQTSALPPSTSINE	|
TGSLEPSSGASGPQVSSVK	UGSLEPSXGASGPQVSSVK	P16150	190	208	GTTGPPVTMTTGSLEPSSGAS	|
SALPPSTSINEGSPLWTSIGAS	XALPPSTSINEGSPLWTSIGAS	P16150	44	65	PKADSTGDQTSALPPSTSINE	|
SALPPSTSINEGSPLWTSIGAS	XALPPSTSINEGSPLWTSIGAS	P16150	44	65	SPLWTSIGASTGSPLPEPTTY	|
SSHSVTTDLTSTKAEHL	SSHSVTTDLTSUKAEHL	O00592	140	156	DLTSTKAEHLTTPHPTSPLSP	|
SALPPSTSINEGSPLWTSIGAS	XALPPSTSINEGSPLWTSIGAS	P16150	44	65	PKADSTGDQTSALPPSTSINE	|
SALPPSTSINEGSPLWTSIGAS	XALPPSTSINEGSPLWTSIGAS	P16150	44	65	SPLWTSIGASTGSPLPEPTTY	|
THRYPKTPSPTVAHESNWAK	UHRYPKUPSPUVAHESNWAK	O00592	302	321	MSSSPTAASTTHRYPKTPSPT	|
THRYPKTPSPTVAHESNWAK	UHRYPKUPSPUVAHESNWAK	O00592	302	321	MSSSPTAASTTHRYPKTPSPT	|
LGPYSLDKDSLYLNGYNEPGPDEPPT	LGPYSLDKDSLYLNGYNEPGPDEPPU	Q8WXI7.3	666	691	NEPGPDEPPTTPKPATTFLPP	|
SLEPSSGASGPQVSSVK	XLEPSSGASGPQVSSVK	P16150	192	208	TGPPVTMTTGSLEPSSGASGP	|
SALPPSTSINEGSPLWTSIGAS	XALPPSTSINEGSPLWTSIGAS	P16150	44	65	PKADSTGDQTSALPPSTSINE	|
SALPPSTSINEGSPLWTSIGAS	XALPPSTSINEGSPLWTSIGAS	P16150	44	65	SPLWTSIGASTGSPLPEPTTY	|
SALPPSTSINEGSPLWTSIGA	XALPPSTSINEGSPLWTSIGA	P16150	44	64	PKADSTGDQTSALPPSTSINE	|
SALPPSTSINEGSPLWTSIGA	XALPPSTSINEGSPLWTSIGA	P16150	44	64	GSPLWTSIGASTGSPLPEPTT	|
SALPPSTSINEGSPLWTSIGAS	XALPPSTSINEGSPLWTSIGAS	P16150	44	65	PKADSTGDQTSALPPSTSINE	|
SALPPSTSINEGSPLWTSIGAS	XALPPSTSINEGSPLWTSIGAS	P16150	44	65	SPLWTSIGASTGSPLPEPTTY	|
SALPPSTSINEGSPLWTSIGAS	XALPPSTSINEGSPLWTSIGAS	P16150	44	65	PKADSTGDQTSALPPSTSINE	|
SALPPSTSINEGSPLWTSIGAS	XALPPSTSINEGSPLWTSIGAS	P16150	44	65	SPLWTSIGASTGSPLPEPTTY	|
TGSLEPSSGASGPQVSSVK	UGSLEPSXGASGPQVSSVK	P16150	190	208	GTTGPPVTMTTGSLEPSSGAS	|
TSINEGSPLWTSIGAS	USINEGSPLWTSIGAS	P16150	50	65	GDQTSALPPSTSINEGSPLWT	|
TSINEGSPLWTSIGAS	USINEGSPLWTSIGAS	P16150	50	65	SPLWTSIGASTGSPLPEPTTY	|
TGSLEPSSGASGPQVSSVK	UGSLEPSXGASGPQVSSVK	P16150	190	208	GTTGPPVTMTTGSLEPSSGAS	|
LGPYSLDKDSLYLNGYNEPGPDEPPT	LGPYSLDKDSLYLNGYNEPGPDEPPU	Q8WXI7.3	666	691	NEPGPDEPPTTPKPATTFLPP	|
TEPSATEALSMEPTTKR	UEPSATEALSMEPTTKR	Q14242	213	229	TPLAAMEALSTEPSATEALSM	|
LGPYSLDKDSLYLNGYNEPGPDEPPT	LGPYSLDKDSLYLNGYNEPGPDEPPU	Q8WXI7.3	666	691	NEPGPDEPPTTPKPATTFLPP	|
TKRGLFIPFSVSSVTHK	UKRGLFIPFSVSSVTHK	Q14242	227	243	ATEALSMEPTTKRGLFIPFSV	|
SALPPSTSINEGSPLWTSIGA	XALPPSTSINEGSPLWTSIGA	P16150	44	64	PKADSTGDQTSALPPSTSINE	|
SALPPSTSINEGSPLWTSIGA	XALPPSTSINEGSPLWTSIGA	P16150	44	64	GSPLWTSIGASTGSPLPEPTT	|
TPTLPETMSSSPTAAST	TPTLPETMSSSPUAAST	O00592	285	301	MSSSPTAASTTHRYPKTPSPT	|
SALPPSTSINEGSPLWTSIGAS	XALPPSTSINEGSPLWTSIGAS	P16150	44	65	PKADSTGDQTSALPPSTSINE	|
SALPPSTSINEGSPLWTSIGAS	XALPPSTSINEGSPLWTSIGAS	P16150	44	65	SPLWTSIGASTGSPLPEPTTY	|
SHPAVPITANSLGSHTV	XHPAVPIUANSLGSHTV	P16150	95	111	SVPQETPHATSHPAVPITANS	|
SHPAVPITANSLGSHTV	XHPAVPIUANSLGSHTV	P16150	95	111	TANSLGSHTVTGGTITTNSPE	|
TSHPAVPITANSLGSHTV	USHPAVPIUANSLGSHTV	P16150	94	111	SSVPQETPHATSHPAVPITAN	|
TSHPAVPITANSLGSHTV	USHPAVPIUANSLGSHTV	P16150	94	111	TANSLGSHTVTGGTITTNSPE	|
THRYPKTPSPTVAHESNWAK	UHRYPKUPSPUVAHESNWAK	O00592	302	321	MSSSPTAASTTHRYPKTPSPT	|
TTGSLEPSSGASGPQVSSVK	UUGSLEPSSGASGPQVSSVK	P16150	189	208	TGTTGPPVTMTTGSLEPSSGA	|
THRYPKTPSPTVAHESNWAK	UHRYPKUPSPUVAHESNWAK	O00592	302	321	MSSSPTAASTTHRYPKTPSPT	|
TEPSATEALSMEPTTK	UEPSATEALSMEPUTK	Q14242	213	228	TPLAAMEALSTEPSATEALSM	|
ISSSSSTVAIPGYTFTSPGMT	ISSSSSTVAIPGYTFTSPGMU	O00592	190	210	GYTFTSPGMTTTLLETVFHHV	|
SSHSVTTDLTSTKAEHL	SSHSVTTDLTSUKAEHL	O00592	140	156	DLTSTKAEHLTTPHPTSPLSP	|
TGSLEPSSGASGPQVS	UGSLEPXSGASGPQVS	P16150	190	205	GTTGPPVTMTTGSLEPSSGAS	|
TGSLEPSSGASGPQVS	UGSLEPXSGASGPQVS	P16150	190	205	SSGASGPQVSSVKLSTMMSPT	|
ATTLGVSSDSPGTT	ATULGVSSDSPGTT	O00592	58	71	GVSSDSPGTTTLAQQVSGPVN	|
TSHPAVPITANSLGSHTVTGGTIT	USHPAVPITANSLGSHTVTGGTIT	P16150	94	117	SSVPQETPHATSHPAVPITAN	|
TSHPAVPITANSLGSHTVTGGTIT	USHPAVPITANSLGSHTVTGGTIT	P16150	94	117	SHTVTGGTITTNSPETSSRTS	|
SITSDPKADSTGDQT	XITSDPKADSTGDQT	P16150	29	43	EPLSSKMYTTSITSDPKADST	|
SITSDPKADSTGDQT	XITSDPKADSTGDQT	P16150	29	43	PKADSTGDQTSALPPSTSINE	|
TMTTGSLEPSSGASGPQVSSVK	UMUUGSLEPSSGASGPQVSSVK	P16150	187	208	TSTGTTGPPVTMTTGSLEPSS	|
TMTTGSLEPSSGASGPQVSSVK	UMUUGSLEPSSGASGPQVSSVK	P16150	187	208	TSTGTTGPPVTMTTGSLEPSS	|
THRYPKTPSPTVAHESNWAK	UHRYPKUPSPUVAHESNWAK	O00592	302	321	MSSSPTAASTTHRYPKTPSPT	|
SMEPTTKRGLFIPFSVSSVTHK	XMEPUUKRGLFIPFSVSSVTHK	Q14242	222	243	STEPSATEALSMEPTTKRGLF	|
THRYPKTPSPTVAHESNWAK	UHRYPKUPSPUVAHESNWAK	O00592	302	321	MSSSPTAASTTHRYPKTPSPT	|
THRYPKTPSPTVAHESNWAK	UHRYPKUPSPUVAHESNWAK	O00592	302	321	MSSSPTAASTTHRYPKTPSPT	|
TSKANEILASVK	USKANEILASVK	O00592	46	57	TDTAQQSTVPTSKANEILASV	|
LGPYSLDKDSLYLNGYNEPGPDEPPT	LGPYSLDKDSLYLNGYNEPGPDEPPU	Q8WXI7.3	666	691	NEPGPDEPPTTPKPATTFLPP	|
LGPYSLDKDSLYLNGYNEPGPDEPPT	LGPYSLDKDSLYLNGYNEPGPDEPPU	Q8WXI7.3	666	691	NEPGPDEPPTTPKPATTFLPP	|
SALPPSTSINEGSPLWTSIGAS	XALPPSTSINEGSPLWTSIGAS	P16150	44	65	PKADSTGDQTSALPPSTSINE	|
SALPPSTSINEGSPLWTSIGAS	XALPPSTSINEGSPLWTSIGAS	P16150	44	65	SPLWTSIGASTGSPLPEPTTY	|
SALPPSTSINEGSPLWTSIGA	XALPPSTSINEGSPLWTSIGA	P16150	44	64	PKADSTGDQTSALPPSTSINE	|
SALPPSTSINEGSPLWTSIGA	XALPPSTSINEGSPLWTSIGA	P16150	44	64	GSPLWTSIGASTGSPLPEPTT	|
SSHSVTTDLTSTKAEHL	SSHSVTTDLTSUKAEHL	O00592	140	156	DLTSTKAEHLTTPHPTSPLSP	|
SSHSVTTDLTSTKAEHL	SSHSVTTDLTSUKAEHL	O00592	140	156	DLTSTKAEHLTTPHPTSPLSP	|
SSHSVTTDLTSTKAEHL	SSHSVTTDLTSUKAEHL	O00592	140	156	DLTSTKAEHLTTPHPTSPLSP	|
SALPPSTSINEGSPLWTSIGA	XALPPSTSINEGSPLWTSIGA	P16150	44	64	PKADSTGDQTSALPPSTSINE	|
SALPPSTSINEGSPLWTSIGA	XALPPSTSINEGSPLWTSIGA	P16150	44	64	GSPLWTSIGASTGSPLPEPTT	|
TSINEGSPLWTSIGAS	USINEGSPLWTSIGAS	P16150	50	65	GDQTSALPPSTSINEGSPLWT	|
TSINEGSPLWTSIGAS	USINEGSPLWTSIGAS	P16150	50	65	SPLWTSIGASTGSPLPEPTTY	|
ATTLGVSSDSPGTT	ATULGVSSDSPGTT	O00592	58	71	GVSSDSPGTTTLAQQVSGPVN	|
LGPYSLDKDSLYLNGYNEPGPDEPPT	LGPYSLDKDSLYLNGYNEPGPDEPPU	Q8WXI7.3	666	691	NEPGPDEPPTTPKPATTFLPP	|
TGSLEPSSGASGPQVSSVK	UGSLEPXSGASGPQVSSVK	P16150	190	208	GTTGPPVTMTTGSLEPSSGAS	|
TVPTSKANEILASVK	UVPUSKANEILASVK	O00592	43	57	IMATDTAQQSTVPTSKANEIL	|
SALPPSTSINEGSPLWTSIGAS	XALPPSTSINEGSPLWTSIGAS	P16150	44	65	PKADSTGDQTSALPPSTSINE	|
SALPPSTSINEGSPLWTSIGAS	XALPPSTSINEGSPLWTSIGAS	P16150	44	65	SPLWTSIGASTGSPLPEPTTY	|
TMTTGSLEPSSGASGPQVSSVK	UMTUGSLEPSSGASGPQVSSVK	P16150	187	208	TSTGTTGPPVTMTTGSLEPSS	|
THRYPKTPSPTVAHESNWAK	UHRYPKUPSPUVAHESNWAK	O00592	302	321	MSSSPTAASTTHRYPKTPSPT	|
THRYPKTPSPTVAHESNWAK	UHRYPKUPSPUVAHESNWAK	O00592	302	321	MSSSPTAASTTHRYPKTPSPT	|
THRYPKTPSPTVAHESNWAK	UHRYPKUPSPUVAHESNWAK	O00592	302	321	MSSSPTAASTTHRYPKTPSPT	|
THRYPKTPSPTVAHESNWAK	UHRYPKUPSPUVAHESNWAK	O00592	302	321	MSSSPTAASTTHRYPKTPSPT	|
TPLAATEAQTTR	UPLAATEAQTTR	Q14242	93	104	TQPAATEAQTTPLAATEAQTT	|
TSKANEILASVK	USKANEILASVK	O00592	46	57	TDTAQQSTVPTSKANEILASV	|
TSKANEILASVK	USKANEILASVK	O00592	46	57	TDTAQQSTVPTSKANEILASV	|
TSKANEILASVK	USKANEILASVK	O00592	46	57	TDTAQQSTVPTSKANEILASV	|
LGPYSLDKDSLYLNGYNEPGPDEPPT	LGPYSLDKDSLYLNGYNEPGPDEPPU	Q8WXI7.3	666	691	NEPGPDEPPTTPKPATTFLPP	|
TEPSATEALSMEPTTK	UEPSATEALSMEPUTK	Q14242	213	228	TPLAAMEALSTEPSATEALSM	|
LGPYSLDKDSLYLNGYNEPGPDEPPT	LGPYSLDKDSLYLNGYNEPGPDEPPU	Q8WXI7.3	666	691	NEPGPDEPPTTPKPATTFLPP	|
SALPPSTSINEGSPLWTSIGAS	XALPPSTSINEGSPLWTSIGAS	P16150	44	65	PKADSTGDQTSALPPSTSINE	|
SALPPSTSINEGSPLWTSIGAS	XALPPSTSINEGSPLWTSIGAS	P16150	44	65	SPLWTSIGASTGSPLPEPTTY	|
TVPTSKANEILASVKA	UVPUSKANEILASVKA	O00592	43	58	IMATDTAQQSTVPTSKANEIL	|
TVPTSKANEILASVKA	UVPUSKANEILASVKA	O00592	43	58	ANEILASVKATTLGVSSDSPG	|
SSHSVTTDLTSTKAEHL	SSHSVTTDLTSUKAEHL	O00592	140	156	DLTSTKAEHLTTPHPTSPLSP	|
TSHPAVPITANSLGSHTVTGGTITTNSPETSSR	USHPAVPITANSLGSHTVTGGTITTNSPETSSR	P16150	94	126	SSVPQETPHATSHPAVPITAN	|
SALPPSTSINEGSPLWTSIGAS	XALPPSTSINEGSPLWTSIGAS	P16150	44	65	PKADSTGDQTSALPPSTSINE	|
SALPPSTSINEGSPLWTSIGAS	XALPPSTSINEGSPLWTSIGAS	P16150	44	65	SPLWTSIGASTGSPLPEPTTY	|
SGASGPQVSSVKL	XGASGPQVSSVKL	P16150	197	209	TMTTGSLEPSSGASGPQVSSV	|
SGASGPQVSSVKL	XGASGPQVSSVKL	P16150	197	209	SGPQVSSVKLSTMMSPTTSTN	|
TKRGLFIPFSVSSVTHK	UKRGLFIPFSVSSVTHK	Q14242	227	243	ATEALSMEPTTKRGLFIPFSV	|
SSHSVTTDLTSTKAEHL	SSHSVTTDLTSUKAEHL	O00592	140	156	DLTSTKAEHLTTPHPTSPLSP	|
TVPTSKANEILASVK	UVPUSKANEILASVK	O00592	43	57	IMATDTAQQSTVPTSKANEIL	|
SSHSVTTDLTSTKAEHLT	SSHSVTTDLTSUKAEHLT	O00592	140	157	LTSTKAEHLTTPHPTSPLSPR	|
THRYPKTPSPTVAHESNWAK	UHRYPKUPSPUVAHESNWAK	O00592	302	321	MSSSPTAASTTHRYPKTPSPT	|
THRYPKTPSPTVAHESNWAK	UHRYPKUPSPUVAHESNWAK	O00592	302	321	MSSSPTAASTTHRYPKTPSPT	|
THRYPKTPSPTVAHESNWAK	UHRYPKUPSPUVAHESNWAK	O00592	302	321	MSSSPTAASTTHRYPKTPSPT	|
SMEPTTKRGLFIPFSVSSVTHK	XMEPUUKRGLFIPFSVSSVTHK	Q14242	222	243	STEPSATEALSMEPTTKRGLF	|
TPLAATEAQTTR	UPLAATEAQTTR	Q14242	93	104	TQPAATEAQTTPLAATEAQTT	|
TSKANEILASVK	USKANEILASVK	O00592	46	57	TDTAQQSTVPTSKANEILASV	|
SKANEILASVKA	XKANEILASVKA	O00592	47	58	DTAQQSTVPTSKANEILASVK	|
SKANEILASVKA	XKANEILASVKA	O00592	47	58	ANEILASVKATTLGVSSDSPG	|
TVPTSKANEILASVK	UVPUSKANEILASVK	O00592	43	57	IMATDTAQQSTVPTSKANEIL	|
TSITSDPKADSTGDQT	UXITSDPKADSTGDQT	P16150	28	43	SEPLSSKMYTTSITSDPKADS	|
TSITSDPKADSTGDQT	UXITSDPKADSTGDQT	P16150	28	43	PKADSTGDQTSALPPSTSINE	|
SSHSVTTDLTSTKAEHL	SSHSVTTDLTSUKAEHL	O00592	140	156	DLTSTKAEHLTTPHPTSPLSP	|
SALPPSTSINEGSPLWTSIGAS	XALPPSTSINEGSPLWTSIGAS	P16150	44	65	PKADSTGDQTSALPPSTSINE	|
SALPPSTSINEGSPLWTSIGAS	XALPPSTSINEGSPLWTSIGAS	P16150	44	65	SPLWTSIGASTGSPLPEPTTY	|
SSHSVTTDLTSTKAEHL	SSHSVTTDLTSUKAEHL	O00592	140	156	DLTSTKAEHLTTPHPTSPLSP	|
TGSLEPSSGASGPQVS	UGSLEPXSGASGPQVS	P16150	190	205	GTTGPPVTMTTGSLEPSSGAS	|
TGSLEPSSGASGPQVS	UGSLEPXSGASGPQVS	P16150	190	205	SSGASGPQVSSVKLSTMMSPT	|
TGSLEPSSGASGPQVSSVK	UGSLEPSSGAXGPQVSSVK	P16150	190	208	GTTGPPVTMTTGSLEPSSGAS	|
TKRGLFIPFSVSSVTHK	UKRGLFIPFXVSSVTHK	Q14242	227	243	ATEALSMEPTTKRGLFIPFSV	|
MSSVPQETPHATSHPAVPI	MSSVPQETPHAUSHPAVPI	P16150	83	101	HATSHPAVPITANSLGSHTVT	|
SHPAVPITANSLGSH	XHPAVPIUANSLGSH	P16150	95	109	SVPQETPHATSHPAVPITANS	|
SHPAVPITANSLGSH	XHPAVPIUANSLGSH	P16150	95	109	PITANSLGSHTVTGGTITTNS	|
SHPAVPITANSLGSH	XHPAVPIUANSLGSH	P16150	95	109	SVPQETPHATSHPAVPITANS	|
SHPAVPITANSLGSH	XHPAVPIUANSLGSH	P16150	95	109	PITANSLGSHTVTGGTITTNS	|
SSHSVTTDLTSTKAEHLT	SSHSVTTDLTSUKAEHLT	O00592	140	157	LTSTKAEHLTTPHPTSPLSPR	|
SSGASGPQVSSVK	XSGASGPQVSSVK	P16150	196	208	VTMTTGSLEPSSGASGPQVSS	|
TMTTGSLEPSSGASGPQVSSVK	UMUTGSLEPSSGASGPQVSSVK	P16150	187	208	TSTGTTGPPVTMTTGSLEPSS	|
THRYPKTPSPTVAHESNWAK	UHRYPKUPSPUVAHESNWAK	O00592	302	321	MSSSPTAASTTHRYPKTPSPT	|
THRYPKTPSPTVAHESNWAK	UHRYPKUPSPUVAHESNWAK	O00592	302	321	MSSSPTAASTTHRYPKTPSPT	|
SKANEILASVK	XKANEILASVK	O00592	47	57	DTAQQSTVPTSKANEILASVK	|
ISSSSSTVAIPGYTFTSPGMT	ISSSSSTVAIPGYTFTSPGMU	O00592	190	210	GYTFTSPGMTTTLLETVFHHV	|
TSKANEILASVKA	USKANEILASVKA	O00592	46	58	TDTAQQSTVPTSKANEILASV	|
TSKANEILASVKA	USKANEILASVKA	O00592	46	58	ANEILASVKATTLGVSSDSPG	|
TSKANEILASVK	USKANEILASVK	O00592	46	57	TDTAQQSTVPTSKANEILASV	|
TPTLPETMSSSPTAAST	TPTLPETMSSSPUAAST	O00592	285	301	MSSSPTAASTTHRYPKTPSPT	|
HSLYVNGFTHQSSM	HSLYVNGFUHQSSM	Q8WXI7.3	74	87	VNGFTHQSSMTTTRTPDTSTM	|
SLEPSSGASGPQVSSVK	SLEPSXGASGPQVSSVK	P16150	192	208	TGPPVTMTTGSLEPSSGASGP	|
SSHSVTTDLTSTKAEHL	SSHSVTTDLTSUKAEHL	O00592	140	156	DLTSTKAEHLTTPHPTSPLSP	|
SHPAVPITANSLGSH	XHPAVPIUANSLGSH	P16150	95	109	SVPQETPHATSHPAVPITANS	|
SHPAVPITANSLGSH	XHPAVPIUANSLGSH	P16150	95	109	PITANSLGSHTVTGGTITTNS	|
TPTLPETMSSSPTAAST	TPTLPETMSSSPUAAST	O00592	285	301	MSSSPTAASTTHRYPKTPSPT	|
TGSLEPSSGASGPQVSSVKL	UGSLEPSXGASGPQVSSVKL	P16150	190	209	GTTGPPVTMTTGSLEPSSGAS	|
TGSLEPSSGASGPQVSSVKL	UGSLEPSXGASGPQVSSVKL	P16150	190	209	SGPQVSSVKLSTMMSPTTSTN	|
TSINEGSPLWTSIGAS	USINEGSPLWTSIGAX	P16150	50	65	GDQTSALPPSTSINEGSPLWT	|
TSINEGSPLWTSIGAS	USINEGSPLWTSIGAX	P16150	50	65	SPLWTSIGASTGSPLPEPTTY	|
TVPTSKANEILASVK	UVPUSKANEILASVK	O00592	43	57	IMATDTAQQSTVPTSKANEIL	|
TGSPLPEPTTYQEVSIK	UGSPLPEPUTYQEVSIK	P16150	66	82	SPLWTSIGASTGSPLPEPTTY	|
MSSVPQETPHATSHPAVPI	MSSVPQETPHAUSHPAVPI	P16150	83	101	HATSHPAVPITANSLGSHTVT	|
TVPTSKANEILASVK	UVPUSKANEILASVK	O00592	43	57	IMATDTAQQSTVPTSKANEIL	|
SSVPTTSTGVVSEEPFT	SSVPUTSTGVVSEEPFT	Q8WXI7.3	551	567	TGVVSEEPFTLNFTINNLRYM	|
TANSLGSHTVTGGTIT	UANSLGSHTVTGGTIU	P16150	102	117	HATSHPAVPITANSLGSHTVT	|
TANSLGSHTVTGGTIT	UANSLGSHTVTGGTIU	P16150	102	117	SHTVTGGTITTNSPETSSRTS	|
SALPPSTSINEGSPLWTSIGAS	XALPPSTSINEGSPLWTSIGAS	P16150	44	65	PKADSTGDQTSALPPSTSINE	|
SALPPSTSINEGSPLWTSIGAS	XALPPSTSINEGSPLWTSIGAS	P16150	44	65	SPLWTSIGASTGSPLPEPTTY	|
TVPTSKANEILASVK	UVPUSKANEILASVK	O00592	43	57	IMATDTAQQSTVPTSKANEIL	|
THRYPKTPSPTVAHESNWAK	UHRYPKUPSPUVAHESNWAK	O00592	302	321	MSSSPTAASTTHRYPKTPSPT	|
THRYPKTPSPTVAHESNWAK	UHRYPKUPSPUVAHESNWAK	O00592	302	321	MSSSPTAASTTHRYPKTPSPT	|
THRYPKTPSPTVAHESNWAK	UHRYPKUPSPUVAHESNWAK	O00592	302	321	MSSSPTAASTTHRYPKTPSPT	|
SMEPTTKRGLFIPFSVSSVTHK	XMEPUUKRGLFIPFXVSSVTHK	Q14242	222	243	STEPSATEALSMEPTTKRGLF	|
SMEPTTKRGLFIPFSVSSVTHK	XMEPUUKRGLFIPFXVSSVTHK	Q14242	222	243	STEPSATEALSMEPTTKRGLF	|
TSKANEILASVK	USKANEILASVK	O00592	46	57	TDTAQQSTVPTSKANEILASV	|
SKANEILASVK	XKANEILASVK	O00592	47	57	DTAQQSTVPTSKANEILASVK	|
TSKANEILASVKA	USKANEILASVKA	O00592	46	58	TDTAQQSTVPTSKANEILASV	|
TSKANEILASVKA	USKANEILASVKA	O00592	46	58	ANEILASVKATTLGVSSDSPG	|
TSKANEILASVKA	USKANEILASVKA	O00592	46	58	TDTAQQSTVPTSKANEILASV	|
TSKANEILASVKA	USKANEILASVKA	O00592	46	58	ANEILASVKATTLGVSSDSPG	|
TVPTSKANEILASVK	UVPUSKANEILASVK	O00592	43	57	IMATDTAQQSTVPTSKANEIL	|
TLAQQVSGPVNT	ULAQQVSGPVNU	O00592	72	83	GVSSDSPGTTTLAQQVSGPVN	|
TLAQQVSGPVNT	ULAQQVSGPVNU	O00592	72	83	AQQVSGPVNTTVARGGGSGNP	|
SALPPSTSINEGSPLWTSIGA	XALPPSTSINEGSPLWTSIGA	P16150	44	64	PKADSTGDQTSALPPSTSINE	|
SALPPSTSINEGSPLWTSIGA	XALPPSTSINEGSPLWTSIGA	P16150	44	64	GSPLWTSIGASTGSPLPEPTT	|
TQPTATEAQTTPLAAMEALSTEPSATEALSMEPTTKR	UQPTATEAQTTPLAAMEALSTEPSATEALSMEPTTKR	Q14242	193	229	TAPEATEAQTTQPTATEAQTT	|
TGSLEPSSGASGPQVSSVKL	UGSLEPSXGASGPQVSSVKL	P16150	190	209	GTTGPPVTMTTGSLEPSSGAS	|
TGSLEPSSGASGPQVSSVKL	UGSLEPSXGASGPQVSSVKL	P16150	190	209	SGPQVSSVKLSTMMSPTTSTN	|
SALPPSTSINEGSPLWTSIGA	XALPPSTSINEGSPLWTSIGA	P16150	44	64	PKADSTGDQTSALPPSTSINE	|
SALPPSTSINEGSPLWTSIGA	XALPPSTSINEGSPLWTSIGA	P16150	44	64	GSPLWTSIGASTGSPLPEPTT	|
SALPPSTSINEGSPLWTSIGAS	XALPPSTSINEGSPLWTSIGAS	P16150	44	65	PKADSTGDQTSALPPSTSINE	|
SALPPSTSINEGSPLWTSIGAS	XALPPSTSINEGSPLWTSIGAS	P16150	44	65	SPLWTSIGASTGSPLPEPTTY	|
HSLYVNGFTHQSSM	HSLYVNGFUHQSSM	Q8WXI7.3	74	87	VNGFTHQSSMTTTRTPDTSTM	|
TSINEGSPLWTSIGAS	USINEGSPLWTSIGAS	P16150	50	65	GDQTSALPPSTSINEGSPLWT	|
TSINEGSPLWTSIGAS	USINEGSPLWTSIGAS	P16150	50	65	SPLWTSIGASTGSPLPEPTTY	|
SSHSVTTDLTSTKAEHL	SSHSVTTDLTSUKAEHL	O00592	140	156	DLTSTKAEHLTTPHPTSPLSP	|
SSHSVTTDLTSTKAEHL	SSHSVTUDLTSUKAEHL	O00592	140	156	DLTSTKAEHLTTPHPTSPLSP	|
TSHPAVPITANSLGSHTV	USHPAVPIUANSLGSHTV	P16150	94	111	SSVPQETPHATSHPAVPITAN	|
TSHPAVPITANSLGSHTV	USHPAVPIUANSLGSHTV	P16150	94	111	TANSLGSHTVTGGTITTNSPE	|
TEPSATEALSMEPTTKR	UEPSATEALSMEPUTKR	Q14242	213	229	TPLAAMEALSTEPSATEALSM	|
THRYPKTPSPTVAHESNWAK	UHRYPKUPSPUVAHESNWAK	O00592	302	321	MSSSPTAASTTHRYPKTPSPT	|
THRYPKTPSPTVAHESNWAK	UHRYPKUPSPUVAHESNWAK	O00592	302	321	MSSSPTAASTTHRYPKTPSPT	|
SMEPTTKRGLFIPFSVSSVTHK	XMEPUUKRGLFIPFSVSSVTHK	Q14242	222	243	STEPSATEALSMEPTTKRGLF	|
SKMYTTSITSDPK	XKMYTTSITSDPK	P16150	23	35	PLVSTSEPLSSKMYTTSITSD	|
SKMYTTSITSDPK	XKMYTTSITSDPK	P16150	23	35	PLVSTSEPLSSKMYTTSITSD	|
TEPSATEALSMEPTTKR	UEPSATEALSMEPTTKR	Q14242	213	229	TPLAAMEALSTEPSATEALSM	|
SKANEILASVKA	XKANEILASVKA	O00592	47	58	DTAQQSTVPTSKANEILASVK	|
SKANEILASVKA	XKANEILASVKA	O00592	47	58	ANEILASVKATTLGVSSDSPG	|
SKANEILASVK	XKANEILASVK	O00592	47	57	DTAQQSTVPTSKANEILASVK	|
TEPSATEALSMEPTTK	UEPSATEALSMEPTTK	Q14242	213	228	TPLAAMEALSTEPSATEALSM	|
TSKANEILASVK	USKANEILASVK	O00592	46	57	TDTAQQSTVPTSKANEILASV	|
LGPYSLDKDSLYLNGYNEPGPDEPPT	LGPYSLDKDSLYLNGYNEPGPDEPPU	Q8WXI7.3	666	691	NEPGPDEPPTTPKPATTFLPP	|
HSLYVNGFTHQSSM	HSLYVNGFUHQSSM	Q8WXI7.3	74	87	VNGFTHQSSMTTTRTPDTSTM	|
SSHSVTTDLTSTKAEHL	SSHSVTTDLTSUKAEHL	O00592	140	156	DLTSTKAEHLTTPHPTSPLSP	|
SSHSVTTDLTSTKAEHL	SSHSVTTDLTXTKAEHL	O00592	140	156	DLTSTKAEHLTTPHPTSPLSP	|
SSHSVTTDLTSTKAEHL	SSHSVTTDLTSUKAEHL	O00592	140	156	DLTSTKAEHLTTPHPTSPLSP	|
TVPTSKANEILASVK	UVPTSKANEILASVK	O00592	43	57	IMATDTAQQSTVPTSKANEIL	|
TSKANEILASVK	USKANEILASVK	O00592	46	57	TDTAQQSTVPTSKANEILASV	|
SGASGPQVSSVK	XGASGPQVSSVK	P16150	197	208	TMTTGSLEPSSGASGPQVSSV	|
TEPSATEALSMEPTTKR	UEPSATEALSMEPUTKR	Q14242	213	229	TPLAAMEALSTEPSATEALSM	|
SGASGPQVSSVK	XGASGPQVSSVK	P16150	197	208	TMTTGSLEPSSGASGPQVSSV	|
SALPPSTSINEGSPLWTSIGA	XALPPSTSINEGSPLWTSIGA	P16150	44	64	PKADSTGDQTSALPPSTSINE	|
SALPPSTSINEGSPLWTSIGA	XALPPSTSINEGSPLWTSIGA	P16150	44	64	GSPLWTSIGASTGSPLPEPTT	|
TSINEGSPLWTSIGAS	USINEGSPLWTSIGAX	P16150	50	65	GDQTSALPPSTSINEGSPLWT	|
TSINEGSPLWTSIGAS	USINEGSPLWTSIGAX	P16150	50	65	SPLWTSIGASTGSPLPEPTTY	|
TVPTSKANEILASVK	UVPUSKANEILASVK	O00592	43	57	IMATDTAQQSTVPTSKANEIL	|
SSVPTTSTGVVSEEPFT	SSVPUTSTGVVSEEPFT	Q8WXI7.3	551	567	TGVVSEEPFTLNFTINNLRYM	|
TGSLEPSSGASGPQVSSVK	UGSLEPXSGASGPQVSSVK	P16150	190	208	GTTGPPVTMTTGSLEPSSGAS	|
TGSLEPSSGASGPQVSSVKL	UGSLEPSXGASGPQVSSVKL	P16150	190	209	GTTGPPVTMTTGSLEPSSGAS	|
TGSLEPSSGASGPQVSSVKL	UGSLEPSXGASGPQVSSVKL	P16150	190	209	SGPQVSSVKLSTMMSPTTSTN	|
SSHSVTTDLTSTKAEHL	SSHSVTUDLTXTKAEHL	O00592	140	156	DLTSTKAEHLTTPHPTSPLSP	|
TEPSATEALSMEPTTKR	UEPSATEALSMEPUTKR	Q14242	213	229	TPLAAMEALSTEPSATEALSM	|
TSHPAVPITANSLGSHTV	USHPAVPIUANSLGSHTV	P16150	94	111	SSVPQETPHATSHPAVPITAN	|
TSHPAVPITANSLGSHTV	USHPAVPIUANSLGSHTV	P16150	94	111	TANSLGSHTVTGGTITTNSPE	|
SMEPTTKRGLFIPFSVSSVTHK	XMEPUUKRGLFIPFSVSSVTHK	Q14242	222	243	STEPSATEALSMEPTTKRGLF	|
SKANEILASVK	XKANEILASVK	O00592	47	57	DTAQQSTVPTSKANEILASVK	|
SKANEILASVK	XKANEILASVK	O00592	47	57	DTAQQSTVPTSKANEILASVK	|
LGPYSLDKDSLYLNGYNEPGPDEPPT	LGPYSLDKDSLYLNGYNEPGPDEPPU	Q8WXI7.3	666	691	NEPGPDEPPTTPKPATTFLPP	|
LGPYSLDKDSLYLNGYNEPGPDEPPT	LGPYSLDKDSLYLNGYNEPGPDEPPU	Q8WXI7.3	666	691	NEPGPDEPPTTPKPATTFLPP	|
TVPTSKANEILASVK	UVPTXKANEILASVK	O00592	43	57	IMATDTAQQSTVPTSKANEIL	|
DSLYLNGYNEPGPDEPPT	DSLYLNGYNEPGPDEPPU	Q8WXI7.3	674	691	NEPGPDEPPTTPKPATTFLPP	|
HSLYVNGFTHQSSM	HSLYVNGFUHQSSM	Q8WXI7.3	74	87	VNGFTHQSSMTTTRTPDTSTM	|
TSKANEILASVKA	USKANEILASVKA	O00592	46	58	TDTAQQSTVPTSKANEILASV	|
TSKANEILASVKA	USKANEILASVKA	O00592	46	58	ANEILASVKATTLGVSSDSPG	|
TVPTSKANEILASVK	UVPTXKANEILASVK	O00592	43	57	IMATDTAQQSTVPTSKANEIL	|
HSLYVNGFTHQSSM	HSLYVNGFUHQSSM	Q8WXI7.3	74	87	VNGFTHQSSMTTTRTPDTSTM	|
ATTLGVSSDSPGTTTLAQQV	ATTLGVSSDSPGTTULAQQV	O00592	58	77	PGTTTLAQQVSGPVNTTVARG	|
SALPPSTSINEGSPLWTSIGAS	XALPPSTSINEGSPLWTSIGAS	P16150	44	65	PKADSTGDQTSALPPSTSINE	|
SALPPSTSINEGSPLWTSIGAS	XALPPSTSINEGSPLWTSIGAS	P16150	44	65	SPLWTSIGASTGSPLPEPTTY	|
TGSPLPEPTTYQEVSIK	UGSPLPEPUTYQEVSIK	P16150	66	82	SPLWTSIGASTGSPLPEPTTY	|
TEPSATEALSMEPTTKR	UEPSATEALSMEPUTKR	Q14242	213	229	TPLAAMEALSTEPSATEALSM	|
TEPSATEALSMEPTTKR	UEPSATEALSMEPUTKR	Q14242	213	229	TPLAAMEALSTEPSATEALSM	|
SGASGPQVSSVK	XGASGPQVSSVK	P16150	197	208	TMTTGSLEPSSGASGPQVSSV	|
SGASGPQVSSVKL	XGASGPQVSSVKL	P16150	197	209	TMTTGSLEPSSGASGPQVSSV	|
SGASGPQVSSVKL	XGASGPQVSSVKL	P16150	197	209	SGPQVSSVKLSTMMSPTTSTN	|
SGASGPQVSSVKL	XGASGPQVSSVKL	P16150	197	209	TMTTGSLEPSSGASGPQVSSV	|
SGASGPQVSSVKL	XGASGPQVSSVKL	P16150	197	209	SGPQVSSVKLSTMMSPTTSTN	|
TVPTSKANEILASVK	UVPUSKANEILASVK	O00592	43	57	IMATDTAQQSTVPTSKANEIL	|
TTSITSDPKADSTGDQT	UTSITSDPKADSTGDQT	P16150	27	43	TSEPLSSKMYTTSITSDPKAD	|
TTSITSDPKADSTGDQT	UTSITSDPKADSTGDQT	P16150	27	43	PKADSTGDQTSALPPSTSINE	|
TMATVSLET	UMATVSLET	P16150	151	159	TSRGTSGPPLTMATVSLETSK	|
TMATVSLET	UMATVSLET	P16150	151	159	LTMATVSLETSKGTSGPPVTM	|
TMATVSLET	UMATVSLET	P16150	151	159	TSRGTSGPPLTMATVSLETSK	|
TMATVSLET	UMATVSLET	P16150	151	159	LTMATVSLETSKGTSGPPVTM	|
SSHSVTTDLTSTKAEHL	SSHSVTUDLTSUKAEHL	O00592	140	156	DLTSTKAEHLTTPHPTSPLSP	|
THRYPKTPSPTVAHESNWAK	UHRYPKUPSPUVAHESNWAK	O00592	302	321	MSSSPTAASTTHRYPKTPSPT	|
THRYPKTPSPTVAHESNWAK	UHRYPKUPSPUVAHESNWAK	O00592	302	321	MSSSPTAASTTHRYPKTPSPT	|
SMEPTTKRGLFIPFSVSSVTHK	XMEPUUKRGLFIPFSVSSVTHK	Q14242	222	243	STEPSATEALSMEPTTKRGLF	|
THRYPKTPSPTVAHESNWAK	UHRYPKUPSPUVAHESNWAK	O00592	302	321	MSSSPTAASTTHRYPKTPSPT	|
TTHRYPKTPSPTVAHESNWAK	UUHRYPKUPSPUVAHESNWAK	O00592	301	321	TMSSSPTAASTTHRYPKTPSP	|
LGPYSLDKDSLYLNGYNEPGPDEPPT	LGPYSLDKDSLYLNGYNEPGPDEPPU	Q8WXI7.3	666	691	NEPGPDEPPTTPKPATTFLPP	|
SKANEILASVK	XKANEILASVK	O00592	47	57	DTAQQSTVPTSKANEILASVK	|
LGPYSLDKDSLYLNGYNEPGPDEPPT	LGPYSLDKDSLYLNGYNEPGPDEPPU	Q8WXI7.3	666	691	NEPGPDEPPTTPKPATTFLPP	|
ISSSSSTVAIPGYTFTSPGMT	ISSSSSTVAIPGYTFTSPGMU	O00592	190	210	GYTFTSPGMTTTLLETVFHHV	|
ISSSSSTVAIPGYTFTSPGMT	ISSSSSTVAIPGYTFTSPGMU	O00592	190	210	GYTFTSPGMTTTLLETVFHHV	|
SKANEILASVKA	XKANEILASVKA	O00592	47	58	DTAQQSTVPTSKANEILASVK	|
SKANEILASVKA	XKANEILASVKA	O00592	47	58	ANEILASVKATTLGVSSDSPG	|
HSLYVNGFTHQSSM	HSLYVNGFUHQSSM	Q8WXI7.3	74	87	VNGFTHQSSMTTTRTPDTSTM	|
TEPSATEALSMEPTTKR	UEPSATEALSMEPUTKR	Q14242	213	229	TPLAAMEALSTEPSATEALSM	|
HSLYVNGFTHQSSM	HSLYVNGFUHQSSM	Q8WXI7.3	74	87	VNGFTHQSSMTTTRTPDTSTM	|
SLEPSSGASGPQVSSVK	SLEPSXGASGPQVSSVK	P16150	192	208	TGPPVTMTTGSLEPSSGASGP	|
TEPSATEALSMEPTTKR	UEPSATEALSMEPUTKR	Q14242	213	229	TPLAAMEALSTEPSATEALSM	|
SGASGPQVSSVK	XGASGPQVSSVK	P16150	197	208	TMTTGSLEPSSGASGPQVSSV	|
SHPAVPITANSLGSHTV	XHPAVPIUANSLGSHTV	P16150	95	111	SVPQETPHATSHPAVPITANS	|
SHPAVPITANSLGSHTV	XHPAVPIUANSLGSHTV	P16150	95	111	TANSLGSHTVTGGTITTNSPE	|
TEPSATEALSMEPTTKR	UEPSATEALSMEPUTKR	Q14242	213	229	TPLAAMEALSTEPSATEALSM	|
TVPTSKANEILASVKA	UVPUSKANEILASVKA	O00592	43	58	IMATDTAQQSTVPTSKANEIL	|
TVPTSKANEILASVKA	UVPUSKANEILASVKA	O00592	43	58	ANEILASVKATTLGVSSDSPG	|
TKRGLFIPFSVSSVTHK	UKRGLFIPFXVSSVTHK	Q14242	227	243	ATEALSMEPTTKRGLFIPFSV	|
SALPPSTSINEGSPLWTSIGAS	XALPPSTSINEGSPLWTSIGAS	P16150	44	65	PKADSTGDQTSALPPSTSINE	|
SALPPSTSINEGSPLWTSIGAS	XALPPSTSINEGSPLWTSIGAS	P16150	44	65	SPLWTSIGASTGSPLPEPTTY	|
SGASGPQVSSVK	XGASGPQVSSVK	P16150	197	208	TMTTGSLEPSSGASGPQVSSV	|
TEPSATEALSMEPTTKR	UEPSATEALSMEPUTKR	Q14242	213	229	TPLAAMEALSTEPSATEALSM	|
STAPSSQETVQPTSPATALR	XTAPSSQETVQPTXPATALR	O00592	265	284	QQTSSQMPASSTAPSSQETVQ	|
SSHSVTTDLTSTKAEHLT	SSHSVTTDLTSUKAEHLT	O00592	140	157	LTSTKAEHLTTPHPTSPLSPR	|
TEPSATEALSMEPTTKR	UEPSATEALSMEPUTKR	Q14242	213	229	TPLAAMEALSTEPSATEALSM	|
STEPSATEALSMEPTTKR	XUEPSATEALSMEPUTKR	Q14242	212	229	TTPLAAMEALSTEPSATEALS	|
SHPAVPITANSLGSH	XHPAVPIUANSLGSH	P16150	95	109	SVPQETPHATSHPAVPITANS	|
SHPAVPITANSLGSH	XHPAVPIUANSLGSH	P16150	95	109	PITANSLGSHTVTGGTITTNS	|
SSHSVTTDLTSTKAEHL	SSHSVTUDLTXTKAEHL	O00592	140	156	DLTSTKAEHLTTPHPTSPLSP	|
SHPAVPITANSLGSHTV	XHPAVPIUANSLGSHTV	P16150	95	111	SVPQETPHATSHPAVPITANS	|
SHPAVPITANSLGSHTV	XHPAVPIUANSLGSHTV	P16150	95	111	TANSLGSHTVTGGTITTNSPE	|
TSHPAVPITANSLGSHTV	USHPAVPIUANSLGSHTV	P16150	94	111	SSVPQETPHATSHPAVPITAN	|
TSHPAVPITANSLGSHTV	USHPAVPIUANSLGSHTV	P16150	94	111	TANSLGSHTVTGGTITTNSPE	|
SSHSVTTDLTSTKAEHL	SSHSVTTDLTXTKAEHL	O00592	140	156	DLTSTKAEHLTTPHPTSPLSP	|
SSHSVTTDLTSTKAEHL	SSHSVTUDLTSUKAEHL	O00592	140	156	DLTSTKAEHLTTPHPTSPLSP	|
TEPSATEALSMEPTTKR	UEPSAUEALSMEPUTKR	Q14242	213	229	TPLAAMEALSTEPSATEALSM	|
SMEPTTKRGLFIPFSVSSVTHK	XMEPUUKRGLFIPFSVSSVTHK	Q14242	222	243	STEPSATEALSMEPTTKRGLF	|
THRYPKTPSPTVAHESNWAK	UHRYPKUPSPUVAHESNWAK	O00592	302	321	MSSSPTAASTTHRYPKTPSPT	|
THRYPKTPSPTVAHESNWAK	UHRYPKUPSPUVAHESNWAK	O00592	302	321	MSSSPTAASTTHRYPKTPSPT	|
TSKANEILASVK	USKANEILASVK	O00592	46	57	TDTAQQSTVPTSKANEILASV	|
TEPSATEALSMEPTTK	UEPSATEALSMEPTTK	Q14242	213	228	TPLAAMEALSTEPSATEALSM	|
DSLYLNGYNEPGPDEPPT	DSLYLNGYNEPGPDEPPU	Q8WXI7.3	674	691	NEPGPDEPPTTPKPATTFLPP	|
TVPFRNPDENSR	UVPFRNPDENSR	P16150	223	234	MSPTTSTNASTVPFRNPDENS	|
SKANEILASVK	XKANEILASVK	O00592	47	57	DTAQQSTVPTSKANEILASVK	|
TTPLAATEAQTTR	UUPLAATEAQTTR	Q14242	92	104	TTQPAATEAQTTPLAATEAQT	|
SKANEILASVKA	XKANEILASVKA	O00592	47	58	DTAQQSTVPTSKANEILASVK	|
SKANEILASVKA	XKANEILASVKA	O00592	47	58	ANEILASVKATTLGVSSDSPG	|
SKANEILASVKA	XKANEILASVKA	O00592	47	58	DTAQQSTVPTSKANEILASVK	|
SKANEILASVKA	XKANEILASVKA	O00592	47	58	ANEILASVKATTLGVSSDSPG	|
TTKRGLFIPFSVSSVTHK	UTKRGLFIPFSVSSVTHK	Q14242	226	243	SATEALSMEPTTKRGLFIPFS	|
HSLYVNGFTHQSSM	HSLYVNGFUHQSSM	Q8WXI7.3	74	87	VNGFTHQSSMTTTRTPDTSTM	|
SKANEILASVKA	XKANEILASVKA	O00592	47	58	DTAQQSTVPTSKANEILASVK	|
SKANEILASVKA	XKANEILASVKA	O00592	47	58	ANEILASVKATTLGVSSDSPG	|
TVPTSKANEILASVK	UVPUSKANEILASVK	O00592	43	57	IMATDTAQQSTVPTSKANEIL	|
SSHSVTTDLTSTKAEHL	SSHSVTTDLTSUKAEHL	O00592	140	156	DLTSTKAEHLTTPHPTSPLSP	|
TVPTSKANEILASVK	UVPTXKANEILASVK	O00592	43	57	IMATDTAQQSTVPTSKANEIL	|
IKMSSVPQETPHATSHPAVPI	IKMSSVPQETPHAUSHPAVPI	P16150	81	101	PEPTTYQEVSIKMSSVPQETP	|
IKMSSVPQETPHATSHPAVPI	IKMSSVPQETPHAUSHPAVPI	P16150	81	101	HATSHPAVPITANSLGSHTVT	|
TLAQQVSGPVNT	ULAQQVSGPVNU	O00592	72	83	GVSSDSPGTTTLAQQVSGPVN	|
TLAQQVSGPVNT	ULAQQVSGPVNU	O00592	72	83	AQQVSGPVNTTVARGGGSGNP	|
TSKANEILASVK	USKANEILASVK	O00592	46	57	TDTAQQSTVPTSKANEILASV	|
TAPTPASSVTIMATDTAQQS	TAPUPASSVTIMATDTAQQS	O00592	23	42	IMATDTAQQSTVPTSKANEIL	|
SSHSVTTDLTSTKAEHL	SSHSVTTDLTSUKAEHL	O00592	140	156	DLTSTKAEHLTTPHPTSPLSP	|
TVPTSKANEILASVK	UVPUSKANEILASVK	O00592	43	57	IMATDTAQQSTVPTSKANEIL	|
MSSVPQETPHATSHPAVPI	MSSVPQETPHAUSHPAVPI	P16150	83	101	HATSHPAVPITANSLGSHTVT	|
ATTLGVSSDSPGTTTLAQQV	ATTLGVSSDSPGTUTLAQQV	O00592	58	77	PGTTTLAQQVSGPVNTTVARG	|
LGPYSLDKDSLYLNGYNEPGPDEPPT	LGPYSLDKDSLYLNGYNEPGPDEPPU	Q8WXI7.3	666	691	NEPGPDEPPTTPKPATTFLPP	|
TEPSATEALSMEPTTKR	UEPSATEALSMEPUTKR	Q14242	213	229	TPLAAMEALSTEPSATEALSM	|
TGSLEPSSGASGPQVSSVKL	UGSLEPXSGASGPQVSSVKL	P16150	190	209	GTTGPPVTMTTGSLEPSSGAS	|
TGSLEPSSGASGPQVSSVKL	UGSLEPXSGASGPQVSSVKL	P16150	190	209	SGPQVSSVKLSTMMSPTTSTN	|
TSKANEILASVK	USKANEILASVK	O00592	46	57	TDTAQQSTVPTSKANEILASV	|
SGASGPQVSSVK	XGASGPQVSSVK	P16150	197	208	TMTTGSLEPSSGASGPQVSSV	|
TVPTSKANEILASVK	UVPUSKANEILASVK	O00592	43	57	IMATDTAQQSTVPTSKANEIL	|
STAPSSQETVQPTSPATALR	XTAPSSQETVQPUSPATALR	O00592	265	284	QQTSSQMPASSTAPSSQETVQ	|
SHPAVPITANSLGSH	XHPAVPIUANSLGSH	P16150	95	109	SVPQETPHATSHPAVPITANS	|
SHPAVPITANSLGSH	XHPAVPIUANSLGSH	P16150	95	109	PITANSLGSHTVTGGTITTNS	|
MSSVPQETPHATSHPAVPI	MSSVPQETPHAUSHPAVPI	P16150	83	101	HATSHPAVPITANSLGSHTVT	|
SLEPSSGASGPQVSSVK	SLEPXSGASGPQVSSVK	P16150	192	208	TGPPVTMTTGSLEPSSGASGP	|
TEPSATEALSMEPT	UEPSAUEALSMEPU	Q14242	213	226	TPLAAMEALSTEPSATEALSM	|
TEPSATEALSMEPT	UEPSAUEALSMEPU	Q14242	213	226	ATEALSMEPTTKRGLFIPFSV	|
STVPTSKANEILASVK	XUVPUSKANEILASVK	O00592	42	57	TIMATDTAQQSTVPTSKANEI	|
TGSPLPEPTTYQEVSIK	UGSPLPEPUTYQEVSIK	P16150	66	82	SPLWTSIGASTGSPLPEPTTY	|
SSHSVTTDLTSTKAEHL	SSHSVTUDLTXTKAEHL	O00592	140	156	DLTSTKAEHLTTPHPTSPLSP	|
SHPAVPITANSLGSHTV	XHPAVPIUANSLGSHTV	P16150	95	111	SVPQETPHATSHPAVPITANS	|
SHPAVPITANSLGSHTV	XHPAVPIUANSLGSHTV	P16150	95	111	TANSLGSHTVTGGTITTNSPE	|
TPTSSGHDHLMKI	UPUSSGHDHLMKI	O00592	178	190	RQPTLTHPVATPTSSGHDHLM	|
TPTSSGHDHLMKI	UPUSSGHDHLMKI	O00592	178	190	SSGHDHLMKISSSSSTVAIPG	|
TGSLEPSSGASGPQVSSVKL	UGSLEPXSGASGPQVSSVKL	P16150	190	209	GTTGPPVTMTTGSLEPSSGAS	|
TGSLEPSSGASGPQVSSVKL	UGSLEPXSGASGPQVSSVKL	P16150	190	209	SGPQVSSVKLSTMMSPTTSTN	|
THRYPKTPSPTVAHESNWAK	UHRYPKUPSPUVAHESNWAK	O00592	302	321	MSSSPTAASTTHRYPKTPSPT	|
THRYPKTPSPTVAHESNWAK	UHRYPKUPSPUVAHESNWAK	O00592	302	321	MSSSPTAASTTHRYPKTPSPT	|
THRYPKTPSPTVAHESNWAK	UHRYPKUPSPUVAHESNWAK	O00592	302	321	MSSSPTAASTTHRYPKTPSPT	|
LGPYSLDKDSLYLNGYNEPGPDEPPT	LGPYSLDKDSLYLNGYNEPGPDEPPU	Q8WXI7.3	666	691	NEPGPDEPPTTPKPATTFLPP	|
ISSSSSTVAIPGYTFTSPGM	ISSSSSUVAIPGYTFTSPGM	O00592	190	209	PGYTFTSPGMTTTLLETVFHH	|
SKANEILASVK	XKANEILASVK	O00592	47	57	DTAQQSTVPTSKANEILASVK	|
SKANEILASVK	XKANEILASVK	O00592	47	57	DTAQQSTVPTSKANEILASVK	|
LGPYSLDKDSLYLNGYNEPGPDEPPT	LGPYSLDKDSLYLNGYNEPGPDEPPU	Q8WXI7.3	666	691	NEPGPDEPPTTPKPATTFLPP	|
ANEILASVKAT	ANEILASVKAU	O00592	49	59	NEILASVKATTLGVSSDSPGT	|
TGSLEPSSGASGPQVSSVKL	UGSLEPSSGASGPQVSSVKL	P16150	190	209	GTTGPPVTMTTGSLEPSSGAS	|
TGSLEPSSGASGPQVSSVKL	UGSLEPSSGASGPQVSSVKL	P16150	190	209	SGPQVSSVKLSTMMSPTTSTN	|
SKANEILASVK	XKANEILASVK	O00592	47	57	DTAQQSTVPTSKANEILASVK	|
DSLYLNGYNEPGPDEPPT	DSLYLNGYNEPGPDEPPU	Q8WXI7.3	674	691	NEPGPDEPPTTPKPATTFLPP	|
TSKANEILASVK	USKANEILASVK	O00592	46	57	TDTAQQSTVPTSKANEILASV	|
HSLYVNGFTHQSSMT	HSLYVNGFTHQSSMU	Q8WXI7.3	74	88	NGFTHQSSMTTTRTPDTSTMH	|
HSLYVNGFTHQSSM	HSLYVNGFUHQSSM	Q8WXI7.3	74	87	VNGFTHQSSMTTTRTPDTSTM	|
TVPTSKANEILASVK	UVPTXKANEILASVK	O00592	43	57	IMATDTAQQSTVPTSKANEIL	|
MSSVPQETPHATSHPAVPI	MSSVPQETPHAUSHPAVPI	P16150	83	101	HATSHPAVPITANSLGSHTVT	|
TQTTAMEAQTTAPEA	UQTTAMEAQUTAPEA	Q14242	173	187	TPPAAMEAQTTQTTAMEAQTT	|
TQTTAMEAQTTAPEA	UQTTAMEAQUTAPEA	Q14242	173	187	MEAQTTAPEATEAQTTQPTAT	|
SALPPSTSINEGSPLW	XALPPSUSINEGSPLW	P16150	44	59	PKADSTGDQTSALPPSTSINE	|
SALPPSTSINEGSPLW	XALPPSUSINEGSPLW	P16150	44	59	TSINEGSPLWTSIGASTGSPL	|
TSHPAVPITANSLGSH	USHPAVPIUANSLGSH	P16150	94	109	SSVPQETPHATSHPAVPITAN	|
TSHPAVPITANSLGSH	USHPAVPIUANSLGSH	P16150	94	109	PITANSLGSHTVTGGTITTNS	|
STVPTSKANEILASVK	XUVPUSKANEILASVK	O00592	42	57	TIMATDTAQQSTVPTSKANEI	|
TPTLPETMSSSPTAAST	TPTLPETMSSSPUAAST	O00592	285	301	MSSSPTAASTTHRYPKTPSPT	|
TEPSATEALSMEPTTKR	UEPSATEALSMEPUTKR	Q14242	213	229	TPLAAMEALSTEPSATEALSM	|
SHPAVPITANSLGSH	XHPAVPIUANSLGSH	P16150	95	109	SVPQETPHATSHPAVPITANS	|
SHPAVPITANSLGSH	XHPAVPIUANSLGSH	P16150	95	109	PITANSLGSHTVTGGTITTNS	|
MSSVPQETPHATSHPAVPI	MSSVPQETPHAUSHPAVPI	P16150	83	101	HATSHPAVPITANSLGSHTVT	|
TGSLEPSSGASGPQVSSVK	UGSLEPXSGASGPQVSSVK	P16150	190	208	GTTGPPVTMTTGSLEPSSGAS	|
TEAQTTPLAAMEAL	UEAQUUPLAAMEAL	Q14242	198	211	TEAQTTQPTATEAQTTPLAAM	|
TEAQTTPLAAMEAL	UEAQUUPLAAMEAL	Q14242	198	211	TTPLAAMEALSTEPSATEALS	|
SHPAVPITANSLGSH	XHPAVPIUANSLGSH	P16150	95	109	SVPQETPHATSHPAVPITANS	|
SHPAVPITANSLGSH	XHPAVPIUANSLGSH	P16150	95	109	PITANSLGSHTVTGGTITTNS	|
TVEPAARRSTGLDAGGAVTELT	UVEPAARRSTGLDAGGAVTELT	Q14242	41	62	LTGPGTPESTTVEPAARRSTG	|
TVEPAARRSTGLDAGGAVTELT	UVEPAARRSTGLDAGGAVTELT	Q14242	41	62	DAGGAVTELTTELANMGNLST	|
MSSVPQETPHATSHPAVPI	MSSVPQETPHAUSHPAVPI	P16150	83	101	HATSHPAVPITANSLGSHTVT	|
TVEPAARRSTGLDAGGAVTELT	UVEPAARRSTGLDAGGAVTELT	Q14242	41	62	LTGPGTPESTTVEPAARRSTG	|
TVEPAARRSTGLDAGGAVTELT	UVEPAARRSTGLDAGGAVTELT	Q14242	41	62	DAGGAVTELTTELANMGNLST	|
TSKANEILASVKAT	USKANEILASVKAU	O00592	46	59	TDTAQQSTVPTSKANEILASV	|
TSKANEILASVKAT	USKANEILASVKAU	O00592	46	59	NEILASVKATTLGVSSDSPGT	|
TEPSATEALSMEPTTKR	UEPSAUEALSMEPUTKR	Q14242	213	229	TPLAAMEALSTEPSATEALSM	|
TTGSLEPSSGASGPQVSSVK	UUGSLEPXSGASGPQVSSVK	P16150	189	208	TGTTGPPVTMTTGSLEPSSGA	|
THRYPKTPSPTVAHESNWAK	UHRYPKUPSPUVAHESNWAK	O00592	302	321	MSSSPTAASTTHRYPKTPSPT	|
THRYPKTPSPTVAHESNWAK	UHRYPKUPSPUVAHESNWAK	O00592	302	321	MSSSPTAASTTHRYPKTPSPT	|
TEPSATEALSMEPTTKR	UEPSATEALSMEPTTKR	Q14242	213	229	TPLAAMEALSTEPSATEALSM	|
SKANEILASVK	XKANEILASVK	O00592	47	57	DTAQQSTVPTSKANEILASVK	|
LGPYSLDKDSLYLNGYNEPGPDEPPT	LGPYSLDKDSLYLNGYNEPGPDEPPU	Q8WXI7.3	666	691	NEPGPDEPPTTPKPATTFLPP	|
TVAIPGYTFTSPGMT	UVAIPGYTFTSPGMU	O00592	196	210	HLMKISSSSSTVAIPGYTFTS	|
TVAIPGYTFTSPGMT	UVAIPGYTFTSPGMU	O00592	196	210	GYTFTSPGMTTTLLETVFHHV	|
TGSLEPSSGASGPQVSSVK	UGSLEPSSGASGPQVSSVK	P16150	190	208	GTTGPPVTMTTGSLEPSSGAS	|
LGPYSLDKDSLYLNGYNEPGPDEPPT	LGPYSLDKDSLYLNGYNEPGPDEPPU	Q8WXI7.3	666	691	NEPGPDEPPTTPKPATTFLPP	|
ANEILASVKAT	ANEILASVKAU	O00592	49	59	NEILASVKATTLGVSSDSPGT	|
TTKRGLFIPFSVSSVTHK	UTKRGLFIPFSVSSVTHK	Q14242	226	243	SATEALSMEPTTKRGLFIPFS	|
LGPYSLDKDSLYLNGYNEPGPDEPPT	LGPYSLDKDSLYLNGYNEPGPDEPPU	Q8WXI7.3	666	691	NEPGPDEPPTTPKPATTFLPP	|
DSLYLNGYNEPGPDEPPT	DSLYLNGYNEPGPDEPPU	Q8WXI7.3	674	691	NEPGPDEPPTTPKPATTFLPP	|
TSKANEILASVK	USKANEILASVK	O00592	46	57	TDTAQQSTVPTSKANEILASV	|
HSLYVNGFTHQSSMT	HSLYVNGFTHQSSMU	Q8WXI7.3	74	88	NGFTHQSSMTTTRTPDTSTMH	|
TVPTSKANEILASVK	UVPTSKANEILASVK	O00592	43	57	IMATDTAQQSTVPTSKANEIL	|
TIMATDTAQQS	UIMATDTAQQS	O00592	32	42	KTAPTPASSVTIMATDTAQQS	|
TIMATDTAQQS	UIMATDTAQQS	O00592	32	42	IMATDTAQQSTVPTSKANEIL	|
HSLYVNGFTHQSSM	HSLYVNGFUHQSSM	Q8WXI7.3	74	87	VNGFTHQSSMTTTRTPDTSTM	|
SALPPSTSINEGSPLWTSIGAS	XALPPSTSINEGSPLWTSIGAX	P16150	44	65	PKADSTGDQTSALPPSTSINE	|
SALPPSTSINEGSPLWTSIGAS	XALPPSTSINEGSPLWTSIGAX	P16150	44	65	SPLWTSIGASTGSPLPEPTTY	|
SKMYTTSITSDPK	XKMYTTSITSDPK	P16150	23	35	PLVSTSEPLSSKMYTTSITSD	|
THPVATPTSSGHDHLMK	UHPVATPUSSGHDHLMK	O00592	173	189	SPLSPRQPTLTHPVATPTSSG	|
TSHPAVPITANSLGSHTVTGGTIT	USHPAVPITANSLGSHTVTGGTIT	P16150	94	117	SSVPQETPHATSHPAVPITAN	|
TSHPAVPITANSLGSHTVTGGTIT	USHPAVPITANSLGSHTVTGGTIT	P16150	94	117	SHTVTGGTITTNSPETSSRTS	|
TSHPAVPITANSLGSH	USHPAVPIUANSLGSH	P16150	94	109	SSVPQETPHATSHPAVPITAN	|
TSHPAVPITANSLGSH	USHPAVPIUANSLGSH	P16150	94	109	PITANSLGSHTVTGGTITTNS	|
TEPSATEALSMEPTTKR	UEPSATEALSMEPUTKR	Q14242	213	229	TPLAAMEALSTEPSATEALSM	|
TPTLPETMSSSPTAAST	TPTLPETMSSSPUAAST	O00592	285	301	MSSSPTAASTTHRYPKTPSPT	|
MSSVPQETPHATSHPAVPI	MSSVPQETPHAUSHPAVPI	P16150	83	101	HATSHPAVPITANSLGSHTVT	|
SALPPSTSINEGSPLWTSIGA	XALPPSTSINEGSPLWTSIGA	P16150	44	64	PKADSTGDQTSALPPSTSINE	|
SALPPSTSINEGSPLWTSIGA	XALPPSTSINEGSPLWTSIGA	P16150	44	64	GSPLWTSIGASTGSPLPEPTT	|
MSSVPQETPHATSHPAVPI	MSSVPQETPHAUSHPAVPI	P16150	83	101	HATSHPAVPITANSLGSHTVT	|
SALPPSTSINEGSPLWTSIGAS	XALPPSTSINEGSPLWTSIGAS	P16150	44	65	PKADSTGDQTSALPPSTSINE	|
SALPPSTSINEGSPLWTSIGAS	XALPPSTSINEGSPLWTSIGAS	P16150	44	65	SPLWTSIGASTGSPLPEPTTY	|
MSSVPQETPHATSHPAVPI	MSSVPQETPHAUSHPAVPI	P16150	83	101	HATSHPAVPITANSLGSHTVT	|
TVPTSKANEILASVK	UVPUSKANEILASVK	O00592	43	57	IMATDTAQQSTVPTSKANEIL	|
STGLDAGGAVTELT	STGLDAGGAVTELU	Q14242	49	62	DAGGAVTELTTELANMGNLST	|
TTPLAAMEAL	UUPLAAMEAL	Q14242	202	211	TTQPTATEAQTTPLAAMEALS	|
TTPLAAMEAL	UUPLAAMEAL	Q14242	202	211	TTPLAAMEALSTEPSATEALS	|
TSHPAVPITANSLGSHTV	USHPAVPIUANSLGSHTV	P16150	94	111	SSVPQETPHATSHPAVPITAN	|
TSHPAVPITANSLGSHTV	USHPAVPIUANSLGSHTV	P16150	94	111	TANSLGSHTVTGGTITTNSPE	|
SSHSVTTDLTSTKAEHL	SSHSVTUDLTSUKAEHL	O00592	140	156	DLTSTKAEHLTTPHPTSPLSP	|
SSHSVTTDLTSTKAEHL	SSHSVTUDLTSUKAEHL	O00592	140	156	DLTSTKAEHLTTPHPTSPLSP	|
TGSLEPSSGASGPQVSSVKL	UGSLEPSXGASGPQVSSVKL	P16150	190	209	GTTGPPVTMTTGSLEPSSGAS	|
TGSLEPSSGASGPQVSSVKL	UGSLEPSXGASGPQVSSVKL	P16150	190	209	SGPQVSSVKLSTMMSPTTSTN	|
SSHSVTTDLTSTKAEHL	SSHSVTUDLTSUKAEHL	O00592	140	156	DLTSTKAEHLTTPHPTSPLSP	|
SSHSVTTDLTSTKAEHL	SSHSVTUDLTSUKAEHL	O00592	140	156	DLTSTKAEHLTTPHPTSPLSP	|
SMEPTTKRGLFIPFSVSSVTHK	XMEPUUKRGLFIPFXVSSVTHK	Q14242	222	243	STEPSATEALSMEPTTKRGLF	|
STVPTSKANEILASVK	XUVPTSKANEILASVK	O00592	42	57	TIMATDTAQQSTVPTSKANEI	|
TPTSSGHDHLMK	UPUSSGHDHLMK	O00592	178	189	RQPTLTHPVATPTSSGHDHLM	|
THPVATPTSSGHDHLMK	UHPVAUPUSSGHDHLMK	O00592	173	189	SPLSPRQPTLTHPVATPTSSG	|
THRYPKTPSPTVAHESNWAK	UHRYPKUPSPUVAHESNWAK	O00592	302	321	MSSSPTAASTTHRYPKTPSPT	|
DSLYLNGYNEPGPDEPPT	DSLYLNGYNEPGPDEPPU	Q8WXI7.3	674	691	NEPGPDEPPTTPKPATTFLPP	|
LGPYSLDKDSLYLNGYNEPGPDEPPT	LGPYSLDKDSLYLNGYNEPGPDEPPU	Q8WXI7.3	666	691	NEPGPDEPPTTPKPATTFLPP	|
LGPYSLDKDSLYLNGYNEPGPDEPPT	LGPYSLDKDSLYLNGYNEPGPDEPPU	Q8WXI7.3	666	691	NEPGPDEPPTTPKPATTFLPP	|
TEPSATEALSMEPT	UEPSATEALSMEPU	Q14242	213	226	TPLAAMEALSTEPSATEALSM	|
TEPSATEALSMEPT	UEPSATEALSMEPU	Q14242	213	226	ATEALSMEPTTKRGLFIPFSV	|
TVPFRNPDENSR	UVPFRNPDENSR	P16150	223	234	MSPTTSTNASTVPFRNPDENS	|
LGPYSLDKDSLYLNGYNEPGPDEPPT	LGPYSLDKDSLYLNGYNEPGPDEPPU	Q8WXI7.3	666	691	NEPGPDEPPTTPKPATTFLPP	|
TEPSATEALSMEPTTK	UEPSATEALSMEPUTK	Q14242	213	228	TPLAAMEALSTEPSATEALSM	|
TSKANEILASVK	USKANEILASVK	O00592	46	57	TDTAQQSTVPTSKANEILASV	|
DSLYLNGYNEPGPDEPPT	DSLYLNGYNEPGPDEPPU	Q8WXI7.3	674	691	NEPGPDEPPTTPKPATTFLPP	|
DSLYLNGYNEPGPDEPPT	DSLYLNGYNEPGPDEPPU	Q8WXI7.3	674	691	NEPGPDEPPTTPKPATTFLPP	|
DSLYLNGYNEPGPDEPPT	DSLYLNGYNEPGPDEPPU	Q8WXI7.3	674	691	NEPGPDEPPTTPKPATTFLPP	|
HSLYVNGFTHQSSM	HSLYVNGFUHQSSM	Q8WXI7.3	74	87	VNGFTHQSSMTTTRTPDTSTM	|
HSLYVNGFTHQSSM	HSLYVNGFUHQSSM	Q8WXI7.3	74	87	VNGFTHQSSMTTTRTPDTSTM	|
TVAHESNWAK	UVAHESNWAK	O00592	312	321	THRYPKTPSPTVAHESNWAKC	|
SHPAVPITANSLGSHTV	XHPAVPIUANSLGSHTV	P16150	95	111	SVPQETPHATSHPAVPITANS	|
SHPAVPITANSLGSHTV	XHPAVPIUANSLGSHTV	P16150	95	111	TANSLGSHTVTGGTITTNSPE	|
ANEILASVKAT	ANEILASVKAU	O00592	49	59	NEILASVKATTLGVSSDSPGT	|
TVAHESNWAK	UVAHESNWAK	O00592	312	321	THRYPKTPSPTVAHESNWAKC	|
TVAIPGYTFTSPGMT	UVAIPGYTFTSPGMU	O00592	196	210	HLMKISSSSSTVAIPGYTFTS	|
TVAIPGYTFTSPGMT	UVAIPGYTFTSPGMU	O00592	196	210	GYTFTSPGMTTTLLETVFHHV	|
TAPTPASSVTIMATDTAQQS	TAPUPASSVTIMATDTAQQS	O00592	23	42	IMATDTAQQSTVPTSKANEIL	|
TGSPLPEPTTYQEVSIK	UGSPLPEPUTYQEVSIK	P16150	66	82	SPLWTSIGASTGSPLPEPTTY	|
ASTVPFRNPDENSR	ASUVPFRNPDENSR	P16150	221	234	TMMSPTTSTNASTVPFRNPDE	|
SALPPSTSINEGSPLW	XALPPSUSINEGSPLW	P16150	44	59	PKADSTGDQTSALPPSTSINE	|
SALPPSTSINEGSPLW	XALPPSUSINEGSPLW	P16150	44	59	TSINEGSPLWTSIGASTGSPL	|
STAPSSQETVQPTSPATALR	XTAPSSQETVQPUSPATALR	O00592	265	284	QQTSSQMPASSTAPSSQETVQ	|
TTPLAAMEAL	UUPLAAMEAL	Q14242	202	211	TTQPTATEAQTTPLAAMEALS	|
TTPLAAMEAL	UUPLAAMEAL	Q14242	202	211	TTPLAAMEALSTEPSATEALS	|
TSKANEILASVKAT	USKANEILASVKAU	O00592	46	59	TDTAQQSTVPTSKANEILASV	|
TSKANEILASVKAT	USKANEILASVKAU	O00592	46	59	NEILASVKATTLGVSSDSPGT	|
SGASGPQVSSVK	XGAXGPQVSSVK	P16150	197	208	TMTTGSLEPSSGASGPQVSSV	|
TEPSATEALSMEPT	UEPSAUEALSMEPU	Q14242	213	226	TPLAAMEALSTEPSATEALSM	|
TEPSATEALSMEPT	UEPSAUEALSMEPU	Q14242	213	226	ATEALSMEPTTKRGLFIPFSV	|
TEAQTTPLAAMEAL	UEAQUUPLAAMEAL	Q14242	198	211	TEAQTTQPTATEAQTTPLAAM	|
TEAQTTPLAAMEAL	UEAQUUPLAAMEAL	Q14242	198	211	TTPLAAMEALSTEPSATEALS	|
MHLATSRTPASLSGPT	MHLAUSRTPASLSGPU	Q8WXI7.3	98	113	TTTRTPDTSTMHLATSRTPAS	|
MHLATSRTPASLSGPT	MHLAUSRTPASLSGPU	Q8WXI7.3	98	113	RTPASLSGPTTASPLLVLFTI	|
TEPSATEALSMEPT	UEPSAUEALSMEPU	Q14242	213	226	TPLAAMEALSTEPSATEALSM	|
TEPSATEALSMEPT	UEPSAUEALSMEPU	Q14242	213	226	ATEALSMEPTTKRGLFIPFSV	|
TTPLAAMEAL	UUPLAAMEAL	Q14242	202	211	TTQPTATEAQTTPLAAMEALS	|
TTPLAAMEAL	UUPLAAMEAL	Q14242	202	211	TTPLAAMEALSTEPSATEALS	|
SSHSVTTDLTSTKAEHL	SSHSVTUDLTXTKAEHL	O00592	140	156	DLTSTKAEHLTTPHPTSPLSP	|
SSHSVTTDLTSTKAEHL	SSHSVTUDLTSUKAEHL	O00592	140	156	DLTSTKAEHLTTPHPTSPLSP	|
THPVATPTSSGHDHLMK	UHPVAUPUSSGHDHLMK	O00592	173	189	SPLSPRQPTLTHPVATPTSSG	|
SSHSVTTDLTSTKAEHL	SSHSVTTDLTSUKAEHL	O00592	140	156	DLTSTKAEHLTTPHPTSPLSP	|
TEPSATEALSMEPTTKR	UEPSATEALSMEPUTKR	Q14242	213	229	TPLAAMEALSTEPSATEALSM	|
THPVATPTSSGHDHLMK	UHPVAUPUSSGHDHLMK	O00592	173	189	SPLSPRQPTLTHPVATPTSSG	|
THRYPKTPSPTVAHESNWAK	UHRYPKUPSPUVAHESNWAK	O00592	302	321	MSSSPTAASTTHRYPKTPSPT	|
TPTSSGHDHLMK	UPUSSGHDHLMK	O00592	178	189	RQPTLTHPVATPTSSGHDHLM	|
THRYPKTPSPTVAHESNWAK	UHRYPKUPSPUVAHESNWAK	O00592	302	321	MSSSPTAASTTHRYPKTPSPT	|
TSKANEILASVKA	USKANEILASVKA	O00592	46	58	TDTAQQSTVPTSKANEILASV	|
TSKANEILASVKA	USKANEILASVKA	O00592	46	58	ANEILASVKATTLGVSSDSPG	|
TVPFRNPDENSR	UVPFRNPDENSR	P16150	223	234	MSPTTSTNASTVPFRNPDENS	|
TVAIPGYTFTSPGMT	UVAIPGYTFTSPGMU	O00592	196	210	HLMKISSSSSTVAIPGYTFTS	|
TVAIPGYTFTSPGMT	UVAIPGYTFTSPGMU	O00592	196	210	GYTFTSPGMTTTLLETVFHHV	|
HSLYVNGFTHQSSM	HSLYVNGFUHQSSM	Q8WXI7.3	74	87	VNGFTHQSSMTTTRTPDTSTM	|
LGPYSLDKDSLYLNGYNEPGPDEPPT	LGPYSLDKDSLYLNGYNEPGPDEPPU	Q8WXI7.3	666	691	NEPGPDEPPTTPKPATTFLPP	|
ANEILASVKAT	ANEILASVKAU	O00592	49	59	NEILASVKATTLGVSSDSPGT	|
ISSSSSTVAIPGYTF	ISSSSSUVAIPGYTF	O00592	190	204	STVAIPGYTFTSPGMTTTLLE	|
SPTVAHESNWAK	SPUVAHESNWAK	O00592	310	321	STTHRYPKTPSPTVAHESNWA	|
ANEILASVKAT	ANEILASVKAU	O00592	49	59	NEILASVKATTLGVSSDSPGT	|
HSLYVNGFTHQSSMT	HSLYVNGFTHQSSMU	Q8WXI7.3	74	88	NGFTHQSSMTTTRTPDTSTMH	|
TVPFRNPDENSR	UVPFRNPDENSR	P16150	223	234	MSPTTSTNASTVPFRNPDENS	|
SKANEILASVKAT	XKANEILASVKAU	O00592	47	59	DTAQQSTVPTSKANEILASVK	|
SKANEILASVKAT	XKANEILASVKAU	O00592	47	59	NEILASVKATTLGVSSDSPGT	|
TQTTAMEAQTTAPEA	UQTTAMEAQUTAPEA	Q14242	173	187	TPPAAMEAQTTQTTAMEAQTT	|
TQTTAMEAQTTAPEA	UQTTAMEAQUTAPEA	Q14242	173	187	MEAQTTAPEATEAQTTQPTAT	|
SALPPSTSINEGSPLW	XALPPSUSINEGSPLW	P16150	44	59	PKADSTGDQTSALPPSTSINE	|
SALPPSTSINEGSPLW	XALPPSUSINEGSPLW	P16150	44	59	TSINEGSPLWTSIGASTGSPL	|
TEPSATEAL	UEPSAUEAL	Q14242	213	221	TPLAAMEALSTEPSATEALSM	|
TEPSATEAL	UEPSAUEAL	Q14242	213	221	STEPSATEALSMEPTTKRGLF	|
TSHPAVPITANSLGSHTVTGGTIT	USHPAVPITANSLGSHTVTGGTIU	P16150	94	117	SSVPQETPHATSHPAVPITAN	|
TSHPAVPITANSLGSHTVTGGTIT	USHPAVPITANSLGSHTVTGGTIU	P16150	94	117	SHTVTGGTITTNSPETSSRTS	|
STEPSATEALSMEPT	XUEPSAUEALSMEPU	Q14242	212	226	TTPLAAMEALSTEPSATEALS	|
STEPSATEALSMEPT	XUEPSAUEALSMEPU	Q14242	212	226	ATEALSMEPTTKRGLFIPFSV	|
TSKANEILASVKAT	USKANEILASVKAU	O00592	46	59	TDTAQQSTVPTSKANEILASV	|
TSKANEILASVKAT	USKANEILASVKAU	O00592	46	59	NEILASVKATTLGVSSDSPGT	|
TEAQTTPLAAMEAL	UEAQUUPLAAMEAL	Q14242	198	211	TEAQTTQPTATEAQTTPLAAM	|
TEAQTTPLAAMEAL	UEAQUUPLAAMEAL	Q14242	198	211	TTPLAAMEALSTEPSATEALS	|
SALPPSTSINEGSPLWTSIGAS	XALPPSTSINEGSPLWTSIGAS	P16150	44	65	PKADSTGDQTSALPPSTSINE	|
SALPPSTSINEGSPLWTSIGAS	XALPPSTSINEGSPLWTSIGAS	P16150	44	65	SPLWTSIGASTGSPLPEPTTY	|
TSITSDPKADSTGDQT	USITSDPKADSTGDQU	P16150	28	43	SEPLSSKMYTTSITSDPKADS	|
TSITSDPKADSTGDQT	USITSDPKADSTGDQU	P16150	28	43	PKADSTGDQTSALPPSTSINE	|
SALPPSTSINEGSPLWTSIGA	XALPPSTSINEGSPLWTSIGA	P16150	44	64	PKADSTGDQTSALPPSTSINE	|
SALPPSTSINEGSPLWTSIGA	XALPPSTSINEGSPLWTSIGA	P16150	44	64	GSPLWTSIGASTGSPLPEPTT	|
SSHSVTTDLTSTKAEHL	SSHSVTUDLTXTKAEHL	O00592	140	156	DLTSTKAEHLTTPHPTSPLSP	|
TVPTSKANEILASVK	UVPUSKANEILASVK	O00592	43	57	IMATDTAQQSTVPTSKANEIL	|
TEAQTTPLAAMEAL	UEAQUUPLAAMEAL	Q14242	198	211	TEAQTTQPTATEAQTTPLAAM	|
TEAQTTPLAAMEAL	UEAQUUPLAAMEAL	Q14242	198	211	TTPLAAMEALSTEPSATEALS	|
TVPFRNPDENSR	UVPFRNPDENSR	P16150	223	234	MSPTTSTNASTVPFRNPDENS	|
SSHSVTTDLTSTKAEHL	SSHSVTUDLTXTKAEHL	O00592	140	156	DLTSTKAEHLTTPHPTSPLSP	|
TGSLEPSSGASGPQVSSVK	UGSLEPSXGASGPQVSSVK	P16150	190	208	GTTGPPVTMTTGSLEPSSGAS	|
SSHSVTTDLTSTKAEHL	SSHSVTUDLTSUKAEHL	O00592	140	156	DLTSTKAEHLTTPHPTSPLSP	|
SHPAVPITANSLGSHTV	XHPAVPIUANSLGSHUV	P16150	95	111	SVPQETPHATSHPAVPITANS	|
SHPAVPITANSLGSHTV	XHPAVPIUANSLGSHUV	P16150	95	111	TANSLGSHTVTGGTITTNSPE	|
TGSLEPSSGASGPQVSSVKL	UGSLEPSXGASGPQVSSVKL	P16150	190	209	GTTGPPVTMTTGSLEPSSGAS	|
TGSLEPSSGASGPQVSSVKL	UGSLEPSXGASGPQVSSVKL	P16150	190	209	SGPQVSSVKLSTMMSPTTSTN	|
TVPTSKANEILASVK	UVPUSKANEILASVK	O00592	43	57	IMATDTAQQSTVPTSKANEIL	|
SHPAVPITANSLGSHTV	XHPAVPIUANSLGSHTV	P16150	95	111	SVPQETPHATSHPAVPITANS	|
SHPAVPITANSLGSHTV	XHPAVPIUANSLGSHTV	P16150	95	111	TANSLGSHTVTGGTITTNSPE	|
THRYPKTPSPTVAHESNWAK	UHRYPKUPSPUVAHESNWAK	O00592	302	321	MSSSPTAASTTHRYPKTPSPT	|
THPVATPTSSGHDHLMK	UHPVAUPTSSGHDHLMK	O00592	173	189	SPLSPRQPTLTHPVATPTSSG	|
TTGSLEPSSGASGPQVSSVK	UUGSLEPSSGASGPQVSSVK	P16150	189	208	TGTTGPPVTMTTGSLEPSSGA	|
TEPSATEALSMEPTTKR	UEPSAUEALSMEPUTKR	Q14242	213	229	TPLAAMEALSTEPSATEALSM	|
SMEPTTKRGLFIPFSVSSVTHK	XMEPUUKRGLFIPFXVSSVTHK	Q14242	222	243	STEPSATEALSMEPTTKRGLF	|
TEALSMEPTTKR	UEALSMEPTTKR	Q14242	218	229	MEALSTEPSATEALSMEPTTK	|
DSLYLNGYNEPGPDEPPT	DSLYLNGYNEPGPDEPPU	Q8WXI7.3	674	691	NEPGPDEPPTTPKPATTFLPP	|
LGPYSLDKDSLYLNGYNEPGPDEPPT	LGPYSLDKDSLYLNGYNEPGPDEPPU	Q8WXI7.3	666	691	NEPGPDEPPTTPKPATTFLPP	|
LGPYSLDKDSLYLNGYNEPGPDEPPT	LGPYSLDKDSLYLNGYNEPGPDEPPU	Q8WXI7.3	666	691	NEPGPDEPPTTPKPATTFLPP	|
LGPYSLDKDSLYLNGYNEPGPDEPPT	LGPYSLDKDSLYLNGYNEPGPDEPPU	Q8WXI7.3	666	691	NEPGPDEPPTTPKPATTFLPP	|
LGPYSLDKDSLYLNGYNEPGPDEPPT	LGPYSLDKDSLYLNGYNEPGPDEPPU	Q8WXI7.3	666	691	NEPGPDEPPTTPKPATTFLPP	|
ISSSSSTVAIPGYTFTSPGM	ISSSSSUVAIPGYTFTSPGM	O00592	190	209	PGYTFTSPGMTTTLLETVFHH	|
TTPLAATEAQTTR	UUPLAATEAQTTR	Q14242	92	104	TTQPAATEAQTTPLAATEAQT	|
SLDKDSLYLNGYNEPGPDEPPT	SLDKDSLYLNGYNEPGPDEPPU	Q8WXI7.3	670	691	THGITRLGPYSLDKDSLYLNG	|
SLDKDSLYLNGYNEPGPDEPPT	SLDKDSLYLNGYNEPGPDEPPU	Q8WXI7.3	670	691	NEPGPDEPPTTPKPATTFLPP	|
DSLYLNGYNEPGPDEPPT	DSLYLNGYNEPGPDEPPU	Q8WXI7.3	674	691	NEPGPDEPPTTPKPATTFLPP	|
SKANEILASVK	XKANEILASVK	O00592	47	57	DTAQQSTVPTSKANEILASVK	|
TVPFRNPDENSR	UVPFRNPDENSR	P16150	223	234	MSPTTSTNASTVPFRNPDENS	|
LGPYSLDKDSLYLNGYNEPGPDEPPT	LGPYSLDKDSLYLNGYNEPGPDEPPU	Q8WXI7.3	666	691	NEPGPDEPPTTPKPATTFLPP	|
DSLYLNGYNEPGPDEPPT	DSLYLNGYNEPGPDEPPU	Q8WXI7.3	674	691	NEPGPDEPPTTPKPATTFLPP	|
ISSSSSTVAIPGYTFTSPGM	ISSSSSUVAIPGYTFTSPGM	O00592	190	209	PGYTFTSPGMTTTLLETVFHH	|
LGPYSLDKDSLYLNGYNEPGPDEPPT	LGPYSLDKDSLYLNGYNEPGPDEPPU	Q8WXI7.3	666	691	NEPGPDEPPTTPKPATTFLPP	|
TSKANEILASVK	USKANEILASVK	O00592	46	57	TDTAQQSTVPTSKANEILASV	|
ISSSSSTVAIPGYTFTSPGMT	ISSSSSUVAIPGYTFTSPGMU	O00592	190	210	GYTFTSPGMTTTLLETVFHHV	|
TEPSATEALSMEPTTK	UEPSATEALSMEPUTK	Q14242	213	228	TPLAAMEALSTEPSATEALSM	|
ISSSSSTVAIPGYTFTSPGMT	ISSSSSUVAIPGYTFTSPGMU	O00592	190	210	GYTFTSPGMTTTLLETVFHHV	|
TVPFRNPDENSR	UVPFRNPDENSR	P16150	223	234	MSPTTSTNASTVPFRNPDENS	|
TGSLEPSSGASGPQV	UGSLEPXSGASGPQV	P16150	190	204	GTTGPPVTMTTGSLEPSSGAS	|
TGSLEPSSGASGPQV	UGSLEPXSGASGPQV	P16150	190	204	PSSGASGPQVSSVKLSTMMSP	|
ANEILASVKAT	ANEILASVKAU	O00592	49	59	NEILASVKATTLGVSSDSPGT	|
TVPTSKANEILASVK	UVPUSKANEILASVK	O00592	43	57	IMATDTAQQSTVPTSKANEIL	|
TEPSATEALSMEPT	UEPSAUEALSMEPU	Q14242	213	226	TPLAAMEALSTEPSATEALSM	|
TEPSATEALSMEPT	UEPSAUEALSMEPU	Q14242	213	226	ATEALSMEPTTKRGLFIPFSV	|
SKANEILASVKAT	XKANEILASVKAU	O00592	47	59	DTAQQSTVPTSKANEILASVK	|
SKANEILASVKAT	XKANEILASVKAU	O00592	47	59	NEILASVKATTLGVSSDSPGT	|
TSINEGSPLWTSIGAS	USINEGSPLWTSIGAS	P16150	50	65	GDQTSALPPSTSINEGSPLWT	|
TSINEGSPLWTSIGAS	USINEGSPLWTSIGAS	P16150	50	65	SPLWTSIGASTGSPLPEPTTY	|
SSHSVTTDLTSTKAEHL	SSHSVTTDLTSUKAEHL	O00592	140	156	DLTSTKAEHLTTPHPTSPLSP	|
SHPAVPITANSLGSH	XHPAVPIUANSLGSH	P16150	95	109	SVPQETPHATSHPAVPITANS	|
SHPAVPITANSLGSH	XHPAVPIUANSLGSH	P16150	95	109	PITANSLGSHTVTGGTITTNS	|
ISSSSSTVAIPGYTF	ISSSSSUVAIPGYTF	O00592	190	204	STVAIPGYTFTSPGMTTTLLE	|
ASTVPFRNPDENSR	ASUVPFRNPDENSR	P16150	221	234	TMMSPTTSTNASTVPFRNPDE	|
LTATEAQTTPLAATEAQT	LTATEAQTTPLAATEAQU	Q14242	105	122	TPLAATEAQTTPPAATEAQTT	|
TSITSDPKADSTGDQT	USITSDPKADSTGDQU	P16150	28	43	SEPLSSKMYTTSITSDPKADS	|
TSITSDPKADSTGDQT	USITSDPKADSTGDQU	P16150	28	43	PKADSTGDQTSALPPSTSINE	|
SHPAVPITANSLGSHTV	XHPAVPIUANSLGSHTV	P16150	95	111	SVPQETPHATSHPAVPITANS	|
SHPAVPITANSLGSHTV	XHPAVPIUANSLGSHTV	P16150	95	111	TANSLGSHTVTGGTITTNSPE	|
SALPPSTSINEGSPLW	XALPPSUSINEGSPLW	P16150	44	59	PKADSTGDQTSALPPSTSINE	|
SALPPSTSINEGSPLW	XALPPSUSINEGSPLW	P16150	44	59	TSINEGSPLWTSIGASTGSPL	|
SPTVAHESNWAK	SPUVAHESNWAK	O00592	310	321	STTHRYPKTPSPTVAHESNWA	|
SSGASGPQVSSVK	XSGASGPQVSSVK	P16150	196	208	VTMTTGSLEPSSGASGPQVSS	|
TTQPTATEAQTTPLAAMEALSTEPSATEALSMEPTTKR	UTQPTATEAQTTPLAAMEALSTEPSATEALSMEPTTKR	Q14242	192	229	TTAPEATEAQTTQPTATEAQT	|
SSHSVTTDLTSTKAEHL	SSHSVTUDLTSUKAEHL	O00592	140	156	DLTSTKAEHLTTPHPTSPLSP	|
SSHSVTTDLTSTKAEHL	SSHSVTUDLTSUKAEHL	O00592	140	156	DLTSTKAEHLTTPHPTSPLSP	|
SHPAVPITANSLGSHTV	XHPAVPIUANSLGSHUV	P16150	95	111	SVPQETPHATSHPAVPITANS	|
SHPAVPITANSLGSHTV	XHPAVPIUANSLGSHUV	P16150	95	111	TANSLGSHTVTGGTITTNSPE	|
TGSLEPSSGASGPQVSSVKL	UGSLEPXSGASGPQVSSVKL	P16150	190	209	GTTGPPVTMTTGSLEPSSGAS	|
TGSLEPSSGASGPQVSSVKL	UGSLEPXSGASGPQVSSVKL	P16150	190	209	SGPQVSSVKLSTMMSPTTSTN	|
TSHPAVPITANSLGSH	USHPAVPIUANSLGSH	P16150	94	109	SSVPQETPHATSHPAVPITAN	|
TSHPAVPITANSLGSH	USHPAVPIUANSLGSH	P16150	94	109	PITANSLGSHTVTGGTITTNS	|
TSHPAVPITANSLGSH	USHPAVPIUANSLGSH	P16150	94	109	SSVPQETPHATSHPAVPITAN	|
TSHPAVPITANSLGSH	USHPAVPIUANSLGSH	P16150	94	109	PITANSLGSHTVTGGTITTNS	|
SHPAVPITANSLGSHTV	XHPAVPIUANSLGSHTV	P16150	95	111	SVPQETPHATSHPAVPITANS	|
SHPAVPITANSLGSHTV	XHPAVPIUANSLGSHTV	P16150	95	111	TANSLGSHTVTGGTITTNSPE	|
RSTGLDAGGAVTEL	RSUGLDAGGAVTEL	Q14242	48	61	LDAGGAVTELTTELANMGNLS	|
SSHSVTTDLTSTKAEHL	SSHSVTUDLTSUKAEHL	O00592	140	156	DLTSTKAEHLTTPHPTSPLSP	|
SGASGPQVSSVK	XGAXGPQVSSVK	P16150	197	208	TMTTGSLEPSSGASGPQVSSV	|
SSHSVTTDLTSTKAEHL	SSHSVTTDLTSUKAEHL	O00592	140	156	DLTSTKAEHLTTPHPTSPLSP	|
SHPAVPITANSLGSHTV	XHPAVPIUANSLGSHTV	P16150	95	111	SVPQETPHATSHPAVPITANS	|
SHPAVPITANSLGSHTV	XHPAVPIUANSLGSHTV	P16150	95	111	TANSLGSHTVTGGTITTNSPE	|
SIKMSSVPQETPHA	XIKMSXVPQETPHA	P16150	80	93	LPEPTTYQEVSIKMSSVPQET	|
SIKMSSVPQETPHA	XIKMSXVPQETPHA	P16150	80	93	SSVPQETPHATSHPAVPITAN	|
SSHSVTTDLTSTKAEHL	SSHSVTUDLTSUKAEHL	O00592	140	156	DLTSTKAEHLTTPHPTSPLSP	|
TEPSATEALSMEPTTKR	UEPSATEALSMEPUTKR	Q14242	213	229	TPLAAMEALSTEPSATEALSM	|
THRYPKTPSPTVAHESNWAK	UHRYPKUPSPUVAHESNWAK	O00592	302	321	MSSSPTAASTTHRYPKTPSPT	|
TEPSATEALSMEPTTKR	UEPSATEALSMEPUTKR	Q14242	213	229	TPLAAMEALSTEPSATEALSM	|
ISSSSSTVAIPGYTFTSPGM	ISSSSSUVAIPGYTFTSPGM	O00592	190	209	PGYTFTSPGMTTTLLETVFHH	|
DSLYLNGYNEPGPDEPPT	DSLYLNGYNEPGPDEPPU	Q8WXI7.3	674	691	NEPGPDEPPTTPKPATTFLPP	|
TVPFRNPDENSR	UVPFRNPDENSR	P16150	223	234	MSPTTSTNASTVPFRNPDENS	|
TEPSATEALSMEPT	UEPSATEALSMEPU	Q14242	213	226	TPLAAMEALSTEPSATEALSM	|
TEPSATEALSMEPT	UEPSATEALSMEPU	Q14242	213	226	ATEALSMEPTTKRGLFIPFSV	|
ISSSSSTVAIPGYTFTSPGMT	ISSSSSTVAIPGYTFTSPGMU	O00592	190	210	GYTFTSPGMTTTLLETVFHHV	|
SKMYTTSITSDPK	XKMYTTSITSDPK	P16150	23	35	PLVSTSEPLSSKMYTTSITSD	|
TPLAATEAQTTR	UPLAATEAQTTR	Q14242	93	104	TQPAATEAQTTPLAATEAQTT	|
TPLAATEAQTTR	UPLAATEAQTTR	Q14242	93	104	TQPAATEAQTTPLAATEAQTT	|
LGPYSLDKDSLYLNGYNEPGPDEPPT	LGPYSLDKDSLYLNGYNEPGPDEPPU	Q8WXI7.3	666	691	NEPGPDEPPTTPKPATTFLPP	|
TVPTSKANEILASVK	UVPUSKANEILASVK	O00592	43	57	IMATDTAQQSTVPTSKANEIL	|
HSLYVNGFTHQSSMT	HSLYVNGFTHQSSMU	Q8WXI7.3	74	88	NGFTHQSSMTTTRTPDTSTMH	|
TVPTSKANEILASVK	UVPUSKANEILASVK	O00592	43	57	IMATDTAQQSTVPTSKANEIL	|
TVPFRNPDENSR	UVPFRNPDENSR	P16150	223	234	MSPTTSTNASTVPFRNPDENS	|
TVPTSKANEILASVK	UVPUSKANEILASVK	O00592	43	57	IMATDTAQQSTVPTSKANEIL	|
TAPAAMEAQTTPPAAMEAQ	UAPAAMEAQUUPPAAMEAQ	Q14242	153	171	TAPAAMEAQTTAPAAMEAQTT	|
TAPAAMEAQTTPPAAMEAQ	UAPAAMEAQUUPPAAMEAQ	Q14242	153	171	TTPPAAMEAQTTQTTAMEAQT	|
HSLYVNGFTHQSSMT	HSLYVNGFTHQSSMU	Q8WXI7.3	74	88	NGFTHQSSMTTTRTPDTSTMH	|
TTPPAAMEAQ	UUPPAAMEAQ	Q14242	162	171	TTAPAAMEAQTTPPAAMEAQT	|
TTPPAAMEAQ	UUPPAAMEAQ	Q14242	162	171	TTPPAAMEAQTTQTTAMEAQT	|
HSLYVNGFTHQSSM	HSLYVNGFUHQSSM	Q8WXI7.3	74	87	VNGFTHQSSMTTTRTPDTSTM	|
HSLYVNGFTHQSSMT	HSLYVNGFTHQSSMU	Q8WXI7.3	74	88	NGFTHQSSMTTTRTPDTSTMH	|
SKANEILASVKAT	XKANEILASVKAU	O00592	47	59	DTAQQSTVPTSKANEILASVK	|
SKANEILASVKAT	XKANEILASVKAU	O00592	47	59	NEILASVKATTLGVSSDSPGT	|
STGLDAGGAVTELT	XTGLDAGGAVTELT	Q14242	49	62	DAGGAVTELTTELANMGNLST	|
RSTGLDAGGAV	RSUGLDAGGAV	Q14242	48	58	STGLDAGGAVTELTTELANMG	|
TEPSATEALSMEPTTKR	UEPSATEALSMEPUTKR	Q14242	213	229	TPLAAMEALSTEPSATEALSM	|
TEPSATEALSMEPT	UEPSAUEALSMEPU	Q14242	213	226	TPLAAMEALSTEPSATEALSM	|
TEPSATEALSMEPT	UEPSAUEALSMEPU	Q14242	213	226	ATEALSMEPTTKRGLFIPFSV	|
TTQPTGLEAQ	UUQPTGLEAQ	Q14242	132	141	TTPPAATEAQTTQPTGLEAQT	|
TTQPTGLEAQ	UUQPTGLEAQ	Q14242	132	141	TTQPTGLEAQTTAPAAMEAQT	|
TVAHESNWAK	UVAHESNWAK	O00592	312	321	THRYPKTPSPTVAHESNWAKC	|
SKANEILASVKAT	XKANEILASVKAU	O00592	47	59	DTAQQSTVPTSKANEILASVK	|
SKANEILASVKAT	XKANEILASVKAU	O00592	47	59	NEILASVKATTLGVSSDSPGT	|
ITNLPYSQDK	IUNLPYSQDK	Q8WXI7.3	969	978	STQHFYLNFTITNLPYSQDKA	|
TEPSATEALSMEPT	UEPSAUEALSMEPU	Q14242	213	226	TPLAAMEALSTEPSATEALSM	|
TEPSATEALSMEPT	UEPSAUEALSMEPU	Q14242	213	226	ATEALSMEPTTKRGLFIPFSV	|
SHPAVPITANSLGSH	XHPAVPIUANSLGSH	P16150	95	109	SVPQETPHATSHPAVPITANS	|
SHPAVPITANSLGSH	XHPAVPIUANSLGSH	P16150	95	109	PITANSLGSHTVTGGTITTNS	|
SALPPSTSINEGSPLW	XALPPSUSINEGSPLW	P16150	44	59	PKADSTGDQTSALPPSTSINE	|
SALPPSTSINEGSPLW	XALPPSUSINEGSPLW	P16150	44	59	TSINEGSPLWTSIGASTGSPL	|
TVPTSKANEILASVK	UVPUSKANEILASVK	O00592	43	57	IMATDTAQQSTVPTSKANEIL	|
SITSDPKADSTGDQT	XITSDPKADSTGDQU	P16150	29	43	EPLSSKMYTTSITSDPKADST	|
SITSDPKADSTGDQT	XITSDPKADSTGDQU	P16150	29	43	PKADSTGDQTSALPPSTSINE	|
STAPSSQETVQPTSPATALR	XTAPSSQETVQPTXPATALR	O00592	265	284	QQTSSQMPASSTAPSSQETVQ	|
SGASGPQVSSVKL	XGASGPQVSXVKL	P16150	197	209	TMTTGSLEPSSGASGPQVSSV	|
SGASGPQVSSVKL	XGASGPQVSXVKL	P16150	197	209	SGPQVSSVKLSTMMSPTTSTN	|
TVPTSKANEILASVK	UVPUSKANEILASVK	O00592	43	57	IMATDTAQQSTVPTSKANEIL	|
TDSAAMEIQT	UDSAAMEIQU	Q14242	73	82	TELANMGNLSTDSAAMEIQTT	|
TDSAAMEIQT	UDSAAMEIQU	Q14242	73	82	TDSAAMEIQTTQPAATEAQTT	|
STEPSATEALSMEPT	XUEPSAUEALSMEPU	Q14242	212	226	TTPLAAMEALSTEPSATEALS	|
STEPSATEALSMEPT	XUEPSAUEALSMEPU	Q14242	212	226	ATEALSMEPTTKRGLFIPFSV	|
TSINEGSPLWTSIGAS	USINEGXPLWTSIGAS	P16150	50	65	GDQTSALPPSTSINEGSPLWT	|
TSINEGSPLWTSIGAS	USINEGXPLWTSIGAS	P16150	50	65	SPLWTSIGASTGSPLPEPTTY	|
SHPAVPITANSLGSH	XHPAVPIUANSLGSH	P16150	95	109	SVPQETPHATSHPAVPITANS	|
SHPAVPITANSLGSH	XHPAVPIUANSLGSH	P16150	95	109	PITANSLGSHTVTGGTITTNS	|
MSSVPQETPHATSHPAVPI	MSSVPQETPHAUSHPAVPI	P16150	83	101	HATSHPAVPITANSLGSHTVT	|
TVPFRNPDENSR	UVPFRNPDENSR	P16150	223	234	MSPTTSTNASTVPFRNPDENS	|
MSSVPQETPHATSHPAVPI	MSSVPQETPHAUSHPAVPI	P16150	83	101	HATSHPAVPITANSLGSHTVT	|
TTQTTAMEAQ	UUQTTAMEAQ	Q14242	172	181	TTPPAAMEAQTTQTTAMEAQT	|
TTQTTAMEAQ	UUQTTAMEAQ	Q14242	172	181	TTQTTAMEAQTTAPEATEAQT	|
SHPAVPITANSLGSH	XHPAVPIUANXLGSH	P16150	95	109	SVPQETPHATSHPAVPITANS	|
SHPAVPITANSLGSH	XHPAVPIUANXLGSH	P16150	95	109	PITANSLGSHTVTGGTITTNS	|
TTPLAAMEAL	UUPLAAMEAL	Q14242	202	211	TTQPTATEAQTTPLAAMEALS	|
TTPLAAMEAL	UUPLAAMEAL	Q14242	202	211	TTPLAAMEALSTEPSATEALS	|
TEAQTTPLAAMEAL	UEAQUUPLAAMEAL	Q14242	198	211	TEAQTTQPTATEAQTTPLAAM	|
TEAQTTPLAAMEAL	UEAQUUPLAAMEAL	Q14242	198	211	TTPLAAMEALSTEPSATEALS	|
SHPAVPITANSLGSHTV	XHPAVPIUANSLGSHTV	P16150	95	111	SVPQETPHATSHPAVPITANS	|
SHPAVPITANSLGSHTV	XHPAVPIUANSLGSHTV	P16150	95	111	TANSLGSHTVTGGTITTNSPE	|
SHPAVPITANSLGSH	XHPAVPIUANSLGSH	P16150	95	109	SVPQETPHATSHPAVPITANS	|
SHPAVPITANSLGSH	XHPAVPIUANSLGSH	P16150	95	109	PITANSLGSHTVTGGTITTNS	|
TTPLAAMEAL	UUPLAAMEAL	Q14242	202	211	TTQPTATEAQTTPLAAMEALS	|
TTPLAAMEAL	UUPLAAMEAL	Q14242	202	211	TTPLAAMEALSTEPSATEALS	|
TGSPLPEPTTYQEVSIK	UGSPLPEPUTYQEVSIK	P16150	66	82	SPLWTSIGASTGSPLPEPTTY	|
MSSVPQETPHA	MSXVPQETPHA	P16150	83	93	SSVPQETPHATSHPAVPITAN	|
TSHPAVPITANSLGSHTV	USHPAVPIUANSLGSHTV	P16150	94	111	SSVPQETPHATSHPAVPITAN	|
TSHPAVPITANSLGSHTV	USHPAVPIUANSLGSHTV	P16150	94	111	TANSLGSHTVTGGTITTNSPE	|
TGSPLPEPTTYQEVSIK	UGSPLPEPUTYQEVSIK	P16150	66	82	SPLWTSIGASTGSPLPEPTTY	|
TEPSATEALSMEPTTKR	UEPSATEALSMEPUTKR	Q14242	213	229	TPLAAMEALSTEPSATEALSM	|
SGASGPQVSSVK	XGAXGPQVSSVK	P16150	197	208	TMTTGSLEPSSGASGPQVSSV	|
SIKMSSVPQETPHA	XIKMSXVPQETPHA	P16150	80	93	LPEPTTYQEVSIKMSSVPQET	|
SIKMSSVPQETPHA	XIKMSXVPQETPHA	P16150	80	93	SSVPQETPHATSHPAVPITAN	|
TANSLGSHTVTGGTIT	UANSLGSHTVTGGUIU	P16150	102	117	HATSHPAVPITANSLGSHTVT	|
TANSLGSHTVTGGTIT	UANSLGSHTVTGGUIU	P16150	102	117	SHTVTGGTITTNSPETSSRTS	|
SVPQETPHATSHPAVPI	XVPQETPHAUSHPAVPI	P16150	85	101	TYQEVSIKMSSVPQETPHATS	|
SVPQETPHATSHPAVPI	XVPQETPHAUSHPAVPI	P16150	85	101	HATSHPAVPITANSLGSHTVT	|
TEPSATEALSMEPTTKR	UEPSATEALSMEPUTKR	Q14242	213	229	TPLAAMEALSTEPSATEALSM	|
SMEPTTKRGLFIPFSVSSVTHK	XMEPUUKRGLFIPFXVSSVTHK	Q14242	222	243	STEPSATEALSMEPTTKRGLF	|
SKANEILASVKAT	XKANEILASVKAU	O00592	47	59	DTAQQSTVPTSKANEILASVK	|
SKANEILASVKAT	XKANEILASVKAU	O00592	47	59	NEILASVKATTLGVSSDSPGT	|
TEPSATEALSMEPTTKR	UEPSATEALSMEPUTKR	Q14242	213	229	TPLAAMEALSTEPSATEALSM	|
LGPYSLDKDSLYLNGYNEPGPDEPPTTPKPAT	LGPYSLDKDSLYLNGYNEPGPDEPPUUPKPAU	Q8WXI7.3	666	697	EPPTTPKPATTFLPPLSEATT	|
TTHRYPKTPSPTVAHESNWAK	UUHRYPKUPSPUVAHESNWAK	O00592	301	321	TMSSSPTAASTTHRYPKTPSP	|
SMEPTTKRGLFIPFSVSSVTHK	XMEPUUKRGLFIPFXVSSVTHK	Q14242	222	243	STEPSATEALSMEPTTKRGLF	|
LTHPVATPTSSGHDHLMK	LUHPVAUPTSSGHDHLMK	O00592	172	189	TSPLSPRQPTLTHPVATPTSS	|
TVPFRNPDENSR	UVPFRNPDENSR	P16150	223	234	MSPTTSTNASTVPFRNPDENS	|
TVPFRNPDENSR	UVPFRNPDENSR	P16150	223	234	MSPTTSTNASTVPFRNPDENS	|
TVPFRNPDENSR	UVPFRNPDENSR	P16150	223	234	MSPTTSTNASTVPFRNPDENS	|
SKANEILASVK	XKANEILASVK	O00592	47	57	DTAQQSTVPTSKANEILASVK	|
TVPFRNPDENSR	UVPFRNPDENSR	P16150	223	234	MSPTTSTNASTVPFRNPDENS	|
MHLATSRTPASLSGPT	MHLAUSRTPASLSGPU	Q8WXI7.3	98	113	TTTRTPDTSTMHLATSRTPAS	|
MHLATSRTPASLSGPT	MHLAUSRTPASLSGPU	Q8WXI7.3	98	113	RTPASLSGPTTASPLLVLFTI	|
SHPAVPITANSLGSHTV	XHPAVPIUANSLGSHTV	P16150	95	111	SVPQETPHATSHPAVPITANS	|
SHPAVPITANSLGSHTV	XHPAVPIUANSLGSHTV	P16150	95	111	TANSLGSHTVTGGTITTNSPE	|
ISSSSSTVAIPGYTF	ISSSSSUVAIPGYTF	O00592	190	204	STVAIPGYTFTSPGMTTTLLE	|
TVAHESNWAK	UVAHESNWAK	O00592	312	321	THRYPKTPSPTVAHESNWAKC	|
TVPTSKANEILASVK	UVPTXKANEILASVK	O00592	43	57	IMATDTAQQSTVPTSKANEIL	|
TVPTSKANEILASVK	UVPUSKANEILASVK	O00592	43	57	IMATDTAQQSTVPTSKANEIL	|
ITNLPYSQDK	IUNLPYSQDK	Q8WXI7.3	969	978	STQHFYLNFTITNLPYSQDKA	|
ATTLGVSSDSPGTTTLAQQV	ATTLGVSSDSPGTUTLAQQV	O00592	58	77	PGTTTLAQQVSGPVNTTVARG	|
STEPSATEALSMEPTTK	XUEPSATEALSMEPUTK	Q14242	212	228	TTPLAAMEALSTEPSATEALS	|
SALPPSTSINEGSPLWTSIGA	XALPPSTSINEGSPLWTSIGA	P16150	44	64	PKADSTGDQTSALPPSTSINE	|
SALPPSTSINEGSPLWTSIGA	XALPPSTSINEGSPLWTSIGA	P16150	44	64	GSPLWTSIGASTGSPLPEPTT	|
TQPTGLEAQT	UQPTGLEAQU	Q14242	133	142	TPPAATEAQTTQPTGLEAQTT	|
TQPTGLEAQT	UQPTGLEAQU	Q14242	133	142	TQPTGLEAQTTAPAAMEAQTT	|
TEPSATEALSMEPT	UEPSAUEALSMEPU	Q14242	213	226	TPLAAMEALSTEPSATEALSM	|
TEPSATEALSMEPT	UEPSAUEALSMEPU	Q14242	213	226	ATEALSMEPTTKRGLFIPFSV	|
TEPSATEALSMEPTTKR	UEPSATEALSMEPUTKR	Q14242	213	229	TPLAAMEALSTEPSATEALSM	|
SALPPSTSINEGSPLW	XALPPSUSINEGSPLW	P16150	44	59	PKADSTGDQTSALPPSTSINE	|
SALPPSTSINEGSPLW	XALPPSUSINEGSPLW	P16150	44	59	TSINEGSPLWTSIGASTGSPL	|
SALPPSTSINEGSPLWTSIGAS	XALPPSTSINEGSPLWTSIGAS	P16150	44	65	PKADSTGDQTSALPPSTSINE	|
SALPPSTSINEGSPLWTSIGAS	XALPPSTSINEGSPLWTSIGAS	P16150	44	65	SPLWTSIGASTGSPLPEPTTY	|
TVPTSKANEILASVK	UVPUSKANEILASVK	O00592	43	57	IMATDTAQQSTVPTSKANEIL	|
TEPSATEALSMEPT	UEPSAUEALSMEPU	Q14242	213	226	TPLAAMEALSTEPSATEALSM	|
TEPSATEALSMEPT	UEPSAUEALSMEPU	Q14242	213	226	ATEALSMEPTTKRGLFIPFSV	|
SALPPSTSINEGSPLW	XALPPSUSINEGSPLW	P16150	44	59	PKADSTGDQTSALPPSTSINE	|
SALPPSTSINEGSPLW	XALPPSUSINEGSPLW	P16150	44	59	TSINEGSPLWTSIGASTGSPL	|
MSSVPQETPHA	MSXVPQETPHA	P16150	83	93	SSVPQETPHATSHPAVPITAN	|
SHPAVPITANSLGSH	XHPAVPIUANSLGSH	P16150	95	109	SVPQETPHATSHPAVPITANS	|
SHPAVPITANSLGSH	XHPAVPIUANSLGSH	P16150	95	109	PITANSLGSHTVTGGTITTNS	|
SALPPSTSINEGSPLWTSIGAS	XALPPSTSINEGSPLWTSIGAX	P16150	44	65	PKADSTGDQTSALPPSTSINE	|
SALPPSTSINEGSPLWTSIGAS	XALPPSTSINEGSPLWTSIGAX	P16150	44	65	SPLWTSIGASTGSPLPEPTTY	|
SALPPSTSINEGSPLW	XALPPSUSINEGSPLW	P16150	44	59	PKADSTGDQTSALPPSTSINE	|
SALPPSTSINEGSPLW	XALPPSUSINEGSPLW	P16150	44	59	TSINEGSPLWTSIGASTGSPL	|
TVPTSKANEILASVK	UVPUSKANEILASVK	O00592	43	57	IMATDTAQQSTVPTSKANEIL	|
TVPTSKANEILA	UVPUSKANEILA	O00592	43	54	IMATDTAQQSTVPTSKANEIL	|
TVPTSKANEILA	UVPUSKANEILA	O00592	43	54	PTSKANEILASVKATTLGVSS	|
SHPAVPITANSLGSH	XHPAVPIUANSLGSH	P16150	95	109	SVPQETPHATSHPAVPITANS	|
SHPAVPITANSLGSH	XHPAVPIUANSLGSH	P16150	95	109	PITANSLGSHTVTGGTITTNS	|
TTPLAAMEAL	UUPLAAMEAL	Q14242	202	211	TTQPTATEAQTTPLAAMEALS	|
TTPLAAMEAL	UUPLAAMEAL	Q14242	202	211	TTPLAAMEALSTEPSATEALS	|
TQTTAMEAQTTAPEA	UQTTAMEAQUTAPEA	Q14242	173	187	TPPAAMEAQTTQTTAMEAQTT	|
TQTTAMEAQTTAPEA	UQTTAMEAQUTAPEA	Q14242	173	187	MEAQTTAPEATEAQTTQPTAT	|
MHLATSRTPASLSGPT	MHLAUSRTPASLSGPU	Q8WXI7.3	98	113	TTTRTPDTSTMHLATSRTPAS	|
MHLATSRTPASLSGPT	MHLAUSRTPASLSGPU	Q8WXI7.3	98	113	RTPASLSGPTTASPLLVLFTI	|
SALPPSTSINEGSPLWTSIGA	XALPPSTSINEGSPLWTSIGA	P16150	44	64	PKADSTGDQTSALPPSTSINE	|
SALPPSTSINEGSPLWTSIGA	XALPPSTSINEGSPLWTSIGA	P16150	44	64	GSPLWTSIGASTGSPLPEPTT	|
TANSLGSHTV	UANSLGSHUV	P16150	102	111	HATSHPAVPITANSLGSHTVT	|
TANSLGSHTV	UANSLGSHUV	P16150	102	111	TANSLGSHTVTGGTITTNSPE	|
TQTTAMEAQT	UQTTAMEAQU	Q14242	173	182	TPPAAMEAQTTQTTAMEAQTT	|
TQTTAMEAQT	UQTTAMEAQU	Q14242	173	182	TQTTAMEAQTTAPEATEAQTT	|
LTATEAQTTPLAATEAQT	LTATEAQTTPLAATEAQU	Q14242	105	122	TPLAATEAQTTPPAATEAQTT	|
TEPSATEALSMEP	UEPSAUEALSMEP	Q14242	213	225	TPLAAMEALSTEPSATEALSM	|
TEPSATEALSMEP	UEPSAUEALSMEP	Q14242	213	225	SATEALSMEPTTKRGLFIPFS	|
SSHSVTTDLTSTKAEHL	SSHSVTUDLTXTKAEHL	O00592	140	156	DLTSTKAEHLTTPHPTSPLSP	|
TTPLAAMEAL	UUPLAAMEAL	Q14242	202	211	TTQPTATEAQTTPLAAMEALS	|
TTPLAAMEAL	UUPLAAMEAL	Q14242	202	211	TTPLAAMEALSTEPSATEALS	|
TSINEGSPLWTSIGA	USINEGSPLWTSIGA	P16150	50	64	GDQTSALPPSTSINEGSPLWT	|
TSINEGSPLWTSIGA	USINEGSPLWTSIGA	P16150	50	64	GSPLWTSIGASTGSPLPEPTT	|
SHPAVPITANSLGSH	XHPAVPIUANSLGSH	P16150	95	109	SVPQETPHATSHPAVPITANS	|
SHPAVPITANSLGSH	XHPAVPIUANSLGSH	P16150	95	109	PITANSLGSHTVTGGTITTNS	|
SHPAVPITANSLGSHTV	XHPAVPIUANSLGSHUV	P16150	95	111	SVPQETPHATSHPAVPITANS	|
SHPAVPITANSLGSHTV	XHPAVPIUANSLGSHUV	P16150	95	111	TANSLGSHTVTGGTITTNSPE	|
TEAQTTPLAAMEALS	UEAQUUPLAAMEALS	Q14242	198	212	TEAQTTQPTATEAQTTPLAAM	|
TEAQTTPLAAMEALS	UEAQUUPLAAMEALS	Q14242	198	212	TPLAAMEALSTEPSATEALSM	|
ANEILASVKATTLGVS	ANEILASVKAUTLGVS	O00592	49	64	SVKATTLGVSSDSPGTTTLAQ	|
TEPSATEALSMEPTTKR	UEPSAUEALSMEPUTKR	Q14242	213	229	TPLAAMEALSTEPSATEALSM	|
LGPYSLDKDSLYLNGYNEPGPDEPPTTPKPA	LGPYSLDKDSLYLNGYNEPGPDEPPUUPKPA	Q8WXI7.3	666	696	DEPPTTPKPATTFLPPLSEAT	|
LGPYSLDKDSLYLNGYNEPGPDEPPTTPKPA	LGPYSLDKDSLYLNGYNEPGPDEPPUUPKPA	Q8WXI7.3	666	696	DEPPTTPKPATTFLPPLSEAT	|
TTPLAAMEALS	UUPLAAMEALS	Q14242	202	212	TTQPTATEAQTTPLAAMEALS	|
TTPLAAMEALS	UUPLAAMEALS	Q14242	202	212	TPLAAMEALSTEPSATEALSM	|
TSKANEILASVK	USKANEILASVK	O00592	46	57	TDTAQQSTVPTSKANEILASV	|
MSSVPQETPHA	MSXVPQETPHA	P16150	83	93	SSVPQETPHATSHPAVPITAN	|
SSHSVTTDLTSTKAEHL	SSHSVTUDLTXTKAEHL	O00592	140	156	DLTSTKAEHLTTPHPTSPLSP	|
SSHSVTTDLTSTKAEHL	SSHSVTUDLTXTKAEHL	O00592	140	156	DLTSTKAEHLTTPHPTSPLSP	|
SSHSVTTDLTSTKAEHL	SSHSVTUDLTSUKAEHL	O00592	140	156	DLTSTKAEHLTTPHPTSPLSP	|
TEPSATEALSMEPTTKR	UEPSAUEALSMEPUTKR	Q14242	213	229	TPLAAMEALSTEPSATEALSM	|
SKANEILASVKAT	XKANEILASVKAU	O00592	47	59	DTAQQSTVPTSKANEILASVK	|
SKANEILASVKAT	XKANEILASVKAU	O00592	47	59	NEILASVKATTLGVSSDSPGT	|
SMEPTTKRGLFIPFSVSSVTHK	XMEPUUKRGLFIPFXVSSVTHK	Q14242	222	243	STEPSATEALSMEPTTKRGLF	|
TPTSSGHDHLMK	UPUSSGHDHLMK	O00592	178	189	RQPTLTHPVATPTSSGHDHLM	|
TEPSATEALSMEPTTKR	UEPSAUEALSMEPUTKR	Q14242	213	229	TPLAAMEALSTEPSATEALSM	|
TGSLEPSSGASGPQVSSVK	UGSLEPSXGASGPQVSSVK	P16150	190	208	GTTGPPVTMTTGSLEPSSGAS	|
THRYPKTPSPTVAHESNWAK	UHRYPKUPSPUVAHESNWAK	O00592	302	321	MSSSPTAASTTHRYPKTPSPT	|
THRYPKTPSPTVAHESNWAK	UHRYPKTPXPTVAHESNWAK	O00592	302	321	MSSSPTAASTTHRYPKTPSPT	|
THRYPKTPSPTVAHESNWAK	UHRYPKUPSPUVAHESNWAK	O00592	302	321	MSSSPTAASTTHRYPKTPSPT	|
ISSSSSTVAIPGYTFTSPGM	ISSSSSUVAIPGYTFTSPGM	O00592	190	209	PGYTFTSPGMTTTLLETVFHH	|
LDKDSLYLNGYNEPGPDEPPT	LDKDSLYLNGYNEPGPDEPPU	Q8WXI7.3	671	691	HGITRLGPYSLDKDSLYLNGY	|
LDKDSLYLNGYNEPGPDEPPT	LDKDSLYLNGYNEPGPDEPPU	Q8WXI7.3	671	691	NEPGPDEPPTTPKPATTFLPP	|
KDSLYLNGYNEPGPDEPPT	KDSLYLNGYNEPGPDEPPU	Q8WXI7.3	673	691	ITRLGPYSLDKDSLYLNGYNE	|
KDSLYLNGYNEPGPDEPPT	KDSLYLNGYNEPGPDEPPU	Q8WXI7.3	673	691	NEPGPDEPPTTPKPATTFLPP	|
TVPFRNPDENSR	UVPFRNPDENSR	P16150	223	234	MSPTTSTNASTVPFRNPDENS	|
MHLATSRTPASL	MHLAUSRTPASL	Q8WXI7.3	98	109	TTTRTPDTSTMHLATSRTPAS	|
MHLATSRTPASL	MHLAUSRTPASL	Q8WXI7.3	98	109	LATSRTPASLSGPTTASPLLV	|
TVPFRNPDENSR	UVPFRNPDENSR	P16150	223	234	MSPTTSTNASTVPFRNPDENS	|
ISSSSSTVAIPGYTFTSPGMT	ISSSSSUVAIPGYTFTSPGMU	O00592	190	210	GYTFTSPGMTTTLLETVFHHV	|
MHLATSRTPASL	MHLAUSRTPASL	Q8WXI7.3	98	109	TTTRTPDTSTMHLATSRTPAS	|
MHLATSRTPASL	MHLAUSRTPASL	Q8WXI7.3	98	109	LATSRTPASLSGPTTASPLLV	|
TEPSATEALSMEPT	UEPSAUEALSMEPU	Q14242	213	226	TPLAAMEALSTEPSATEALSM	|
TEPSATEALSMEPT	UEPSAUEALSMEPU	Q14242	213	226	ATEALSMEPTTKRGLFIPFSV	|
ASTVPFRNPDENSR	ASUVPFRNPDENSR	P16150	221	234	TMMSPTTSTNASTVPFRNPDE	|
MHLATSRTPASL	MHLAUSRTPASL	Q8WXI7.3	98	109	TTTRTPDTSTMHLATSRTPAS	|
MHLATSRTPASL	MHLAUSRTPASL	Q8WXI7.3	98	109	LATSRTPASLSGPTTASPLLV	|
TTPPAAMEAQ	UUPPAAMEAQ	Q14242	162	171	TTAPAAMEAQTTPPAAMEAQT	|
TTPPAAMEAQ	UUPPAAMEAQ	Q14242	162	171	TTPPAAMEAQTTQTTAMEAQT	|
TQTTAMEAQT	UQTTAMEAQU	Q14242	173	182	TPPAAMEAQTTQTTAMEAQTT	|
TQTTAMEAQT	UQTTAMEAQU	Q14242	173	182	TQTTAMEAQTTAPEATEAQTT	|
TVPFRNPDENSR	UVPFRNPDENSR	P16150	223	234	MSPTTSTNASTVPFRNPDENS	|
ISSSSSTVAIPGY	ISSSSSUVAIPGY	O00592	190	202	SSSTVAIPGYTFTSPGMTTTL	|
TTPPAAMEAQ	UUPPAAMEAQ	Q14242	162	171	TTAPAAMEAQTTPPAAMEAQT	|
TTPPAAMEAQ	UUPPAAMEAQ	Q14242	162	171	TTPPAAMEAQTTQTTAMEAQT	|
STGLDAGGAVTEL	XUGLDAGGAVTEL	Q14242	49	61	LDAGGAVTELTTELANMGNLS	|
HSLYVNGFTHQSSMT	HSLYVNGFTHQSSMU	Q8WXI7.3	74	88	NGFTHQSSMTTTRTPDTSTMH	|
TTQPTGLEAQ	UUQPTGLEAQ	Q14242	132	141	TTPPAATEAQTTQPTGLEAQT	|
TTQPTGLEAQ	UUQPTGLEAQ	Q14242	132	141	TTQPTGLEAQTTAPAAMEAQT	|
HSLYVNGFTHQSSMT	HSLYVNGFTHQSSMU	Q8WXI7.3	74	88	NGFTHQSSMTTTRTPDTSTMH	|
HSLYVNGFTHQSSM	HSLYVNGFUHQSSM	Q8WXI7.3	74	87	VNGFTHQSSMTTTRTPDTSTM	|
MSSVPQETPHA	MSXVPQETPHA	P16150	83	93	SSVPQETPHATSHPAVPITAN	|
MSSVPQETPHA	MSXVPQETPHA	P16150	83	93	SSVPQETPHATSHPAVPITAN	|
ISSSSSTVAIPGYTF	ISSSSSUVAIPGYTF	O00592	190	204	STVAIPGYTFTSPGMTTTLLE	|
SKANEILASVK	XKANEILASVK	O00592	47	57	DTAQQSTVPTSKANEILASVK	|
RSTGLDAGGAV	RSUGLDAGGAV	Q14242	48	58	STGLDAGGAVTELTTELANMG	|
TEPSATEAL	UEPSAUEAL	Q14242	213	221	TPLAAMEALSTEPSATEALSM	|
TEPSATEAL	UEPSAUEAL	Q14242	213	221	STEPSATEALSMEPTTKRGLF	|
SGASGPQVSSVK	XGAXGPQVSSVK	P16150	197	208	TMTTGSLEPSSGASGPQVSSV	|
IKMSSVPQETPHATSHPAVPI	IKMSSVPQETPHAUSHPAVPI	P16150	81	101	PEPTTYQEVSIKMSSVPQETP	|
IKMSSVPQETPHATSHPAVPI	IKMSSVPQETPHAUSHPAVPI	P16150	81	101	HATSHPAVPITANSLGSHTVT	|
TTLAQQVSGPVN	UTLAQQVSGPVN	O00592	71	82	LGVSSDSPGTTTLAQQVSGPV	|
TTLAQQVSGPVN	UTLAQQVSGPVN	O00592	71	82	LAQQVSGPVNTTVARGGGSGN	|
TVPFRNPDENSR	UVPFRNPDENSR	P16150	223	234	MSPTTSTNASTVPFRNPDENS	|
STAPSSQETVQPTSPATALR	XTAPSSQETVQPUSPATALR	O00592	265	284	QQTSSQMPASSTAPSSQETVQ	|
TGSLEPSSGASGPQVSSVKL	UGSLEPSXGASGPQVSSVKL	P16150	190	209	GTTGPPVTMTTGSLEPSSGAS	|
TGSLEPSSGASGPQVSSVKL	UGSLEPSXGASGPQVSSVKL	P16150	190	209	SGPQVSSVKLSTMMSPTTSTN	|
STEPSATEALSMEPTTK	XUEPSATEALSMEPUTK	Q14242	212	228	TTPLAAMEALSTEPSATEALS	|
MSSVPQETPHA	MSXVPQETPHA	P16150	83	93	SSVPQETPHATSHPAVPITAN	|
STAPSSQETVQPTSPATALR	XTAPSSQETVQPUSPATALR	O00592	265	284	QQTSSQMPASSTAPSSQETVQ	|
RSTGLDAGGAVTELT	RSTGLDAGGAVTELU	Q14242	48	62	DAGGAVTELTTELANMGNLST	|
SHPAVPITANSLGSH	XHPAVPIUANSLGSH	P16150	95	109	SVPQETPHATSHPAVPITANS	|
SHPAVPITANSLGSH	XHPAVPIUANSLGSH	P16150	95	109	PITANSLGSHTVTGGTITTNS	|
TANSLGSHTV	UANSLGSHUV	P16150	102	111	HATSHPAVPITANSLGSHTVT	|
TANSLGSHTV	UANSLGSHUV	P16150	102	111	TANSLGSHTVTGGTITTNSPE	|
TSDPKADSTGDQT	USDPKADSTGDQU	P16150	31	43	LSSKMYTTSITSDPKADSTGD	|
TSDPKADSTGDQT	USDPKADSTGDQU	P16150	31	43	PKADSTGDQTSALPPSTSINE	|
TQTTAMEAQTTAPEA	UQTTAMEAQUTAPEA	Q14242	173	187	TPPAAMEAQTTQTTAMEAQTT	|
TQTTAMEAQTTAPEA	UQTTAMEAQUTAPEA	Q14242	173	187	MEAQTTAPEATEAQTTQPTAT	|
TQTTAMEAQ	UQUTAMEAQ	Q14242	173	181	TPPAAMEAQTTQTTAMEAQTT	|
TQTTAMEAQ	UQUTAMEAQ	Q14242	173	181	TTQTTAMEAQTTAPEATEAQT	|
SHPAVPITANSLGSH	XHPAVPIUANSLGSH	P16150	95	109	SVPQETPHATSHPAVPITANS	|
SHPAVPITANSLGSH	XHPAVPIUANSLGSH	P16150	95	109	PITANSLGSHTVTGGTITTNS	|
STEPSATEALSMEPT	XUEPSAUEALSMEPU	Q14242	212	226	TTPLAAMEALSTEPSATEALS	|
STEPSATEALSMEPT	XUEPSAUEALSMEPU	Q14242	212	226	ATEALSMEPTTKRGLFIPFSV	|
TVPTSKANEILA	UVPUSKANEILA	O00592	43	54	IMATDTAQQSTVPTSKANEIL	|
TVPTSKANEILA	UVPUSKANEILA	O00592	43	54	PTSKANEILASVKATTLGVSS	|
TSHPAVPITANSLGSHTV	USHPAVPIUANSLGSHTV	P16150	94	111	SSVPQETPHATSHPAVPITAN	|
TSHPAVPITANSLGSHTV	USHPAVPIUANSLGSHTV	P16150	94	111	TANSLGSHTVTGGTITTNSPE	|
TTPLAAMEAL	UUPLAAMEAL	Q14242	202	211	TTQPTATEAQTTPLAAMEALS	|
TTPLAAMEAL	UUPLAAMEAL	Q14242	202	211	TTPLAAMEALSTEPSATEALS	|
SALPPSTSINEGSPLW	XALPPSUSINEGSPLW	P16150	44	59	PKADSTGDQTSALPPSTSINE	|
SALPPSTSINEGSPLW	XALPPSUSINEGSPLW	P16150	44	59	TSINEGSPLWTSIGASTGSPL	|
TVPFRNPDENSR	UVPFRNPDENSR	P16150	223	234	MSPTTSTNASTVPFRNPDENS	|
SSHSVTTDLTSTKAEHLT	SSHSVTTDLTSUKAEHLT	O00592	140	157	LTSTKAEHLTTPHPTSPLSPR	|
TANSLGSHTV	UANSLGSHTV	P16150	102	111	HATSHPAVPITANSLGSHTVT	|
TANSLGSHTV	UANSLGSHTV	P16150	102	111	TANSLGSHTVTGGTITTNSPE	|
TSHPAVPITANSLGSHTV	USHPAVPIUANSLGSHTV	P16150	94	111	SSVPQETPHATSHPAVPITAN	|
TSHPAVPITANSLGSHTV	USHPAVPIUANSLGSHTV	P16150	94	111	TANSLGSHTVTGGTITTNSPE	|
TTPLAAMEALS	UUPLAAMEALS	Q14242	202	212	TTQPTATEAQTTPLAAMEALS	|
TTPLAAMEALS	UUPLAAMEALS	Q14242	202	212	TPLAAMEALSTEPSATEALSM	|
TSHPAVPITANSLGSH	USHPAVPIUANSLGSH	P16150	94	109	SSVPQETPHATSHPAVPITAN	|
TSHPAVPITANSLGSH	USHPAVPIUANSLGSH	P16150	94	109	PITANSLGSHTVTGGTITTNS	|
RSTGLDAGGAV	RSUGLDAGGAV	Q14242	48	58	STGLDAGGAVTELTTELANMG	|
TSHPAVPITANSLGSHTV	USHPAVPIUANSLGSHTV	P16150	94	111	SSVPQETPHATSHPAVPITAN	|
TSHPAVPITANSLGSHTV	USHPAVPIUANSLGSHTV	P16150	94	111	TANSLGSHTVTGGTITTNSPE	|
SHPAVPITANSLGSHTV	XHPAVPIUANSLGSHUV	P16150	95	111	SVPQETPHATSHPAVPITANS	|
SHPAVPITANSLGSHTV	XHPAVPIUANSLGSHUV	P16150	95	111	TANSLGSHTVTGGTITTNSPE	|
SHPAVPITANSLGSHTV	XHPAVPIUANSLGSHUV	P16150	95	111	SVPQETPHATSHPAVPITANS	|
SHPAVPITANSLGSHTV	XHPAVPIUANSLGSHUV	P16150	95	111	TANSLGSHTVTGGTITTNSPE	|
SGASGPQVSSVKL	XGAXGPQVSSVKL	P16150	197	209	TMTTGSLEPSSGASGPQVSSV	|
SGASGPQVSSVKL	XGAXGPQVSSVKL	P16150	197	209	SGPQVSSVKLSTMMSPTTSTN	|
TGSLEPSSGASGPQVSSVKL	UGSLEPSXGASGPQVSSVKL	P16150	190	209	GTTGPPVTMTTGSLEPSSGAS	|
TGSLEPSSGASGPQVSSVKL	UGSLEPSXGASGPQVSSVKL	P16150	190	209	SGPQVSSVKLSTMMSPTTSTN	|
SKANEILASVK	XKANEILASVK	O00592	47	57	DTAQQSTVPTSKANEILASVK	|
TVPTSKANEILA	UVPUSKANEILA	O00592	43	54	IMATDTAQQSTVPTSKANEIL	|
TVPTSKANEILA	UVPUSKANEILA	O00592	43	54	PTSKANEILASVKATTLGVSS	|
MHLATSRTPASLSGPT	MHLAUSRTPASLSGPU	Q8WXI7.3	98	113	TTTRTPDTSTMHLATSRTPAS	|
MHLATSRTPASLSGPT	MHLAUSRTPASLSGPU	Q8WXI7.3	98	113	RTPASLSGPTTASPLLVLFTI	|
TEPSATEALSMEPTTKR	UEPSATEALSMEPUTKR	Q14242	213	229	TPLAAMEALSTEPSATEALSM	|
TTPLAAMEALS	UUPLAAMEALS	Q14242	202	212	TTQPTATEAQTTPLAAMEALS	|
TTPLAAMEALS	UUPLAAMEALS	Q14242	202	212	TPLAAMEALSTEPSATEALSM	|
SSHSVTTDLTSTKAEHL	SSHSVTUDLTXTKAEHL	O00592	140	156	DLTSTKAEHLTTPHPTSPLSP	|
TSHPAVPITANSLGSHTV	USHPAVPIUANSLGSHUV	P16150	94	111	SSVPQETPHATSHPAVPITAN	|
TSHPAVPITANSLGSHTV	USHPAVPIUANSLGSHUV	P16150	94	111	TANSLGSHTVTGGTITTNSPE	|
STAPSSQETVQPTSPATALR	XTAPSSQETVQPUSPATALR	O00592	265	284	QQTSSQMPASSTAPSSQETVQ	|
TMTTGSLEPSSGASGPQVSSVK	UMUUGSLEPSSGASGPQVSSVK	P16150	187	208	TSTGTTGPPVTMTTGSLEPSS	|
TTPLAAMEALS	UUPLAAMEALS	Q14242	202	212	TTQPTATEAQTTPLAAMEALS	|
TTPLAAMEALS	UUPLAAMEALS	Q14242	202	212	TPLAAMEALSTEPSATEALSM	|
SSHSVTTDLTSTKAEHL	SSHSVTUDLTXTKAEHL	O00592	140	156	DLTSTKAEHLTTPHPTSPLSP	|
SMEPTTKRGLFIPFSVSSVTHK	XMEPUUKRGLFIPFXVSSVTHK	Q14242	222	243	STEPSATEALSMEPTTKRGLF	|
TEPSATEALSMEPTTKR	UEPSAUEALSMEPUTKR	Q14242	213	229	TPLAAMEALSTEPSATEALSM	|
TEPSATEALSMEPTTKR	UEPSATEALSMEPUTKR	Q14242	213	229	TPLAAMEALSTEPSATEALSM	|
SMEPTTKRGLFIPFSVSSVTHK	XMEPUUKRGLFIPFSVSSVTHK	Q14242	222	243	STEPSATEALSMEPTTKRGLF	|
TTGSLEPSSGASGPQVSSVK	UUGSLEPSXGASGPQVSSVK	P16150	189	208	TGTTGPPVTMTTGSLEPSSGA	|
TTHRYPKTPSPTVAHESNWAK	UUHRYPKUPSPUVAHESNWAK	O00592	301	321	TMSSSPTAASTTHRYPKTPSP	|
TTHRYPKTPSPTVAHESNWAK	UUHRYPKUPSPUVAHESNWAK	O00592	301	321	TMSSSPTAASTTHRYPKTPSP	|
THRYPKTPSPTVAHESNWAK	UHRYPKUPSPUVAHESNWAK	O00592	302	321	MSSSPTAASTTHRYPKTPSPT	|
DSLYLNGYNEPGPDEPPT	DSLYLNGYNEPGPDEPPU	Q8WXI7.3	674	691	NEPGPDEPPTTPKPATTFLPP	|
LGPYSLDKDSLYLNGYNEPGPDEPPT	LGPYSLDKDSLYLNGYNEPGPDEPPU	Q8WXI7.3	666	691	NEPGPDEPPTTPKPATTFLPP	|
TGLDAGGAVTELT	UGLDAGGAVTELT	Q14242	50	62	TTVEPAARRSTGLDAGGAVTE	|
TGLDAGGAVTELT	UGLDAGGAVTELT	Q14242	50	62	DAGGAVTELTTELANMGNLST	|
ISSSSSTVAIPGYTFTSPGMT	ISSSSSTVAIPGYTFTSPGMU	O00592	190	210	GYTFTSPGMTTTLLETVFHHV	|
DSLYLNGYNEPGPDEPPT	DSLYLNGYNEPGPDEPPU	Q8WXI7.3	674	691	NEPGPDEPPTTPKPATTFLPP	|
TVPFRNPDENSR	UVPFRNPDENSR	P16150	223	234	MSPTTSTNASTVPFRNPDENS	|
TSHPAVPITANSLGSHTVTGGTIT	USHPAVPITANSLGSHTVTGGTIT	P16150	94	117	SSVPQETPHATSHPAVPITAN	|
TSHPAVPITANSLGSHTVTGGTIT	USHPAVPITANSLGSHTVTGGTIT	P16150	94	117	SHTVTGGTITTNSPETSSRTS	|
ISSSSSTVAIPGYTFTSPGM	ISSSSSUVAIPGYTFTSPGM	O00592	190	209	PGYTFTSPGMTTTLLETVFHH	|
MHLATSRTPASL	MHLAUSRTPASL	Q8WXI7.3	98	109	TTTRTPDTSTMHLATSRTPAS	|
MHLATSRTPASL	MHLAUSRTPASL	Q8WXI7.3	98	109	LATSRTPASLSGPTTASPLLV	|
TVAIPGYTF	UVAIPGYTF	O00592	196	204	HLMKISSSSSTVAIPGYTFTS	|
TVAIPGYTF	UVAIPGYTF	O00592	196	204	STVAIPGYTFTSPGMTTTLLE	|
ISSSSSTVAIPGYTFT	ISSSSSUVAIPGYTFT	O00592	190	205	TVAIPGYTFTSPGMTTTLLET	|
TEPSATEALSMEPTTKR	UEPSATEALSMEPUTKR	Q14242	213	229	TPLAAMEALSTEPSATEALSM	|
TTPPAAMEAQ	UUPPAAMEAQ	Q14242	162	171	TTAPAAMEAQTTPPAAMEAQT	|
TTPPAAMEAQ	UUPPAAMEAQ	Q14242	162	171	TTPPAAMEAQTTQTTAMEAQT	|
TVPFRNPDENSR	UVPFRNPDENSR	P16150	223	234	MSPTTSTNASTVPFRNPDENS	|
TTPPAAMEAQT	UUPPAAMEAQU	Q14242	162	172	TTAPAAMEAQTTPPAAMEAQT	|
TTPPAAMEAQT	UUPPAAMEAQU	Q14242	162	172	TPPAAMEAQTTQTTAMEAQTT	|
TPPAAMEAQT	UPPAAMEAQU	Q14242	163	172	TAPAAMEAQTTPPAAMEAQTT	|
TPPAAMEAQT	UPPAAMEAQU	Q14242	163	172	TPPAAMEAQTTQTTAMEAQTT	|
TQPTGLEAQT	UQPTGLEAQU	Q14242	133	142	TPPAATEAQTTQPTGLEAQTT	|
TQPTGLEAQT	UQPTGLEAQU	Q14242	133	142	TQPTGLEAQTTAPAAMEAQTT	|
TQTTAMEAQ	UQUTAMEAQ	Q14242	173	181	TPPAAMEAQTTQTTAMEAQTT	|
TQTTAMEAQ	UQUTAMEAQ	Q14242	173	181	TTQTTAMEAQTTAPEATEAQT	|
TQPTGLEAQT	UQPTGLEAQU	Q14242	133	142	TPPAATEAQTTQPTGLEAQTT	|
TQPTGLEAQT	UQPTGLEAQU	Q14242	133	142	TQPTGLEAQTTAPAAMEAQTT	|
TVAIPGYTFT	UVAIPGYTFU	O00592	196	205	HLMKISSSSSTVAIPGYTFTS	|
TVAIPGYTFT	UVAIPGYTFU	O00592	196	205	TVAIPGYTFTSPGMTTTLLET	|
TAPSSQETVQPTSPATALR	UAPSSQETVQPTXPATALR	O00592	266	284	QTSSQMPASSTAPSSQETVQP	|
TEPSATEALSMEPT	UEPSAUEALSMEPU	Q14242	213	226	TPLAAMEALSTEPSATEALSM	|
TEPSATEALSMEPT	UEPSAUEALSMEPU	Q14242	213	226	ATEALSMEPTTKRGLFIPFSV	|
TEPSATEALSMEPTTKR	UEPSATEALSMEPUTKR	Q14242	213	229	TPLAAMEALSTEPSATEALSM	|
TQTTAMEAQ	UQUTAMEAQ	Q14242	173	181	TPPAAMEAQTTQTTAMEAQTT	|
TQTTAMEAQ	UQUTAMEAQ	Q14242	173	181	TTQTTAMEAQTTAPEATEAQT	|
SALPPSTSINEGSPLW	XALPPSUSINEGSPLW	P16150	44	59	PKADSTGDQTSALPPSTSINE	|
SALPPSTSINEGSPLW	XALPPSUSINEGSPLW	P16150	44	59	TSINEGSPLWTSIGASTGSPL	|
TQPTGLEAQT	UQPTGLEAQU	Q14242	133	142	TPPAATEAQTTQPTGLEAQTT	|
TQPTGLEAQT	UQPTGLEAQU	Q14242	133	142	TQPTGLEAQTTAPAAMEAQTT	|
TSHPAVPITANSLGSHTVTGGTIT	USHPAVPITANSLGSHTVTGGTIU	P16150	94	117	SSVPQETPHATSHPAVPITAN	|
TSHPAVPITANSLGSHTVTGGTIT	USHPAVPITANSLGSHTVTGGTIU	P16150	94	117	SHTVTGGTITTNSPETSSRTS	|
TEPSATEALSMEPTTKR	UEPSATEALSMEPUTKR	Q14242	213	229	TPLAAMEALSTEPSATEALSM	|
TVPFRNPDENSR	UVPFRNPDENSR	P16150	223	234	MSPTTSTNASTVPFRNPDENS	|
SALPPSTSINEGSPLW	XALPPSUSINEGSPLW	P16150	44	59	PKADSTGDQTSALPPSTSINE	|
SALPPSTSINEGSPLW	XALPPSUSINEGSPLW	P16150	44	59	TSINEGSPLWTSIGASTGSPL	|
TPTLPETMSSSPTAAST	TPTLPETMSSSPTAASU	O00592	285	301	MSSSPTAASTTHRYPKTPSPT	|
TTPLAAMEAL	UUPLAAMEAL	Q14242	202	211	TTQPTATEAQTTPLAAMEALS	|
TTPLAAMEAL	UUPLAAMEAL	Q14242	202	211	TTPLAAMEALSTEPSATEALS	|
TEAQTTPLAAMEAL	UEAQUUPLAAMEAL	Q14242	198	211	TEAQTTQPTATEAQTTPLAAM	|
TEAQTTPLAAMEAL	UEAQUUPLAAMEAL	Q14242	198	211	TTPLAAMEALSTEPSATEALS	|
TVPTSKANEILA	UVPUSKANEILA	O00592	43	54	IMATDTAQQSTVPTSKANEIL	|
TVPTSKANEILA	UVPUSKANEILA	O00592	43	54	PTSKANEILASVKATTLGVSS	|
TQPTGLEAQT	UQPTGLEAQU	Q14242	133	142	TPPAATEAQTTQPTGLEAQTT	|
TQPTGLEAQT	UQPTGLEAQU	Q14242	133	142	TQPTGLEAQTTAPAAMEAQTT	|
TANSLGSHTV	UANSLGSHTV	P16150	102	111	HATSHPAVPITANSLGSHTVT	|
TANSLGSHTV	UANSLGSHTV	P16150	102	111	TANSLGSHTVTGGTITTNSPE	|
ISSSSSTVAIPGYTF	ISSSSSUVAIPGYTF	O00592	190	204	STVAIPGYTFTSPGMTTTLLE	|
SALPPSTSINEGSPLW	XALPPSUSINEGSPLW	P16150	44	59	PKADSTGDQTSALPPSTSINE	|
SALPPSTSINEGSPLW	XALPPSUSINEGSPLW	P16150	44	59	TSINEGSPLWTSIGASTGSPL	|
SALPPSTSINEGSPLW	XALPPSUSINEGSPLW	P16150	44	59	PKADSTGDQTSALPPSTSINE	|
SALPPSTSINEGSPLW	XALPPSUSINEGSPLW	P16150	44	59	TSINEGSPLWTSIGASTGSPL	|
TANSLGSHTV	UANSLGSHUV	P16150	102	111	HATSHPAVPITANSLGSHTVT	|
TANSLGSHTV	UANSLGSHUV	P16150	102	111	TANSLGSHTVTGGTITTNSPE	|
TEAQTTPLAAMEAL	UEAQUUPLAAMEAL	Q14242	198	211	TEAQTTQPTATEAQTTPLAAM	|
TEAQTTPLAAMEAL	UEAQUUPLAAMEAL	Q14242	198	211	TTPLAAMEALSTEPSATEALS	|
SALPPSTSINEGSPLW	XALPPSUSINEGSPLW	P16150	44	59	PKADSTGDQTSALPPSTSINE	|
SALPPSTSINEGSPLW	XALPPSUSINEGSPLW	P16150	44	59	TSINEGSPLWTSIGASTGSPL	|
TVPTSKANEILA	UVPUSKANEILA	O00592	43	54	IMATDTAQQSTVPTSKANEIL	|
TVPTSKANEILA	UVPUSKANEILA	O00592	43	54	PTSKANEILASVKATTLGVSS	|
TEAQTTPLAAMEAL	UEAQUUPLAAMEAL	Q14242	198	211	TEAQTTQPTATEAQTTPLAAM	|
TEAQTTPLAAMEAL	UEAQUUPLAAMEAL	Q14242	198	211	TTPLAAMEALSTEPSATEALS	|
TQTTAMEAQT	UQTTAMEAQU	Q14242	173	182	TPPAAMEAQTTQTTAMEAQTT	|
TQTTAMEAQT	UQTTAMEAQU	Q14242	173	182	TQTTAMEAQTTAPEATEAQTT	|
TVPFRNPDENSR	UVPFRNPDENSR	P16150	223	234	MSPTTSTNASTVPFRNPDENS	|
TDLTSTKAEHL	UDLTSUKAEHL	O00592	146	156	SGGKSSHSVTTDLTSTKAEHL	|
TDLTSTKAEHL	UDLTSUKAEHL	O00592	146	156	DLTSTKAEHLTTPHPTSPLSP	|
TTPLAAMEAL	UUPLAAMEAL	Q14242	202	211	TTQPTATEAQTTPLAAMEALS	|
TTPLAAMEAL	UUPLAAMEAL	Q14242	202	211	TTPLAAMEALSTEPSATEALS	|
TQTTAMEAQT	UQUTAMEAQU	Q14242	173	182	TPPAAMEAQTTQTTAMEAQTT	|
TQTTAMEAQT	UQUTAMEAQU	Q14242	173	182	TQTTAMEAQTTAPEATEAQTT	|
MHLATSRTPASLSGPT	MHLAUSRTPASLSGPU	Q8WXI7.3	98	113	TTTRTPDTSTMHLATSRTPAS	|
MHLATSRTPASLSGPT	MHLAUSRTPASLSGPU	Q8WXI7.3	98	113	RTPASLSGPTTASPLLVLFTI	|
PSSGASGPQVSSVK	PXSGASGPQVSSVK	P16150	195	208	PVTMTTGSLEPSSGASGPQVS	|
TEPSATEALSMEPTTKR	UEPSATEALSMEPUTKR	Q14242	213	229	TPLAAMEALSTEPSATEALSM	|
MSSVPQETPHA	MSXVPQETPHA	P16150	83	93	SSVPQETPHATSHPAVPITAN	|
TVPTSKANEILA	UVPUSKANEILA	O00592	43	54	IMATDTAQQSTVPTSKANEIL	|
TVPTSKANEILA	UVPUSKANEILA	O00592	43	54	PTSKANEILASVKATTLGVSS	|
TPTSSGHDHLMK	UPUSSGHDHLMK	O00592	178	189	RQPTLTHPVATPTSSGHDHLM	|
TSKANEILASVKAT	USKANEILASVKAU	O00592	46	59	TDTAQQSTVPTSKANEILASV	|
TSKANEILASVKAT	USKANEILASVKAU	O00592	46	59	NEILASVKATTLGVSSDSPGT	|
SSHSVTTDLTSTKAEHL	SSHSVTUDLTSUKAEHL	O00592	140	156	DLTSTKAEHLTTPHPTSPLSP	|
RSTGLDAGGAV	RSUGLDAGGAV	Q14242	48	58	STGLDAGGAVTELTTELANMG	|
SSHSVTTDLTSTKAEHL	SSHSVTUDLTSUKAEHL	O00592	140	156	DLTSTKAEHLTTPHPTSPLSP	|
TGSLEPSSGASGPQVSSVKL	UGSLEPSXGASGPQVSSVKL	P16150	190	209	GTTGPPVTMTTGSLEPSSGAS	|
TGSLEPSSGASGPQVSSVKL	UGSLEPSXGASGPQVSSVKL	P16150	190	209	SGPQVSSVKLSTMMSPTTSTN	|
THRYPKTPSPTVAHESNWAK	UHRYPKUPSPTVAHESNWAK	O00592	302	321	MSSSPTAASTTHRYPKTPSPT	|
SSHSVTTDLTSTKAEHL	SSHSVTTDLTXUKAEHL	O00592	140	156	DLTSTKAEHLTTPHPTSPLSP	|
MSSVPQETPHATSHPAVPITANSLGSHTVTGGTIT	MSSVPQETPHAUSHPAVPITANSLGSHTVTGGTIT	P16150	83	117	SHTVTGGTITTNSPETSSRTS	|
SSHSVTTDLTSTKAEHL	SSHSVTUDLTXTKAEHL	O00592	140	156	DLTSTKAEHLTTPHPTSPLSP	|
TSKANEILASVKAT	USKANEILASVKAU	O00592	46	59	TDTAQQSTVPTSKANEILASV	|
TSKANEILASVKAT	USKANEILASVKAU	O00592	46	59	NEILASVKATTLGVSSDSPGT	|
TSKANEILASVKAT	USKANEILASVKAU	O00592	46	59	TDTAQQSTVPTSKANEILASV	|
TSKANEILASVKAT	USKANEILASVKAU	O00592	46	59	NEILASVKATTLGVSSDSPGT	|
THPVATPTSSGHDHLMK	UHPVAUPUSSGHDHLMK	O00592	173	189	SPLSPRQPTLTHPVATPTSSG	|
LGPYSLDKDSLYLNGYNEPGPDEPPT	LGPYSLDKDSLYLNGYNEPGPDEPPU	Q8WXI7.3	666	691	NEPGPDEPPTTPKPATTFLPP	|
SLDKDSLYLNGYNEPGPDEPPT	SLDKDSLYLNGYNEPGPDEPPU	Q8WXI7.3	670	691	THGITRLGPYSLDKDSLYLNG	|
SLDKDSLYLNGYNEPGPDEPPT	SLDKDSLYLNGYNEPGPDEPPU	Q8WXI7.3	670	691	NEPGPDEPPTTPKPATTFLPP	|
TVPFRNPDENSR	UVPFRNPDENSR	P16150	223	234	MSPTTSTNASTVPFRNPDENS	|
TVPFRNPDENSR	UVPFRNPDENSR	P16150	223	234	MSPTTSTNASTVPFRNPDENS	|
DSLYLNGYNEPGPDEPPT	DSLYLNGYNEPGPDEPPU	Q8WXI7.3	674	691	NEPGPDEPPTTPKPATTFLPP	|
DSLYLNGYNEPGPDEPPT	DSLYLNGYNEPGPDEPPU	Q8WXI7.3	674	691	NEPGPDEPPTTPKPATTFLPP	|
TVPFRNPDENSR	UVPFRNPDENSR	P16150	223	234	MSPTTSTNASTVPFRNPDENS	|
MHLATSRTPA	MHLAUSRTPA	Q8WXI7.3	98	107	TTTRTPDTSTMHLATSRTPAS	|
MHLATSRTPA	MHLAUSRTPA	Q8WXI7.3	98	107	MHLATSRTPASLSGPTTASPL	|
HSLYVNGFTHQSSM	HSLYVNGFUHQSSM	Q8WXI7.3	74	87	VNGFTHQSSMTTTRTPDTSTM	|
TVAIPGYTFTSPGMT	UVAIPGYTFTSPGMU	O00592	196	210	HLMKISSSSSTVAIPGYTFTS	|
TVAIPGYTFTSPGMT	UVAIPGYTFTSPGMU	O00592	196	210	GYTFTSPGMTTTLLETVFHHV	|
HSLYVNGFTHQSSM	HSLYVNGFUHQSSM	Q8WXI7.3	74	87	VNGFTHQSSMTTTRTPDTSTM	|
TEPSATEALSMEP	UEPSATEALSMEP	Q14242	213	225	TPLAAMEALSTEPSATEALSM	|
TEPSATEALSMEP	UEPSATEALSMEP	Q14242	213	225	SATEALSMEPTTKRGLFIPFS	|
TQTTAMEAQT	UQTTAMEAQU	Q14242	173	182	TPPAAMEAQTTQTTAMEAQTT	|
TQTTAMEAQT	UQTTAMEAQU	Q14242	173	182	TQTTAMEAQTTAPEATEAQTT	|
TDSAAMEIQT	UDSAAMEIQU	Q14242	73	82	TELANMGNLSTDSAAMEIQTT	|
TDSAAMEIQT	UDSAAMEIQU	Q14242	73	82	TDSAAMEIQTTQPAATEAQTT	|
TEPSATEALSMEP	UEPSATEALSMEP	Q14242	213	225	TPLAAMEALSTEPSATEALSM	|
TEPSATEALSMEP	UEPSATEALSMEP	Q14242	213	225	SATEALSMEPTTKRGLFIPFS	|
TSHPAVPITANSLGSHTVTGGTIT	USHPAVPITANSLGSHTVTGGTIT	P16150	94	117	SSVPQETPHATSHPAVPITAN	|
TSHPAVPITANSLGSHTVTGGTIT	USHPAVPITANSLGSHTVTGGTIT	P16150	94	117	SHTVTGGTITTNSPETSSRTS	|
HSLYVNGFTHQSSM	HSLYVNGFUHQSSM	Q8WXI7.3	74	87	VNGFTHQSSMTTTRTPDTSTM	|
STGLDAGGAVTELT	STGLDAGGAVTELU	Q14242	49	62	DAGGAVTELTTELANMGNLST	|
MSSVPQETPHATSHPAVPI	MSSVPQETPHAUSHPAVPI	P16150	83	101	HATSHPAVPITANSLGSHTVT	|
ISSSSSTVAIPGYTF	ISSSSSUVAIPGYTF	O00592	190	204	STVAIPGYTFTSPGMTTTLLE	|
MHLATSRTPASLSGPT	MHLAUSRTPASLSGPU	Q8WXI7.3	98	113	TTTRTPDTSTMHLATSRTPAS	|
MHLATSRTPASLSGPT	MHLAUSRTPASLSGPU	Q8WXI7.3	98	113	RTPASLSGPTTASPLLVLFTI	|
TQPTGLEAQT	UQPTGLEAQU	Q14242	133	142	TPPAATEAQTTQPTGLEAQTT	|
TQPTGLEAQT	UQPTGLEAQU	Q14242	133	142	TQPTGLEAQTTAPAAMEAQTT	|
TEPSATEALSMEPT	UEPSAUEALSMEPU	Q14242	213	226	TPLAAMEALSTEPSATEALSM	|
TEPSATEALSMEPT	UEPSAUEALSMEPU	Q14242	213	226	ATEALSMEPTTKRGLFIPFSV	|
MSSVPQETPHATSHPAVPI	MSSVPQETPHAUSHPAVPI	P16150	83	101	HATSHPAVPITANSLGSHTVT	|
GLFIPFSVSSV	GLFIPFXVSSV	Q14242	230	240	LFIPFSVSSVTHKGIPMAASN	|
MHLATSRTPASLSGPT	MHLAUSRTPASLSGPU	Q8WXI7.3	98	113	TTTRTPDTSTMHLATSRTPAS	|
MHLATSRTPASLSGPT	MHLAUSRTPASLSGPU	Q8WXI7.3	98	113	RTPASLSGPTTASPLLVLFTI	|
MHLATSRTPASLSGPT	MHLAUSRTPASLSGPU	Q8WXI7.3	98	113	TTTRTPDTSTMHLATSRTPAS	|
MHLATSRTPASLSGPT	MHLAUSRTPASLSGPU	Q8WXI7.3	98	113	RTPASLSGPTTASPLLVLFTI	|
TEPSATEALSMEPT	UEPSAUEALSMEPU	Q14242	213	226	TPLAAMEALSTEPSATEALSM	|
TEPSATEALSMEPT	UEPSAUEALSMEPU	Q14242	213	226	ATEALSMEPTTKRGLFIPFSV	|
TNLPYSQDKAQPGTTNYQHHHHHH	UNLPYSQDKAQPGTTNYQHHHHHH	Q8WXI7.3	970	993	TQHFYLNFTITNLPYSQDKAQ	|
MSSVPQETPHA	MSXVPQETPHA	P16150	83	93	SSVPQETPHATSHPAVPITAN	|
TKRGLFIPFSVSSV	UKRGLFIPFSVSSV	Q14242	227	240	ATEALSMEPTTKRGLFIPFSV	|
TKRGLFIPFSVSSV	UKRGLFIPFSVSSV	Q14242	227	240	LFIPFSVSSVTHKGIPMAASN	|
TKRGLFIPFSVSSV	UKRGLFIPFSVSSV	Q14242	227	240	ATEALSMEPTTKRGLFIPFSV	|
TKRGLFIPFSVSSV	UKRGLFIPFSVSSV	Q14242	227	240	LFIPFSVSSVTHKGIPMAASN	|
TEPSATEALSMEPTTKR	UEPSATEALSMEPUTKR	Q14242	213	229	TPLAAMEALSTEPSATEALSM	|
TEPSATEALSMEPT	UEPSAUEALSMEPU	Q14242	213	226	TPLAAMEALSTEPSATEALSM	|
TEPSATEALSMEPT	UEPSAUEALSMEPU	Q14242	213	226	ATEALSMEPTTKRGLFIPFSV	|
TSTPGTPTVYLGASK	USTPGTPTVYLGASK	Q8WXI7.3	401	415	GFTHRSSVSTTSTPGTPTVYL	|
IALRSVKNGAETRVDLLCTYLQPLSGPGLPIK	IALRXVKNGAEURVDLLCTYLQPLSGPGLPIK	Q8WXI7.3	619	650	LGARYTGCRVIALRSVKNGAE	|
TVPFRNPDENSR	UVPFRNPDENSR	P16150	223	234	MSPTTSTNASTVPFRNPDENS	|
TVAIPGYTFTSPGMT	UVAIPGYTFTSPGMU	O00592	196	210	HLMKISSSSSTVAIPGYTFTS	|
TVAIPGYTFTSPGMT	UVAIPGYTFTSPGMU	O00592	196	210	GYTFTSPGMTTTLLETVFHHV	|
SALPPSTSINEGSPLWTSIGAS	XALPPSTSINEGSPLWTSIGAS	P16150	44	65	PKADSTGDQTSALPPSTSINE	|
SALPPSTSINEGSPLWTSIGAS	XALPPSTSINEGSPLWTSIGAS	P16150	44	65	SPLWTSIGASTGSPLPEPTTY	|
MSSVPQETPHA	MSXVPQETPHA	P16150	83	93	SSVPQETPHATSHPAVPITAN	|
TVPFRNPDENSR	UVPFRNPDENSR	P16150	223	234	MSPTTSTNASTVPFRNPDENS	|
TVPTSKANEILASVKA	UVPUSKANEILASVKA	O00592	43	58	IMATDTAQQSTVPTSKANEIL	|
TVPTSKANEILASVKA	UVPUSKANEILASVKA	O00592	43	58	ANEILASVKATTLGVSSDSPG	|
TQPTGLEAQT	UQPTGLEAQU	Q14242	133	142	TPPAATEAQTTQPTGLEAQTT	|
TQPTGLEAQT	UQPTGLEAQU	Q14242	133	142	TQPTGLEAQTTAPAAMEAQTT	|
SALPPSTSINEGSPLW	XALPPSUSINEGSPLW	P16150	44	59	PKADSTGDQTSALPPSTSINE	|
SALPPSTSINEGSPLW	XALPPSUSINEGSPLW	P16150	44	59	TSINEGSPLWTSIGASTGSPL	|
MSSVPQETPHA	MSXVPQETPHA	P16150	83	93	SSVPQETPHATSHPAVPITAN	|
TVPTSKANEILASVK	UVPUSKANEILASVK	O00592	43	57	IMATDTAQQSTVPTSKANEIL	|
SALPPSTSINEGSPLW	XALPPSUSINEGSPLW	P16150	44	59	PKADSTGDQTSALPPSTSINE	|
SALPPSTSINEGSPLW	XALPPSUSINEGSPLW	P16150	44	59	TSINEGSPLWTSIGASTGSPL	|
STGLDAGGAVTELT	STGLDAGGAVTELU	Q14242	49	62	DAGGAVTELTTELANMGNLST	|
TQTTAMEAQ	UQUTAMEAQ	Q14242	173	181	TPPAAMEAQTTQTTAMEAQTT	|
TQTTAMEAQ	UQUTAMEAQ	Q14242	173	181	TTQTTAMEAQTTAPEATEAQT	|
TGSPLPEPTTYQEVSIK	UGSPLPEPUTYQEVSIK	P16150	66	82	SPLWTSIGASTGSPLPEPTTY	|
SALPPSTSINEGSPLWTSIGA	XALPPSTSINEGSPLWTSIGA	P16150	44	64	PKADSTGDQTSALPPSTSINE	|
SALPPSTSINEGSPLWTSIGA	XALPPSTSINEGSPLWTSIGA	P16150	44	64	GSPLWTSIGASTGSPLPEPTT	|
TVPTSKANEILASVK	UVPUSKANEILASVK	O00592	43	57	IMATDTAQQSTVPTSKANEIL	|
SALPPSTSINEGSPLWT	XALPPSTSINEGSPLWT	P16150	44	60	PKADSTGDQTSALPPSTSINE	|
SALPPSTSINEGSPLWT	XALPPSTSINEGSPLWT	P16150	44	60	SINEGSPLWTSIGASTGSPLP	|
SHPAVPITANSLGSHTV	XHPAVPIUANSLGSHTV	P16150	95	111	SVPQETPHATSHPAVPITANS	|
SHPAVPITANSLGSHTV	XHPAVPIUANSLGSHTV	P16150	95	111	TANSLGSHTVTGGTITTNSPE	|
TKRGLFIPFSVSSV	UKRGLFIPFXVSSV	Q14242	227	240	ATEALSMEPTTKRGLFIPFSV	|
TKRGLFIPFSVSSV	UKRGLFIPFXVSSV	Q14242	227	240	LFIPFSVSSVTHKGIPMAASN	|
SHPAVPITANSLGSH	XHPAVPIUANSLGSH	P16150	95	109	SVPQETPHATSHPAVPITANS	|
SHPAVPITANSLGSH	XHPAVPIUANSLGSH	P16150	95	109	PITANSLGSHTVTGGTITTNS	|
TTGSLEPSSGASGPQVSSVK	UUGSLEPSSGASGPQVSSVK	P16150	189	208	TGTTGPPVTMTTGSLEPSSGA	|
TANSLGSHTV	UANSLGSHUV	P16150	102	111	HATSHPAVPITANSLGSHTVT	|
TANSLGSHTV	UANSLGSHUV	P16150	102	111	TANSLGSHTVTGGTITTNSPE	|
TEPSATEALSMEP	UEPSAUEALSMEP	Q14242	213	225	TPLAAMEALSTEPSATEALSM	|
TEPSATEALSMEP	UEPSAUEALSMEP	Q14242	213	225	SATEALSMEPTTKRGLFIPFS	|
TTQTTAMEAQ	UUQTTAMEAQ	Q14242	172	181	TTPPAAMEAQTTQTTAMEAQT	|
TTQTTAMEAQ	UUQTTAMEAQ	Q14242	172	181	TTQTTAMEAQTTAPEATEAQT	|
TVPTSKANEILA	UVPUSKANEILA	O00592	43	54	IMATDTAQQSTVPTSKANEIL	|
TVPTSKANEILA	UVPUSKANEILA	O00592	43	54	PTSKANEILASVKATTLGVSS	|
TPTVYLGASK	UPUVYLGASK	Q8WXI7.3	406	415	SSVSTTSTPGTPTVYLGASKT	|
MSSVPQETPHATSHPAVPI	MSSVPQETPHAUSHPAVPI	P16150	83	101	HATSHPAVPITANSLGSHTVT	|
TEPSATEALSMEP	UEPSAUEALSMEP	Q14242	213	225	TPLAAMEALSTEPSATEALSM	|
TEPSATEALSMEP	UEPSAUEALSMEP	Q14242	213	225	SATEALSMEPTTKRGLFIPFS	|
TSSSSTQHFYL	USSSSTQHFYL	Q8WXI7.3	955	965	TEMESSVYQPTSSSSTQHFYL	|
TSSSSTQHFYL	USSSSTQHFYL	Q8WXI7.3	955	965	SSSSTQHFYLNFTITNLPYSQ	|
SKANEILASVKAT	XKANEILASVKAU	O00592	47	59	DTAQQSTVPTSKANEILASVK	|
SKANEILASVKAT	XKANEILASVKAU	O00592	47	59	NEILASVKATTLGVSSDSPGT	|
TDLTSTKAEHL	UDLTSUKAEHL	O00592	146	156	SGGKSSHSVTTDLTSTKAEHL	|
TDLTSTKAEHL	UDLTSUKAEHL	O00592	146	156	DLTSTKAEHLTTPHPTSPLSP	|
SHPAVPITANSLGSHTV	XHPAVPIUANSLGSHUV	P16150	95	111	SVPQETPHATSHPAVPITANS	|
SHPAVPITANSLGSHTV	XHPAVPIUANSLGSHUV	P16150	95	111	TANSLGSHTVTGGTITTNSPE	|
TVPTSKANEILA	UVPUSKANEILA	O00592	43	54	IMATDTAQQSTVPTSKANEIL	|
TVPTSKANEILA	UVPUSKANEILA	O00592	43	54	PTSKANEILASVKATTLGVSS	|
TQTTAMEAQT	UQTTAMEAQU	Q14242	173	182	TPPAAMEAQTTQTTAMEAQTT	|
TQTTAMEAQT	UQTTAMEAQU	Q14242	173	182	TQTTAMEAQTTAPEATEAQTT	|
TGSLEPSSGASGPQVSSVKL	UGSLEPSXGASGPQVSSVKL	P16150	190	209	GTTGPPVTMTTGSLEPSSGAS	|
TGSLEPSSGASGPQVSSVKL	UGSLEPSXGASGPQVSSVKL	P16150	190	209	SGPQVSSVKLSTMMSPTTSTN	|
TGSLEPSSGASGPQVSSVKL	UGSLEPSXGASGPQVSSVKL	P16150	190	209	GTTGPPVTMTTGSLEPSSGAS	|
TGSLEPSSGASGPQVSSVKL	UGSLEPSXGASGPQVSSVKL	P16150	190	209	SGPQVSSVKLSTMMSPTTSTN	|
TSHPAVPITANSLGSHTV	USHPAVPIUANSLGSHTV	P16150	94	111	SSVPQETPHATSHPAVPITAN	|
TSHPAVPITANSLGSHTV	USHPAVPIUANSLGSHTV	P16150	94	111	TANSLGSHTVTGGTITTNSPE	|
SPTVAHESNWAK	SPUVAHESNWAK	O00592	310	321	STTHRYPKTPSPTVAHESNWA	|
TSKANEILASVKAT	USKANEILASVKAU	O00592	46	59	TDTAQQSTVPTSKANEILASV	|
TSKANEILASVKAT	USKANEILASVKAU	O00592	46	59	NEILASVKATTLGVSSDSPGT	|
TGSPLPEPTTYQEVSIK	UGSPLPEPUTYQEVSIK	P16150	66	82	SPLWTSIGASTGSPLPEPTTY	|
TTGSLEPSSGASGPQVSSVKL	UTGSLEPSXGASGPQVSSVKL	P16150	189	209	TGTTGPPVTMTTGSLEPSSGA	|
TTGSLEPSSGASGPQVSSVKL	UTGSLEPSXGASGPQVSSVKL	P16150	189	209	SGPQVSSVKLSTMMSPTTSTN	|
STVPTSKANEILASVK	XUVPUSKANEILASVK	O00592	42	57	TIMATDTAQQSTVPTSKANEI	|
TVEPAARRSTGLDAGGAVTEL	UVEPAARRSTGLDAGGAVTEL	Q14242	41	61	LTGPGTPESTTVEPAARRSTG	|
TVEPAARRSTGLDAGGAVTEL	UVEPAARRSTGLDAGGAVTEL	Q14242	41	61	LDAGGAVTELTTELANMGNLS	|
TTPLAAMEAL	UUPLAAMEAL	Q14242	202	211	TTQPTATEAQTTPLAAMEALS	|
TTPLAAMEAL	UUPLAAMEAL	Q14242	202	211	TTPLAAMEALSTEPSATEALS	|
TVPTSKANEILASVK	UVPUSKANEILASVK	O00592	43	57	IMATDTAQQSTVPTSKANEIL	|
MSSVPQETPHATSHPAVPI	MSXVPQETPHAUSHPAVPI	P16150	83	101	HATSHPAVPITANSLGSHTVT	|
MSSVPQETPHA	MSXVPQETPHA	P16150	83	93	SSVPQETPHATSHPAVPITAN	|
TPPAAMEAQT	UPPAAMEAQU	Q14242	163	172	TAPAAMEAQTTPPAAMEAQTT	|
TPPAAMEAQT	UPPAAMEAQU	Q14242	163	172	TPPAAMEAQTTQTTAMEAQTT	|
SHPAVPITANSLGSHTV	XHPAVPIUANSLGSHUV	P16150	95	111	SVPQETPHATSHPAVPITANS	|
SHPAVPITANSLGSHTV	XHPAVPIUANSLGSHUV	P16150	95	111	TANSLGSHTVTGGTITTNSPE	|
SIGASTGSPLPEPTTYQEVSIK	SIGASUGSPLPEPUTYQEVSIK	P16150	61	82	SINEGSPLWTSIGASTGSPLP	|
STVPTSKANEILASVK	XUVPUSKANEILASVK	O00592	42	57	TIMATDTAQQSTVPTSKANEI	|
TANSLGSHTVTGGTIT	UANSLGSHTVTGGTIT	P16150	102	117	HATSHPAVPITANSLGSHTVT	|
TANSLGSHTVTGGTIT	UANSLGSHTVTGGTIT	P16150	102	117	SHTVTGGTITTNSPETSSRTS	|
THRYPKTPSPTVAHESNWAK	UHRYPKTPXPTVAHESNWAK	O00592	302	321	MSSSPTAASTTHRYPKTPSPT	|
SMEPTTKRGLFIPFSVSSVTHK	XMEPUUKRGLFIPFSVSSVTHK	Q14242	222	243	STEPSATEALSMEPTTKRGLF	|
THRYPKTPSPTVAHESNWAK	UHRYPKUPSPUVAHESNWAK	O00592	302	321	MSSSPTAASTTHRYPKTPSPT	|
TPTSSGHDHLMK	UPUSSGHDHLMK	O00592	178	189	RQPTLTHPVATPTSSGHDHLM	|
SMEPTTKRGLFIPFSVSSVTHK	XMEPUUKRGLFIPFXVSSVTHK	Q14242	222	243	STEPSATEALSMEPTTKRGLF	|
THRYPKTPSPTVAHESNWAK	UHRYPKUPSPUVAHESNWAK	O00592	302	321	MSSSPTAASTTHRYPKTPSPT	|
TTHRYPKTPSPTVAHESNWAK	UUHRYPKUPSPUVAHESNWAK	O00592	301	321	TMSSSPTAASTTHRYPKTPSP	|
TTGSLEPSSGASGPQVSSVK	UUGSLEPSSGASGPQVSSVK	P16150	189	208	TGTTGPPVTMTTGSLEPSSGA	|
TTGSLEPSSGASGPQVSSVK	UUGSLEPSSGASGPQVSSVK	P16150	189	208	TGTTGPPVTMTTGSLEPSSGA	|
DSLYLNGYNEPGPDEPPT	DSLYLNGYNEPGPDEPPU	Q8WXI7.3	674	691	NEPGPDEPPTTPKPATTFLPP	|
ISSSSSTVAIPGYTFTSPGM	ISSSSSUVAIPGYTFTSPGM	O00592	190	209	PGYTFTSPGMTTTLLETVFHH	|
ISSSSSTVAIPGYTFTSPGMT	ISSSSSTVAIPGYTFTSPGMU	O00592	190	210	GYTFTSPGMTTTLLETVFHHV	|
TVAIPGYTFTSPGMT	UVAIPGYTFTSPGMT	O00592	196	210	HLMKISSSSSTVAIPGYTFTS	|
TVAIPGYTFTSPGMT	UVAIPGYTFTSPGMT	O00592	196	210	GYTFTSPGMTTTLLETVFHHV	|
STGLDAGGAVTEL	XTGLDAGGAVTEL	Q14242	49	61	LDAGGAVTELTTELANMGNLS	|
ISSSSSTVAIPGYTF	ISSSSSUVAIPGYTF	O00592	190	204	STVAIPGYTFTSPGMTTTLLE	|
ISSSSSTVAIPGYTFTSPGMT	ISSSSSTVAIPGYTFTSPGMU	O00592	190	210	GYTFTSPGMTTTLLETVFHHV	|
TPPAATEAQTTQPTGLEAQT	UPPAATEAQTTQPTGLEAQT	Q14242	123	142	TPLAATEAQTTPPAATEAQTT	|
TPPAATEAQTTQPTGLEAQT	UPPAATEAQTTQPTGLEAQT	Q14242	123	142	TQPTGLEAQTTAPAAMEAQTT	|
TEPSATEALSMEPT	UEPSAUEALSMEPU	Q14242	213	226	TPLAAMEALSTEPSATEALSM	|
TEPSATEALSMEPT	UEPSAUEALSMEPU	Q14242	213	226	ATEALSMEPTTKRGLFIPFSV	|
MHLATSRTPASL	MHLAUSRTPASL	Q8WXI7.3	98	109	TTTRTPDTSTMHLATSRTPAS	|
MHLATSRTPASL	MHLAUSRTPASL	Q8WXI7.3	98	109	LATSRTPASLSGPTTASPLLV	|
TVPFRNPDENSR	UVPFRNPDENSR	P16150	223	234	MSPTTSTNASTVPFRNPDENS	|
TVAIPGYTF	UVAIPGYTF	O00592	196	204	HLMKISSSSSTVAIPGYTFTS	|
TVAIPGYTF	UVAIPGYTF	O00592	196	204	STVAIPGYTFTSPGMTTTLLE	|
ISSSSSTVAIPGYTFT	ISSSSSUVAIPGYTFT	O00592	190	205	TVAIPGYTFTSPGMTTTLLET	|
STGLDAGGAVTEL	XUGLDAGGAVTEL	Q14242	49	61	LDAGGAVTELTTELANMGNLS	|
TVSLETSKGT	UVSLETSKGU	P16150	154	163	GTSGPPLTMATVSLETSKGTS	|
TVSLETSKGT	UVSLETSKGU	P16150	154	163	TVSLETSKGTSGPPVTMATDS	|
ASTVPFRNPDENSR	ASUVPFRNPDENSR	P16150	221	234	TMMSPTTSTNASTVPFRNPDE	|
MHLATSRTPASLSGPT	MHLAUSRTPASLSGPU	Q8WXI7.3	98	113	TTTRTPDTSTMHLATSRTPAS	|
MHLATSRTPASLSGPT	MHLAUSRTPASLSGPU	Q8WXI7.3	98	113	RTPASLSGPTTASPLLVLFTI	|
TEPSATEALSMEPT	UEPSAUEALSMEPU	Q14242	213	226	TPLAAMEALSTEPSATEALSM	|
TEPSATEALSMEPT	UEPSAUEALSMEPU	Q14242	213	226	ATEALSMEPTTKRGLFIPFSV	|
TEPSATEALSMEPT	UEPSAUEALSMEPU	Q14242	213	226	TPLAAMEALSTEPSATEALSM	|
TEPSATEALSMEPT	UEPSAUEALSMEPU	Q14242	213	226	ATEALSMEPTTKRGLFIPFSV	|
TEPSATEALSMEP	UEPSATEALSMEP	Q14242	213	225	TPLAAMEALSTEPSATEALSM	|
TEPSATEALSMEP	UEPSATEALSMEP	Q14242	213	225	SATEALSMEPTTKRGLFIPFS	|
TPPAAMEAQT	UPPAAMEAQU	Q14242	163	172	TAPAAMEAQTTPPAAMEAQTT	|
TPPAAMEAQT	UPPAAMEAQU	Q14242	163	172	TPPAAMEAQTTQTTAMEAQTT	|
MSSVPQETPHA	MSXVPQETPHA	P16150	83	93	SSVPQETPHATSHPAVPITAN	|
SKANEILASVKAT	XKANEILASVKAU	O00592	47	59	DTAQQSTVPTSKANEILASVK	|
SKANEILASVKAT	XKANEILASVKAU	O00592	47	59	NEILASVKATTLGVSSDSPGT	|
TGSPLPEPTTYQEVSIK	UGSPLPEPUTYQEVSIK	P16150	66	82	SPLWTSIGASTGSPLPEPTTY	|
TVPTSKANEILASVK	UVPUSKANEILASVK	O00592	43	57	IMATDTAQQSTVPTSKANEIL	|
TTPPAAMEAQT	UUPPAAMEAQU	Q14242	162	172	TTAPAAMEAQTTPPAAMEAQT	|
TTPPAAMEAQT	UUPPAAMEAQU	Q14242	162	172	TPPAAMEAQTTQTTAMEAQTT	|
TQPTGLEAQT	UQPTGLEAQU	Q14242	133	142	TPPAATEAQTTQPTGLEAQTT	|
TQPTGLEAQT	UQPTGLEAQU	Q14242	133	142	TQPTGLEAQTTAPAAMEAQTT	|
TQPTGLEAQT	UQPTGLEAQU	Q14242	133	142	TPPAATEAQTTQPTGLEAQTT	|
TQPTGLEAQT	UQPTGLEAQU	Q14242	133	142	TQPTGLEAQTTAPAAMEAQTT	|
TPHPTSPLSPR	UPHPTSPLSPR	O00592	158	168	LTSTKAEHLTTPHPTSPLSPR	|
SALPPSTSINEGSPLW	XALPPSUSINEGSPLW	P16150	44	59	PKADSTGDQTSALPPSTSINE	|
SALPPSTSINEGSPLW	XALPPSUSINEGSPLW	P16150	44	59	TSINEGSPLWTSIGASTGSPL	|
TPHPTSPLSPR	UPHPTSPLSPR	O00592	158	168	LTSTKAEHLTTPHPTSPLSPR	|
TPLAAMEALSTEPSATEAL	UPLAAMEALSUEPSATEAL	Q14242	203	221	TQPTATEAQTTPLAAMEALST	|
TPLAAMEALSTEPSATEAL	UPLAAMEALSUEPSATEAL	Q14242	203	221	STEPSATEALSMEPTTKRGLF	|
MSSVPQETPHA	MSXVPQETPHA	P16150	83	93	SSVPQETPHATSHPAVPITAN	|
TVPTSKANEILASVK	UVPUSKANEILASVK	O00592	43	57	IMATDTAQQSTVPTSKANEIL	|
TAPEATEAQT	UAPEAUEAQU	Q14242	183	192	TQTTAMEAQTTAPEATEAQTT	|
TAPEATEAQT	UAPEAUEAQU	Q14242	183	192	TAPEATEAQTTQPTATEAQTT	|
TNLPYSQDKAQPGTTNYQHHHHHH	UNLPYSQDKAQPGTTNYQHHHHHH	Q8WXI7.3	970	993	TQHFYLNFTITNLPYSQDKAQ	|
SSHSVTTDLTSTKAEHLT	SSHSVTTDLTSUKAEHLT	O00592	140	157	LTSTKAEHLTTPHPTSPLSPR	|
TVPTSKANEILA	UVPUSKANEILA	O00592	43	54	IMATDTAQQSTVPTSKANEIL	|
TVPTSKANEILA	UVPUSKANEILA	O00592	43	54	PTSKANEILASVKATTLGVSS	|
TGSLEPSSGASGPQV	UGSLEPSXGASGPQV	P16150	190	204	GTTGPPVTMTTGSLEPSSGAS	|
TGSLEPSSGASGPQV	UGSLEPSXGASGPQV	P16150	190	204	PSSGASGPQVSSVKLSTMMSP	|
STEPSATEALSMEPT	XUEPSAUEALSMEPU	Q14242	212	226	TTPLAAMEALSTEPSATEALS	|
STEPSATEALSMEPT	XUEPSAUEALSMEPU	Q14242	212	226	ATEALSMEPTTKRGLFIPFSV	|
SALPPSTSINEGSPLW	XALPPSUSINEGSPLW	P16150	44	59	PKADSTGDQTSALPPSTSINE	|
SALPPSTSINEGSPLW	XALPPSUSINEGSPLW	P16150	44	59	TSINEGSPLWTSIGASTGSPL	|
TEPSATEALSMEPT	UEPSAUEALSMEPU	Q14242	213	226	TPLAAMEALSTEPSATEALSM	|
TEPSATEALSMEPT	UEPSAUEALSMEPU	Q14242	213	226	ATEALSMEPTTKRGLFIPFSV	|
MSSVPQETPHAT	MSSVPQETPHAU	P16150	83	94	SVPQETPHATSHPAVPITANS	|
TGSPLPEPTTYQEVSIK	UGXPLPEPUTYQEVSIK	P16150	66	82	SPLWTSIGASTGSPLPEPTTY	|
SITSDPKADSTGDQT	XITSDPKADSTGDQU	P16150	29	43	EPLSSKMYTTSITSDPKADST	|
SITSDPKADSTGDQT	XITSDPKADSTGDQU	P16150	29	43	PKADSTGDQTSALPPSTSINE	|
TVPTSKANEILASVK	UVPUSKANEILASVK	O00592	43	57	IMATDTAQQSTVPTSKANEIL	|
RSTGLDAGGAVTELT	RSTGLDAGGAVTELU	Q14242	48	62	DAGGAVTELTTELANMGNLST	|
MSSVPQETPHA	MSXVPQETPHA	P16150	83	93	SSVPQETPHATSHPAVPITAN	|
SALPPSTSINEGSPLWTSIGAS	XALPPSTSINEGSPLWTSIGAS	P16150	44	65	PKADSTGDQTSALPPSTSINE	|
SALPPSTSINEGSPLWTSIGAS	XALPPSTSINEGSPLWTSIGAS	P16150	44	65	SPLWTSIGASTGSPLPEPTTY	|
TVPTSKANEILA	UVPUSKANEILA	O00592	43	54	IMATDTAQQSTVPTSKANEIL	|
TVPTSKANEILA	UVPUSKANEILA	O00592	43	54	PTSKANEILASVKATTLGVSS	|
SALPPSTSINEGSPLWTSIGA	XALPPSTSINEGSPLWTSIGA	P16150	44	64	PKADSTGDQTSALPPSTSINE	|
SALPPSTSINEGSPLWTSIGA	XALPPSTSINEGSPLWTSIGA	P16150	44	64	GSPLWTSIGASTGSPLPEPTT	|
TTPLAAMEAL	UUPLAAMEAL	Q14242	202	211	TTQPTATEAQTTPLAAMEALS	|
TTPLAAMEAL	UUPLAAMEAL	Q14242	202	211	TTPLAAMEALSTEPSATEALS	|
SHPAVPITANSLGSH	XHPAVPIUANXLGSH	P16150	95	109	SVPQETPHATSHPAVPITANS	|
SHPAVPITANSLGSH	XHPAVPIUANXLGSH	P16150	95	109	PITANSLGSHTVTGGTITTNS	|
MSSVPQETPHA	MSXVPQETPHA	P16150	83	93	SSVPQETPHATSHPAVPITAN	|
TQTTAMEAQT	UQUTAMEAQU	Q14242	173	182	TPPAAMEAQTTQTTAMEAQTT	|
TQTTAMEAQT	UQUTAMEAQU	Q14242	173	182	TQTTAMEAQTTAPEATEAQTT	|
SALPPSTSINEGSPLW	XALPPSUSINEGSPLW	P16150	44	59	PKADSTGDQTSALPPSTSINE	|
SALPPSTSINEGSPLW	XALPPSUSINEGSPLW	P16150	44	59	TSINEGSPLWTSIGASTGSPL	|
TEPSATEALSMEPT	UEPSAUEALSMEPU	Q14242	213	226	TPLAAMEALSTEPSATEALSM	|
TEPSATEALSMEPT	UEPSAUEALSMEPU	Q14242	213	226	ATEALSMEPTTKRGLFIPFSV	|
MSSVPQETPHA	MSXVPQETPHA	P16150	83	93	SSVPQETPHATSHPAVPITAN	|
TTPLAAMEAL	UUPLAAMEAL	Q14242	202	211	TTQPTATEAQTTPLAAMEALS	|
TTPLAAMEAL	UUPLAAMEAL	Q14242	202	211	TTPLAAMEALSTEPSATEALS	|
MSSVPQETPHA	MSXVPQETPHA	P16150	83	93	SSVPQETPHATSHPAVPITAN	|
MHLATSRTPASLSGPT	MHLAUSRTPASLSGPU	Q8WXI7.3	98	113	TTTRTPDTSTMHLATSRTPAS	|
MHLATSRTPASLSGPT	MHLAUSRTPASLSGPU	Q8WXI7.3	98	113	RTPASLSGPTTASPLLVLFTI	|
TVPFRNPDENSR	UVPFRNPDENSR	P16150	223	234	MSPTTSTNASTVPFRNPDENS	|
TAPSSQETVQPTSPATALR	UAPSSQETVQPTXPATALR	O00592	266	284	QTSSQMPASSTAPSSQETVQP	|
TEPSATEALSMEPTTKR	UEPSATEALSMEPUTKR	Q14242	213	229	TPLAAMEALSTEPSATEALSM	|
SGASGPQVSSVKL	XGAXGPQVSSVKL	P16150	197	209	TMTTGSLEPSSGASGPQVSSV	|
SGASGPQVSSVKL	XGAXGPQVSSVKL	P16150	197	209	SGPQVSSVKLSTMMSPTTSTN	|
TSKANEILASVKAT	USKANEILASVKAU	O00592	46	59	TDTAQQSTVPTSKANEILASV	|
TSKANEILASVKAT	USKANEILASVKAU	O00592	46	59	NEILASVKATTLGVSSDSPGT	|
TSKANEILASVKAT	USKANEILASVKAU	O00592	46	59	TDTAQQSTVPTSKANEILASV	|
TSKANEILASVKAT	USKANEILASVKAU	O00592	46	59	NEILASVKATTLGVSSDSPGT	|
SHPAVPITANSLGSH	XHPAVPIUANSLGSH	P16150	95	109	SVPQETPHATSHPAVPITANS	|
SHPAVPITANSLGSH	XHPAVPIUANSLGSH	P16150	95	109	PITANSLGSHTVTGGTITTNS	|
TDSAAMEIQT	UDSAAMEIQU	Q14242	73	82	TELANMGNLSTDSAAMEIQTT	|
TDSAAMEIQT	UDSAAMEIQU	Q14242	73	82	TDSAAMEIQTTQPAATEAQTT	|
SHPAVPITANSLGSHTV	XHPAVPIUANSLGSHTV	P16150	95	111	SVPQETPHATSHPAVPITANS	|
SHPAVPITANSLGSHTV	XHPAVPIUANSLGSHTV	P16150	95	111	TANSLGSHTVTGGTITTNSPE	|
PSPTVAHESNWAK	PXPUVAHESNWAK	O00592	309	321	ASTTHRYPKTPSPTVAHESNW	|
TEPSATEALSMEPTTKR	UEPSATEALSMEPUTKR	Q14242	213	229	TPLAAMEALSTEPSATEALSM	|
SVPQETPHATSHPAVPI	XVPQETPHAUSHPAVPI	P16150	85	101	TYQEVSIKMSSVPQETPHATS	|
SVPQETPHATSHPAVPI	XVPQETPHAUSHPAVPI	P16150	85	101	HATSHPAVPITANSLGSHTVT	|
MSSVPQETPHATSHPAVPI	MSXVPQETPHAUSHPAVPI	P16150	83	101	HATSHPAVPITANSLGSHTVT	|
SHPAVPITANSLGSHTV	XHPAVPIUANSLGSHTV	P16150	95	111	SVPQETPHATSHPAVPITANS	|
SHPAVPITANSLGSHTV	XHPAVPIUANSLGSHTV	P16150	95	111	TANSLGSHTVTGGTITTNSPE	|
SSHSVTTDLTSTKAEHLT	SSHSVTUDLTSUKAEHLT	O00592	140	157	LTSTKAEHLTTPHPTSPLSPR	|
TSGPPVTMATDSLE	USGPPVUMATDSLE	P16150	163	176	ATVSLETSKGTSGPPVTMATD	|
TSGPPVTMATDSLE	USGPPVUMATDSLE	P16150	163	176	PVTMATDSLETSTGTTGPPVT	|
SMEPTTKRGLFIPFSVSSVTHK	XMEPUUKRGLFIPFXVSSVTHK	Q14242	222	243	STEPSATEALSMEPTTKRGLF	|
SSHSVTTDLTSTKAEHL	SSHSVTUDLTXUKAEHL	O00592	140	156	DLTSTKAEHLTTPHPTSPLSP	|
TSGPPVTMATDSLE	USGPPVUMATDSLE	P16150	163	176	ATVSLETSKGTSGPPVTMATD	|
TSGPPVTMATDSLE	USGPPVUMATDSLE	P16150	163	176	PVTMATDSLETSTGTTGPPVT	|
TANSLGSHTVTGGTIT	UANSLGSHTVUGGTIU	P16150	102	117	HATSHPAVPITANSLGSHTVT	|
TANSLGSHTVTGGTIT	UANSLGSHTVUGGTIU	P16150	102	117	SHTVTGGTITTNSPETSSRTS	|
TSGPPVTMATDSLE	USGPPVUMATDSLE	P16150	163	176	ATVSLETSKGTSGPPVTMATD	|
TSGPPVTMATDSLE	USGPPVUMATDSLE	P16150	163	176	PVTMATDSLETSTGTTGPPVT	|
LGPYSLDKDSLYLNGYNEPGPDEPPTTPKPAT	LGPYSLDKDSLYLNGYNEPGPDEPPUUPKPAU	Q8WXI7.3	666	697	EPPTTPKPATTFLPPLSEATT	|
TSKANEILASVKAT	USKANEILASVKAU	O00592	46	59	TDTAQQSTVPTSKANEILASV	|
TSKANEILASVKAT	USKANEILASVKAU	O00592	46	59	NEILASVKATTLGVSSDSPGT	|
TVPTSKANEILASVK	UVPUSKANEILASVK	O00592	43	57	IMATDTAQQSTVPTSKANEIL	|
LTHPVATPTSSGHDHLMK	LUHPVAUPTSSGHDHLMK	O00592	172	189	TSPLSPRQPTLTHPVATPTSS	|
THRYPKTPSPTVAHESNWAK	UHRYPKUPSPUVAHESNWAK	O00592	302	321	MSSSPTAASTTHRYPKTPSPT	|
TTHRYPKTPSPTVAHESNWAK	UUHRYPKUPSPUVAHESNWAK	O00592	301	321	TMSSSPTAASTTHRYPKTPSP	|
TGLDAGGAVTELT	UGLDAGGAVTELT	Q14242	50	62	TTVEPAARRSTGLDAGGAVTE	|
TGLDAGGAVTELT	UGLDAGGAVTELT	Q14242	50	62	DAGGAVTELTTELANMGNLST	|
LDKDSLYLNGYNEPGPDEPPT	LDKDSLYLNGYNEPGPDEPPU	Q8WXI7.3	671	691	HGITRLGPYSLDKDSLYLNGY	|
LDKDSLYLNGYNEPGPDEPPT	LDKDSLYLNGYNEPGPDEPPU	Q8WXI7.3	671	691	NEPGPDEPPTTPKPATTFLPP	|
TTPPAAMEAQ	UUPPAAMEAQ	Q14242	162	171	TTAPAAMEAQTTPPAAMEAQT	|
TTPPAAMEAQ	UUPPAAMEAQ	Q14242	162	171	TTPPAAMEAQTTQTTAMEAQT	|
ISSSSSTVAIPGYTFTSPGMT	ISSSSSTVAIPGYTFTSPGMU	O00592	190	210	GYTFTSPGMTTTLLETVFHHV	|
KDSLYLNGYNEPGPDEPPT	KDSLYLNGYNEPGPDEPPU	Q8WXI7.3	673	691	ITRLGPYSLDKDSLYLNGYNE	|
KDSLYLNGYNEPGPDEPPT	KDSLYLNGYNEPGPDEPPU	Q8WXI7.3	673	691	NEPGPDEPPTTPKPATTFLPP	|
TEALSMEPTTKR	UEALSMEPTTKR	Q14242	218	229	MEALSTEPSATEALSMEPTTK	|
TPPAAMEAQT	UPPAAMEAQU	Q14242	163	172	TAPAAMEAQTTPPAAMEAQTT	|
TPPAAMEAQT	UPPAAMEAQU	Q14242	163	172	TPPAAMEAQTTQTTAMEAQTT	|
TTPPAAMEAQ	UUPPAAMEAQ	Q14242	162	171	TTAPAAMEAQTTPPAAMEAQT	|
TTPPAAMEAQ	UUPPAAMEAQ	Q14242	162	171	TTPPAAMEAQTTQTTAMEAQT	|
TPPAAMEAQT	UPPAAMEAQU	Q14242	163	172	TAPAAMEAQTTPPAAMEAQTT	|
TPPAAMEAQT	UPPAAMEAQU	Q14242	163	172	TPPAAMEAQTTQTTAMEAQTT	|
ISSSSSTVAIPGYTFTSPGMT	ISSSSSTVAIPGYTFTSPGMU	O00592	190	210	GYTFTSPGMTTTLLETVFHHV	|
TVPFRNPDENSR	UVPFRNPDENSR	P16150	223	234	MSPTTSTNASTVPFRNPDENS	|
TVAIPGYTFTSPGMT	UVAIPGYTFTSPGMU	O00592	196	210	HLMKISSSSSTVAIPGYTFTS	|
TVAIPGYTFTSPGMT	UVAIPGYTFTSPGMU	O00592	196	210	GYTFTSPGMTTTLLETVFHHV	|
HSLYVNGFTHQSSMT	HSLYVNGFTHQSSMU	Q8WXI7.3	74	88	NGFTHQSSMTTTRTPDTSTMH	|
TVAHESNWAK	UVAHESNWAK	O00592	312	321	THRYPKTPSPTVAHESNWAKC	|
TVPTSKANEILASVK	UVPTXKANEILASVK	O00592	43	57	IMATDTAQQSTVPTSKANEIL	|
SHPAVPITANSLGSH	XHPAVPIUANSLGSH	P16150	95	109	SVPQETPHATSHPAVPITANS	|
SHPAVPITANSLGSH	XHPAVPIUANSLGSH	P16150	95	109	PITANSLGSHTVTGGTITTNS	|
ANEILASVKATTLGVS	ANEILASVKAUTLGVS	O00592	49	64	SVKATTLGVSSDSPGTTTLAQ	|
TFLPPLSEATTAMGYHLK	UFLPPLSEATTAMGYHLK	Q8WXI7.3	698	715	EPPTTPKPATTFLPPLSEATT	|
GLFIPFSVSSV	GLFIPFXVSSV	Q14242	230	240	LFIPFSVSSVTHKGIPMAASN	|
MHLATSRTPASLSGPT	MHLAUSRTPASLSGPU	Q8WXI7.3	98	113	TTTRTPDTSTMHLATSRTPAS	|
MHLATSRTPASLSGPT	MHLAUSRTPASLSGPU	Q8WXI7.3	98	113	RTPASLSGPTTASPLLVLFTI	|
TEPSATEALSMEP	UEPSATEALSMEP	Q14242	213	225	TPLAAMEALSTEPSATEALSM	|
TEPSATEALSMEP	UEPSATEALSMEP	Q14242	213	225	SATEALSMEPTTKRGLFIPFS	|
MSSVPQETPHATSHPAVPI	MSSVPQETPHAUSHPAVPI	P16150	83	101	HATSHPAVPITANSLGSHTVT	|
TVPTSKANEILASVK	UVPUSKANEILASVK	O00592	43	57	IMATDTAQQSTVPTSKANEIL	|
TEPSATEALSMEPT	UEPSAUEALSMEPU	Q14242	213	226	TPLAAMEALSTEPSATEALSM	|
TEPSATEALSMEPT	UEPSAUEALSMEPU	Q14242	213	226	ATEALSMEPTTKRGLFIPFSV	|
TSKANEILASVKAT	USKANEILASVKAU	O00592	46	59	TDTAQQSTVPTSKANEILASV	|
TSKANEILASVKAT	USKANEILASVKAU	O00592	46	59	NEILASVKATTLGVSSDSPGT	|
TTYQEVSIKM	UTYQEVSIKM	P16150	74	83	ASTGSPLPEPTTYQEVSIKMS	|
TTYQEVSIKM	UTYQEVSIKM	P16150	74	83	TTYQEVSIKMSSVPQETPHAT	|
TQPTGLEAQT	UQPTGLEAQU	Q14242	133	142	TPPAATEAQTTQPTGLEAQTT	|
TQPTGLEAQT	UQPTGLEAQU	Q14242	133	142	TQPTGLEAQTTAPAAMEAQTT	|
TEPSATEALSMEPT	UEPSAUEALSMEPU	Q14242	213	226	TPLAAMEALSTEPSATEALSM	|
TEPSATEALSMEPT	UEPSAUEALSMEPU	Q14242	213	226	ATEALSMEPTTKRGLFIPFSV	|
TANSLGSHTV	UANSLGSHUV	P16150	102	111	HATSHPAVPITANSLGSHTVT	|
TANSLGSHTV	UANSLGSHUV	P16150	102	111	TANSLGSHTVTGGTITTNSPE	|
SALPPSTSINEGSPLW	XALPPSUSINEGSPLW	P16150	44	59	PKADSTGDQTSALPPSTSINE	|
SALPPSTSINEGSPLW	XALPPSUSINEGSPLW	P16150	44	59	TSINEGSPLWTSIGASTGSPL	|
TSHPAVPITANSLGSHTV	USHPAVPIUANSLGSHTV	P16150	94	111	SSVPQETPHATSHPAVPITAN	|
TSHPAVPITANSLGSHTV	USHPAVPIUANSLGSHTV	P16150	94	111	TANSLGSHTVTGGTITTNSPE	|
SALPPSTSINEGSPLW	XALPPSUSINEGSPLW	P16150	44	59	PKADSTGDQTSALPPSTSINE	|
SALPPSTSINEGSPLW	XALPPSUSINEGSPLW	P16150	44	59	TSINEGSPLWTSIGASTGSPL	|
TEPSATEALSMEPT	UEPSAUEALSMEPU	Q14242	213	226	TPLAAMEALSTEPSATEALSM	|
TEPSATEALSMEPT	UEPSAUEALSMEPU	Q14242	213	226	ATEALSMEPTTKRGLFIPFSV	|
MHLATSRTPASLSGPT	MHLAUSRTPASLSGPU	Q8WXI7.3	98	113	TTTRTPDTSTMHLATSRTPAS	|
MHLATSRTPASLSGPT	MHLAUSRTPASLSGPU	Q8WXI7.3	98	113	RTPASLSGPTTASPLLVLFTI	|
TPPAAMEAQT	UPPAAMEAQU	Q14242	163	172	TAPAAMEAQTTPPAAMEAQTT	|
TPPAAMEAQT	UPPAAMEAQU	Q14242	163	172	TPPAAMEAQTTQTTAMEAQTT	|
MHLATSRTPASLSGPT	MHLAUSRTPASLSGPU	Q8WXI7.3	98	113	TTTRTPDTSTMHLATSRTPAS	|
MHLATSRTPASLSGPT	MHLAUSRTPASLSGPU	Q8WXI7.3	98	113	RTPASLSGPTTASPLLVLFTI	|
STEPSATEALSMEPT	XUEPSAUEALSMEPU	Q14242	212	226	TTPLAAMEALSTEPSATEALS	|
STEPSATEALSMEPT	XUEPSAUEALSMEPU	Q14242	212	226	ATEALSMEPTTKRGLFIPFSV	|
TQTTAMEAQ	UQUTAMEAQ	Q14242	173	181	TPPAAMEAQTTQTTAMEAQTT	|
TQTTAMEAQ	UQUTAMEAQ	Q14242	173	181	TTQTTAMEAQTTAPEATEAQT	|
TVPTSKANEILA	UVPTXKANEILA	O00592	43	54	IMATDTAQQSTVPTSKANEIL	|
TVPTSKANEILA	UVPTXKANEILA	O00592	43	54	PTSKANEILASVKATTLGVSS	|
TANSLGSHTV	UANSLGSHTV	P16150	102	111	HATSHPAVPITANSLGSHTVT	|
TANSLGSHTV	UANSLGSHTV	P16150	102	111	TANSLGSHTVTGGTITTNSPE	|
TTPLAAMEALS	UUPLAAMEALS	Q14242	202	212	TTQPTATEAQTTPLAAMEALS	|
TTPLAAMEALS	UUPLAAMEALS	Q14242	202	212	TPLAAMEALSTEPSATEALSM	|
TVPTSKANEILA	UVPUSKANEILA	O00592	43	54	IMATDTAQQSTVPTSKANEIL	|
TVPTSKANEILA	UVPUSKANEILA	O00592	43	54	PTSKANEILASVKATTLGVSS	|
TEALSMEPTTKR	UEALSMEPUTKR	Q14242	218	229	MEALSTEPSATEALSMEPTTK	|
TPTVYLGASK	UPUVYLGASK	Q8WXI7.3	406	415	SSVSTTSTPGTPTVYLGASKT	|
SIKMSSVPQETPHA	XIKMSXVPQETPHA	P16150	80	93	LPEPTTYQEVSIKMSSVPQET	|
SIKMSSVPQETPHA	XIKMSXVPQETPHA	P16150	80	93	SSVPQETPHATSHPAVPITAN	|
TPTSSGHDHLMK	UPUSSGHDHLMK	O00592	178	189	RQPTLTHPVATPTSSGHDHLM	|
TTSTGVVSEEPFTLN	UTSTGVVSEEPFTLN	Q8WXI7.3	555	569	NGFTHRSSVPTTSTGVVSEEP	|
TTSTGVVSEEPFTLN	UTSTGVVSEEPFTLN	Q8WXI7.3	555	569	VVSEEPFTLNFTINNLRYMAD	|
SHPAVPITANSLGSHTV	XHPAVPIUANSLGSHUV	P16150	95	111	SVPQETPHATSHPAVPITANS	|
SHPAVPITANSLGSHTV	XHPAVPIUANSLGSHUV	P16150	95	111	TANSLGSHTVTGGTITTNSPE	|
TEPSATEALSMEPT	UEPSAUEALSMEPU	Q14242	213	226	TPLAAMEALSTEPSATEALSM	|
TEPSATEALSMEPT	UEPSAUEALSMEPU	Q14242	213	226	ATEALSMEPTTKRGLFIPFSV	|
SSHSVTTDLTSTKAEHL	SSHSVTUDLTSUKAEHL	O00592	140	156	DLTSTKAEHLTTPHPTSPLSP	|
TVQPTSPATALR	UVQPUXPATALR	O00592	273	284	ASSTAPSSQETVQPTSPATAL	|
TMATVSLETSKG	UMAUVSLETXKG	P16150	151	162	TSRGTSGPPLTMATVSLETSK	|
TMATVSLETSKG	UMAUVSLETXKG	P16150	151	162	ATVSLETSKGTSGPPVTMATD	|
TTYQEVSIK	UUYQEVSIK	P16150	74	82	ASTGSPLPEPTTYQEVSIKMS	|
STGLDAGGAV	XUGLDAGGAV	Q14242	49	58	STGLDAGGAVTELTTELANMG	|
RSTGLDAGGAV	RSUGLDAGGAV	Q14242	48	58	STGLDAGGAVTELTTELANMG	|
SADTTTVATSTA	SADTTUVATSTA	O00592	106	117	DTTTVATSTATAKPNTTSSQN	|
THPVATPTSSGHDHLMK	UHPVAUPUSSGHDHLMK	O00592	173	189	SPLSPRQPTLTHPVATPTSSG	|
TSKANEILASVKAT	USKANEILASVKAU	O00592	46	59	TDTAQQSTVPTSKANEILASV	|
TSKANEILASVKAT	USKANEILASVKAU	O00592	46	59	NEILASVKATTLGVSSDSPGT	|
MSSVPQETPHATSHPAVPI	MSXVPQETPHAUSHPAVPI	P16150	83	101	HATSHPAVPITANSLGSHTVT	|
SHPAVPITANSLGSH	XHPAVPIUANSLGSH	P16150	95	109	SVPQETPHATSHPAVPITANS	|
SHPAVPITANSLGSH	XHPAVPIUANSLGSH	P16150	95	109	PITANSLGSHTVTGGTITTNS	|
STAPSSQETVQPTSPATALR	XTAPSSQETVQPUXPATALR	O00592	265	284	QQTSSQMPASSTAPSSQETVQ	|
TTPLAAMEALS	UUPLAAMEALS	Q14242	202	212	TTQPTATEAQTTPLAAMEALS	|
TTPLAAMEALS	UUPLAAMEALS	Q14242	202	212	TPLAAMEALSTEPSATEALSM	|
TTKRGLFIPFSVSSVTHK	UUKRGLFIPFXVSSVTHK	Q14242	226	243	SATEALSMEPTTKRGLFIPFS	|
SKANEILASVKAT	XKANEILASVKAU	O00592	47	59	DTAQQSTVPTSKANEILASVK	|
SKANEILASVKAT	XKANEILASVKAU	O00592	47	59	NEILASVKATTLGVSSDSPGT	|
SMEPTTKRGLFIPFSVSSVTHK	XMEPUUKRGLFIPFSVSSVTHK	Q14242	222	243	STEPSATEALSMEPTTKRGLF	|
TSKANEILASVKAT	USKANEILASVKAU	O00592	46	59	TDTAQQSTVPTSKANEILASV	|
TSKANEILASVKAT	USKANEILASVKAU	O00592	46	59	NEILASVKATTLGVSSDSPGT	|
SMEPTTKRGLFIPFSVSSVTHK	XMEPUUKRGLFIPFSVSSVTHK	Q14242	222	243	STEPSATEALSMEPTTKRGLF	|
TTGSLEPSSGASGPQVSSVK	UUGSLEPXSGASGPQVSSVK	P16150	189	208	TGTTGPPVTMTTGSLEPSSGA	|
TEPSATEALSMEPTTKR	UEPSATEALSMEPUTKR	Q14242	213	229	TPLAAMEALSTEPSATEALSM	|
SMEPTTKRGLFIPFSVSSVTHK	XMEPUUKRGLFIPFXVSSVTHK	Q14242	222	243	STEPSATEALSMEPTTKRGLF	|
DSLYLNGYNEPGPDEPPT	DSLYLNGYNEPGPDEPPU	Q8WXI7.3	674	691	NEPGPDEPPTTPKPATTFLPP	|
SLDKDSLYLNGYNEPGPDEPPT	SLDKDSLYLNGYNEPGPDEPPU	Q8WXI7.3	670	691	THGITRLGPYSLDKDSLYLNG	|
SLDKDSLYLNGYNEPGPDEPPT	SLDKDSLYLNGYNEPGPDEPPU	Q8WXI7.3	670	691	NEPGPDEPPTTPKPATTFLPP	|
ISSSSSTVAIPGYTFTSPGM	ISSSSSUVAIPGYTFTSPGM	O00592	190	209	PGYTFTSPGMTTTLLETVFHH	|
LGPYSLDKDSLYLNGYNEPGPDEPPT	LGPYSLDKDSLYLNGYNEPGPDEPPU	Q8WXI7.3	666	691	NEPGPDEPPTTPKPATTFLPP	|
ISSSSSTVAIPGYTFTSPGM	ISSSSSUVAIPGYTFTSPGM	O00592	190	209	PGYTFTSPGMTTTLLETVFHH	|
MHLATSRTPA	MHLAUSRTPA	Q8WXI7.3	98	107	TTTRTPDTSTMHLATSRTPAS	|
MHLATSRTPA	MHLAUSRTPA	Q8WXI7.3	98	107	MHLATSRTPASLSGPTTASPL	|
ISSSSSTVAIPGYTFTSPGMT	ISSSSSUVAIPGYTFTSPGMT	O00592	190	210	GYTFTSPGMTTTLLETVFHHV	|
TVPTSKANEILASVK	UVPUSKANEILASVK	O00592	43	57	IMATDTAQQSTVPTSKANEIL	|
SGASGPQVSSVK	XGASGPQVSSVK	P16150	197	208	TMTTGSLEPSSGASGPQVSSV	|
TPPAAMEAQT	UPPAAMEAQU	Q14242	163	172	TAPAAMEAQTTPPAAMEAQTT	|
TPPAAMEAQT	UPPAAMEAQU	Q14242	163	172	TPPAAMEAQTTQTTAMEAQTT	|
TSGPPLTMATVSLETSK	USGPPLTMATVSLETSK	P16150	145	161	AASSLETSRGTSGPPLTMATV	|
TEPSATEALSMEPTTKR	UEPSATEALSMEPUTKR	Q14242	213	229	TPLAAMEALSTEPSATEALSM	|
ASTVPFRNPDENSR	ASUVPFRNPDENSR	P16150	221	234	TMMSPTTSTNASTVPFRNPDE	|
ISSSSSTVAIPGYTFTSPGMT	ISSSSSUVAIPGYTFTSPGMU	O00592	190	210	GYTFTSPGMTTTLLETVFHHV	|
TQPTGLEAQT	UQPTGLEAQU	Q14242	133	142	TPPAATEAQTTQPTGLEAQTT	|
TQPTGLEAQT	UQPTGLEAQU	Q14242	133	142	TQPTGLEAQTTAPAAMEAQTT	|
TVAIPGYTF	UVAIPGYTF	O00592	196	204	HLMKISSSSSTVAIPGYTFTS	|
TVAIPGYTF	UVAIPGYTF	O00592	196	204	STVAIPGYTFTSPGMTTTLLE	|
TQPTGLEAQT	UQPTGLEAQU	Q14242	133	142	TPPAATEAQTTQPTGLEAQTT	|
TQPTGLEAQT	UQPTGLEAQU	Q14242	133	142	TQPTGLEAQTTAPAAMEAQTT	|
SINEGSPLWTSIGA	XINEGSPLWTSIGA	P16150	51	64	DQTSALPPSTSINEGSPLWTS	|
SINEGSPLWTSIGA	XINEGSPLWTSIGA	P16150	51	64	GSPLWTSIGASTGSPLPEPTT	|
TSKANEILA	USKANEILA	O00592	46	54	TDTAQQSTVPTSKANEILASV	|
TSKANEILA	USKANEILA	O00592	46	54	PTSKANEILASVKATTLGVSS	|
TTAPEATEAQT	UTAPEATEAQU	Q14242	182	192	TTQTTAMEAQTTAPEATEAQT	|
TTAPEATEAQT	UTAPEATEAQU	Q14242	182	192	TAPEATEAQTTQPTATEAQTT	|
TPPAAMEAQT	UPPAAMEAQU	Q14242	163	172	TAPAAMEAQTTPPAAMEAQTT	|
TPPAAMEAQT	UPPAAMEAQU	Q14242	163	172	TPPAAMEAQTTQTTAMEAQTT	|
TEPSATEALSMEPTTKR	UEPSATEALSMEPUTKR	Q14242	213	229	TPLAAMEALSTEPSATEALSM	|
SHPAVPITANSLGSHTV	XHPAVPIUANSLGSHTV	P16150	95	111	SVPQETPHATSHPAVPITANS	|
SHPAVPITANSLGSHTV	XHPAVPIUANSLGSHTV	P16150	95	111	TANSLGSHTVTGGTITTNSPE	|
TTPPAAMEAQT	UUPPAAMEAQU	Q14242	162	172	TTAPAAMEAQTTPPAAMEAQT	|
TTPPAAMEAQT	UUPPAAMEAQU	Q14242	162	172	TPPAAMEAQTTQTTAMEAQTT	|
TQPTGLEAQT	UQPTGLEAQU	Q14242	133	142	TPPAATEAQTTQPTGLEAQTT	|
TQPTGLEAQT	UQPTGLEAQU	Q14242	133	142	TQPTGLEAQTTAPAAMEAQTT	|
SKPGPSAASPLLVL	XKPGPXAASPLLVL	Q8WXI7.3	264	277	VDLGTSGTPVSKPGPSAASPL	|
SKPGPSAASPLLVL	XKPGPXAASPLLVL	Q8WXI7.3	264	277	PSAASPLLVLFTLNFTITNLR	|
TQPTGLEAQT	UQPTGLEAQU	Q14242	133	142	TPPAATEAQTTQPTGLEAQTT	|
TQPTGLEAQT	UQPTGLEAQU	Q14242	133	142	TQPTGLEAQTTAPAAMEAQTT	|
IALRSVKNGAETRVDLLCTYLQPLSGPGLPIK	IALRXVKNGAEURVDLLCTYLQPLSGPGLPIK	Q8WXI7.3	619	650	LGARYTGCRVIALRSVKNGAE	|
TVPTSKANEILASVKA	UVPUSKANEILASVKA	O00592	43	58	IMATDTAQQSTVPTSKANEIL	|
TVPTSKANEILASVKA	UVPUSKANEILASVKA	O00592	43	58	ANEILASVKATTLGVSSDSPG	|
MSSVPQETPHA	MSXVPQETPHA	P16150	83	93	SSVPQETPHATSHPAVPITAN	|
TPPAAMEAQT	UPPAAMEAQU	Q14242	163	172	TAPAAMEAQTTPPAAMEAQTT	|
TPPAAMEAQT	UPPAAMEAQU	Q14242	163	172	TPPAAMEAQTTQTTAMEAQTT	|
MHLATSRTPASLSGPT	MHLAUSRTPASLSGPU	Q8WXI7.3	98	113	TTTRTPDTSTMHLATSRTPAS	|
MHLATSRTPASLSGPT	MHLAUSRTPASLSGPU	Q8WXI7.3	98	113	RTPASLSGPTTASPLLVLFTI	|
TEPSATEALSMEPT	UEPSAUEALSMEPU	Q14242	213	226	TPLAAMEALSTEPSATEALSM	|
TEPSATEALSMEPT	UEPSAUEALSMEPU	Q14242	213	226	ATEALSMEPTTKRGLFIPFSV	|
SKPGPSAASPLLVL	XKPGPXAASPLLVL	Q8WXI7.3	264	277	VDLGTSGTPVSKPGPSAASPL	|
SKPGPSAASPLLVL	XKPGPXAASPLLVL	Q8WXI7.3	264	277	PSAASPLLVLFTLNFTITNLR	|
TPLAAMEALSTEPSATEAL	UPLAAMEALSUEPSATEAL	Q14242	203	221	TQPTATEAQTTPLAAMEALST	|
TPLAAMEALSTEPSATEAL	UPLAAMEALSUEPSATEAL	Q14242	203	221	STEPSATEALSMEPTTKRGLF	|
SKANEILASVKAT	XKANEILASVKAU	O00592	47	59	DTAQQSTVPTSKANEILASVK	|
SKANEILASVKAT	XKANEILASVKAU	O00592	47	59	NEILASVKATTLGVSSDSPGT	|
RSTGLDAGGAV	RSUGLDAGGAV	Q14242	48	58	STGLDAGGAVTELTTELANMG	|
STAPSSQETVQPTSPATALR	XTAPSSQETVQPTXPATALR	O00592	265	284	QQTSSQMPASSTAPSSQETVQ	|
TTPPAAMEAQ	UUPPAAMEAQ	Q14242	162	171	TTAPAAMEAQTTPPAAMEAQT	|
TTPPAAMEAQ	UUPPAAMEAQ	Q14242	162	171	TTPPAAMEAQTTQTTAMEAQT	|
TEPSATEALSMEPT	UEPSAUEALSMEPU	Q14242	213	226	TPLAAMEALSTEPSATEALSM	|
TEPSATEALSMEPT	UEPSAUEALSMEPU	Q14242	213	226	ATEALSMEPTTKRGLFIPFSV	|
SALPPSTSINEGSPLW	XALPPSUSINEGSPLW	P16150	44	59	PKADSTGDQTSALPPSTSINE	|
SALPPSTSINEGSPLW	XALPPSUSINEGSPLW	P16150	44	59	TSINEGSPLWTSIGASTGSPL	|
TEPSATEALSMEPT	UEPSAUEALSMEPU	Q14242	213	226	TPLAAMEALSTEPSATEALSM	|
TEPSATEALSMEPT	UEPSAUEALSMEPU	Q14242	213	226	ATEALSMEPTTKRGLFIPFSV	|
MHLATSRTPASLSGPT	MHLAUSRTPASLSGPU	Q8WXI7.3	98	113	TTTRTPDTSTMHLATSRTPAS	|
MHLATSRTPASLSGPT	MHLAUSRTPASLSGPU	Q8WXI7.3	98	113	RTPASLSGPTTASPLLVLFTI	|
TEPSATEALSMEPTTKR	UEPSATEALSMEPUTKR	Q14242	213	229	TPLAAMEALSTEPSATEALSM	|
TVPFRNPDENSR	UVPFRNPDENSR	P16150	223	234	MSPTTSTNASTVPFRNPDENS	|
TEPSATEALSMEPT	UEPSAUEALSMEPU	Q14242	213	226	TPLAAMEALSTEPSATEALSM	|
TEPSATEALSMEPT	UEPSAUEALSMEPU	Q14242	213	226	ATEALSMEPTTKRGLFIPFSV	|
TANSLGSHTV	UANSLGSHUV	P16150	102	111	HATSHPAVPITANSLGSHTVT	|
TANSLGSHTV	UANSLGSHUV	P16150	102	111	TANSLGSHTVTGGTITTNSPE	|
TVPFRNPDENSR	UVPFRNPDENSR	P16150	223	234	MSPTTSTNASTVPFRNPDENS	|
TEPSATEALSMEP	UEPSAUEALSMEP	Q14242	213	225	TPLAAMEALSTEPSATEALSM	|
TEPSATEALSMEP	UEPSAUEALSMEP	Q14242	213	225	SATEALSMEPTTKRGLFIPFS	|
SHPAVPITANSLGSH	XHPAVPIUANSLGSH	P16150	95	109	SVPQETPHATSHPAVPITANS	|
SHPAVPITANSLGSH	XHPAVPIUANSLGSH	P16150	95	109	PITANSLGSHTVTGGTITTNS	|
TANSLGSHTV	UANSLGSHUV	P16150	102	111	HATSHPAVPITANSLGSHTVT	|
TANSLGSHTV	UANSLGSHUV	P16150	102	111	TANSLGSHTVTGGTITTNSPE	|
TVPFRNPDENSR	UVPFRNPDENSR	P16150	223	234	MSPTTSTNASTVPFRNPDENS	|
TANSLGSHTV	UANSLGSHUV	P16150	102	111	HATSHPAVPITANSLGSHTVT	|
TANSLGSHTV	UANSLGSHUV	P16150	102	111	TANSLGSHTVTGGTITTNSPE	|
TVPTSKANEILASVKA	UVPUSKANEILASVKA	O00592	43	58	IMATDTAQQSTVPTSKANEIL	|
TVPTSKANEILASVKA	UVPUSKANEILASVKA	O00592	43	58	ANEILASVKATTLGVSSDSPG	|
SALPPSTSINEGSPLWTSIGA	XALPPSTSINEGSPLWTSIGA	P16150	44	64	PKADSTGDQTSALPPSTSINE	|
SALPPSTSINEGSPLWTSIGA	XALPPSTSINEGSPLWTSIGA	P16150	44	64	GSPLWTSIGASTGSPLPEPTT	|
TVPTSKANEILASVK	UVPUSKANEILASVK	O00592	43	57	IMATDTAQQSTVPTSKANEIL	|
TVPTSKANEILA	UVPUSKANEILA	O00592	43	54	IMATDTAQQSTVPTSKANEIL	|
TVPTSKANEILA	UVPUSKANEILA	O00592	43	54	PTSKANEILASVKATTLGVSS	|
TTYQEVSIKM	UTYQEVSIKM	P16150	74	83	ASTGSPLPEPTTYQEVSIKMS	|
TTYQEVSIKM	UTYQEVSIKM	P16150	74	83	TTYQEVSIKMSSVPQETPHAT	|
TVPTSKANEILA	UVPUSKANEILA	O00592	43	54	IMATDTAQQSTVPTSKANEIL	|
TVPTSKANEILA	UVPUSKANEILA	O00592	43	54	PTSKANEILASVKATTLGVSS	|
TKRGLFIPFSVSSV	UKRGLFIPFXVSSV	Q14242	227	240	ATEALSMEPTTKRGLFIPFSV	|
TKRGLFIPFSVSSV	UKRGLFIPFXVSSV	Q14242	227	240	LFIPFSVSSVTHKGIPMAASN	|
TEALSMEPTTKR	UEALSMEPUTKR	Q14242	218	229	MEALSTEPSATEALSMEPTTK	|
ANEILASVKATTLGVSSDSPGT	ANEILASVKAUTLGVSSDXPGU	O00592	49	70	LGVSSDSPGTTTLAQQVSGPV	|
TSKANEILASVKAT	USKANEILASVKAU	O00592	46	59	TDTAQQSTVPTSKANEILASV	|
TSKANEILASVKAT	USKANEILASVKAU	O00592	46	59	NEILASVKATTLGVSSDSPGT	|
TTYQEVSIK	UUYQEVSIK	P16150	74	82	ASTGSPLPEPTTYQEVSIKMS	|
TSTPGTPTVYLGASK	USUPGTPTVYLGASK	Q8WXI7.3	401	415	GFTHRSSVSTTSTPGTPTVYL	|
TVPTSKANEILA	UVPUSKANEILA	O00592	43	54	IMATDTAQQSTVPTSKANEIL	|
TVPTSKANEILA	UVPUSKANEILA	O00592	43	54	PTSKANEILASVKATTLGVSS	|
TVPTSKANEILA	UVPUSKANEILA	O00592	43	54	IMATDTAQQSTVPTSKANEIL	|
TVPTSKANEILA	UVPUSKANEILA	O00592	43	54	PTSKANEILASVKATTLGVSS	|
TQTTAMEAQT	UQTTAMEAQU	Q14242	173	182	TPPAAMEAQTTQTTAMEAQTT	|
TQTTAMEAQT	UQTTAMEAQU	Q14242	173	182	TQTTAMEAQTTAPEATEAQTT	|
TEALSMEPTTKR	UEALSMEPUTKR	Q14242	218	229	MEALSTEPSATEALSMEPTTK	|
TTYQEVSIK	UUYQEVSIK	P16150	74	82	ASTGSPLPEPTTYQEVSIKMS	|
TANSLGSHTV	UANSLGSHUV	P16150	102	111	HATSHPAVPITANSLGSHTVT	|
TANSLGSHTV	UANSLGSHUV	P16150	102	111	TANSLGSHTVTGGTITTNSPE	|
TVPTSKANEILA	UVPUSKANEILA	O00592	43	54	IMATDTAQQSTVPTSKANEIL	|
TVPTSKANEILA	UVPUSKANEILA	O00592	43	54	PTSKANEILASVKATTLGVSS	|
TANSLGSHTV	TANXLGSHTV	P16150	102	111	HATSHPAVPITANSLGSHTVT	|
TANSLGSHTV	TANXLGSHTV	P16150	102	111	TANSLGSHTVTGGTITTNSPE	|
TGSPLPEPTTYQEVSIK	UGSPLPEPUTYQEVSIK	P16150	66	82	SPLWTSIGASTGSPLPEPTTY	|
TMATVSLET	UMAUVSLET	P16150	151	159	TSRGTSGPPLTMATVSLETSK	|
TMATVSLET	UMAUVSLET	P16150	151	159	LTMATVSLETSKGTSGPPVTM	|
SSHSVTTDLTSTKAEHL	SSHSVTUDLTXUKAEHL	O00592	140	156	DLTSTKAEHLTTPHPTSPLSP	|
TTKRGLFIPFSVSSVTHK	UUKRGLFIPFXVSSVTHK	Q14242	226	243	SATEALSMEPTTKRGLFIPFS	|
SSHSVTTDLTSTKAEHL	SSHSVTUDLTXTKAEHL	O00592	140	156	DLTSTKAEHLTTPHPTSPLSP	|
TMATVSLET	UMAUVSLET	P16150	151	159	TSRGTSGPPLTMATVSLETSK	|
TMATVSLET	UMAUVSLET	P16150	151	159	LTMATVSLETSKGTSGPPVTM	|
STGLDAGGAV	XUGLDAGGAV	Q14242	49	58	STGLDAGGAVTELTTELANMG	|
TANSLGSHTVTGGTIT	UANSLGSHTVUGGTIU	P16150	102	117	HATSHPAVPITANSLGSHTVT	|
TANSLGSHTVTGGTIT	UANSLGSHTVUGGTIU	P16150	102	117	SHTVTGGTITTNSPETSSRTS	|
TEPSATEALSMEPTTKR	UEPSATEALSMEPUTKR	Q14242	213	229	TPLAAMEALSTEPSATEALSM	|
SSHSVTTDLTSTKAEHL	SSHSVTUDLTXUKAEHL	O00592	140	156	DLTSTKAEHLTTPHPTSPLSP	|
TEPSATEALSMEPTTKR	UEPSAUEALSMEPUTKR	Q14242	213	229	TPLAAMEALSTEPSATEALSM	|
TAASSLETSRG	UAASSLETXRG	P16150	134	144	SSRTSGAPVTTAASSLETSRG	|
TAASSLETSRG	UAASSLETXRG	P16150	134	144	AASSLETSRGTSGPPLTMATV	|
MHLATSRTPASLSGPT	MHLAUSRUPASLSGPU	Q8WXI7.3	98	113	TTTRTPDTSTMHLATSRTPAS	|
MHLATSRTPASLSGPT	MHLAUSRUPASLSGPU	Q8WXI7.3	98	113	RTPASLSGPTTASPLLVLFTI	|
TEPSATEALSMEPTTKR	UEPSAUEALSMEPUTKR	Q14242	213	229	TPLAAMEALSTEPSATEALSM	|
THPVATPTSSGHDHLMK	UHPVAUPUSSGHDHLMK	O00592	173	189	SPLSPRQPTLTHPVATPTSSG	|
TANSLGSHTVTGGTIT	UANSLGSHTVUGGTIU	P16150	102	117	HATSHPAVPITANSLGSHTVT	|
TANSLGSHTVTGGTIT	UANSLGSHTVUGGTIU	P16150	102	117	SHTVTGGTITTNSPETSSRTS	|
TEPSATEALSMEPTTKR	UEPSAUEALSMEPUTKR	Q14242	213	229	TPLAAMEALSTEPSATEALSM	|
TLTHPVATPTSSGHDHLMK	ULTHPVAUPUSSGHDHLMK	O00592	171	189	PTSPLSPRQPTLTHPVATPTS	|
SMEPTTKRGLFIPFSVSSVTHK	XMEPUUKRGLFIPFSVSSVTHK	Q14242	222	243	STEPSATEALSMEPTTKRGLF	|
THRYPKTPSPTVAHESNWAK	UHRYPKUPSPUVAHESNWAK	O00592	302	321	MSSSPTAASTTHRYPKTPSPT	|
THRYPKTPSPTVAHESNWAK	UHRYPKUPXPTVAHESNWAK	O00592	302	321	MSSSPTAASTTHRYPKTPSPT	|
SKANEILASVK	XKANEILASVK	O00592	47	57	DTAQQSTVPTSKANEILASVK	|
TGLDAGGAV	UGLDAGGAV	Q14242	50	58	TTVEPAARRSTGLDAGGAVTE	|
TGLDAGGAV	UGLDAGGAV	Q14242	50	58	STGLDAGGAVTELTTELANMG	|
TPLAAMEALS	UPLAAMEALX	Q14242	203	212	TQPTATEAQTTPLAAMEALST	|
TPLAAMEALS	UPLAAMEALX	Q14242	203	212	TPLAAMEALSTEPSATEALSM	|
TGLDAGGAV	UGLDAGGAV	Q14242	50	58	TTVEPAARRSTGLDAGGAVTE	|
TGLDAGGAV	UGLDAGGAV	Q14242	50	58	STGLDAGGAVTELTTELANMG	|
THKGIPMAASNL	UHKGIPMAASNL	Q14242	241	252	LFIPFSVSSVTHKGIPMAASN	|
ISSSSSTVAIPGYTFTSPGM	ISSSSSUVAIPGYTFTSPGM	O00592	190	209	PGYTFTSPGMTTTLLETVFHH	|
STGLDAGGAVTELT	XTGLDAGGAVTELT	Q14242	49	62	DAGGAVTELTTELANMGNLST	|
TVAIPGYTFTSPGMTT	UVAIPGYTFTSPGMTT	O00592	196	211	HLMKISSSSSTVAIPGYTFTS	|
TVAIPGYTFTSPGMTT	UVAIPGYTFTSPGMTT	O00592	196	211	YTFTSPGMTTTLLETVFHHVS	|
TVAHESNWAK	UVAHESNWAK	O00592	312	321	THRYPKTPSPTVAHESNWAKC	|
ISSSSSTVAIPGYTFTSPGMT	ISSSSSUVAIPGYTFTSPGMT	O00592	190	210	GYTFTSPGMTTTLLETVFHHV	|
SKANEILASVK	XKANEILASVK	O00592	47	57	DTAQQSTVPTSKANEILASVK	|
STGLDAGGAVTELT	STGLDAGGAVTELU	Q14242	49	62	DAGGAVTELTTELANMGNLST	|
TEPSATEALSMEPT	UEPSAUEALSMEPU	Q14242	213	226	TPLAAMEALSTEPSATEALSM	|
TEPSATEALSMEPT	UEPSAUEALSMEPU	Q14242	213	226	ATEALSMEPTTKRGLFIPFSV	|
SALPPSTSINEGSPLWTSIGAS	XALPPSTSINEGSPLWTSIGAS	P16150	44	65	PKADSTGDQTSALPPSTSINE	|
SALPPSTSINEGSPLWTSIGAS	XALPPSTSINEGSPLWTSIGAS	P16150	44	65	SPLWTSIGASTGSPLPEPTTY	|
MHLATSRTPA	MHLAUSRTPA	Q8WXI7.3	98	107	TTTRTPDTSTMHLATSRTPAS	|
MHLATSRTPA	MHLAUSRTPA	Q8WXI7.3	98	107	MHLATSRTPASLSGPTTASPL	|
TVAIPGYTF	UVAIPGYTF	O00592	196	204	HLMKISSSSSTVAIPGYTFTS	|
TVAIPGYTF	UVAIPGYTF	O00592	196	204	STVAIPGYTFTSPGMTTTLLE	|
HSLYVNGFTHQSSM	HSLYVNGFUHQSSM	Q8WXI7.3	74	87	VNGFTHQSSMTTTRTPDTSTM	|
TEPSATEALSMEPT	UEPSAUEALSMEPU	Q14242	213	226	TPLAAMEALSTEPSATEALSM	|
TEPSATEALSMEPT	UEPSAUEALSMEPU	Q14242	213	226	ATEALSMEPTTKRGLFIPFSV	|
TTQPTGLEAQ	UUQPTGLEAQ	Q14242	132	141	TTPPAATEAQTTQPTGLEAQT	|
TTQPTGLEAQ	UUQPTGLEAQ	Q14242	132	141	TTQPTGLEAQTTAPAAMEAQT	|
TPPAAMEAQT	UPPAAMEAQU	Q14242	163	172	TAPAAMEAQTTPPAAMEAQTT	|
TPPAAMEAQT	UPPAAMEAQU	Q14242	163	172	TPPAAMEAQTTQTTAMEAQTT	|
TEPSATEALSMEPT	UEPSAUEALSMEPU	Q14242	213	226	TPLAAMEALSTEPSATEALSM	|
TEPSATEALSMEPT	UEPSAUEALSMEPU	Q14242	213	226	ATEALSMEPTTKRGLFIPFSV	|
TPHATSHPAVPI	UPHAUSHPAVPI	P16150	90	101	SIKMSSVPQETPHATSHPAVP	|
TPHATSHPAVPI	UPHAUSHPAVPI	P16150	90	101	HATSHPAVPITANSLGSHTVT	|
TTPPAAMEAQ	UUPPAAMEAQ	Q14242	162	171	TTAPAAMEAQTTPPAAMEAQT	|
TTPPAAMEAQ	UUPPAAMEAQ	Q14242	162	171	TTPPAAMEAQTTQTTAMEAQT	|
TTPPAAMEAQ	UUPPAAMEAQ	Q14242	162	171	TTAPAAMEAQTTPPAAMEAQT	|
TTPPAAMEAQ	UUPPAAMEAQ	Q14242	162	171	TTPPAAMEAQTTQTTAMEAQT	|
TAPSSQETVQPTSPATALR	UAPSSQETVQPTXPATALR	O00592	266	284	QTSSQMPASSTAPSSQETVQP	|
TPHPTSPLSPR	UPHPTSPLSPR	O00592	158	168	LTSTKAEHLTTPHPTSPLSPR	|
TPLAAMEALSTEPSA	UPLAAMEALSUEPSA	Q14242	203	217	TQPTATEAQTTPLAAMEALST	|
TPLAAMEALSTEPSA	UPLAAMEALSUEPSA	Q14242	203	217	MEALSTEPSATEALSMEPTTK	|
TTPPAAMEAQT	UUPPAAMEAQU	Q14242	162	172	TTAPAAMEAQTTPPAAMEAQT	|
TTPPAAMEAQT	UUPPAAMEAQU	Q14242	162	172	TPPAAMEAQTTQTTAMEAQTT	|
SKPGPSAASPLLVL	XKPGPXAASPLLVL	Q8WXI7.3	264	277	VDLGTSGTPVSKPGPSAASPL	|
SKPGPSAASPLLVL	XKPGPXAASPLLVL	Q8WXI7.3	264	277	PSAASPLLVLFTLNFTITNLR	|
TPLAAMEALSTEPSA	UPLAAMEALSUEPSA	Q14242	203	217	TQPTATEAQTTPLAAMEALST	|
TPLAAMEALSTEPSA	UPLAAMEALSUEPSA	Q14242	203	217	MEALSTEPSATEALSMEPTTK	|
SSVPQETPHA	XSVPQETPHA	P16150	84	93	TTYQEVSIKMSSVPQETPHAT	|
SSVPQETPHA	XSVPQETPHA	P16150	84	93	SSVPQETPHATSHPAVPITAN	|
SIKMSSVPQE	XIKMXSVPQE	P16150	80	89	LPEPTTYQEVSIKMSSVPQET	|
SIKMSSVPQE	XIKMXSVPQE	P16150	80	89	SIKMSSVPQETPHATSHPAVP	|
TEPSATEALSMEP	UEPSATEALSMEP	Q14242	213	225	TPLAAMEALSTEPSATEALSM	|
TEPSATEALSMEP	UEPSATEALSMEP	Q14242	213	225	SATEALSMEPTTKRGLFIPFS	|
TAMGYHLK	UAMGYHLK	Q8WXI7.3	708	715	TFLPPLSEATTAMGYHLKTLT	|
TAMGYHLK	UAMGYHLK	Q8WXI7.3	708	715	TFLPPLSEATTAMGYHLKTLT	|
TPPAAMEAQT	UPPAAMEAQU	Q14242	163	172	TAPAAMEAQTTPPAAMEAQTT	|
TPPAAMEAQT	UPPAAMEAQU	Q14242	163	172	TPPAAMEAQTTQTTAMEAQTT	|
TPPAAMEAQT	UPPAAMEAQU	Q14242	163	172	TAPAAMEAQTTPPAAMEAQTT	|
TPPAAMEAQT	UPPAAMEAQU	Q14242	163	172	TPPAAMEAQTTQTTAMEAQTT	|
TVAIPGYTFTSPGM	UVAIPGYTFTSPGM	O00592	196	209	HLMKISSSSSTVAIPGYTFTS	|
TVAIPGYTFTSPGM	UVAIPGYTFTSPGM	O00592	196	209	PGYTFTSPGMTTTLLETVFHH	|
TVPFRNPDENSR	UVPFRNPDENSR	P16150	223	234	MSPTTSTNASTVPFRNPDENS	|
HSLYVNGFTHQSSM	HSLYVNGFUHQSSM	Q8WXI7.3	74	87	VNGFTHQSSMTTTRTPDTSTM	|
TVPFRNPDENSR	UVPFRNPDENSR	P16150	223	234	MSPTTSTNASTVPFRNPDENS	|
TVSLETSKGT	UVSLETSKGU	P16150	154	163	GTSGPPLTMATVSLETSKGTS	|
TVSLETSKGT	UVSLETSKGU	P16150	154	163	TVSLETSKGTSGPPVTMATDS	|
TPPAAMEAQT	UPPAAMEAQU	Q14242	163	172	TAPAAMEAQTTPPAAMEAQTT	|
TPPAAMEAQT	UPPAAMEAQU	Q14242	163	172	TPPAAMEAQTTQTTAMEAQTT	|
MSSVPQETPHAT	MSSVPQETPHAU	P16150	83	94	SVPQETPHATSHPAVPITANS	|
SALPPSTSINEGSPLW	XALPPSUSINEGSPLW	P16150	44	59	PKADSTGDQTSALPPSTSINE	|
SALPPSTSINEGSPLW	XALPPSUSINEGSPLW	P16150	44	59	TSINEGSPLWTSIGASTGSPL	|
SALPPSTSINEGSPLWTSIGA	XALPPSTSINEGSPLWTSIGA	P16150	44	64	PKADSTGDQTSALPPSTSINE	|
SALPPSTSINEGSPLWTSIGA	XALPPSTSINEGSPLWTSIGA	P16150	44	64	GSPLWTSIGASTGSPLPEPTT	|
STGLDAGGAVTELT	STGLDAGGAVUELT	Q14242	49	62	DAGGAVTELTTELANMGNLST	|
TLGVSSDSPGT	ULGVSSDXPGU	O00592	60	70	NEILASVKATTLGVSSDSPGT	|
TLGVSSDSPGT	ULGVSSDXPGU	O00592	60	70	LGVSSDSPGTTTLAQQVSGPV	|
TEPSATEALSMEP	UEPSAUEALSMEP	Q14242	213	225	TPLAAMEALSTEPSATEALSM	|
TEPSATEALSMEP	UEPSAUEALSMEP	Q14242	213	225	SATEALSMEPTTKRGLFIPFS	|
TEPSATEALSMEP	UEPSAUEALSMEP	Q14242	213	225	TPLAAMEALSTEPSATEALSM	|
TEPSATEALSMEP	UEPSAUEALSMEP	Q14242	213	225	SATEALSMEPTTKRGLFIPFS	|
TEPSATEAL	UEPSAUEAL	Q14242	213	221	TPLAAMEALSTEPSATEALSM	|
TEPSATEAL	UEPSAUEAL	Q14242	213	221	STEPSATEALSMEPTTKRGLF	|
LTATEAQTTPLAATEAQ	LTATEAQTUPLAATEAQ	Q14242	105	121	TTPLAATEAQTTPPAATEAQT	|
TAPEATEAQT	UAPEAUEAQU	Q14242	183	192	TQTTAMEAQTTAPEATEAQTT	|
TAPEATEAQT	UAPEAUEAQU	Q14242	183	192	TAPEATEAQTTQPTATEAQTT	|
ASTVPFRNPDENSR	AXTVPFRNPDENSR	P16150	221	234	TMMSPTTSTNASTVPFRNPDE	|
TQTTAMEAQT	UQTTAMEAQU	Q14242	173	182	TPPAAMEAQTTQTTAMEAQTT	|
TQTTAMEAQT	UQTTAMEAQU	Q14242	173	182	TQTTAMEAQTTAPEATEAQTT	|
SALPPSTSINEGSPLWTSIGA	XALPPSTSINEGSPLWTSIGA	P16150	44	64	PKADSTGDQTSALPPSTSINE	|
SALPPSTSINEGSPLWTSIGA	XALPPSTSINEGSPLWTSIGA	P16150	44	64	GSPLWTSIGASTGSPLPEPTT	|
SALPPSTSINEGSPLW	XALPPSUSINEGSPLW	P16150	44	59	PKADSTGDQTSALPPSTSINE	|
SALPPSTSINEGSPLW	XALPPSUSINEGSPLW	P16150	44	59	TSINEGSPLWTSIGASTGSPL	|
TEAQTTPLAAMEALS	UEAQUUPLAAMEALS	Q14242	198	212	TEAQTTQPTATEAQTTPLAAM	|
TEAQTTPLAAMEALS	UEAQUUPLAAMEALS	Q14242	198	212	TPLAAMEALSTEPSATEALSM	|
TQTTAMEAQT	UQTTAMEAQU	Q14242	173	182	TPPAAMEAQTTQTTAMEAQTT	|
TQTTAMEAQT	UQTTAMEAQU	Q14242	173	182	TQTTAMEAQTTAPEATEAQTT	|
TEALSMEPTTKR	UEALSMEPUTKR	Q14242	218	229	MEALSTEPSATEALSMEPTTK	|
TPPAAMEAQT	UPPAAMEAQU	Q14242	163	172	TAPAAMEAQTTPPAAMEAQTT	|
TPPAAMEAQT	UPPAAMEAQU	Q14242	163	172	TPPAAMEAQTTQTTAMEAQTT	|
TTPLAAMEALS	UUPLAAMEALS	Q14242	202	212	TTQPTATEAQTTPLAAMEALS	|
TTPLAAMEALS	UUPLAAMEALS	Q14242	202	212	TPLAAMEALSTEPSATEALSM	|
MSSVPQETPHA	MSXVPQETPHA	P16150	83	93	SSVPQETPHATSHPAVPITAN	|
TTPLAAMEAL	UUPLAAMEAL	Q14242	202	211	TTQPTATEAQTTPLAAMEALS	|
TTPLAAMEAL	UUPLAAMEAL	Q14242	202	211	TTPLAAMEALSTEPSATEALS	|
SSHSVTTDLTSTKAEHL	SSHSVTUDLTSUKAEHL	O00592	140	156	DLTSTKAEHLTTPHPTSPLSP	|
TTYQEVSIKM	UTYQEVSIKM	P16150	74	83	ASTGSPLPEPTTYQEVSIKMS	|
TTYQEVSIKM	UTYQEVSIKM	P16150	74	83	TTYQEVSIKMSSVPQETPHAT	|
TEPSATEALSMEPTTKR	UEPSATEALSMEPUTKR	Q14242	213	229	TPLAAMEALSTEPSATEALSM	|
TEPSATEALSMEP	UEPSAUEALSMEP	Q14242	213	225	TPLAAMEALSTEPSATEALSM	|
TEPSATEALSMEP	UEPSAUEALSMEP	Q14242	213	225	SATEALSMEPTTKRGLFIPFS	|
TANSLGSHTV	UANSLGSHUV	P16150	102	111	HATSHPAVPITANSLGSHTVT	|
TANSLGSHTV	UANSLGSHUV	P16150	102	111	TANSLGSHTVTGGTITTNSPE	|
LGPYSLDKDSLYLNGYNEPGPDEPPTTPKPA	LGPYSLDKDSLYLNGYNEPGPDEPPUUPKPA	Q8WXI7.3	666	696	DEPPTTPKPATTFLPPLSEAT	|
TDSAAMEIQT	UDSAAMEIQU	Q14242	73	82	TELANMGNLSTDSAAMEIQTT	|
TDSAAMEIQT	UDSAAMEIQU	Q14242	73	82	TDSAAMEIQTTQPAATEAQTT	|
TVSLETSKGT	UVSLETXKGU	P16150	154	163	GTSGPPLTMATVSLETSKGTS	|
TVSLETSKGT	UVSLETXKGU	P16150	154	163	TVSLETSKGTSGPPVTMATDS	|
TTYQEVSIK	UUYQEVSIK	P16150	74	82	ASTGSPLPEPTTYQEVSIKMS	|
TANSLGSHTV	UANSLGSHUV	P16150	102	111	HATSHPAVPITANSLGSHTVT	|
TANSLGSHTV	UANSLGSHUV	P16150	102	111	TANSLGSHTVTGGTITTNSPE	|
TVPTSKANEILASVK	UVPTXKANEILASVK	O00592	43	57	IMATDTAQQSTVPTSKANEIL	|
TTPLAAMEALS	UUPLAAMEALS	Q14242	202	212	TTQPTATEAQTTPLAAMEALS	|
TTPLAAMEALS	UUPLAAMEALS	Q14242	202	212	TPLAAMEALSTEPSATEALSM	|
TVPTSKANEILASVK	UVPTXKANEILASVK	O00592	43	57	IMATDTAQQSTVPTSKANEIL	|
TTPLAAMEALS	UUPLAAMEALS	Q14242	202	212	TTQPTATEAQTTPLAAMEALS	|
TTPLAAMEALS	UUPLAAMEALS	Q14242	202	212	TPLAAMEALSTEPSATEALSM	|
TVPFRNPDENSR	UVPFRNPDENSR	P16150	223	234	MSPTTSTNASTVPFRNPDENS	|
TANSLGSHTV	UANSLGSHUV	P16150	102	111	HATSHPAVPITANSLGSHTVT	|
TANSLGSHTV	UANSLGSHUV	P16150	102	111	TANSLGSHTVTGGTITTNSPE	|
SGAPVTTAASSLET	XGAPVUUAASSLET	P16150	128	141	TNSPETSSRTSGAPVTTAASS	|
SGAPVTTAASSLET	XGAPVUUAASSLET	P16150	128	141	VTTAASSLETSRGTSGPPLTM	|
SHPAVPITANSLGSHTV	XHPAVPIUANSLGSHUV	P16150	95	111	SVPQETPHATSHPAVPITANS	|
SHPAVPITANSLGSHTV	XHPAVPIUANSLGSHUV	P16150	95	111	TANSLGSHTVTGGTITTNSPE	|
TEAQTTRLTA	UEAQUTRLTA	Q14242	98	107	TEAQTTPLAATEAQTTRLTAT	|
TEAQTTRLTA	UEAQUTRLTA	Q14242	98	107	TEAQTTRLTATEAQTTPLAAT	|
TDSAAMEIQT	UDSAAMEIQU	Q14242	73	82	TELANMGNLSTDSAAMEIQTT	|
TDSAAMEIQT	UDSAAMEIQU	Q14242	73	82	TDSAAMEIQTTQPAATEAQTT	|
MSSVPQETPHATSHPAVPI	MSXVPQETPHAUSHPAVPI	P16150	83	101	HATSHPAVPITANSLGSHTVT	|
SSHSVTTDLTSTKAEHL	SSHSVTUDLTXTKAEHL	O00592	140	156	DLTSTKAEHLTTPHPTSPLSP	|
TTPLAAMEAL	UUPLAAMEAL	Q14242	202	211	TTQPTATEAQTTPLAAMEALS	|
TTPLAAMEAL	UUPLAAMEAL	Q14242	202	211	TTPLAAMEALSTEPSATEALS	|
TVPTSKANEILA	UVPUSKANEILA	O00592	43	54	IMATDTAQQSTVPTSKANEIL	|
TVPTSKANEILA	UVPUSKANEILA	O00592	43	54	PTSKANEILASVKATTLGVSS	|
TEAQTTRLTA	UEAQUTRLTA	Q14242	98	107	TEAQTTPLAATEAQTTRLTAT	|
TEAQTTRLTA	UEAQUTRLTA	Q14242	98	107	TEAQTTRLTATEAQTTPLAAT	|
SHPAVPITANSLGSHTV	XHPAVPIUANSLGSHUV	P16150	95	111	SVPQETPHATSHPAVPITANS	|
SHPAVPITANSLGSHTV	XHPAVPIUANSLGSHUV	P16150	95	111	TANSLGSHTVTGGTITTNSPE	|
HSLYVNGFTHQSSMT	HSLYVNGFUHQSSMU	Q8WXI7.3	74	88	NGFTHQSSMTTTRTPDTSTMH	|
TEPSATEALSMEPTTKR	UEPSATEALSMEPUTKR	Q14242	213	229	TPLAAMEALSTEPSATEALSM	|
TGSLEPSSGASGPQVSSVK	UGSLEPSXGASGPQVSSVK	P16150	190	208	GTTGPPVTMTTGSLEPSSGAS	|
MHLATSRTPASLSGPT	MHLAUSRTPAXLSGPU	Q8WXI7.3	98	113	TTTRTPDTSTMHLATSRTPAS	|
MHLATSRTPASLSGPT	MHLAUSRTPAXLSGPU	Q8WXI7.3	98	113	RTPASLSGPTTASPLLVLFTI	|
TSKANEILASVKAT	USKANEILASVKAU	O00592	46	59	TDTAQQSTVPTSKANEILASV	|
TSKANEILASVKAT	USKANEILASVKAU	O00592	46	59	NEILASVKATTLGVSSDSPGT	|
SSHSVTTDLTSTKAEHL	SSHSVUUDLTXTKAEHL	O00592	140	156	DLTSTKAEHLTTPHPTSPLSP	|
STAPSSQETVQPTSPATALR	XTAPSSQETVQPUSPATALR	O00592	265	284	QQTSSQMPASSTAPSSQETVQ	|
SSHSVTTDLTSTKAEHL	SSHSVTUDLTSUKAEHL	O00592	140	156	DLTSTKAEHLTTPHPTSPLSP	|
SGASGPQVSSVK	XGAXGPQVSSVK	P16150	197	208	TMTTGSLEPSSGASGPQVSSV	|
SMEPTTKRGLFIPFSVSSVTHK	XMEPUUKRGLFIPFXVSSVTHK	Q14242	222	243	STEPSATEALSMEPTTKRGLF	|
THRYPKTPSPTVAHESNWAK	UHRYPKUPSPUVAHESNWAK	O00592	302	321	MSSSPTAASTTHRYPKTPSPT	|
PSSGASGPQVSSVK	PXXGASGPQVSSVK	P16150	195	208	PVTMTTGSLEPSSGASGPQVS	|
TPLAATEAQTTR	UPLAATEAQTTR	Q14242	93	104	TQPAATEAQTTPLAATEAQTT	|
SKANEILASVK	XKANEILASVK	O00592	47	57	DTAQQSTVPTSKANEILASVK	|
TTPPAAMEAQ	UUPPAAMEAQ	Q14242	162	171	TTAPAAMEAQTTPPAAMEAQT	|
TTPPAAMEAQ	UUPPAAMEAQ	Q14242	162	171	TTPPAAMEAQTTQTTAMEAQT	|
TPPAAMEAQ	UPPAAMEAQ	Q14242	163	171	TAPAAMEAQTTPPAAMEAQTT	|
TPPAAMEAQ	UPPAAMEAQ	Q14242	163	171	TTPPAAMEAQTTQTTAMEAQT	|
DSLYLNGYNEPGPDEPPT	DSLYLNGYNEPGPDEPPU	Q8WXI7.3	674	691	NEPGPDEPPTTPKPATTFLPP	|
ISSSSSTVAIPGYTFTSPGM	ISSSSSUVAIPGYTFTSPGM	O00592	190	209	PGYTFTSPGMTTTLLETVFHH	|
TDTTPLTGPGTPESTTVEPAAR	UDTTPLTGPGTPESTTVEPAAR	Q14242	26	47	TEPPEMLRNSTDTTPLTGPGT	|
ISSSSSTVAIPGYTFTSPGM	ISSSSSUVAIPGYTFTSPGM	O00592	190	209	PGYTFTSPGMTTTLLETVFHH	|
TTPPAAMEAQ	UUPPAAMEAQ	Q14242	162	171	TTAPAAMEAQTTPPAAMEAQT	|
TTPPAAMEAQ	UUPPAAMEAQ	Q14242	162	171	TTPPAAMEAQTTQTTAMEAQT	|
TPPAAMEAQ	UPPAAMEAQ	Q14242	163	171	TAPAAMEAQTTPPAAMEAQTT	|
TPPAAMEAQ	UPPAAMEAQ	Q14242	163	171	TTPPAAMEAQTTQTTAMEAQT	|
THGITELGPYTLDR	THGIUELGPYTLDR	Q8WXI7.3	60	73	ERLYWKLSQLTHGITELGPYT	|
ISSSSSTVAIPGYTFTSPGMT	ISSSSSTVAIPGYTFTSPGMU	O00592	190	210	GYTFTSPGMTTTLLETVFHHV	|
FIPFSVSSVTHK	FIPFXVSSVTHK	Q14242	232	243	SMEPTTKRGLFIPFSVSSVTH	|
ISSSSSTVAIPGYTFTSPGM	ISSSSSUVAIPGYTFTSPGM	O00592	190	209	PGYTFTSPGMTTTLLETVFHH	|
TSINEGSPLW	USINEGSPLW	P16150	50	59	GDQTSALPPSTSINEGSPLWT	|
TSINEGSPLW	USINEGSPLW	P16150	50	59	TSINEGSPLWTSIGASTGSPL	|
TEPSATEALSMEP	UEPSATEALSMEP	Q14242	213	225	TPLAAMEALSTEPSATEALSM	|
TEPSATEALSMEP	UEPSATEALSMEP	Q14242	213	225	SATEALSMEPTTKRGLFIPFS	|
ISSSSSTVAIPGYTFT	ISSSSSUVAIPGYTFT	O00592	190	205	TVAIPGYTFTSPGMTTTLLET	|
HSLYVNGFTHQSSM	HSLYVNGFUHQSSM	Q8WXI7.3	74	87	VNGFTHQSSMTTTRTPDTSTM	|
TDSAAMEIQT	UDSAAMEIQU	Q14242	73	82	TELANMGNLSTDSAAMEIQTT	|
TDSAAMEIQT	UDSAAMEIQU	Q14242	73	82	TDSAAMEIQTTQPAATEAQTT	|
LGPYSLDKDSLYLNGYNEPGPDEPPT	LGPYSLDKDSLYLNGYNEPGPDEPPU	Q8WXI7.3	666	691	NEPGPDEPPTTPKPATTFLPP	|
HSLYVNGFTHQSSMT	HSLYVNGFTHQSSMU	Q8WXI7.3	74	88	NGFTHQSSMTTTRTPDTSTMH	|
DSLYLNGYNEPGPDEPPT	DSLYLNGYNEPGPDEPPU	Q8WXI7.3	674	691	NEPGPDEPPTTPKPATTFLPP	|
ISSSSSTVAIPGYTFTSPGMT	ISSSSSUVAIPGYTFTSPGMT	O00592	190	210	GYTFTSPGMTTTLLETVFHHV	|
SGASGPQVSSVK	XGASGPQVSSVK	P16150	197	208	TMTTGSLEPSSGASGPQVSSV	|
TQPTGLEAQT	UQPTGLEAQU	Q14242	133	142	TPPAATEAQTTQPTGLEAQTT	|
TQPTGLEAQT	UQPTGLEAQU	Q14242	133	142	TQPTGLEAQTTAPAAMEAQTT	|
MHLATSRTPASLSGPT	MHLAUSRTPASLSGPU	Q8WXI7.3	98	113	TTTRTPDTSTMHLATSRTPAS	|
MHLATSRTPASLSGPT	MHLAUSRTPASLSGPU	Q8WXI7.3	98	113	RTPASLSGPTTASPLLVLFTI	|
TPHATSHPAVPI	UPHAUSHPAVPI	P16150	90	101	SIKMSSVPQETPHATSHPAVP	|
TPHATSHPAVPI	UPHAUSHPAVPI	P16150	90	101	HATSHPAVPITANSLGSHTVT	|
TTPLTGPGTPEST	UUPLTGPGUPESU	Q14242	28	40	PPEMLRNSTDTTPLTGPGTPE	|
TTPLTGPGTPEST	UUPLTGPGUPESU	Q14242	28	40	LTGPGTPESTTVEPAARRSTG	|
TTPLTGPGTPEST	UUPLTGPGUPESU	Q14242	28	40	PPEMLRNSTDTTPLTGPGTPE	|
TTPLTGPGTPEST	UUPLTGPGUPESU	Q14242	28	40	LTGPGTPESTTVEPAARRSTG	|
TSTPGTPTVYLGASK	USTPGTPTVYLGASK	Q8WXI7.3	401	415	GFTHRSSVSTTSTPGTPTVYL	|
MHLATSRTPA	MHLAUSRTPA	Q8WXI7.3	98	107	TTTRTPDTSTMHLATSRTPAS	|
MHLATSRTPA	MHLAUSRTPA	Q8WXI7.3	98	107	MHLATSRTPASLSGPTTASPL	|
TMTTGSLEPSSGASGPQVSSVK	UMTUGSLEPSSGASGPQVSSVK	P16150	187	208	TSTGTTGPPVTMTTGSLEPSS	|
TVPFRNPDENSR	UVPFRNPDENSR	P16150	223	234	MSPTTSTNASTVPFRNPDENS	|
MHLATSRTPA	MHLAUSRTPA	Q8WXI7.3	98	107	TTTRTPDTSTMHLATSRTPAS	|
MHLATSRTPA	MHLAUSRTPA	Q8WXI7.3	98	107	MHLATSRTPASLSGPTTASPL	|
SIKMSSVPQE	XIKMXSVPQE	P16150	80	89	LPEPTTYQEVSIKMSSVPQET	|
SIKMSSVPQE	XIKMXSVPQE	P16150	80	89	SIKMSSVPQETPHATSHPAVP	|
TPPAAMEAQT	UPPAAMEAQU	Q14242	163	172	TAPAAMEAQTTPPAAMEAQTT	|
TPPAAMEAQT	UPPAAMEAQU	Q14242	163	172	TPPAAMEAQTTQTTAMEAQTT	|
SKPGPSAASPLLVL	XKPGPXAASPLLVL	Q8WXI7.3	264	277	VDLGTSGTPVSKPGPSAASPL	|
SKPGPSAASPLLVL	XKPGPXAASPLLVL	Q8WXI7.3	264	277	PSAASPLLVLFTLNFTITNLR	|
HSLYVNGFTHQSSMT	HSLYVNGFTHQSSMU	Q8WXI7.3	74	88	NGFTHQSSMTTTRTPDTSTMH	|
TPPAAMEAQT	UPPAAMEAQU	Q14242	163	172	TAPAAMEAQTTPPAAMEAQTT	|
TPPAAMEAQT	UPPAAMEAQU	Q14242	163	172	TPPAAMEAQTTQTTAMEAQTT	|
TEPSATEALSMEPTTKR	UEPSATEALSMEPUTKR	Q14242	213	229	TPLAAMEALSTEPSATEALSM	|
TQPTATEAQT	UQPTATEAQU	Q14242	193	202	TAPEATEAQTTQPTATEAQTT	|
TQPTATEAQT	UQPTATEAQU	Q14242	193	202	TQPTATEAQTTPLAAMEALST	|
TQPTGLEAQT	UQPTGLEAQU	Q14242	133	142	TPPAATEAQTTQPTGLEAQTT	|
TQPTGLEAQT	UQPTGLEAQU	Q14242	133	142	TQPTGLEAQTTAPAAMEAQTT	|
TPPAAMEAQT	UPPAAMEAQU	Q14242	163	172	TAPAAMEAQTTPPAAMEAQTT	|
TPPAAMEAQT	UPPAAMEAQU	Q14242	163	172	TPPAAMEAQTTQTTAMEAQTT	|
SIKMSSVPQE	XIKMXSVPQE	P16150	80	89	LPEPTTYQEVSIKMSSVPQET	|
SIKMSSVPQE	XIKMXSVPQE	P16150	80	89	SIKMSSVPQETPHATSHPAVP	|
SITELGPYTLDRDSLYVNGFTQR	SITELGPYTLDRDSLYVNGFUQR	Q8WXI7.3	218	240	LYWELSQLTHSITELGPYTLD	|
SALPPSTSINEGSPLW	XALPPSUSINEGSPLW	P16150	44	59	PKADSTGDQTSALPPSTSINE	|
SALPPSTSINEGSPLW	XALPPSUSINEGSPLW	P16150	44	59	TSINEGSPLWTSIGASTGSPL	|
TSSSSTQHFYL	USSSSTQHFYL	Q8WXI7.3	955	965	TEMESSVYQPTSSSSTQHFYL	|
TSSSSTQHFYL	USSSSTQHFYL	Q8WXI7.3	955	965	SSSSTQHFYLNFTITNLPYSQ	|
SKANEILASVKAT	XKANEILASVKAU	O00592	47	59	DTAQQSTVPTSKANEILASVK	|
SKANEILASVKAT	XKANEILASVKAU	O00592	47	59	NEILASVKATTLGVSSDSPGT	|
TPPAAMEAQT	UPPAAMEAQU	Q14242	163	172	TAPAAMEAQTTPPAAMEAQTT	|
TPPAAMEAQT	UPPAAMEAQU	Q14242	163	172	TPPAAMEAQTTQTTAMEAQTT	|
TVPFRNPDENSR	UVPFRNPDENSR	P16150	223	234	MSPTTSTNASTVPFRNPDENS	|
SALPPSTSINEGSPLW	XALPPSUSINEGSPLW	P16150	44	59	PKADSTGDQTSALPPSTSINE	|
SALPPSTSINEGSPLW	XALPPSUSINEGSPLW	P16150	44	59	TSINEGSPLWTSIGASTGSPL	|
ANEILASVKATTLGVSSD	ANEILASVKAUTLGVSSD	O00592	49	66	KATTLGVSSDSPGTTTLAQQV	|
SALPPSTSINEGSPLWT	XALPPSUSINEGSPLWT	P16150	44	60	PKADSTGDQTSALPPSTSINE	|
SALPPSTSINEGSPLWT	XALPPSUSINEGSPLWT	P16150	44	60	SINEGSPLWTSIGASTGSPLP	|
SSHSVTTDLTSTKAEHL	SSHSVTTDLTSUKAEHL	O00592	140	156	DLTSTKAEHLTTPHPTSPLSP	|
TAPEATEAQT	UAPEATEAQU	Q14242	183	192	TQTTAMEAQTTAPEATEAQTT	|
TAPEATEAQT	UAPEATEAQU	Q14242	183	192	TAPEATEAQTTQPTATEAQTT	|
TVSLETSKGT	UVSLETSKGU	P16150	154	163	GTSGPPLTMATVSLETSKGTS	|
TVSLETSKGT	UVSLETSKGU	P16150	154	163	TVSLETSKGTSGPPVTMATDS	|
TEPSATEALSMEP	UEPSAUEALSMEP	Q14242	213	225	TPLAAMEALSTEPSATEALSM	|
TEPSATEALSMEP	UEPSAUEALSMEP	Q14242	213	225	SATEALSMEPTTKRGLFIPFS	|
TVSLETSKGT	UVSLETSKGU	P16150	154	163	GTSGPPLTMATVSLETSKGTS	|
TVSLETSKGT	UVSLETSKGU	P16150	154	163	TVSLETSKGTSGPPVTMATDS	|
STGLDAGGAV	XUGLDAGGAV	Q14242	49	58	STGLDAGGAVTELTTELANMG	|
MHLATSRTPASLSGPT	MHLAUSRTPASLSGPU	Q8WXI7.3	98	113	TTTRTPDTSTMHLATSRTPAS	|
MHLATSRTPASLSGPT	MHLAUSRTPASLSGPU	Q8WXI7.3	98	113	RTPASLSGPTTASPLLVLFTI	|
SHPAVPITANSLGSH	XHPAVPIUANSLGSH	P16150	95	109	SVPQETPHATSHPAVPITANS	|
SHPAVPITANSLGSH	XHPAVPIUANSLGSH	P16150	95	109	PITANSLGSHTVTGGTITTNS	|
TVPTSKANEILA	UVPUSKANEILA	O00592	43	54	IMATDTAQQSTVPTSKANEIL	|
TVPTSKANEILA	UVPUSKANEILA	O00592	43	54	PTSKANEILASVKATTLGVSS	|
SALPPSTSINEGSPLWT	XALPPSUSINEGSPLWT	P16150	44	60	PKADSTGDQTSALPPSTSINE	|
SALPPSTSINEGSPLWT	XALPPSUSINEGSPLWT	P16150	44	60	SINEGSPLWTSIGASTGSPLP	|
TDLTSTKAEHL	UDLTSUKAEHL	O00592	146	156	SGGKSSHSVTTDLTSTKAEHL	|
TDLTSTKAEHL	UDLTSUKAEHL	O00592	146	156	DLTSTKAEHLTTPHPTSPLSP	|
TTQPTGLEAQ	UUQPTGLEAQ	Q14242	132	141	TTPPAATEAQTTQPTGLEAQT	|
TTQPTGLEAQ	UUQPTGLEAQ	Q14242	132	141	TTQPTGLEAQTTAPAAMEAQT	|
SALPPSTSINEGSPLWT	XALPPSUSINEGSPLWT	P16150	44	60	PKADSTGDQTSALPPSTSINE	|
SALPPSTSINEGSPLWT	XALPPSUSINEGSPLWT	P16150	44	60	SINEGSPLWTSIGASTGSPLP	|
STGLDAGGAV	XUGLDAGGAV	Q14242	49	58	STGLDAGGAVTELTTELANMG	|
TSINEGSPLWT	USINEGSPLWU	P16150	50	60	GDQTSALPPSTSINEGSPLWT	|
TSINEGSPLWT	USINEGSPLWU	P16150	50	60	SINEGSPLWTSIGASTGSPLP	|
TEALSMEPTTKR	UEALSMEPUTKR	Q14242	218	229	MEALSTEPSATEALSMEPTTK	|
TQTTAMEAQ	UQUTAMEAQ	Q14242	173	181	TPPAAMEAQTTQTTAMEAQTT	|
TQTTAMEAQ	UQUTAMEAQ	Q14242	173	181	TTQTTAMEAQTTAPEATEAQT	|
SHPAVPITANSLGSHTV	XHPAVPIUANSLGSHUV	P16150	95	111	SVPQETPHATSHPAVPITANS	|
SHPAVPITANSLGSHTV	XHPAVPIUANSLGSHUV	P16150	95	111	TANSLGSHTVTGGTITTNSPE	|
TVPFRNPDENSR	UVPFRNPDENSR	P16150	223	234	MSPTTSTNASTVPFRNPDENS	|
TSHPAVPITANSLGSHTVTGGTIT	USHPAVPITANSLGSHTVTGGTIU	P16150	94	117	SSVPQETPHATSHPAVPITAN	|
TSHPAVPITANSLGSHTVTGGTIT	USHPAVPITANSLGSHTVTGGTIU	P16150	94	117	SHTVTGGTITTNSPETSSRTS	|
TEALSMEPTTKR	UEALSMEPUTKR	Q14242	218	229	MEALSTEPSATEALSMEPTTK	|
TAPSSQETVQPTSPATALR	UAPSSQETVQPTXPATALR	O00592	266	284	QTSSQMPASSTAPSSQETVQP	|
TAASSLET	UAASSLEU	P16150	134	141	SSRTSGAPVTTAASSLETSRG	|
TAASSLET	UAASSLEU	P16150	134	141	VTTAASSLETSRGTSGPPLTM	|
TAASSLET	UAASSLEU	P16150	134	141	SSRTSGAPVTTAASSLETSRG	|
TAASSLET	UAASSLEU	P16150	134	141	VTTAASSLETSRGTSGPPLTM	|
ISSSSSTVAIPGYTF	ISSSSSUVAIPGYTF	O00592	190	204	STVAIPGYTFTSPGMTTTLLE	|
TAASSLETSRGT	UAASSLETSRGU	P16150	134	145	SSRTSGAPVTTAASSLETSRG	|
TAASSLETSRGT	UAASSLETSRGU	P16150	134	145	ASSLETSRGTSGPPLTMATVS	|
TSHPAVPITANSLGSH	USHPAVPIUANSLGSH	P16150	94	109	SSVPQETPHATSHPAVPITAN	|
TSHPAVPITANSLGSH	USHPAVPIUANSLGSH	P16150	94	109	PITANSLGSHTVTGGTITTNS	|
PTVAHESNWAK	PUVAHESNWAK	O00592	311	321	TTHRYPKTPSPTVAHESNWAK	|
TANSLGSHTV	UANSLGSHUV	P16150	102	111	HATSHPAVPITANSLGSHTVT	|
TANSLGSHTV	UANSLGSHUV	P16150	102	111	TANSLGSHTVTGGTITTNSPE	|
TQTTAMEAQTTAPEA	UQTTAMEAQUTAPEA	Q14242	173	187	TPPAAMEAQTTQTTAMEAQTT	|
TQTTAMEAQTTAPEA	UQTTAMEAQUTAPEA	Q14242	173	187	MEAQTTAPEATEAQTTQPTAT	|
TTPLAAMEALS	UUPLAAMEALS	Q14242	202	212	TTQPTATEAQTTPLAAMEALS	|
TTPLAAMEALS	UUPLAAMEALS	Q14242	202	212	TPLAAMEALSTEPSATEALSM	|
TANSLGSHTV	UANXLGSHTV	P16150	102	111	HATSHPAVPITANSLGSHTVT	|
TANSLGSHTV	UANXLGSHTV	P16150	102	111	TANSLGSHTVTGGTITTNSPE	|
TEPSATEALSMEPTTKR	UEPSAUEALSMEPUTKR	Q14242	213	229	TPLAAMEALSTEPSATEALSM	|
TANSLGSHTV	UANSLGSHUV	P16150	102	111	HATSHPAVPITANSLGSHTVT	|
TANSLGSHTV	UANSLGSHUV	P16150	102	111	TANSLGSHTVTGGTITTNSPE	|
TANSLGSHTV	UANSLGSHUV	P16150	102	111	HATSHPAVPITANSLGSHTVT	|
TANSLGSHTV	UANSLGSHUV	P16150	102	111	TANSLGSHTVTGGTITTNSPE	|
SSVPQETPHATSHPAVPI	XSVPQETPHAUSHPAVPI	P16150	84	101	TTYQEVSIKMSSVPQETPHAT	|
SSVPQETPHATSHPAVPI	XSVPQETPHAUSHPAVPI	P16150	84	101	HATSHPAVPITANSLGSHTVT	|
TEPSATEALSMEP	UEPSAUEALSMEP	Q14242	213	225	TPLAAMEALSTEPSATEALSM	|
TEPSATEALSMEP	UEPSAUEALSMEP	Q14242	213	225	SATEALSMEPTTKRGLFIPFS	|
TEAQTTRLTA	UEAQUTRLTA	Q14242	98	107	TEAQTTPLAATEAQTTRLTAT	|
TEAQTTRLTA	UEAQUTRLTA	Q14242	98	107	TEAQTTRLTATEAQTTPLAAT	|
MHLATSRTPASLSGPT	MHLAUSRTPAXLSGPU	Q8WXI7.3	98	113	TTTRTPDTSTMHLATSRTPAS	|
MHLATSRTPASLSGPT	MHLAUSRTPAXLSGPU	Q8WXI7.3	98	113	RTPASLSGPTTASPLLVLFTI	|
THPVATPTSSGHDHLMK	UHPVAUPTSSGHDHLMK	O00592	173	189	SPLSPRQPTLTHPVATPTSSG	|
TVPTSKANEILA	UVPUSKANEILA	O00592	43	54	IMATDTAQQSTVPTSKANEIL	|
TVPTSKANEILA	UVPUSKANEILA	O00592	43	54	PTSKANEILASVKATTLGVSS	|
SKANEILASVKAT	XKANEILASVKAU	O00592	47	59	DTAQQSTVPTSKANEILASVK	|
SKANEILASVKAT	XKANEILASVKAU	O00592	47	59	NEILASVKATTLGVSSDSPGT	|
TANSLGSHTV	UANSLGSHUV	P16150	102	111	HATSHPAVPITANSLGSHTVT	|
TANSLGSHTV	UANSLGSHUV	P16150	102	111	TANSLGSHTVTGGTITTNSPE	|
TTPLAAMEAL	UUPLAAMEAL	Q14242	202	211	TTQPTATEAQTTPLAAMEALS	|
TTPLAAMEAL	UUPLAAMEAL	Q14242	202	211	TTPLAAMEALSTEPSATEALS	|
TTPLAAMEAL	UUPLAAMEAL	Q14242	202	211	TTQPTATEAQTTPLAAMEALS	|
TTPLAAMEAL	UUPLAAMEAL	Q14242	202	211	TTPLAAMEALSTEPSATEALS	|
TEPSATEALSMEP	UEPSAUEALSMEP	Q14242	213	225	TPLAAMEALSTEPSATEALSM	|
[truncated: 4,544 more rows]

## Sheet: AM0627_Rep2_72h
BaseSequence	MappedMod	Uniprot	StartResidue	StopResidue	SequenceWindow	|	Protein	Count		Position	P10	P9	P8	P7	P6	P5	P4	P3	P2	P1	P1'	P2'	P3'	P4'	P5'	P6'	P7'	P8'	P9'	P10'	P11'
TSHPAVPITANSLGSHTVTGGTITTNSPETSSR	USHPAVPITANSLGSHTVTGGTITTNSPETSSR	P16150	94	126	SSVPQETPHATSHPAVPITAN	|	P16150	2540		Scount	524	307	256	496	300	683	721	159	158	280	997	300	276	423	527	679	383	376	383	383	422
TGSLEPSSGASGPQVSSVK	UGSLEPSSGASGPQVSSVK	P16150	190	208	GTTGPPVTMTTGSLEPSSGAS	|	Q14242	1868		Xcount	164	94	59	87	61	38	70	27	17	111	957	68	58	58	108	87	85	35	29	39	30
TGSLEPSSGASGPQVSSVK	UGSLEPSSGASGPQVSSVK	P16150	190	208	GTTGPPVTMTTGSLEPSSGAS	|	O00592	1549		Tcount	717	528	527	394	709	395	247	213	349	1422	2449	348	220	539	381	779	611	428	362	560	394
TTGSLEPSSGASGPQVSSVKL	UTGSLEPSSGASGPQVSSVKL	P16150	189	209	TGTTGPPVTMTTGSLEPSSGA	|	Q8WXI7.3	1204		Ucount	681	373	253	195	405	144	108	78	166	1228	2440	287	120	290	306	507	436	257	230	413	252
TTGSLEPSSGASGPQVSSVKL	UTGSLEPSSGASGPQVSSVKL	P16150	189	209	SGPQVSSVKLSTMMSPTTSTN	|	sum	7161		TotalCount	3335	3354	3445	3476	3476	3482	3484	3484	3484	3484	3677	3677	3677	3677	3677	3653	3561	3493	3336	3051	2267
TTGSLEPSSGASGPQVSSVK	UTGSLEPSSGASGPQVSSVK	P16150	189	208	TGTTGPPVTMTTGSLEPSSGA	|				% glycosylated	68.0902	55.9281	39.8467	31.6854	46.1843	16.8831	18.3884	28.2258	36.0947	78.6722	98.5781	54.784	35.8871	36.1746	45.5947	40.7407	52.4145	36.3184	34.7651	47.9321	34.5588
TTGSLEPSSGASGPQVSSVK	UTGSLEPSSGASGPQVSSVK	P16150	189	208	TGTTGPPVTMTTGSLEPSSGA	|
TQPAATEAQTTPLAATEAQTTR	UQPAATEAQTTPLAATEAQTTR	Q14242	83	104	TDSAAMEIQTTQPAATEAQTT	|				O-glycan counts
TGSLEPSSGASGPQVSSVK	UGSLEPSSGASGPQVSSVK	P16150	190	208	GTTGPPVTMTTGSLEPSSGAS	|				H1N1	14	42	11	60	51	19	29	24	112	290	1056	63	43	82	27	79	114	56	76	82	83
TTGSLEPSSGASGPQVSSVK	UTGSLEPSSGASGPQVSSVK	P16150	189	208	TGTTGPPVTMTTGSLEPSSGA	|				H1N1A1	72	122	69	103	165	64	49	30	35	410	1305	73	78	109	134	190	143	78	58	104	66
TGSLEPSSGASGPQVSSVK	UGSLEPSSGASGPQVSSVK	P16150	190	208	GTTGPPVTMTTGSLEPSSGAS	|				H1N1A1G1	58	24	42	15	26	14	13	13	1	53	1	7	9	29	21	16	42	37	14	16	8
TTGSLEPSSGASGPQVSSVK	UTGSLEPSSGASGPQVSSVK	P16150	189	208	TGTTGPPVTMTTGSLEPSSGA	|				H1N1A2	93	75	105	63	151	42	41	21	0	144	1	37	18	55	131	128	142	68	34	67	17
TSHPAVPITANSLGSHTVTGGTITTNSPETSSR	USHPAVPITANSLGSHTVTGGTITTNSPETSSR	P16150	94	126	SSVPQETPHATSHPAVPITAN	|				H1N1G1	5	12	16	12	19	2	6	7	5	63	191	9	8	45	23	10	27	18	12	10	30
SALPPSTSINEGSPLWTSIGAS	XALPPSTSINEGSPLWTSIGAS	P16150	44	65	PKADSTGDQTSALPPSTSINE	|				H1N1G2	6	8	9	4	11	4	2	4	0	10	2	0	1	9	7	2	8	10	6	1	8
SALPPSTSINEGSPLWTSIGAS	XALPPSTSINEGSPLWTSIGAS	P16150	44	65	SPLWTSIGASTGSPLPEPTTY	|				H1N2	9	2	0	2	0	0	0	1	2	11	6	8	1	1	1	5	0	1	1	3	1
TPLAAMEALSTEPSATEALSMEPTTKR	UPLAAMEALSTEPSATEALSMEPTTKR	Q14242	203	229	TQPTATEAQTTPLAAMEALST	|				H1N2A1	17	38	9	2	2	8	6	0	0	23	1	30	5	1	10	42	4	3	6	19	3
TGSLEPSSGASGPQVSSVKL	UGSLEPSSGASGPQVSSVKL	P16150	190	209	GTTGPPVTMTTGSLEPSSGAS	|				H1N2G1	1	2	0	0	1	2	0	0	0	0	0	1	0	1	1	5	2	0	1	1	1
TGSLEPSSGASGPQVSSVKL	UGSLEPSSGASGPQVSSVKL	P16150	190	209	SGPQVSSVKLSTMMSPTTSTN	|				H2N2	1	3	0	0	1	0	1	1	1	3	2	3	0	0	0	5	4	1	0	5	3
SALPPSTSINEGSPLWTSIGAS	XALPPSTSINEGSPLWTSIGAS	P16150	44	65	PKADSTGDQTSALPPSTSINE	|				H2N2A1	10	32	7	1	6	9	7	0	0	23	1	22	3	0	9	37	6	0	3	24	1
SALPPSTSINEGSPLWTSIGAS	XALPPSTSINEGSPLWTSIGAS	P16150	44	65	SPLWTSIGASTGSPLPEPTTY	|				H2N2A1F1	1	7	0	1	0	0	2	0	1	1	6	5	0	1	1	3	6	0	1	0	1
SALPPSTSINEGSPLWTSIGAS	XALPPSTSINEGSPLWTSIGAS	P16150	44	65	PKADSTGDQTSALPPSTSINE	|				H2N2A1G1	0	0	0	2	0	0	0	0	0	0	0	0	0	2	0	2	1	0	0	0	0
SALPPSTSINEGSPLWTSIGAS	XALPPSTSINEGSPLWTSIGAS	P16150	44	65	SPLWTSIGASTGSPLPEPTTY	|				H2N2A1G1F1	0	1	0	0	1	0	0	0	0	0	0	2	0	0	0	0	0	0	0	0	0
TGSLEPSSGASGPQVSSVKL	UGSLEPSSGASGPQVSSVKL	P16150	190	209	GTTGPPVTMTTGSLEPSSGAS	|				H2N2A2	7	10	1	1	4	9	4	0	0	12	4	5	1	0	6	18	0	2	1	10	3
TGSLEPSSGASGPQVSSVKL	UGSLEPSSGASGPQVSSVKL	P16150	190	209	SGPQVSSVKLSTMMSPTTSTN	|				H2N2A2F1	8	13	0	0	1	1	3	0	0	6	1	11	0	0	5	5	0	0	0	5	0
TGSLEPSSGASGPQVSSVK	UGSLEPSSGASGPQVSSVK	P16150	190	208	GTTGPPVTMTTGSLEPSSGAS	|				H2N2G1	0	1	0	1	0	0	0	0	0	0	1	2	0	0	0	1	0	1	0	0	0
SALPPSTSINEGSPLWTSIGAS	XALPPSTSINEGSPLWTSIGAS	P16150	44	65	PKADSTGDQTSALPPSTSINE	|				H2N2G1F1	1	0	0	0	2	0	2	0	0	1	2	5	1	0	0	1	1	0	0	1	0
SALPPSTSINEGSPLWTSIGAS	XALPPSTSINEGSPLWTSIGAS	P16150	44	65	SPLWTSIGASTGSPLPEPTTY	|				H2N2G2	0	0	0	0	0	0	0	0	0	0	3	3	0	0	0	0	0	1	1	0	0
TGSLEPSSGASGPQVSSVKL	UGSLEPSSGASGPQVSSVKL	P16150	190	209	GTTGPPVTMTTGSLEPSSGAS	|				H2N2G2F1	0	0	0	0	0	0	0	0	0	0	0	1	0	0	0	1	0	0	0	0	0
TGSLEPSSGASGPQVSSVKL	UGSLEPSSGASGPQVSSVKL	P16150	190	209	SGPQVSSVKLSTMMSPTTSTN	|				N1	46	38	3	15	4	7	12	4	26	286	814	67	10	13	36	42	20	14	45	99	57
TGSLEPSSGASGPQVSSVK	UGSLEPSSGASGPQVSSVK	P16150	190	208	GTTGPPVTMTTGSLEPSSGAS	|				N1A1	1	1	2	0	0	1	1	0	0	3	0	1	0	0	2	2	1	2	0	5	0
SALPPSTSINEGSPLWTSIGAS	XALPPSTSINEGSPLWTSIGAS	P16150	44	65	PKADSTGDQTSALPPSTSINE	|													sum	1339	3397
SALPPSTSINEGSPLWTSIGAS	XALPPSTSINEGSPLWTSIGAS	P16150	44	65	SPLWTSIGASTGSPLPEPTTY	|
SALPPSTSINEGSPLWTSIGAS	XALPPSTSINEGSPLWTSIGAS	P16150	44	65	PKADSTGDQTSALPPSTSINE	|
SALPPSTSINEGSPLWTSIGAS	XALPPSTSINEGSPLWTSIGAS	P16150	44	65	SPLWTSIGASTGSPLPEPTTY	|
TMTTGSLEPSSGASGPQVSSVKL	UMTTGSLEPSSGASGPQVSSVKL	P16150	187	209	TSTGTTGPPVTMTTGSLEPSS	|
TMTTGSLEPSSGASGPQVSSVKL	UMTTGSLEPSSGASGPQVSSVKL	P16150	187	209	SGPQVSSVKLSTMMSPTTSTN	|
TGSLEPSSGASGPQVSSVK	UGSLEPSSGASGPQVSSVK	P16150	190	208	GTTGPPVTMTTGSLEPSSGAS	|
TGSLEPSSGASGPQVSSVK	UGSLEPSSGASGPQVSSVK	P16150	190	208	GTTGPPVTMTTGSLEPSSGAS	|
SALPPSTSINEGSPLWTSIGAS	XALPPSTSINEGSPLWTSIGAS	P16150	44	65	PKADSTGDQTSALPPSTSINE	|
SALPPSTSINEGSPLWTSIGAS	XALPPSTSINEGSPLWTSIGAS	P16150	44	65	SPLWTSIGASTGSPLPEPTTY	|
SALPPSTSINEGSPLWTSIGAS	XALPPSTSINEGSPLWTSIGAS	P16150	44	65	PKADSTGDQTSALPPSTSINE	|
SALPPSTSINEGSPLWTSIGAS	XALPPSTSINEGSPLWTSIGAS	P16150	44	65	SPLWTSIGASTGSPLPEPTTY	|
SALPPSTSINEGSPLWTSIGAS	XALPPSTSINEGSPLWTSIGAS	P16150	44	65	PKADSTGDQTSALPPSTSINE	|
SALPPSTSINEGSPLWTSIGAS	XALPPSTSINEGSPLWTSIGAS	P16150	44	65	SPLWTSIGASTGSPLPEPTTY	|
TQPTATEAQTTPLAAMEALSTEPSATEALSMEPTTKR	UQPTATEAQTTPLAAMEALSTEPSATEALSMEPTTKR	Q14242	193	229	TAPEATEAQTTQPTATEAQTT	|
TGSLEPSSGASGPQVSSVK	UGSLEPSSGASGPQVSSVK	P16150	190	208	GTTGPPVTMTTGSLEPSSGAS	|
TPLAAMEALSTEPSATEALSMEPTTKR	UPLAAMEALSTEPSATEALSMEPTTKR	Q14242	203	229	TQPTATEAQTTPLAAMEALST	|
TMTTGSLEPSSGASGPQVSSVK	UMTTGSLEPSSGASGPQVSSVK	P16150	187	208	TSTGTTGPPVTMTTGSLEPSS	|
TGSLEPSSGASGPQVSSVK	UGSLEPSSGASGPQVSSVK	P16150	190	208	GTTGPPVTMTTGSLEPSSGAS	|
TPLAAMEALSTEPSATEALSMEPTTK	UPLAAMEALSTEPSATEALSMEPTTK	Q14242	203	228	TQPTATEAQTTPLAAMEALST	|
TIMATDTAQQSTVPTSK	UIMATDTAQQSTVPTSK	O00592	32	48	KTAPTPASSVTIMATDTAQQS	|
TGSLEPSSGASGPQVSSVK	UGSLEPSSGASGPQVSSVK	P16150	190	208	GTTGPPVTMTTGSLEPSSGAS	|
TTGSLEPSSGASGPQVSSVKL	UTGSLEPSSGASGPQVSSVKL	P16150	189	209	TGTTGPPVTMTTGSLEPSSGA	|
TTGSLEPSSGASGPQVSSVKL	UTGSLEPSSGASGPQVSSVKL	P16150	189	209	SGPQVSSVKLSTMMSPTTSTN	|
TMTTGSLEPSSGASGPQVSSVK	UMTTGSLEPSSGASGPQVSSVK	P16150	187	208	TSTGTTGPPVTMTTGSLEPSS	|
TSHPAVPITANSLGSHTVTGGTIT	USHPAVPITANSLGSHTVTGGTIT	P16150	94	117	SSVPQETPHATSHPAVPITAN	|
TSHPAVPITANSLGSHTVTGGTIT	USHPAVPITANSLGSHTVTGGTIT	P16150	94	117	SHTVTGGTITTNSPETSSRTS	|
TGSLEPSSGASGPQVSSVKL	UGSLEPSSGASGPQVSSVKL	P16150	190	209	GTTGPPVTMTTGSLEPSSGAS	|
TGSLEPSSGASGPQVSSVKL	UGSLEPSSGASGPQVSSVKL	P16150	190	209	SGPQVSSVKLSTMMSPTTSTN	|
TQTTAMEAQTTAPEATEAQT	UQTTAMEAQTTAPEATEAQT	Q14242	173	192	TPPAAMEAQTTQTTAMEAQTT	|
TQTTAMEAQTTAPEATEAQT	UQTTAMEAQTTAPEATEAQT	Q14242	173	192	TAPEATEAQTTQPTATEAQTT	|
SLEPSSGASGPQVSSVK	XLEPSSGASGPQVSSVK	P16150	192	208	TGPPVTMTTGSLEPSSGASGP	|
TSHPAVPITANSLGSHTVTGGTITTNSPETSSR	USHPAVPITANSLGSHTVTGGTITTNSPETSSR	P16150	94	126	SSVPQETPHATSHPAVPITAN	|
TSHPAVPITANSLGSHTVTGGTITTNSPETSSR	USHPAVPITANSLGSHTVTGGTITTNSPETSSR	P16150	94	126	SSVPQETPHATSHPAVPITAN	|
TAPTPASSVTIMATDTAQQS	TAPUPASSVTIMATDTAQQS	O00592	23	42	IMATDTAQQSTVPTSKANEIL	|
TSHPAVPITANSLGSHTVTGGTIT	USHPAVPITANSLGSHTVTGGTIT	P16150	94	117	SSVPQETPHATSHPAVPITAN	|
TSHPAVPITANSLGSHTVTGGTIT	USHPAVPITANSLGSHTVTGGTIT	P16150	94	117	SHTVTGGTITTNSPETSSRTS	|
TPLAAMEALSTEPSATEALSMEPTTK	UPLAAMEALSTEPSATEALSMEPTTK	Q14242	203	228	TQPTATEAQTTPLAAMEALST	|
TPLAAMEALSTEPSATEALSMEPTTK	UPLAAMEALSTEPSATEALSMEPTTK	Q14242	203	228	TQPTATEAQTTPLAAMEALST	|
TEPSATEALSMEPTTK	UEPSATEALSMEPTTK	Q14242	213	228	TPLAAMEALSTEPSATEALSM	|
TGSLEPSSGASGPQVSSVK	UGSLEPSXGASGPQVSSVK	P16150	190	208	GTTGPPVTMTTGSLEPSSGAS	|
TGSLEPSSGASGPQVSSVK	UGSLEPXSGASGPQVSSVK	P16150	190	208	GTTGPPVTMTTGSLEPSSGAS	|
SALPPSTSINEGSPLWTSIGAS	XALPPSTSINEGSPLWTSIGAS	P16150	44	65	PKADSTGDQTSALPPSTSINE	|
SALPPSTSINEGSPLWTSIGAS	XALPPSTSINEGSPLWTSIGAS	P16150	44	65	SPLWTSIGASTGSPLPEPTTY	|
TQPTATEAQTTPLAAMEALSTEPSATEALSMEPTTKR	UQPTATEAQTTPLAAMEALSTEPSATEALSMEPTTKR	Q14242	193	229	TAPEATEAQTTQPTATEAQTT	|
SALPPSTSINEGSPLWTSIGAS	XALPPSTSINEGSPLWTSIGAS	P16150	44	65	PKADSTGDQTSALPPSTSINE	|
SALPPSTSINEGSPLWTSIGAS	XALPPSTSINEGSPLWTSIGAS	P16150	44	65	SPLWTSIGASTGSPLPEPTTY	|
SLEPSSGASGPQVSSVK	XLEPSSGASGPQVSSVK	P16150	192	208	TGPPVTMTTGSLEPSSGASGP	|
TIMATDTAQQSTVPTSK	UIMATDTAQQSTVPTSK	O00592	32	48	KTAPTPASSVTIMATDTAQQS	|
TEPSATEALSMEPTTK	UEPSATEALSMEPTTK	Q14242	213	228	TPLAAMEALSTEPSATEALSM	|
TGSLEPSSGASGPQVSSVK	UGSLEPSSGASGPQVSSVK	P16150	190	208	GTTGPPVTMTTGSLEPSSGAS	|
SLEPSSGASGPQVSSVK	XLEPSSGASGPQVSSVK	P16150	192	208	TGPPVTMTTGSLEPSSGASGP	|
TGSLEPSSGASGPQVSSVK	UGSLEPSXGASGPQVSSVK	P16150	190	208	GTTGPPVTMTTGSLEPSSGAS	|
SALPPSTSINEGSPLWTSIGAS	XALPPSTSINEGSPLWTSIGAS	P16150	44	65	PKADSTGDQTSALPPSTSINE	|
SALPPSTSINEGSPLWTSIGAS	XALPPSTSINEGSPLWTSIGAS	P16150	44	65	SPLWTSIGASTGSPLPEPTTY	|
SALPPSTSINEGSPLWTSIGAS	XALPPSTSINEGSPLWTSIGAS	P16150	44	65	PKADSTGDQTSALPPSTSINE	|
SALPPSTSINEGSPLWTSIGAS	XALPPSTSINEGSPLWTSIGAS	P16150	44	65	SPLWTSIGASTGSPLPEPTTY	|
TQPTATEAQTTPLAAMEALSTEPSATEALSMEPTTKR	UQPTATEAQTTPLAAMEALSTEPSATEALSMEPTTKR	Q14242	193	229	TAPEATEAQTTQPTATEAQTT	|
TSHPAVPITANSLGSHTVTGGTIT	USHPAVPITANSLGSHTVTGGTIT	P16150	94	117	SSVPQETPHATSHPAVPITAN	|
TSHPAVPITANSLGSHTVTGGTIT	USHPAVPITANSLGSHTVTGGTIT	P16150	94	117	SHTVTGGTITTNSPETSSRTS	|
SALPPSTSINEGSPLWTSIGAS	XALPPSTSINEGSPLWTSIGAS	P16150	44	65	PKADSTGDQTSALPPSTSINE	|
SALPPSTSINEGSPLWTSIGAS	XALPPSTSINEGSPLWTSIGAS	P16150	44	65	SPLWTSIGASTGSPLPEPTTY	|
TMTTGSLEPSSGASGPQVSSVK	UMUTGSLEPSSGASGPQVSSVK	P16150	187	208	TSTGTTGPPVTMTTGSLEPSS	|
TANSLGSHTVTGGTIT	UANSLGSHTVTGGTIT	P16150	102	117	HATSHPAVPITANSLGSHTVT	|
TANSLGSHTVTGGTIT	UANSLGSHTVTGGTIT	P16150	102	117	SHTVTGGTITTNSPETSSRTS	|
SSHSVTTDLTSTKAEHLT	SSHSVTTDLTSUKAEHLT	O00592	140	157	LTSTKAEHLTTPHPTSPLSPR	|
THRYPKTPSPTVAHESNWAK	UHRYPKUPSPTVAHESNWAK	O00592	302	321	MSSSPTAASTTHRYPKTPSPT	|
TPLAAMEALSTEPSATEALSMEPTTKR	UPLAAMEALSTEPSATEALSMEPTTKR	Q14242	203	229	TQPTATEAQTTPLAAMEALST	|
TSHPAVPITANSLGSHTVTGGTI	USHPAVPITANSLGSHTVTGGTI	P16150	94	116	SSVPQETPHATSHPAVPITAN	|
TSHPAVPITANSLGSHTVTGGTI	USHPAVPITANSLGSHTVTGGTI	P16150	94	116	GSHTVTGGTITTNSPETSSRT	|
TQPTATEAQTTPLAAMEALSTEPSATEALSMEPTTKR	UQPTATEAQTTPLAAMEALSTEPSATEALSMEPTTKR	Q14242	193	229	TAPEATEAQTTQPTATEAQTT	|
TGSLEPSSGASGPQVSSVK	UGSLEPXSGASGPQVSSVK	P16150	190	208	GTTGPPVTMTTGSLEPSSGAS	|
SALPPSTSINEGSPLWTSIGAS	XALPPSTSINEGSPLWTSIGAS	P16150	44	65	PKADSTGDQTSALPPSTSINE	|
SALPPSTSINEGSPLWTSIGAS	XALPPSTSINEGSPLWTSIGAS	P16150	44	65	SPLWTSIGASTGSPLPEPTTY	|
TGSLEPSSGASGPQVSSVK	UGSLEPSSGASGPQVSSVK	P16150	190	208	GTTGPPVTMTTGSLEPSSGAS	|
TSINEGSPLWTSIGAS	USINEGSPLWTSIGAS	P16150	50	65	GDQTSALPPSTSINEGSPLWT	|
TSINEGSPLWTSIGAS	USINEGSPLWTSIGAS	P16150	50	65	SPLWTSIGASTGSPLPEPTTY	|
SSHSVTTDLTSTKAEHL	SSHSVTTDLTSUKAEHL	O00592	140	156	DLTSTKAEHLTTPHPTSPLSP	|
SALPPSTSINEGSPLWTSIGA	XALPPSTSINEGSPLWTSIGA	P16150	44	64	PKADSTGDQTSALPPSTSINE	|
SALPPSTSINEGSPLWTSIGA	XALPPSTSINEGSPLWTSIGA	P16150	44	64	GSPLWTSIGASTGSPLPEPTT	|
TPLAAMEALSTEPSATEALSMEPTTK	UPLAAMEALSTEPSATEALSMEPTTK	Q14242	203	228	TQPTATEAQTTPLAAMEALST	|
TEPSATEALSMEPTTKR	UEPSATEALSMEPTTKR	Q14242	213	229	TPLAAMEALSTEPSATEALSM	|
TGSLEPSSGASGPQVSSVKL	UGSLEPSSGASGPQVSSVKL	P16150	190	209	GTTGPPVTMTTGSLEPSSGAS	|
TGSLEPSSGASGPQVSSVKL	UGSLEPSSGASGPQVSSVKL	P16150	190	209	SGPQVSSVKLSTMMSPTTSTN	|
SALPPSTSINEGSPLWTSIGAS	XALPPSTSINEGSPLWTSIGAS	P16150	44	65	PKADSTGDQTSALPPSTSINE	|
SALPPSTSINEGSPLWTSIGAS	XALPPSTSINEGSPLWTSIGAS	P16150	44	65	SPLWTSIGASTGSPLPEPTTY	|
TSHPAVPITANSLGSHTVTGGTITTNSPETSSR	USHPAVPITANSLGSHTVTGGTITTNSPETSSR	P16150	94	126	SSVPQETPHATSHPAVPITAN	|
TGSPLPEPTTYQEVSIK	UGSPLPEPTTYQEVSIK	P16150	66	82	SPLWTSIGASTGSPLPEPTTY	|
SALPPSTSINEGSPLWTSIGAS	XALPPSTSINEGSPLWTSIGAS	P16150	44	65	PKADSTGDQTSALPPSTSINE	|
SALPPSTSINEGSPLWTSIGAS	XALPPSTSINEGSPLWTSIGAS	P16150	44	65	SPLWTSIGASTGSPLPEPTTY	|
THRYPKTPSPTVAHESNWAK	UHRYPKUPSPTVAHESNWAK	O00592	302	321	MSSSPTAASTTHRYPKTPSPT	|
TMTTGSLEPSSGASGPQVSSVK	UMTUGSLEPSSGASGPQVSSVK	P16150	187	208	TSTGTTGPPVTMTTGSLEPSS	|
THPVATPTSSGHDHLMK	UHPVAUPTSSGHDHLMK	O00592	173	189	SPLSPRQPTLTHPVATPTSSG	|
TQPAATEAQTTPLAATEAQTTR	UQPAATEAQTTPLAATEAQTTR	Q14242	83	104	TDSAAMEIQTTQPAATEAQTT	|
SALPPSTSINEGSPLWTSIGA	XALPPSTSINEGSPLWTSIGA	P16150	44	64	PKADSTGDQTSALPPSTSINE	|
SALPPSTSINEGSPLWTSIGA	XALPPSTSINEGSPLWTSIGA	P16150	44	64	GSPLWTSIGASTGSPLPEPTT	|
TSINEGSPLWTSIGAS	USINEGSPLWTSIGAS	P16150	50	65	GDQTSALPPSTSINEGSPLWT	|
TSINEGSPLWTSIGAS	USINEGSPLWTSIGAS	P16150	50	65	SPLWTSIGASTGSPLPEPTTY	|
SSHSVTTDLTSTKAEHL	SSHSVTTDLTSUKAEHL	O00592	140	156	DLTSTKAEHLTTPHPTSPLSP	|
SSHSVTTDLTSTKAEHL	SSHSVTTDLTSUKAEHL	O00592	140	156	DLTSTKAEHLTTPHPTSPLSP	|
TSINEGSPLWTSIGAS	USINEGSPLWTSIGAS	P16150	50	65	GDQTSALPPSTSINEGSPLWT	|
TSINEGSPLWTSIGAS	USINEGSPLWTSIGAS	P16150	50	65	SPLWTSIGASTGSPLPEPTTY	|
SALPPSTSINEGSPLWTSIGAS	XALPPSTSINEGSPLWTSIGAS	P16150	44	65	PKADSTGDQTSALPPSTSINE	|
SALPPSTSINEGSPLWTSIGAS	XALPPSTSINEGSPLWTSIGAS	P16150	44	65	SPLWTSIGASTGSPLPEPTTY	|
TTGSLEPSSGASGPQVSSVK	UUGSLEPSSGASGPQVSSVK	P16150	189	208	TGTTGPPVTMTTGSLEPSSGA	|
THRYPKTPSPTVAHESNWAK	UHRYPKUPSPTVAHESNWAK	O00592	302	321	MSSSPTAASTTHRYPKTPSPT	|
THRYPKTPSPTVAHESNWAK	UHRYPKUPSPTVAHESNWAK	O00592	302	321	MSSSPTAASTTHRYPKTPSPT	|
THRYPKTPSPTVAHESNWAK	UHRYPKUPSPUVAHESNWAK	O00592	302	321	MSSSPTAASTTHRYPKTPSPT	|
TQPTATEAQTTPLAAMEALSTEPSATEALSMEPTTK	UQPTATEAQTTPLAAMEALSTEPSATEALSMEPTTK	Q14242	193	228	TAPEATEAQTTQPTATEAQTT	|
TEPSATEALSMEPTTKR	UEPSATEALSMEPTTKR	Q14242	213	229	TPLAAMEALSTEPSATEALSM	|
TSHPAVPITANSLGSHTV	USHPAVPITANSLGSHTV	P16150	94	111	SSVPQETPHATSHPAVPITAN	|
TSHPAVPITANSLGSHTV	USHPAVPITANSLGSHTV	P16150	94	111	TANSLGSHTVTGGTITTNSPE	|
SALPPSTSINEGSPLWTSIGAS	XALPPSTSINEGSPLWTSIGAS	P16150	44	65	PKADSTGDQTSALPPSTSINE	|
SALPPSTSINEGSPLWTSIGAS	XALPPSTSINEGSPLWTSIGAS	P16150	44	65	SPLWTSIGASTGSPLPEPTTY	|
SSHSVTTDLTSTKAEHL	SSHSVTTDLTSUKAEHL	O00592	140	156	DLTSTKAEHLTTPHPTSPLSP	|
SSHSVTTDLTSTKAEHL	SSHSVTTDLTSUKAEHL	O00592	140	156	DLTSTKAEHLTTPHPTSPLSP	|
TANSLGSHTVTGGTIT	UANSLGSHTVTGGTIT	P16150	102	117	HATSHPAVPITANSLGSHTVT	|
TANSLGSHTVTGGTIT	UANSLGSHTVTGGTIT	P16150	102	117	SHTVTGGTITTNSPETSSRTS	|
THRYPKTPSPTVAHESNWAK	UHRYPKUPSPTVAHESNWAK	O00592	302	321	MSSSPTAASTTHRYPKTPSPT	|
THRYPKTPSPTVAHESNWAK	UHRYPKUPSPUVAHESNWAK	O00592	302	321	MSSSPTAASTTHRYPKTPSPT	|
THRYPKTPSPTVAHESNWAK	UHRYPKUPSPTVAHESNWAK	O00592	302	321	MSSSPTAASTTHRYPKTPSPT	|
THRYPKTPSPTVAHESNWAK	UHRYPKUPSPUVAHESNWAK	O00592	302	321	MSSSPTAASTTHRYPKTPSPT	|
THRYPKTPSPTVAHESNWAK	UHRYPKUPSPUVAHESNWAK	O00592	302	321	MSSSPTAASTTHRYPKTPSPT	|
LGPYSLDKDSLYLNGYNEPGPDEPPT	LGPYSLDKDSLYLNGYNEPGPDEPPU	Q8WXI7.3	666	691	NEPGPDEPPTTPKPATTFLPP	|
TEPSATEALSMEPTTK	UEPSATEALSMEPTTK	Q14242	213	228	TPLAAMEALSTEPSATEALSM	|
TEPSATEALSMEPTTK	UEPSATEALSMEPUTK	Q14242	213	228	TPLAAMEALSTEPSATEALSM	|
TEPSATEALSMEPTTKR	UEPSATEALSMEPTTKR	Q14242	213	229	TPLAAMEALSTEPSATEALSM	|
SSHSVTTDLTSTKAEHL	SSHSVTTDLTSUKAEHL	O00592	140	156	DLTSTKAEHLTTPHPTSPLSP	|
TSINEGSPLWTSIGAS	USINEGSPLWTSIGAS	P16150	50	65	GDQTSALPPSTSINEGSPLWT	|
TSINEGSPLWTSIGAS	USINEGSPLWTSIGAS	P16150	50	65	SPLWTSIGASTGSPLPEPTTY	|
SSHSVTTDLTSTKAEHL	SSHSVTTDLTSUKAEHL	O00592	140	156	DLTSTKAEHLTTPHPTSPLSP	|
THRYPKTPSPTVAHESNWAK	UHRYPKUPSPUVAHESNWAK	O00592	302	321	MSSSPTAASTTHRYPKTPSPT	|
THRYPKTPSPTVAHESNWAK	UHRYPKUPSPUVAHESNWAK	O00592	302	321	MSSSPTAASTTHRYPKTPSPT	|
THRYPKTPSPTVAHESNWAK	UHRYPKUPSPTVAHESNWAK	O00592	302	321	MSSSPTAASTTHRYPKTPSPT	|
THRYPKTPSPTVAHESNWAK	UHRYPKUPSPUVAHESNWAK	O00592	302	321	MSSSPTAASTTHRYPKTPSPT	|
THRYPKTPSPTVAHESNWAK	UHRYPKUPSPUVAHESNWAK	O00592	302	321	MSSSPTAASTTHRYPKTPSPT	|
TPLAAMEALSTEPSATEALSMEPTTKR	UPLAAMEALSTEPSATEALSMEPTTKR	Q14242	203	229	TQPTATEAQTTPLAAMEALST	|
SLEPSSGASGPQVSSVK	SLEPSXGASGPQVSSVK	P16150	192	208	TGPPVTMTTGSLEPSSGASGP	|
TQTTAMEAQTTAPEATEAQT	UQTTAMEAQTTAPEATEAQT	Q14242	173	192	TPPAAMEAQTTQTTAMEAQTT	|
TQTTAMEAQTTAPEATEAQT	UQTTAMEAQTTAPEATEAQT	Q14242	173	192	TAPEATEAQTTQPTATEAQTT	|
SALPPSTSINEGSPLWTSIGA	XALPPSTSINEGSPLWTSIGA	P16150	44	64	PKADSTGDQTSALPPSTSINE	|
SALPPSTSINEGSPLWTSIGA	XALPPSTSINEGSPLWTSIGA	P16150	44	64	GSPLWTSIGASTGSPLPEPTT	|
SSHSVTTDLTSTKAEHLT	SSHSVTTDLTSUKAEHLT	O00592	140	157	LTSTKAEHLTTPHPTSPLSPR	|
TGSLEPSSGASGPQVSSVKL	UGSLEPXSGASGPQVSSVKL	P16150	190	209	GTTGPPVTMTTGSLEPSSGAS	|
TGSLEPSSGASGPQVSSVKL	UGSLEPXSGASGPQVSSVKL	P16150	190	209	SGPQVSSVKLSTMMSPTTSTN	|
SALPPSTSINEGSPLWTSIGA	XALPPSTSINEGSPLWTSIGA	P16150	44	64	PKADSTGDQTSALPPSTSINE	|
SALPPSTSINEGSPLWTSIGA	XALPPSTSINEGSPLWTSIGA	P16150	44	64	GSPLWTSIGASTGSPLPEPTT	|
TGSLEPSSGASGPQVSSVKL	UGSLEPSXGASGPQVSSVKL	P16150	190	209	GTTGPPVTMTTGSLEPSSGAS	|
TGSLEPSSGASGPQVSSVKL	UGSLEPSXGASGPQVSSVKL	P16150	190	209	SGPQVSSVKLSTMMSPTTSTN	|
TTGSLEPSSGASGPQVSSVK	UTGSLEPSXGASGPQVSSVK	P16150	189	208	TGTTGPPVTMTTGSLEPSSGA	|
SSHSVTTDLTSTKAEHL	SSHSVTTDLTSUKAEHL	O00592	140	156	DLTSTKAEHLTTPHPTSPLSP	|
TVPTSKANEILASVK	UVPUSKANEILASVK	O00592	43	57	IMATDTAQQSTVPTSKANEIL	|
THRYPKTPSPTVAHESNWAK	UHRYPKUPSPTVAHESNWAK	O00592	302	321	MSSSPTAASTTHRYPKTPSPT	|
THRYPKTPSPTVAHESNWAK	UHRYPKUPSPUVAHESNWAK	O00592	302	321	MSSSPTAASTTHRYPKTPSPT	|
THRYPKTPSPTVAHESNWAK	UHRYPKUPSPTVAHESNWAK	O00592	302	321	MSSSPTAASTTHRYPKTPSPT	|
THRYPKTPSPTVAHESNWAK	UHRYPKUPSPUVAHESNWAK	O00592	302	321	MSSSPTAASTTHRYPKTPSPT	|
THRYPKTPSPTVAHESNWAK	UHRYPKUPSPUVAHESNWAK	O00592	302	321	MSSSPTAASTTHRYPKTPSPT	|
THRYPKTPSPTVAHESNWAK	UHRYPKUPSPUVAHESNWAK	O00592	302	321	MSSSPTAASTTHRYPKTPSPT	|
THRYPKTPSPTVAHESNWAK	UHRYPKUPSPUVAHESNWAK	O00592	302	321	MSSSPTAASTTHRYPKTPSPT	|
THRYPKTPSPTVAHESNWAK	UHRYPKUPSPUVAHESNWAK	O00592	302	321	MSSSPTAASTTHRYPKTPSPT	|
TGSLEPSSGASGPQVSSVK	UGSLEPSSGASGPQVSSVK	P16150	190	208	GTTGPPVTMTTGSLEPSSGAS	|
TEPSATEALSMEPTTK	UEPSATEALSMEPTTK	Q14242	213	228	TPLAAMEALSTEPSATEALSM	|
TMTTGSLEPSSGASGPQVSSVKL	UMTTGSLEPSSGASGPQVSSVKL	P16150	187	209	TSTGTTGPPVTMTTGSLEPSS	|
TMTTGSLEPSSGASGPQVSSVKL	UMTTGSLEPSSGASGPQVSSVKL	P16150	187	209	SGPQVSSVKLSTMMSPTTSTN	|
TEPSATEALSMEPTTK	UEPSATEALSMEPUTK	Q14242	213	228	TPLAAMEALSTEPSATEALSM	|
TAPTPASSVTIMATDTAQQS	TAPUPASSVTIMATDTAQQS	O00592	23	42	IMATDTAQQSTVPTSKANEIL	|
SSHSVTTDLTSTKAEHL	SSHSVTTDLTSUKAEHL	O00592	140	156	DLTSTKAEHLTTPHPTSPLSP	|
TTSITSDPKADSTGDQT	UTSITSDPKADSTGDQT	P16150	27	43	TSEPLSSKMYTTSITSDPKAD	|
TTSITSDPKADSTGDQT	UTSITSDPKADSTGDQT	P16150	27	43	PKADSTGDQTSALPPSTSINE	|
THRYPKTPSPTVAHESNWAK	UHRYPKUPSPTVAHESNWAK	O00592	302	321	MSSSPTAASTTHRYPKTPSPT	|
SSHSVTTDLTSTKAEHL	SSHSVTUDLTXTKAEHL	O00592	140	156	DLTSTKAEHLTTPHPTSPLSP	|
THRYPKTPSPTVAHESNWAK	UHRYPKUPSPUVAHESNWAK	O00592	302	321	MSSSPTAASTTHRYPKTPSPT	|
THRYPKTPSPTVAHESNWAK	UHRYPKUPSPUVAHESNWAK	O00592	302	321	MSSSPTAASTTHRYPKTPSPT	|
THRYPKTPSPTVAHESNWAK	UHRYPKUPSPUVAHESNWAK	O00592	302	321	MSSSPTAASTTHRYPKTPSPT	|
THRYPKTPSPTVAHESNWAK	UHRYPKUPSPUVAHESNWAK	O00592	302	321	MSSSPTAASTTHRYPKTPSPT	|
THRYPKTPSPTVAHESNWAK	UHRYPKUPSPUVAHESNWAK	O00592	302	321	MSSSPTAASTTHRYPKTPSPT	|
THRYPKTPSPTVAHESNWAK	UHRYPKUPSPUVAHESNWAK	O00592	302	321	MSSSPTAASTTHRYPKTPSPT	|
THRYPKTPSPTVAHESNWAK	UHRYPKUPSPUVAHESNWAK	O00592	302	321	MSSSPTAASTTHRYPKTPSPT	|
THRYPKTPSPTVAHESNWAK	UHRYPKUPSPUVAHESNWAK	O00592	302	321	MSSSPTAASTTHRYPKTPSPT	|
THRYPKTPSPTVAHESNWAK	UHRYPKUPSPUVAHESNWAK	O00592	302	321	MSSSPTAASTTHRYPKTPSPT	|
THRYPKTPSPTVAHESNWAK	UHRYPKUPSPUVAHESNWAK	O00592	302	321	MSSSPTAASTTHRYPKTPSPT	|
TGSLEPSSGASGPQVSSVK	UGSLEPSSGASGPQVSSVK	P16150	190	208	GTTGPPVTMTTGSLEPSSGAS	|
LGPYSLDKDSLYLNGYNEPGPDEPPT	LGPYSLDKDSLYLNGYNEPGPDEPPU	Q8WXI7.3	666	691	NEPGPDEPPTTPKPATTFLPP	|
SLEPSSGASGPQVSSVK	XLEPSSGASGPQVSSVK	P16150	192	208	TGPPVTMTTGSLEPSSGASGP	|
SALPPSTSINEGSPLWTSIGAS	XALPPSTSINEGSPLWTSIGAS	P16150	44	65	PKADSTGDQTSALPPSTSINE	|
SALPPSTSINEGSPLWTSIGAS	XALPPSTSINEGSPLWTSIGAS	P16150	44	65	SPLWTSIGASTGSPLPEPTTY	|
SALPPSTSINEGSPLWTSIGAS	XALPPSTSINEGSPLWTSIGAS	P16150	44	65	PKADSTGDQTSALPPSTSINE	|
SALPPSTSINEGSPLWTSIGAS	XALPPSTSINEGSPLWTSIGAS	P16150	44	65	SPLWTSIGASTGSPLPEPTTY	|
SITSDPKADSTGDQT	XITSDPKADSTGDQT	P16150	29	43	EPLSSKMYTTSITSDPKADST	|
SITSDPKADSTGDQT	XITSDPKADSTGDQT	P16150	29	43	PKADSTGDQTSALPPSTSINE	|
TSHPAVPITANSLGSHTVTGGTITTNSPETSSR	USHPAVPITANSLGSHTVTGGTITTNSPETSSR	P16150	94	126	SSVPQETPHATSHPAVPITAN	|
SALPPSTSINEGSPLWTSIGAS	XALPPSTSINEGSPLWTSIGAX	P16150	44	65	PKADSTGDQTSALPPSTSINE	|
SALPPSTSINEGSPLWTSIGAS	XALPPSTSINEGSPLWTSIGAX	P16150	44	65	SPLWTSIGASTGSPLPEPTTY	|
SSHSVTTDLTSTKAEHL	SSHSVTTDLTSUKAEHL	O00592	140	156	DLTSTKAEHLTTPHPTSPLSP	|
SALPPSTSINEGSPLWTSIGAS	XALPPSTSINEGSPLWTSIGAS	P16150	44	65	PKADSTGDQTSALPPSTSINE	|
SALPPSTSINEGSPLWTSIGAS	XALPPSTSINEGSPLWTSIGAS	P16150	44	65	SPLWTSIGASTGSPLPEPTTY	|
TSHPAVPITANSLGSHTV	USHPAVPIUANSLGSHTV	P16150	94	111	SSVPQETPHATSHPAVPITAN	|
TSHPAVPITANSLGSHTV	USHPAVPIUANSLGSHTV	P16150	94	111	TANSLGSHTVTGGTITTNSPE	|
SALPPSTSINEGSPLWTSIGA	XALPPSTSINEGSPLWTSIGA	P16150	44	64	PKADSTGDQTSALPPSTSINE	|
SALPPSTSINEGSPLWTSIGA	XALPPSTSINEGSPLWTSIGA	P16150	44	64	GSPLWTSIGASTGSPLPEPTT	|
TVPTSKANEILASVK	UVPUSKANEILASVK	O00592	43	57	IMATDTAQQSTVPTSKANEIL	|
TMTTGSLEPSSGASGPQVSSVK	UMUTGSLEPSSGASGPQVSSVK	P16150	187	208	TSTGTTGPPVTMTTGSLEPSS	|
ANEILASVKATTLGVS	ANEILASVKATTLGVX	O00592	49	64	SVKATTLGVSSDSPGTTTLAQ	|
TVPTSKANEILASVK	UVPUSKANEILASVK	O00592	43	57	IMATDTAQQSTVPTSKANEIL	|
THRYPKTPSPTVAHESNWAK	UHRYPKUPSPUVAHESNWAK	O00592	302	321	MSSSPTAASTTHRYPKTPSPT	|
THRYPKTPSPTVAHESNWAK	UHRYPKUPSPUVAHESNWAK	O00592	302	321	MSSSPTAASTTHRYPKTPSPT	|
THRYPKTPSPTVAHESNWAK	UHRYPKUPSPUVAHESNWAK	O00592	302	321	MSSSPTAASTTHRYPKTPSPT	|
THRYPKTPSPTVAHESNWAK	UHRYPKUPSPUVAHESNWAK	O00592	302	321	MSSSPTAASTTHRYPKTPSPT	|
THRYPKTPSPTVAHESNWAK	UHRYPKUPSPUVAHESNWAK	O00592	302	321	MSSSPTAASTTHRYPKTPSPT	|
THRYPKTPSPTVAHESNWAK	UHRYPKUPSPUVAHESNWAK	O00592	302	321	MSSSPTAASTTHRYPKTPSPT	|
THRYPKTPSPTVAHESNWAK	UHRYPKUPSPUVAHESNWAK	O00592	302	321	MSSSPTAASTTHRYPKTPSPT	|
LGPYSLDKDSLYLNGYNEPGPDEPPT	LGPYSLDKDSLYLNGYNEPGPDEPPU	Q8WXI7.3	666	691	NEPGPDEPPTTPKPATTFLPP	|
TEPSATEALSMEPTTK	UEPSATEALSMEPUTK	Q14242	213	228	TPLAAMEALSTEPSATEALSM	|
TVPTSKANEILASVK	UVPUSKANEILASVK	O00592	43	57	IMATDTAQQSTVPTSKANEIL	|
TVPTSKANEILASVK	UVPUSKANEILASVK	O00592	43	57	IMATDTAQQSTVPTSKANEIL	|
TVPTSKANEILASVKA	UVPUSKANEILASVKA	O00592	43	58	IMATDTAQQSTVPTSKANEIL	|
TVPTSKANEILASVKA	UVPUSKANEILASVKA	O00592	43	58	ANEILASVKATTLGVSSDSPG	|
TGSLEPSSGASGPQVSSVKL	UGSLEPSXGASGPQVSSVKL	P16150	190	209	GTTGPPVTMTTGSLEPSSGAS	|
TGSLEPSSGASGPQVSSVKL	UGSLEPSXGASGPQVSSVKL	P16150	190	209	SGPQVSSVKLSTMMSPTTSTN	|
SALPPSTSINEGSPLWTSIGAS	XALPPSTSINEGSPLWTSIGAS	P16150	44	65	PKADSTGDQTSALPPSTSINE	|
SALPPSTSINEGSPLWTSIGAS	XALPPSTSINEGSPLWTSIGAS	P16150	44	65	SPLWTSIGASTGSPLPEPTTY	|
ANEILASVKATTLGVS	ANEILASVKAUTLGVS	O00592	49	64	SVKATTLGVSSDSPGTTTLAQ	|
SSHSVTTDLTSTKAEHLT	SSHSVTTDLTSUKAEHLT	O00592	140	157	LTSTKAEHLTTPHPTSPLSPR	|
SSHSVTTDLTSTKAEHL	SSHSVTTDLTSUKAEHL	O00592	140	156	DLTSTKAEHLTTPHPTSPLSP	|
TVPTSKANEILASVKA	UVPUSKANEILASVKA	O00592	43	58	IMATDTAQQSTVPTSKANEIL	|
TVPTSKANEILASVKA	UVPUSKANEILASVKA	O00592	43	58	ANEILASVKATTLGVSSDSPG	|
SALPPSTSINEGSPLWTSIGAS	XALPPSTSINEGSPLWTSIGAS	P16150	44	65	PKADSTGDQTSALPPSTSINE	|
SALPPSTSINEGSPLWTSIGAS	XALPPSTSINEGSPLWTSIGAS	P16150	44	65	SPLWTSIGASTGSPLPEPTTY	|
SSHSVTTDLTSTKAEHL	SSHSVTTDLTSUKAEHL	O00592	140	156	DLTSTKAEHLTTPHPTSPLSP	|
ANEILASVKATTLGVS	ANEILASVKAUTLGVS	O00592	49	64	SVKATTLGVSSDSPGTTTLAQ	|
SSHSVTTDLTSTKAEHL	SSHSVTTDLTSUKAEHL	O00592	140	156	DLTSTKAEHLTTPHPTSPLSP	|
SHPAVPITANSLGSHTV	XHPAVPIUANSLGSHTV	P16150	95	111	SVPQETPHATSHPAVPITANS	|
SHPAVPITANSLGSHTV	XHPAVPIUANSLGSHTV	P16150	95	111	TANSLGSHTVTGGTITTNSPE	|
TPTLPETMSSSPTAAST	TPTLPETMSSSPUAAST	O00592	285	301	MSSSPTAASTTHRYPKTPSPT	|
TSINEGSPLWTSIGAS	USINEGSPLWTSIGAS	P16150	50	65	GDQTSALPPSTSINEGSPLWT	|
TSINEGSPLWTSIGAS	USINEGSPLWTSIGAS	P16150	50	65	SPLWTSIGASTGSPLPEPTTY	|
SSHSVTTDLTSTKAEHL	SSHSVTUDLTSUKAEHL	O00592	140	156	DLTSTKAEHLTTPHPTSPLSP	|
TSHPAVPITANSLGSHTV	USHPAVPIUANSLGSHTV	P16150	94	111	SSVPQETPHATSHPAVPITAN	|
TSHPAVPITANSLGSHTV	USHPAVPIUANSLGSHTV	P16150	94	111	TANSLGSHTVTGGTITTNSPE	|
THRYPKTPSPTVAHESNWAK	UHRYPKUPSPUVAHESNWAK	O00592	302	321	MSSSPTAASTTHRYPKTPSPT	|
TGSLEPSSGASGPQVSSVK	UGSLEPSSGAXGPQVSSVK	P16150	190	208	GTTGPPVTMTTGSLEPSSGAS	|
THRYPKTPSPTVAHESNWAK	UHRYPKUPSPUVAHESNWAK	O00592	302	321	MSSSPTAASTTHRYPKTPSPT	|
THRYPKTPSPTVAHESNWAK	UHRYPKUPSPUVAHESNWAK	O00592	302	321	MSSSPTAASTTHRYPKTPSPT	|
TTHRYPKTPSPTVAHESNWAK	UTHRYPKUPSPUVAHESNWAK	O00592	301	321	TMSSSPTAASTTHRYPKTPSP	|
THRYPKTPSPTVAHESNWAK	UHRYPKUPSPUVAHESNWAK	O00592	302	321	MSSSPTAASTTHRYPKTPSPT	|
THRYPKTPSPTVAHESNWAK	UHRYPKTPXPUVAHESNWAK	O00592	302	321	MSSSPTAASTTHRYPKTPSPT	|
THRYPKTPSPTVAHESNWAK	UHRYPKUPSPUVAHESNWAK	O00592	302	321	MSSSPTAASTTHRYPKTPSPT	|
THRYPKTPSPTVAHESNWAK	UHRYPKUPSPUVAHESNWAK	O00592	302	321	MSSSPTAASTTHRYPKTPSPT	|
LGPYSLDKDSLYLNGYNEPGPDEPPT	LGPYSLDKDSLYLNGYNEPGPDEPPU	Q8WXI7.3	666	691	NEPGPDEPPTTPKPATTFLPP	|
TVPTSKANEILASVK	UVPUSKANEILASVK	O00592	43	57	IMATDTAQQSTVPTSKANEIL	|
TSHPAVPITANSLGSHTV	USHPAVPITANSLGSHTV	P16150	94	111	SSVPQETPHATSHPAVPITAN	|
TSHPAVPITANSLGSHTV	USHPAVPITANSLGSHTV	P16150	94	111	TANSLGSHTVTGGTITTNSPE	|
SSHSVTTDLTSTKAEHL	SSHSVTTDLTSUKAEHL	O00592	140	156	DLTSTKAEHLTTPHPTSPLSP	|
SALPPSTSINEGSPLWTSIGAS	XALPPSTSINEGSPLWTSIGAS	P16150	44	65	PKADSTGDQTSALPPSTSINE	|
SALPPSTSINEGSPLWTSIGAS	XALPPSTSINEGSPLWTSIGAS	P16150	44	65	SPLWTSIGASTGSPLPEPTTY	|
SALPPSTSINEGSPLWTSIGAS	XALPPSTSINEGSPLWTSIGAX	P16150	44	65	PKADSTGDQTSALPPSTSINE	|
SALPPSTSINEGSPLWTSIGAS	XALPPSTSINEGSPLWTSIGAX	P16150	44	65	SPLWTSIGASTGSPLPEPTTY	|
SALPPSTSINEGSPLWTSIGAS	XALPPSTSINEGSPLWTSIGAS	P16150	44	65	PKADSTGDQTSALPPSTSINE	|
SALPPSTSINEGSPLWTSIGAS	XALPPSTSINEGSPLWTSIGAS	P16150	44	65	SPLWTSIGASTGSPLPEPTTY	|
SSHSVTTDLTSTKAEHL	SSHSVTTDLTSUKAEHL	O00592	140	156	DLTSTKAEHLTTPHPTSPLSP	|
ANEILASVKATTLGVS	ANEILASVKAUTLGVS	O00592	49	64	SVKATTLGVSSDSPGTTTLAQ	|
ANEILASVKATTLGVS	ANEILASVKAUTLGVS	O00592	49	64	SVKATTLGVSSDSPGTTTLAQ	|
TVPTSKANEILASVK	UVPUSKANEILASVK	O00592	43	57	IMATDTAQQSTVPTSKANEIL	|
TVPTSKANEILASVKA	UVPUSKANEILASVKA	O00592	43	58	IMATDTAQQSTVPTSKANEIL	|
TVPTSKANEILASVKA	UVPUSKANEILASVKA	O00592	43	58	ANEILASVKATTLGVSSDSPG	|
SHPAVPITANSLGSHTV	XHPAVPIUANSLGSHTV	P16150	95	111	SVPQETPHATSHPAVPITANS	|
SHPAVPITANSLGSHTV	XHPAVPIUANSLGSHTV	P16150	95	111	TANSLGSHTVTGGTITTNSPE	|
TGSLEPSSGASGPQVSSVK	UGSLEPSSGAXGPQVSSVK	P16150	190	208	GTTGPPVTMTTGSLEPSSGAS	|
TGSPLPEPTTYQEVSIK	UGSPLPEPUTYQEVSIK	P16150	66	82	SPLWTSIGASTGSPLPEPTTY	|
SGASGPQVSSVKL	XGASGPQVSSVKL	P16150	197	209	TMTTGSLEPSSGASGPQVSSV	|
SGASGPQVSSVKL	XGASGPQVSSVKL	P16150	197	209	SGPQVSSVKLSTMMSPTTSTN	|
SALPPSTSINEGSPLWTSIGAS	XALPPSTSINEGSPLWTSIGAS	P16150	44	65	PKADSTGDQTSALPPSTSINE	|
SALPPSTSINEGSPLWTSIGAS	XALPPSTSINEGSPLWTSIGAS	P16150	44	65	SPLWTSIGASTGSPLPEPTTY	|
TGSLEPSSGASGPQVSSVK	UGSLEPXSGASGPQVSSVK	P16150	190	208	GTTGPPVTMTTGSLEPSSGAS	|
TTGSLEPSSGASGPQVSSVK	UTGSLEPSSGASGPQVSSVK	P16150	189	208	TGTTGPPVTMTTGSLEPSSGA	|
THPVATPTSSGHDHLMK	UHPVAUPTSSGHDHLMK	O00592	173	189	SPLSPRQPTLTHPVATPTSSG	|
THRYPKTPSPTVAHESNWAK	UHRYPKUPSPUVAHESNWAK	O00592	302	321	MSSSPTAASTTHRYPKTPSPT	|
THRYPKTPSPTVAHESNWAK	UHRYPKUPSPUVAHESNWAK	O00592	302	321	MSSSPTAASTTHRYPKTPSPT	|
THRYPKTPSPTVAHESNWAK	UHRYPKUPSPUVAHESNWAK	O00592	302	321	MSSSPTAASTTHRYPKTPSPT	|
THRYPKTPSPTVAHESNWAK	UHRYPKUPSPUVAHESNWAK	O00592	302	321	MSSSPTAASTTHRYPKTPSPT	|
THRYPKTPSPTVAHESNWAK	UHRYPKUPSPUVAHESNWAK	O00592	302	321	MSSSPTAASTTHRYPKTPSPT	|
THRYPKTPSPTVAHESNWAK	UHRYPKUPSPUVAHESNWAK	O00592	302	321	MSSSPTAASTTHRYPKTPSPT	|
THRYPKTPSPTVAHESNWAK	UHRYPKUPSPUVAHESNWAK	O00592	302	321	MSSSPTAASTTHRYPKTPSPT	|
THRYPKTPSPTVAHESNWAK	UHRYPKUPSPUVAHESNWAK	O00592	302	321	MSSSPTAASTTHRYPKTPSPT	|
TVPTSKANEILASVK	UVPUSKANEILASVK	O00592	43	57	IMATDTAQQSTVPTSKANEIL	|
TVPTSKANEILASVK	UVPTSKANEILASVK	O00592	43	57	IMATDTAQQSTVPTSKANEIL	|
LGPYSLDKDSLYLNGYNEPGPDEPPT	LGPYSLDKDSLYLNGYNEPGPDEPPU	Q8WXI7.3	666	691	NEPGPDEPPTTPKPATTFLPP	|
SSHSVTTDLTSTKAEHL	SSHSVTTDLTSUKAEHL	O00592	140	156	DLTSTKAEHLTTPHPTSPLSP	|
SSHSVTTDLTSTKAEHL	SSHSVTTDLTSUKAEHL	O00592	140	156	DLTSTKAEHLTTPHPTSPLSP	|
ISSSSSTVAIPGYTFTSPGMT	ISSSSSTVAIPGYTFTSPGMU	O00592	190	210	GYTFTSPGMTTTLLETVFHHV	|
LGPYSLDKDSLYLNGYNEPGPDEPPT	LGPYSLDKDSLYLNGYNEPGPDEPPU	Q8WXI7.3	666	691	NEPGPDEPPTTPKPATTFLPP	|
TVPTSKANEILASVK	UVPUSKANEILASVK	O00592	43	57	IMATDTAQQSTVPTSKANEIL	|
TTSITSDPKADSTGDQT	UTSITSDPKADSTGDQT	P16150	27	43	TSEPLSSKMYTTSITSDPKAD	|
TTSITSDPKADSTGDQT	UTSITSDPKADSTGDQT	P16150	27	43	PKADSTGDQTSALPPSTSINE	|
SALPPSTSINEGSPLWTSIGA	XALPPSTSINEGSPLWTSIGA	P16150	44	64	PKADSTGDQTSALPPSTSINE	|
SALPPSTSINEGSPLWTSIGA	XALPPSTSINEGSPLWTSIGA	P16150	44	64	GSPLWTSIGASTGSPLPEPTT	|
SITSDPKADSTGDQT	XITSDPKADSTGDQT	P16150	29	43	EPLSSKMYTTSITSDPKADST	|
SITSDPKADSTGDQT	XITSDPKADSTGDQT	P16150	29	43	PKADSTGDQTSALPPSTSINE	|
SSHSVTTDLTSTKAEHL	SSHSVTUDLTSUKAEHL	O00592	140	156	DLTSTKAEHLTTPHPTSPLSP	|
TPTLPETMSSSPTAAST	TPTLPETMSSSPUAAST	O00592	285	301	MSSSPTAASTTHRYPKTPSPT	|
TGSLEPSSGASGPQVSSVK	UGXLEPSSGASGPQVSSVK	P16150	190	208	GTTGPPVTMTTGSLEPSSGAS	|
TGSLEPSSGASGPQVSSVKL	UGSLEPSXGASGPQVSSVKL	P16150	190	209	GTTGPPVTMTTGSLEPSSGAS	|
TGSLEPSSGASGPQVSSVKL	UGSLEPSXGASGPQVSSVKL	P16150	190	209	SGPQVSSVKLSTMMSPTTSTN	|
SGASGPQVSSVKL	XGASGPQVSSVKL	P16150	197	209	TMTTGSLEPSSGASGPQVSSV	|
SGASGPQVSSVKL	XGASGPQVSSVKL	P16150	197	209	SGPQVSSVKLSTMMSPTTSTN	|
TPTLPETMSSSPTAAST	TPTLPETMSSSPUAAST	O00592	285	301	MSSSPTAASTTHRYPKTPSPT	|
TMTTGSLEPSSGASGPQVSSVK	UMUTGSLEPSSGASGPQVSSVK	P16150	187	208	TSTGTTGPPVTMTTGSLEPSS	|
THRYPKTPSPTVAHESNWAK	UHRYPKUPSPUVAHESNWAK	O00592	302	321	MSSSPTAASTTHRYPKTPSPT	|
THRYPKTPSPTVAHESNWAK	UHRYPKUPSPUVAHESNWAK	O00592	302	321	MSSSPTAASTTHRYPKTPSPT	|
THRYPKTPSPTVAHESNWAK	UHRYPKUPSPUVAHESNWAK	O00592	302	321	MSSSPTAASTTHRYPKTPSPT	|
THRYPKTPSPTVAHESNWAK	UHRYPKUPSPUVAHESNWAK	O00592	302	321	MSSSPTAASTTHRYPKTPSPT	|
THRYPKTPSPTVAHESNWAK	UHRYPKUPSPTVAHESNWAK	O00592	302	321	MSSSPTAASTTHRYPKTPSPT	|
THRYPKTPSPTVAHESNWAK	UHRYPKUPSPUVAHESNWAK	O00592	302	321	MSSSPTAASTTHRYPKTPSPT	|
THRYPKTPSPTVAHESNWAK	UHRYPKUPSPUVAHESNWAK	O00592	302	321	MSSSPTAASTTHRYPKTPSPT	|
THRYPKTPSPTVAHESNWAK	UHRYPKUPSPUVAHESNWAK	O00592	302	321	MSSSPTAASTTHRYPKTPSPT	|
TPLAATEAQTTR	UPLAATEAQTTR	Q14242	93	104	TQPAATEAQTTPLAATEAQTT	|
TSKANEILASVKA	USKANEILASVKA	O00592	46	58	TDTAQQSTVPTSKANEILASV	|
TSKANEILASVKA	USKANEILASVKA	O00592	46	58	ANEILASVKATTLGVSSDSPG	|
TSKANEILASVK	USKANEILASVK	O00592	46	57	TDTAQQSTVPTSKANEILASV	|
LGPYSLDKDSLYLNGYNEPGPDEPPT	LGPYSLDKDSLYLNGYNEPGPDEPPU	Q8WXI7.3	666	691	NEPGPDEPPTTPKPATTFLPP	|
LGPYSLDKDSLYLNGYNEPGPDEPPT	LGPYSLDKDSLYLNGYNEPGPDEPPU	Q8WXI7.3	666	691	NEPGPDEPPTTPKPATTFLPP	|
ISSSSSTVAIPGYTFTSPGMT	ISSSSSTVAIPGYTFTSPGMU	O00592	190	210	GYTFTSPGMTTTLLETVFHHV	|
TVPTSKANEILASVK	UVPUSKANEILASVK	O00592	43	57	IMATDTAQQSTVPTSKANEIL	|
SALPPSTSINEGSPLWTSIGAS	XALPPSTSINEGSPLWTSIGAS	P16150	44	65	PKADSTGDQTSALPPSTSINE	|
SALPPSTSINEGSPLWTSIGAS	XALPPSTSINEGSPLWTSIGAS	P16150	44	65	SPLWTSIGASTGSPLPEPTTY	|
SSHSVTTDLTSTKAEHL	SSHSVTTDLTXTKAEHL	O00592	140	156	DLTSTKAEHLTTPHPTSPLSP	|
TGSLEPSSGASGPQV	UGSLEPXSGASGPQV	P16150	190	204	GTTGPPVTMTTGSLEPSSGAS	|
TGSLEPSSGASGPQV	UGSLEPXSGASGPQV	P16150	190	204	PSSGASGPQVSSVKLSTMMSP	|
TSHPAVPITANSLGSHTVTGGTIT	USHPAVPITANSLGSHTVTGGTIT	P16150	94	117	SSVPQETPHATSHPAVPITAN	|
TSHPAVPITANSLGSHTVTGGTIT	USHPAVPITANSLGSHTVTGGTIT	P16150	94	117	SHTVTGGTITTNSPETSSRTS	|
SHPAVPITANSLGSH	XHPAVPIUANSLGSH	P16150	95	109	SVPQETPHATSHPAVPITANS	|
SHPAVPITANSLGSH	XHPAVPIUANSLGSH	P16150	95	109	PITANSLGSHTVTGGTITTNS	|
SALPPSTSINEGSPLWTSIGAS	XALPPSTSINEGSPLWTSIGAS	P16150	44	65	PKADSTGDQTSALPPSTSINE	|
SALPPSTSINEGSPLWTSIGAS	XALPPSTSINEGSPLWTSIGAS	P16150	44	65	SPLWTSIGASTGSPLPEPTTY	|
SALPPSTSINEGSPLWTSIGAS	XALPPSTSINEGSPLWTSIGAS	P16150	44	65	PKADSTGDQTSALPPSTSINE	|
SALPPSTSINEGSPLWTSIGAS	XALPPSTSINEGSPLWTSIGAS	P16150	44	65	SPLWTSIGASTGSPLPEPTTY	|
SHPAVPITANSLGSH	XHPAVPIUANSLGSH	P16150	95	109	SVPQETPHATSHPAVPITANS	|
SHPAVPITANSLGSH	XHPAVPIUANSLGSH	P16150	95	109	PITANSLGSHTVTGGTITTNS	|
TVPTSKANEILASVKA	UVPTXKANEILASVKA	O00592	43	58	IMATDTAQQSTVPTSKANEIL	|
TVPTSKANEILASVKA	UVPTXKANEILASVKA	O00592	43	58	ANEILASVKATTLGVSSDSPG	|
SALPPSTSINEGSPLWTSIGAS	XALPPSTSINEGSPLWTSIGAS	P16150	44	65	PKADSTGDQTSALPPSTSINE	|
SALPPSTSINEGSPLWTSIGAS	XALPPSTSINEGSPLWTSIGAS	P16150	44	65	SPLWTSIGASTGSPLPEPTTY	|
TPTLPETMSSSPTAAST	TPTLPETMSSSPUAAST	O00592	285	301	MSSSPTAASTTHRYPKTPSPT	|
STVPTSKANEILASVK	XUVPUSKANEILASVK	O00592	42	57	TIMATDTAQQSTVPTSKANEI	|
SALPPSTSINEGSPLWTSIGA	XALPPSTSINEGSPLWTSIGA	P16150	44	64	PKADSTGDQTSALPPSTSINE	|
SALPPSTSINEGSPLWTSIGA	XALPPSTSINEGSPLWTSIGA	P16150	44	64	GSPLWTSIGASTGSPLPEPTT	|
SHPAVPITANSLGSH	XHPAVPIUANSLGSH	P16150	95	109	SVPQETPHATSHPAVPITANS	|
SHPAVPITANSLGSH	XHPAVPIUANSLGSH	P16150	95	109	PITANSLGSHTVTGGTITTNS	|
ANEILASVKATTLGVSSDSPGT	ANEILASVKAUTLGVSSDSPGU	O00592	49	70	LGVSSDSPGTTTLAQQVSGPV	|
SSGASGPQVSSVK	XSGASGPQVSSVK	P16150	196	208	VTMTTGSLEPSSGASGPQVSS	|
THRYPKTPSPTVAHESNWAK	UHRYPKUPSPUVAHESNWAK	O00592	302	321	MSSSPTAASTTHRYPKTPSPT	|
THRYPKTPSPTVAHESNWAK	UHRYPKUPSPUVAHESNWAK	O00592	302	321	MSSSPTAASTTHRYPKTPSPT	|
THRYPKTPSPTVAHESNWAK	UHRYPKUPSPTVAHESNWAK	O00592	302	321	MSSSPTAASTTHRYPKTPSPT	|
THRYPKTPSPTVAHESNWAK	UHRYPKUPSPUVAHESNWAK	O00592	302	321	MSSSPTAASTTHRYPKTPSPT	|
THRYPKTPSPTVAHESNWAK	UHRYPKUPSPTVAHESNWAK	O00592	302	321	MSSSPTAASTTHRYPKTPSPT	|
THPVATPTSSGHDHLMK	UHPVAUPTSSGHDHLMK	O00592	173	189	SPLSPRQPTLTHPVATPTSSG	|
THRYPKTPSPTVAHESNWAK	UHRYPKUPSPTVAHESNWAK	O00592	302	321	MSSSPTAASTTHRYPKTPSPT	|
THRYPKTPSPTVAHESNWAK	UHRYPKUPSPUVAHESNWAK	O00592	302	321	MSSSPTAASTTHRYPKTPSPT	|
THRYPKTPSPTVAHESNWAK	UHRYPKUPSPUVAHESNWAK	O00592	302	321	MSSSPTAASTTHRYPKTPSPT	|
TSKANEILASVK	USKANEILASVK	O00592	46	57	TDTAQQSTVPTSKANEILASV	|
SKMYTTSITSDPK	XKMYTTSITSDPK	P16150	23	35	PLVSTSEPLSSKMYTTSITSD	|
TSKANEILASVK	USKANEILASVK	O00592	46	57	TDTAQQSTVPTSKANEILASV	|
TVPTSKANEILASVK	UVPUSKANEILASVK	O00592	43	57	IMATDTAQQSTVPTSKANEIL	|
SSHSVTTDLTSTKAEHL	SSHSVTTDLTXTKAEHL	O00592	140	156	DLTSTKAEHLTTPHPTSPLSP	|
TVPTSKANEILASVK	UVPTXKANEILASVK	O00592	43	57	IMATDTAQQSTVPTSKANEIL	|
LGPYSLDKDSLYLNGYNEPGPDEPPT	LGPYSLDKDSLYLNGYNEPGPDEPPU	Q8WXI7.3	666	691	NEPGPDEPPTTPKPATTFLPP	|
SALPPSTSINEGSPLWTSIGAS	XALPPSTSINEGSPLWTSIGAS	P16150	44	65	PKADSTGDQTSALPPSTSINE	|
SALPPSTSINEGSPLWTSIGAS	XALPPSTSINEGSPLWTSIGAS	P16150	44	65	SPLWTSIGASTGSPLPEPTTY	|
TEPSATEALSMEPTTK	UEPSATEALSMEPUTK	Q14242	213	228	TPLAAMEALSTEPSATEALSM	|
LGPYSLDKDSLYLNGYNEPGPDEPPT	LGPYSLDKDSLYLNGYNEPGPDEPPU	Q8WXI7.3	666	691	NEPGPDEPPTTPKPATTFLPP	|
SHPAVPITANSLGSH	XHPAVPIUANSLGSH	P16150	95	109	SVPQETPHATSHPAVPITANS	|
SHPAVPITANSLGSH	XHPAVPIUANSLGSH	P16150	95	109	PITANSLGSHTVTGGTITTNS	|
SALPPSTSINEGSPLWTSIGAS	XALPPSTSINEGSPLWTSIGAS	P16150	44	65	PKADSTGDQTSALPPSTSINE	|
SALPPSTSINEGSPLWTSIGAS	XALPPSTSINEGSPLWTSIGAS	P16150	44	65	SPLWTSIGASTGSPLPEPTTY	|
TVPTSKANEILASVK	UVPTSKANEILASVK	O00592	43	57	IMATDTAQQSTVPTSKANEIL	|
ANEILASVKATTLGVSSD	ANEILASVKAUTLGVSSD	O00592	49	66	KATTLGVSSDSPGTTTLAQQV	|
TTSITSDPKADSTGDQT	UTSITSDPKADSTGDQT	P16150	27	43	TSEPLSSKMYTTSITSDPKAD	|
TTSITSDPKADSTGDQT	UTSITSDPKADSTGDQT	P16150	27	43	PKADSTGDQTSALPPSTSINE	|
ANEILASVKATTLGVSSD	ANEILASVKAUTLGVSSD	O00592	49	66	KATTLGVSSDSPGTTTLAQQV	|
TVPTSKANEILASVK	UVPUSKANEILASVK	O00592	43	57	IMATDTAQQSTVPTSKANEIL	|
TSINEGSPLWTSIGAS	USINEGSPLWTSIGAS	P16150	50	65	GDQTSALPPSTSINEGSPLWT	|
TSINEGSPLWTSIGAS	USINEGSPLWTSIGAS	P16150	50	65	SPLWTSIGASTGSPLPEPTTY	|
SHPAVPITANSLGSH	XHPAVPIUANSLGSH	P16150	95	109	SVPQETPHATSHPAVPITANS	|
SHPAVPITANSLGSH	XHPAVPIUANSLGSH	P16150	95	109	PITANSLGSHTVTGGTITTNS	|
THPVATPTSSGHDHLMK	UHPVAUPUSSGHDHLMK	O00592	173	189	SPLSPRQPTLTHPVATPTSSG	|
THRYPKTPSPTVAHESNWAK	UHRYPKUPSPTVAHESNWAK	O00592	302	321	MSSSPTAASTTHRYPKTPSPT	|
THRYPKTPSPTVAHESNWAK	UHRYPKUPSPUVAHESNWAK	O00592	302	321	MSSSPTAASTTHRYPKTPSPT	|
THRYPKTPSPTVAHESNWAK	UHRYPKUPSPUVAHESNWAK	O00592	302	321	MSSSPTAASTTHRYPKTPSPT	|
THRYPKTPSPTVAHESNWAK	UHRYPKUPSPUVAHESNWAK	O00592	302	321	MSSSPTAASTTHRYPKTPSPT	|
TPLAATEAQTTR	UPLAATEAQTTR	Q14242	93	104	TQPAATEAQTTPLAATEAQTT	|
TPLAATEAQTTR	UPLAATEAQTTR	Q14242	93	104	TQPAATEAQTTPLAATEAQTT	|
TVPTSKANEILASVK	UVPTSKANEILASVK	O00592	43	57	IMATDTAQQSTVPTSKANEIL	|
LGPYSLDKDSLYLNGYNEPGPDEPPT	LGPYSLDKDSLYLNGYNEPGPDEPPU	Q8WXI7.3	666	691	NEPGPDEPPTTPKPATTFLPP	|
TSKANEILASVKA	USKANEILASVKA	O00592	46	58	TDTAQQSTVPTSKANEILASV	|
TSKANEILASVKA	USKANEILASVKA	O00592	46	58	ANEILASVKATTLGVSSDSPG	|
TGSPLPEPTTYQEVSIK	UGSPLPEPTTYQEVSIK	P16150	66	82	SPLWTSIGASTGSPLPEPTTY	|
TVPTSKANEILASVK	UVPUSKANEILASVK	O00592	43	57	IMATDTAQQSTVPTSKANEIL	|
TVPTSKANEILASVK	UVPUSKANEILASVK	O00592	43	57	IMATDTAQQSTVPTSKANEIL	|
TQPAATEAQTTPLAATEAQTTR	UQPAATEAQTTPLAATEAQTTR	Q14242	83	104	TDSAAMEIQTTQPAATEAQTT	|
ISSSSSTVAIPGYTFTSPGMT	ISSSSSUVAIPGYTFTSPGMU	O00592	190	210	GYTFTSPGMTTTLLETVFHHV	|
TVPTSKANEILASVK	UVPUSKANEILASVK	O00592	43	57	IMATDTAQQSTVPTSKANEIL	|
TQPTATEAQTTPLAAMEALSTEPSATEALSMEPTTKR	UQPTATEAQTTPLAAMEALSTEPSATEALSMEPTTKR	Q14242	193	229	TAPEATEAQTTQPTATEAQTT	|
SSHSVTTDLTSTKAEHL	SSHSVTTDLTSUKAEHL	O00592	140	156	DLTSTKAEHLTTPHPTSPLSP	|
TEPSATEALSMEPTTK	UEPSATEALSMEPUTK	Q14242	213	228	TPLAAMEALSTEPSATEALSM	|
THPVATPTSSGHDHLMK	UHPVATPUSSGHDHLMK	O00592	173	189	SPLSPRQPTLTHPVATPTSSG	|
TVPTSKANEILASVK	UVPUSKANEILASVK	O00592	43	57	IMATDTAQQSTVPTSKANEIL	|
SGASGPQVSSVK	XGASGPQVSSVK	P16150	197	208	TMTTGSLEPSSGASGPQVSSV	|
SHPAVPITANSLGSHTV	XHPAVPIUANSLGSHTV	P16150	95	111	SVPQETPHATSHPAVPITANS	|
SHPAVPITANSLGSHTV	XHPAVPIUANSLGSHTV	P16150	95	111	TANSLGSHTVTGGTITTNSPE	|
SALPPSTSINEGSPLWTSIGA	XALPPSTSINEGSPLWTSIGA	P16150	44	64	PKADSTGDQTSALPPSTSINE	|
SALPPSTSINEGSPLWTSIGA	XALPPSTSINEGSPLWTSIGA	P16150	44	64	GSPLWTSIGASTGSPLPEPTT	|
THPVATPTSSGHDHLMK	UHPVATPUSSGHDHLMK	O00592	173	189	SPLSPRQPTLTHPVATPTSSG	|
TEPSATEALSMEPTTKR	UEPSATEALSMEPUTKR	Q14242	213	229	TPLAAMEALSTEPSATEALSM	|
ATTLGVSSDSPGTT	ATULGVSSDSPGTT	O00592	58	71	GVSSDSPGTTTLAQQVSGPVN	|
SGASGPQVSSVK	XGASGPQVSSVK	P16150	197	208	TMTTGSLEPSSGASGPQVSSV	|
THPVATPTSSGHDHLMK	UHPVATPUSSGHDHLMK	O00592	173	189	SPLSPRQPTLTHPVATPTSSG	|
TGSLEPSSGASGPQVSSVK	UGSLEPXSGASGPQVSSVK	P16150	190	208	GTTGPPVTMTTGSLEPSSGAS	|
TEPSATEALSMEPTTKR	UEPSATEALSMEPUTKR	Q14242	213	229	TPLAAMEALSTEPSATEALSM	|
THRYPKTPSPTVAHESNWAK	UHRYPKUPSPTVAHESNWAK	O00592	302	321	MSSSPTAASTTHRYPKTPSPT	|
TGSLEPSSGASGPQVSSVK	UGSLEPSXGASGPQVSSVK	P16150	190	208	GTTGPPVTMTTGSLEPSSGAS	|
SSGASGPQVSSVK	XSGASGPQVSSVK	P16150	196	208	VTMTTGSLEPSSGASGPQVSS	|
TMTTGSLEPSSGASGPQVSSVK	UMTUGSLEPSSGASGPQVSSVK	P16150	187	208	TSTGTTGPPVTMTTGSLEPSS	|
TSHPAVPITANSLGSHTV	USHPAVPIUANSLGSHTV	P16150	94	111	SSVPQETPHATSHPAVPITAN	|
TSHPAVPITANSLGSHTV	USHPAVPIUANSLGSHTV	P16150	94	111	TANSLGSHTVTGGTITTNSPE	|
THRYPKTPSPTVAHESNWAK	UHRYPKUPSPUVAHESNWAK	O00592	302	321	MSSSPTAASTTHRYPKTPSPT	|
THRYPKTPSPTVAHESNWAK	UHRYPKUPSPUVAHESNWAK	O00592	302	321	MSSSPTAASTTHRYPKTPSPT	|
THRYPKTPSPTVAHESNWAK	UHRYPKUPSPUVAHESNWAK	O00592	302	321	MSSSPTAASTTHRYPKTPSPT	|
SMEPTTKRGLFIPFSVSSVTHK	XMEPUUKRGLFIPFXVSSVTHK	Q14242	222	243	STEPSATEALSMEPTTKRGLF	|
THRYPKTPSPTVAHESNWAK	UHRYPKUPSPUVAHESNWAK	O00592	302	321	MSSSPTAASTTHRYPKTPSPT	|
THRYPKTPSPTVAHESNWAK	UHRYPKUPSPUVAHESNWAK	O00592	302	321	MSSSPTAASTTHRYPKTPSPT	|
TPLAATEAQTTR	UPLAATEAQTTR	Q14242	93	104	TQPAATEAQTTPLAATEAQTT	|
SKMYTTSITSDPK	XKMYTTSITSDPK	P16150	23	35	PLVSTSEPLSSKMYTTSITSD	|
LGPYSLDKDSLYLNGYNEPGPDEPPT	LGPYSLDKDSLYLNGYNEPGPDEPPU	Q8WXI7.3	666	691	NEPGPDEPPTTPKPATTFLPP	|
SKANEILASVKA	XKANEILASVKA	O00592	47	58	DTAQQSTVPTSKANEILASVK	|
SKANEILASVKA	XKANEILASVKA	O00592	47	58	ANEILASVKATTLGVSSDSPG	|
TVPTSKANEILASVK	UVPTXKANEILASVK	O00592	43	57	IMATDTAQQSTVPTSKANEIL	|
TVPTSKANEILASVK	UVPTXKANEILASVK	O00592	43	57	IMATDTAQQSTVPTSKANEIL	|
TGSLEPSSGASGPQV	UGSLEPXSGASGPQV	P16150	190	204	GTTGPPVTMTTGSLEPSSGAS	|
TGSLEPSSGASGPQV	UGSLEPXSGASGPQV	P16150	190	204	PSSGASGPQVSSVKLSTMMSP	|
HSLYVNGFTHQSSMT	HSLYVNGFTHQSSMU	Q8WXI7.3	74	88	NGFTHQSSMTTTRTPDTSTMH	|
TEPSATEALSMEPTTK	UEPSATEALSMEPUTK	Q14242	213	228	TPLAAMEALSTEPSATEALSM	|
SSHSVTTDLTSTKAEHL	SSHSVTTDLTSUKAEHL	O00592	140	156	DLTSTKAEHLTTPHPTSPLSP	|
SALPPSTSINEGSPLWTSIGAS	XALPPSTSINEGSPLWTSIGAS	P16150	44	65	PKADSTGDQTSALPPSTSINE	|
SALPPSTSINEGSPLWTSIGAS	XALPPSTSINEGSPLWTSIGAS	P16150	44	65	SPLWTSIGASTGSPLPEPTTY	|
ANEILASVKATTLGVS	ANEILASVKAUTLGVS	O00592	49	64	SVKATTLGVSSDSPGTTTLAQ	|
TEPSATEALSMEPTTKR	UEPSATEALSMEPUTKR	Q14242	213	229	TPLAAMEALSTEPSATEALSM	|
SSHSVTTDLTSTKAEHLT	SSHSVTTDLTSUKAEHLT	O00592	140	157	LTSTKAEHLTTPHPTSPLSPR	|
TEPSATEALSMEPTTKR	UEPSATEALSMEPUTKR	Q14242	213	229	TPLAAMEALSTEPSATEALSM	|
SSHSVTTDLTSTKAEHL	SSHSVTUDLTSUKAEHL	O00592	140	156	DLTSTKAEHLTTPHPTSPLSP	|
TVPTSKANEILASVK	UVPTXKANEILASVK	O00592	43	57	IMATDTAQQSTVPTSKANEIL	|
THPVATPTSSGHDHLMK	UHPVAUPUSSGHDHLMK	O00592	173	189	SPLSPRQPTLTHPVATPTSSG	|
SALPPSTSINEGSPLWTSIGAS	XALPPSTSINEGSPLWTSIGAS	P16150	44	65	PKADSTGDQTSALPPSTSINE	|
SALPPSTSINEGSPLWTSIGAS	XALPPSTSINEGSPLWTSIGAS	P16150	44	65	SPLWTSIGASTGSPLPEPTTY	|
SHPAVPITANSLGSHTV	XHPAVPIUANSLGSHTV	P16150	95	111	SVPQETPHATSHPAVPITANS	|
SHPAVPITANSLGSHTV	XHPAVPIUANSLGSHTV	P16150	95	111	TANSLGSHTVTGGTITTNSPE	|
TTPLAAMEAL	UUPLAAMEAL	Q14242	202	211	TTQPTATEAQTTPLAAMEALS	|
TTPLAAMEAL	UUPLAAMEAL	Q14242	202	211	TTPLAAMEALSTEPSATEALS	|
SSHSVTTDLTSTKAEHL	SSHSVTUDLTXTKAEHL	O00592	140	156	DLTSTKAEHLTTPHPTSPLSP	|
TAPTPASSVTIMATDTAQQS	TAPUPASSVTIMATDTAQQS	O00592	23	42	IMATDTAQQSTVPTSKANEIL	|
TTSITSDPKADSTGDQT	UTSITSDPKADSTGDQT	P16150	27	43	TSEPLSSKMYTTSITSDPKAD	|
TTSITSDPKADSTGDQT	UTSITSDPKADSTGDQT	P16150	27	43	PKADSTGDQTSALPPSTSINE	|
THRYPKTPSPTVAHESNWAK	UHRYPKUPSPUVAHESNWAK	O00592	302	321	MSSSPTAASTTHRYPKTPSPT	|
THRYPKTPSPTVAHESNWAK	UHRYPKUPSPTVAHESNWAK	O00592	302	321	MSSSPTAASTTHRYPKTPSPT	|
SMEPTTKRGLFIPFSVSSVTHK	XMEPUUKRGLFIPFSVSSVTHK	Q14242	222	243	STEPSATEALSMEPTTKRGLF	|
THRYPKTPSPTVAHESNWAK	UHRYPKUPSPUVAHESNWAK	O00592	302	321	MSSSPTAASTTHRYPKTPSPT	|
THRYPKTPSPTVAHESNWAK	UHRYPKUPSPUVAHESNWAK	O00592	302	321	MSSSPTAASTTHRYPKTPSPT	|
TTHRYPKTPSPTVAHESNWAK	UUHRYPKUPSPUVAHESNWAK	O00592	301	321	TMSSSPTAASTTHRYPKTPSP	|
THRYPKTPSPTVAHESNWAK	UHRYPKUPSPUVAHESNWAK	O00592	302	321	MSSSPTAASTTHRYPKTPSPT	|
SKANEILASVK	XKANEILASVK	O00592	47	57	DTAQQSTVPTSKANEILASVK	|
LGPYSLDKDSLYLNGYNEPGPDEPPT	LGPYSLDKDSLYLNGYNEPGPDEPPU	Q8WXI7.3	666	691	NEPGPDEPPTTPKPATTFLPP	|
SKANEILASVK	XKANEILASVK	O00592	47	57	DTAQQSTVPTSKANEILASVK	|
TSKANEILASVK	USKANEILASVK	O00592	46	57	TDTAQQSTVPTSKANEILASV	|
TSKANEILASVK	USKANEILASVK	O00592	46	57	TDTAQQSTVPTSKANEILASV	|
TSKANEILASVK	USKANEILASVK	O00592	46	57	TDTAQQSTVPTSKANEILASV	|
ANEILASVKAT	ANEILASVKAU	O00592	49	59	NEILASVKATTLGVSSDSPGT	|
TVPTSKANEILASVK	UVPUSKANEILASVK	O00592	43	57	IMATDTAQQSTVPTSKANEIL	|
SSHSVTTDLTSTKAEHL	SSHSVTTDLTXTKAEHL	O00592	140	156	DLTSTKAEHLTTPHPTSPLSP	|
TVPTSKANEILASVK	UVPUSKANEILASVK	O00592	43	57	IMATDTAQQSTVPTSKANEIL	|
TGSPLPEPTTYQEVSIK	UGSPLPEPTTYQEVSIK	P16150	66	82	SPLWTSIGASTGSPLPEPTTY	|
TEPSATEALSMEPTTKR	UEPSATEALSMEPTTKR	Q14242	213	229	TPLAAMEALSTEPSATEALSM	|
HSLYVNGFTHQSSM	HSLYVNGFUHQSSM	Q8WXI7.3	74	87	VNGFTHQSSMTTTRTPDTSTM	|
LGPYSLDKDSLYLNGYNEPGPDEPPT	LGPYSLDKDSLYLNGYNEPGPDEPPU	Q8WXI7.3	666	691	NEPGPDEPPTTPKPATTFLPP	|
THPVATPTSSGHDHLMK	UHPVATPUSSGHDHLMK	O00592	173	189	SPLSPRQPTLTHPVATPTSSG	|
TEPSATEALSMEPTTKR	UEPSATEALSMEPUTKR	Q14242	213	229	TPLAAMEALSTEPSATEALSM	|
TVPTSKANEILASVKA	UVPUSKANEILASVKA	O00592	43	58	IMATDTAQQSTVPTSKANEIL	|
TVPTSKANEILASVKA	UVPUSKANEILASVKA	O00592	43	58	ANEILASVKATTLGVSSDSPG	|
SSHSVTTDLTSTKAEHL	SSHSVTUDLTXTKAEHL	O00592	140	156	DLTSTKAEHLTTPHPTSPLSP	|
ANEILASVKATTLGVS	ANEILASVKAUTLGVS	O00592	49	64	SVKATTLGVSSDSPGTTTLAQ	|
TVPTSKANEILASVKA	UVPUSKANEILASVKA	O00592	43	58	IMATDTAQQSTVPTSKANEIL	|
TVPTSKANEILASVKA	UVPUSKANEILASVKA	O00592	43	58	ANEILASVKATTLGVSSDSPG	|
TVPTSKANEILASVK	UVPUSKANEILASVK	O00592	43	57	IMATDTAQQSTVPTSKANEIL	|
SHPAVPITANSLGSHTV	XHPAVPIUANSLGSHTV	P16150	95	111	SVPQETPHATSHPAVPITANS	|
SHPAVPITANSLGSHTV	XHPAVPIUANSLGSHTV	P16150	95	111	TANSLGSHTVTGGTITTNSPE	|
SALPPSTSINEGSPLWTSIGA	XALPPSTSINEGSPLWTSIGA	P16150	44	64	PKADSTGDQTSALPPSTSINE	|
SALPPSTSINEGSPLWTSIGA	XALPPSTSINEGSPLWTSIGA	P16150	44	64	GSPLWTSIGASTGSPLPEPTT	|
TVPTSKANEILASVK	UVPUSKANEILASVK	O00592	43	57	IMATDTAQQSTVPTSKANEIL	|
TVPTSKANEILASVKA	UVPUSKANEILASVKA	O00592	43	58	IMATDTAQQSTVPTSKANEIL	|
TVPTSKANEILASVKA	UVPUSKANEILASVKA	O00592	43	58	ANEILASVKATTLGVSSDSPG	|
SGASGPQVSSVK	XGASGPQVSSVK	P16150	197	208	TMTTGSLEPSSGASGPQVSSV	|
SHPAVPITANSLGSHTV	XHPAVPIUANSLGSHTV	P16150	95	111	SVPQETPHATSHPAVPITANS	|
SHPAVPITANSLGSHTV	XHPAVPIUANSLGSHTV	P16150	95	111	TANSLGSHTVTGGTITTNSPE	|
TVPTSKANEILASVK	UVPUSKANEILASVK	O00592	43	57	IMATDTAQQSTVPTSKANEIL	|
TVPTSKANEILASVK	UVPUSKANEILASVK	O00592	43	57	IMATDTAQQSTVPTSKANEIL	|
STGLDAGGAVTELT	STGLDAGGAVTELU	Q14242	49	62	DAGGAVTELTTELANMGNLST	|
TKRGLFIPFSVSSVTHK	UKRGLFIPFXVSSVTHK	Q14242	227	243	ATEALSMEPTTKRGLFIPFSV	|
STGLDAGGAVTELT	STGLDAGGAVTELU	Q14242	49	62	DAGGAVTELTTELANMGNLST	|
TKRGLFIPFSVSSVTHK	UKRGLFIPFXVSSVTHK	Q14242	227	243	ATEALSMEPTTKRGLFIPFSV	|
MSSVPQETPHATSHPAVPITANSLGSHTVTGGTIT	MSSVPQETPHAUSHPAVPITANSLGSHTVTGGTIT	P16150	83	117	SHTVTGGTITTNSPETSSRTS	|
THRYPKTPSPTVAHESNWAK	UHRYPKUPSPUVAHESNWAK	O00592	302	321	MSSSPTAASTTHRYPKTPSPT	|
THRYPKTPSPTVAHESNWAK	UHRYPKUPSPUVAHESNWAK	O00592	302	321	MSSSPTAASTTHRYPKTPSPT	|
SMEPTTKRGLFIPFSVSSVTHK	XMEPUUKRGLFIPFSVSSVTHK	Q14242	222	243	STEPSATEALSMEPTTKRGLF	|
THRYPKTPSPTVAHESNWAK	UHRYPKUPSPUVAHESNWAK	O00592	302	321	MSSSPTAASTTHRYPKTPSPT	|
LGPYSLDKDSLYLNGYNEPGPDEPPT	LGPYSLDKDSLYLNGYNEPGPDEPPU	Q8WXI7.3	666	691	NEPGPDEPPTTPKPATTFLPP	|
TVPFRNPDENSR	UVPFRNPDENSR	P16150	223	234	MSPTTSTNASTVPFRNPDENS	|
TVPFRNPDENSR	UVPFRNPDENSR	P16150	223	234	MSPTTSTNASTVPFRNPDENS	|
TSKANEILASVKA	USKANEILASVKA	O00592	46	58	TDTAQQSTVPTSKANEILASV	|
TSKANEILASVKA	USKANEILASVKA	O00592	46	58	ANEILASVKATTLGVSSDSPG	|
SKANEILASVKA	XKANEILASVKA	O00592	47	58	DTAQQSTVPTSKANEILASVK	|
SKANEILASVKA	XKANEILASVKA	O00592	47	58	ANEILASVKATTLGVSSDSPG	|
SKANEILASVKA	XKANEILASVKA	O00592	47	58	DTAQQSTVPTSKANEILASVK	|
SKANEILASVKA	XKANEILASVKA	O00592	47	58	ANEILASVKATTLGVSSDSPG	|
SSHSVTTDLTSTKAEHL	SSHSVTTDLTSUKAEHL	O00592	140	156	DLTSTKAEHLTTPHPTSPLSP	|
LTATEAQTTPLAATEAQT	LTATEAQTTPLAATEAQU	Q14242	105	122	TPLAATEAQTTPPAATEAQTT	|
SALPPSTSINEGSPLWTSIGAS	XALPPSTSINEGSPLWTSIGAS	P16150	44	65	PKADSTGDQTSALPPSTSINE	|
SALPPSTSINEGSPLWTSIGAS	XALPPSTSINEGSPLWTSIGAS	P16150	44	65	SPLWTSIGASTGSPLPEPTTY	|
TGSLEPSSGASGPQVSSVKL	UGSLEPXSGASGPQVSSVKL	P16150	190	209	GTTGPPVTMTTGSLEPSSGAS	|
TGSLEPSSGASGPQVSSVKL	UGSLEPXSGASGPQVSSVKL	P16150	190	209	SGPQVSSVKLSTMMSPTTSTN	|
TVPTSKANEILASVK	UVPTSKANEILASVK	O00592	43	57	IMATDTAQQSTVPTSKANEIL	|
SALPPSTSINEGSPLW	XALPPSUSINEGSPLW	P16150	44	59	PKADSTGDQTSALPPSTSINE	|
SALPPSTSINEGSPLW	XALPPSUSINEGSPLW	P16150	44	59	TSINEGSPLWTSIGASTGSPL	|
SALPPSTSINEGSPLW	XALPPSUSINEGSPLW	P16150	44	59	PKADSTGDQTSALPPSTSINE	|
SALPPSTSINEGSPLW	XALPPSUSINEGSPLW	P16150	44	59	TSINEGSPLWTSIGASTGSPL	|
SALPPSTSINEGSPLWTSIGAS	XALPPSTSINEGSPLWTSIGAS	P16150	44	65	PKADSTGDQTSALPPSTSINE	|
SALPPSTSINEGSPLWTSIGAS	XALPPSTSINEGSPLWTSIGAS	P16150	44	65	SPLWTSIGASTGSPLPEPTTY	|
SALPPSTSINEGSPLW	XALPPSUSINEGSPLW	P16150	44	59	PKADSTGDQTSALPPSTSINE	|
SALPPSTSINEGSPLW	XALPPSUSINEGSPLW	P16150	44	59	TSINEGSPLWTSIGASTGSPL	|
TTQTTAMEAQ	UUQTTAMEAQ	Q14242	172	181	TTPPAAMEAQTTQTTAMEAQT	|
TTQTTAMEAQ	UUQTTAMEAQ	Q14242	172	181	TTQTTAMEAQTTAPEATEAQT	|
STAPSSQETVQPTSPATALR	XTAPSSQETVQPTXPATALR	O00592	265	284	QQTSSQMPASSTAPSSQETVQ	|
TVPTSKANEILASVKA	UVPUSKANEILASVKA	O00592	43	58	IMATDTAQQSTVPTSKANEIL	|
TVPTSKANEILASVKA	UVPUSKANEILASVKA	O00592	43	58	ANEILASVKATTLGVSSDSPG	|
MSSVPQETPHATSHPAVPI	MSSVPQETPHAUSHPAVPI	P16150	83	101	HATSHPAVPITANSLGSHTVT	|
TVPTSKANEILASVK	UVPUSKANEILASVK	O00592	43	57	IMATDTAQQSTVPTSKANEIL	|
SALPPSTSINEGSPLWTSIGAS	XALPPSTSINEGSPLWTSIGAS	P16150	44	65	PKADSTGDQTSALPPSTSINE	|
SALPPSTSINEGSPLWTSIGAS	XALPPSTSINEGSPLWTSIGAS	P16150	44	65	SPLWTSIGASTGSPLPEPTTY	|
SHPAVPITANSLGSH	XHPAVPIUANSLGSH	P16150	95	109	SVPQETPHATSHPAVPITANS	|
SHPAVPITANSLGSH	XHPAVPIUANSLGSH	P16150	95	109	PITANSLGSHTVTGGTITTNS	|
SSHSVTTDLTSTKAEHL	SSHSVTUDLTSUKAEHL	O00592	140	156	DLTSTKAEHLTTPHPTSPLSP	|
SALPPSTSINEGSPLW	XALPPSUSINEGSPLW	P16150	44	59	PKADSTGDQTSALPPSTSINE	|
SALPPSTSINEGSPLW	XALPPSUSINEGSPLW	P16150	44	59	TSINEGSPLWTSIGASTGSPL	|
TKRGLFIPFSVSSVTHK	UKRGLFIPFXVSSVTHK	Q14242	227	243	ATEALSMEPTTKRGLFIPFSV	|
THRYPKTPSPTVAHESNWAK	UHRYPKUPSPUVAHESNWAK	O00592	302	321	MSSSPTAASTTHRYPKTPSPT	|
THRYPKTPSPTVAHESNWAK	UHRYPKUPSPUVAHESNWAK	O00592	302	321	MSSSPTAASTTHRYPKTPSPT	|
THRYPKTPSPTVAHESNWAK	UHRYPKUPSPUVAHESNWAK	O00592	302	321	MSSSPTAASTTHRYPKTPSPT	|
THRYPKTPSPTVAHESNWAK	UHRYPKUPSPUVAHESNWAK	O00592	302	321	MSSSPTAASTTHRYPKTPSPT	|
THRYPKTPSPTVAHESNWAK	UHRYPKUPSPUVAHESNWAK	O00592	302	321	MSSSPTAASTTHRYPKTPSPT	|
TTHRYPKTPSPTVAHESNWAK	UUHRYPKUPSPUVAHESNWAK	O00592	301	321	TMSSSPTAASTTHRYPKTPSP	|
LGPYSLDKDSLYLNGYNEPGPDEPPT	LGPYSLDKDSLYLNGYNEPGPDEPPU	Q8WXI7.3	666	691	NEPGPDEPPTTPKPATTFLPP	|
LGPYSLDKDSLYLNGYNEPGPDEPPT	LGPYSLDKDSLYLNGYNEPGPDEPPU	Q8WXI7.3	666	691	NEPGPDEPPTTPKPATTFLPP	|
TVPFRNPDENSR	UVPFRNPDENSR	P16150	223	234	MSPTTSTNASTVPFRNPDENS	|
SKANEILASVK	XKANEILASVK	O00592	47	57	DTAQQSTVPTSKANEILASVK	|
SKMYTTSITSDPK	XKMYTTSITSDPK	P16150	23	35	PLVSTSEPLSSKMYTTSITSD	|
HSLYVNGFTHQSSM	HSLYVNGFUHQSSM	Q8WXI7.3	74	87	VNGFTHQSSMTTTRTPDTSTM	|
ANEILASVKAT	ANEILASVKAU	O00592	49	59	NEILASVKATTLGVSSDSPGT	|
HSLYVNGFTHQSSM	HSLYVNGFUHQSSM	Q8WXI7.3	74	87	VNGFTHQSSMTTTRTPDTSTM	|
SALPPSTSINEGSPLW	XALPPSUSINEGSPLW	P16150	44	59	PKADSTGDQTSALPPSTSINE	|
SALPPSTSINEGSPLW	XALPPSUSINEGSPLW	P16150	44	59	TSINEGSPLWTSIGASTGSPL	|
TGSLEPSSGASGPQV	UGSLEPSXGASGPQV	P16150	190	204	GTTGPPVTMTTGSLEPSSGAS	|
TGSLEPSSGASGPQV	UGSLEPSXGASGPQV	P16150	190	204	PSSGASGPQVSSVKLSTMMSP	|
TVPTSKANEILASVKA	UVPUSKANEILASVKA	O00592	43	58	IMATDTAQQSTVPTSKANEIL	|
TVPTSKANEILASVKA	UVPUSKANEILASVKA	O00592	43	58	ANEILASVKATTLGVSSDSPG	|
SALPPSTSINEGSPLWTSIGAS	XALPPSTSINEGSPLWTSIGAS	P16150	44	65	PKADSTGDQTSALPPSTSINE	|
SALPPSTSINEGSPLWTSIGAS	XALPPSTSINEGSPLWTSIGAS	P16150	44	65	SPLWTSIGASTGSPLPEPTTY	|
TSINEGSPLWTSIGAS	USINEGXPLWTSIGAS	P16150	50	65	GDQTSALPPSTSINEGSPLWT	|
TSINEGSPLWTSIGAS	USINEGXPLWTSIGAS	P16150	50	65	SPLWTSIGASTGSPLPEPTTY	|
TEPSATEALSMEPTTKR	UEPSATEALSMEPUTKR	Q14242	213	229	TPLAAMEALSTEPSATEALSM	|
SSHSVTTDLTSTKAEHL	SSHSVTTDLTSUKAEHL	O00592	140	156	DLTSTKAEHLTTPHPTSPLSP	|
STAPSSQETVQPTSPATALR	XTAPSSQETVQPTXPATALR	O00592	265	284	QQTSSQMPASSTAPSSQETVQ	|
TEPSATEALSMEPTTKR	UEPSATEALSMEPUTKR	Q14242	213	229	TPLAAMEALSTEPSATEALSM	|
TEPSATEALSMEPTTKR	UEPSATEALSMEPUTKR	Q14242	213	229	TPLAAMEALSTEPSATEALSM	|
TEPSATEALSMEPT	UEPSAUEALSMEPU	Q14242	213	226	TPLAAMEALSTEPSATEALSM	|
TEPSATEALSMEPT	UEPSAUEALSMEPU	Q14242	213	226	ATEALSMEPTTKRGLFIPFSV	|
SHPAVPITANSLGSH	XHPAVPIUANSLGSH	P16150	95	109	SVPQETPHATSHPAVPITANS	|
SHPAVPITANSLGSH	XHPAVPIUANSLGSH	P16150	95	109	PITANSLGSHTVTGGTITTNS	|
SSHSVTTDLTSTKAEHL	SSHSVTUDLTSUKAEHL	O00592	140	156	DLTSTKAEHLTTPHPTSPLSP	|
TVPTSKANEILASVK	UVPUSKANEILASVK	O00592	43	57	IMATDTAQQSTVPTSKANEIL	|
MSSVPQETPHATSHPAVPI	MSSVPQETPHAUSHPAVPI	P16150	83	101	HATSHPAVPITANSLGSHTVT	|
SGASGPQVSSVK	XGASGPQVSSVK	P16150	197	208	TMTTGSLEPSSGASGPQVSSV	|
TEAQTTPLAAMEAL	UEAQUUPLAAMEAL	Q14242	198	211	TEAQTTQPTATEAQTTPLAAM	|
TEAQTTPLAAMEAL	UEAQUUPLAAMEAL	Q14242	198	211	TTPLAAMEALSTEPSATEALS	|
SHPAVPITANSLGSHTV	XHPAVPIUANSLGSHTV	P16150	95	111	SVPQETPHATSHPAVPITANS	|
SHPAVPITANSLGSHTV	XHPAVPIUANSLGSHTV	P16150	95	111	TANSLGSHTVTGGTITTNSPE	|
TSGPPVTMATDSLE	USGPPVUMATDSLE	P16150	163	176	ATVSLETSKGTSGPPVTMATD	|
TSGPPVTMATDSLE	USGPPVUMATDSLE	P16150	163	176	PVTMATDSLETSTGTTGPPVT	|
TSINEGSPLWTSIGA	USINEGSPLWTSIGA	P16150	50	64	GDQTSALPPSTSINEGSPLWT	|
TSINEGSPLWTSIGA	USINEGSPLWTSIGA	P16150	50	64	GSPLWTSIGASTGSPLPEPTT	|
TGSLEPSSGASGPQVSSVK	UGSLEPSXGASGPQVSSVK	P16150	190	208	GTTGPPVTMTTGSLEPSSGAS	|
THRYPKTPSPTVAHESNWAK	UHRYPKUPSPUVAHESNWAK	O00592	302	321	MSSSPTAASTTHRYPKTPSPT	|
THPVATPTSSGHDHLMK	UHPVAUPUSSGHDHLMK	O00592	173	189	SPLSPRQPTLTHPVATPTSSG	|
THRYPKTPSPTVAHESNWAK	UHRYPKUPSPUVAHESNWAK	O00592	302	321	MSSSPTAASTTHRYPKTPSPT	|
TTHRYPKTPSPTVAHESNWAK	UUHRYPKUPSPUVAHESNWAK	O00592	301	321	TMSSSPTAASTTHRYPKTPSP	|
TTHRYPKTPSPTVAHESNWAK	UUHRYPKUPSPUVAHESNWAK	O00592	301	321	TMSSSPTAASTTHRYPKTPSP	|
TTHRYPKTPSPTVAHESNWAK	UUHRYPKUPSPUVAHESNWAK	O00592	301	321	TMSSSPTAASTTHRYPKTPSP	|
THRYPKTPSPTVAHESNWAK	UHRYPKUPSPUVAHESNWAK	O00592	302	321	MSSSPTAASTTHRYPKTPSPT	|
THRYPKTPSPTVAHESNWAK	UHRYPKUPSPUVAHESNWAK	O00592	302	321	MSSSPTAASTTHRYPKTPSPT	|
TVPFRNPDENSR	UVPFRNPDENSR	P16150	223	234	MSPTTSTNASTVPFRNPDENS	|
SKANEILASVK	XKANEILASVK	O00592	47	57	DTAQQSTVPTSKANEILASVK	|
TVPFRNPDENSR	UVPFRNPDENSR	P16150	223	234	MSPTTSTNASTVPFRNPDENS	|
LGPYSLDKDSLYLNGYNEPGPDEPPT	LGPYSLDKDSLYLNGYNEPGPDEPPU	Q8WXI7.3	666	691	NEPGPDEPPTTPKPATTFLPP	|
LGPYSLDKDSLYLNGYNEPGPDEPPT	LGPYSLDKDSLYLNGYNEPGPDEPPU	Q8WXI7.3	666	691	NEPGPDEPPTTPKPATTFLPP	|
TTPLAATEAQTTR	UUPLAATEAQTTR	Q14242	92	104	TTQPAATEAQTTPLAATEAQT	|
SKANEILASVK	XKANEILASVK	O00592	47	57	DTAQQSTVPTSKANEILASVK	|
SKMYTTSITSDPK	XKMYTTSITSDPK	P16150	23	35	PLVSTSEPLSSKMYTTSITSD	|
ANEILASVKAT	ANEILASVKAU	O00592	49	59	NEILASVKATTLGVSSDSPGT	|
DSLYLNGYNEPGPDEPPT	DSLYLNGYNEPGPDEPPU	Q8WXI7.3	674	691	NEPGPDEPPTTPKPATTFLPP	|
ANEILASVKAT	ANEILASVKAU	O00592	49	59	NEILASVKATTLGVSSDSPGT	|
SKANEILASVKA	XKANEILASVKA	O00592	47	58	DTAQQSTVPTSKANEILASVK	|
SKANEILASVKA	XKANEILASVKA	O00592	47	58	ANEILASVKATTLGVSSDSPG	|
LGPYSLDKDSLYLNGYNEPGPDEPPT	LGPYSLDKDSLYLNGYNEPGPDEPPU	Q8WXI7.3	666	691	NEPGPDEPPTTPKPATTFLPP	|
TTPPAAMEAQ	UUPPAAMEAQ	Q14242	162	171	TTAPAAMEAQTTPPAAMEAQT	|
TTPPAAMEAQ	UUPPAAMEAQ	Q14242	162	171	TTPPAAMEAQTTQTTAMEAQT	|
HSLYVNGFTHQSSMT	HSLYVNGFTHQSSMU	Q8WXI7.3	74	88	NGFTHQSSMTTTRTPDTSTMH	|
TGSLEPSSGASGPQVSSVKL	UGSLEPXSGASGPQVSSVKL	P16150	190	209	GTTGPPVTMTTGSLEPSSGAS	|
TGSLEPSSGASGPQVSSVKL	UGSLEPXSGASGPQVSSVKL	P16150	190	209	SGPQVSSVKLSTMMSPTTSTN	|
SALPPSTSINEGSPLW	XALPPSUSINEGSPLW	P16150	44	59	PKADSTGDQTSALPPSTSINE	|
SALPPSTSINEGSPLW	XALPPSUSINEGSPLW	P16150	44	59	TSINEGSPLWTSIGASTGSPL	|
SALPPSTSINEGSPLW	XALPPSUSINEGSPLW	P16150	44	59	PKADSTGDQTSALPPSTSINE	|
SALPPSTSINEGSPLW	XALPPSUSINEGSPLW	P16150	44	59	TSINEGSPLWTSIGASTGSPL	|
SALPPSTSINEGSPLW	XALPPSUSINEGSPLW	P16150	44	59	PKADSTGDQTSALPPSTSINE	|
SALPPSTSINEGSPLW	XALPPSUSINEGSPLW	P16150	44	59	TSINEGSPLWTSIGASTGSPL	|
TMTTGSLEPSSGASGPQVSSVK	UMUTGSLEPSSGASGPQVSSVK	P16150	187	208	TSTGTTGPPVTMTTGSLEPSS	|
SALPPSTSINEGSPLW	XALPPSUSINEGSPLW	P16150	44	59	PKADSTGDQTSALPPSTSINE	|
SALPPSTSINEGSPLW	XALPPSUSINEGSPLW	P16150	44	59	TSINEGSPLWTSIGASTGSPL	|
MSSVPQETPHATSHPAVPI	MSSVPQETPHAUSHPAVPI	P16150	83	101	HATSHPAVPITANSLGSHTVT	|
SALPPSTSINEGSPLW	XALPPSUSINEGSPLW	P16150	44	59	PKADSTGDQTSALPPSTSINE	|
SALPPSTSINEGSPLW	XALPPSUSINEGSPLW	P16150	44	59	TSINEGSPLWTSIGASTGSPL	|
SHPAVPITANSLGSHTV	XHPAVPIUANSLGSHTV	P16150	95	111	SVPQETPHATSHPAVPITANS	|
SHPAVPITANSLGSHTV	XHPAVPIUANSLGSHTV	P16150	95	111	TANSLGSHTVTGGTITTNSPE	|
TTQTTAMEAQ	UUQTTAMEAQ	Q14242	172	181	TTPPAAMEAQTTQTTAMEAQT	|
TTQTTAMEAQ	UUQTTAMEAQ	Q14242	172	181	TTQTTAMEAQTTAPEATEAQT	|
MSSVPQETPHATSHPAVPI	MSSVPQETPHAUSHPAVPI	P16150	83	101	HATSHPAVPITANSLGSHTVT	|
SALPPSTSINEGSPLW	XALPPSUSINEGSPLW	P16150	44	59	PKADSTGDQTSALPPSTSINE	|
SALPPSTSINEGSPLW	XALPPSUSINEGSPLW	P16150	44	59	TSINEGSPLWTSIGASTGSPL	|
SHPAVPITANSLGSH	XHPAVPIUANSLGSH	P16150	95	109	SVPQETPHATSHPAVPITANS	|
SHPAVPITANSLGSH	XHPAVPIUANSLGSH	P16150	95	109	PITANSLGSHTVTGGTITTNS	|
TVPTSKANEILASVKA	UVPTXKANEILASVKA	O00592	43	58	IMATDTAQQSTVPTSKANEIL	|
TVPTSKANEILASVKA	UVPTXKANEILASVKA	O00592	43	58	ANEILASVKATTLGVSSDSPG	|
TVPTSKANEILASVKA	UVPUSKANEILASVKA	O00592	43	58	IMATDTAQQSTVPTSKANEIL	|
TVPTSKANEILASVKA	UVPUSKANEILASVKA	O00592	43	58	ANEILASVKATTLGVSSDSPG	|
SALPPSTSINEGSPLW	XALPPSUSINEGSPLW	P16150	44	59	PKADSTGDQTSALPPSTSINE	|
SALPPSTSINEGSPLW	XALPPSUSINEGSPLW	P16150	44	59	TSINEGSPLWTSIGASTGSPL	|
THPVATPTSSGHDHLMK	UHPVATPUSSGHDHLMK	O00592	173	189	SPLSPRQPTLTHPVATPTSSG	|
TLPETMSSSPTAASTTHRYPK	ULPETMSSSPUAASTTHRYPK	O00592	287	307	TSPATALRTPTLPETMSSSPT	|
TVPFRNPDENSR	UVPFRNPDENSR	P16150	223	234	MSPTTSTNASTVPFRNPDENS	|
MSSVPQETPHATSHPAVPI	MSSVPQETPHAUSHPAVPI	P16150	83	101	HATSHPAVPITANSLGSHTVT	|
MSSVPQETPHATSHPAVPI	MSSVPQETPHAUSHPAVPI	P16150	83	101	HATSHPAVPITANSLGSHTVT	|
SSHSVTTDLTSTKAEHL	SSHSVTUDLTSUKAEHL	O00592	140	156	DLTSTKAEHLTTPHPTSPLSP	|
TEPSATEALSMEPTTKR	UEPSATEALSMEPUTKR	Q14242	213	229	TPLAAMEALSTEPSATEALSM	|
SSHSVTTDLTSTKAEHL	SSHSVTUDLTXTKAEHL	O00592	140	156	DLTSTKAEHLTTPHPTSPLSP	|
TQTTAMEAQT	UQTTAMEAQU	Q14242	173	182	TPPAAMEAQTTQTTAMEAQTT	|
TQTTAMEAQT	UQTTAMEAQU	Q14242	173	182	TQTTAMEAQTTAPEATEAQTT	|
TSGPPVTMATDSLE	USGPPVUMATDSLE	P16150	163	176	ATVSLETSKGTSGPPVTMATD	|
TSGPPVTMATDSLE	USGPPVUMATDSLE	P16150	163	176	PVTMATDSLETSTGTTGPPVT	|
THPVATPTSSGHDHLMK	UHPVAUPUSSGHDHLMK	O00592	173	189	SPLSPRQPTLTHPVATPTSSG	|
TVPTSKANEILASVK	UVPUSKANEILASVK	O00592	43	57	IMATDTAQQSTVPTSKANEIL	|
STVPTSKANEILASVK	XUVPUSKANEILASVK	O00592	42	57	TIMATDTAQQSTVPTSKANEI	|
SMEPTTKRGLFIPFSVSSVTHK	XMEPUUKRGLFIPFXVSSVTHK	Q14242	222	243	STEPSATEALSMEPTTKRGLF	|
THRYPKTPSPTVAHESNWAK	UHRYPKUPSPUVAHESNWAK	O00592	302	321	MSSSPTAASTTHRYPKTPSPT	|
THPVATPTSSGHDHLMK	UHPVAUPUSSGHDHLMK	O00592	173	189	SPLSPRQPTLTHPVATPTSSG	|
TTHRYPKTPSPTVAHESNWAK	UTHRYPKUPSPUVAHESNWAK	O00592	301	321	TMSSSPTAASTTHRYPKTPSP	|
THRYPKTPSPTVAHESNWAK	UHRYPKUPSPUVAHESNWAK	O00592	302	321	MSSSPTAASTTHRYPKTPSPT	|
THRYPKTPSPTVAHESNWAK	UHRYPKTPXPTVAHESNWAK	O00592	302	321	MSSSPTAASTTHRYPKTPSPT	|
THRYPKTPSPTVAHESNWAK	UHRYPKUPSPUVAHESNWAK	O00592	302	321	MSSSPTAASTTHRYPKTPSPT	|
TTHRYPKTPSPTVAHESNWAK	UUHRYPKUPSPUVAHESNWAK	O00592	301	321	TMSSSPTAASTTHRYPKTPSP	|
LTHPVATPTSSGHDHLMK	LUHPVAUPTSSGHDHLMK	O00592	172	189	TSPLSPRQPTLTHPVATPTSS	|
THRYPKTPSPTVAHESNWAK	UHRYPKUPSPUVAHESNWAK	O00592	302	321	MSSSPTAASTTHRYPKTPSPT	|
TTHRYPKTPSPTVAHESNWAK	UUHRYPKUPSPUVAHESNWAK	O00592	301	321	TMSSSPTAASTTHRYPKTPSP	|
SMEPTTKRGLFIPFSVSSVTHK	XMEPUUKRGLFIPFXVSSVTHK	Q14242	222	243	STEPSATEALSMEPTTKRGLF	|
THRYPKTPSPTVAHESNWAK	UHRYPKUPSPUVAHESNWAK	O00592	302	321	MSSSPTAASTTHRYPKTPSPT	|
DSLYLNGYNEPGPDEPPT	DSLYLNGYNEPGPDEPPU	Q8WXI7.3	674	691	NEPGPDEPPTTPKPATTFLPP	|
DSLYLNGYNEPGPDEPPT	DSLYLNGYNEPGPDEPPU	Q8WXI7.3	674	691	NEPGPDEPPTTPKPATTFLPP	|
LGPYSLDKDSLYLNGYNEPGPDEPPT	LGPYSLDKDSLYLNGYNEPGPDEPPU	Q8WXI7.3	666	691	NEPGPDEPPTTPKPATTFLPP	|
LGPYSLDKDSLYLNGYNEPGPDEPPT	LGPYSLDKDSLYLNGYNEPGPDEPPU	Q8WXI7.3	666	691	NEPGPDEPPTTPKPATTFLPP	|
LGPYSLDKDSLYLNGYNEPGPDEPPT	LGPYSLDKDSLYLNGYNEPGPDEPPU	Q8WXI7.3	666	691	NEPGPDEPPTTPKPATTFLPP	|
SKANEILASVK	XKANEILASVK	O00592	47	57	DTAQQSTVPTSKANEILASVK	|
SKANEILASVK	XKANEILASVK	O00592	47	57	DTAQQSTVPTSKANEILASVK	|
SKANEILASVK	XKANEILASVK	O00592	47	57	DTAQQSTVPTSKANEILASVK	|
ISSSSSTVAIPGYTFTSPGMT	ISSSSSTVAIPGYTFTSPGMU	O00592	190	210	GYTFTSPGMTTTLLETVFHHV	|
DSLYLNGYNEPGPDEPPT	DSLYLNGYNEPGPDEPPU	Q8WXI7.3	674	691	NEPGPDEPPTTPKPATTFLPP	|
DSLYLNGYNEPGPDEPPT	DSLYLNGYNEPGPDEPPU	Q8WXI7.3	674	691	NEPGPDEPPTTPKPATTFLPP	|
SPTVAHESNWAK	SPUVAHESNWAK	O00592	310	321	STTHRYPKTPSPTVAHESNWA	|
TVPTSKANEILASVK	UVPTXKANEILASVK	O00592	43	57	IMATDTAQQSTVPTSKANEIL	|
TVPTSKANEILASVK	UVPUSKANEILASVK	O00592	43	57	IMATDTAQQSTVPTSKANEIL	|
HSLYVNGFTHQSSM	HSLYVNGFUHQSSM	Q8WXI7.3	74	87	VNGFTHQSSMTTTRTPDTSTM	|
SHPAVPITANSLGSHTV	XHPAVPIUANSLGSHTV	P16150	95	111	SVPQETPHATSHPAVPITANS	|
SHPAVPITANSLGSHTV	XHPAVPIUANSLGSHTV	P16150	95	111	TANSLGSHTVTGGTITTNSPE	|
HSLYVNGFTHQSSM	HSLYVNGFUHQSSM	Q8WXI7.3	74	87	VNGFTHQSSMTTTRTPDTSTM	|
TGSLEPSSGASGPQVSSVKL	UGSLEPSXGASGPQVSSVKL	P16150	190	209	GTTGPPVTMTTGSLEPSSGAS	|
TGSLEPSSGASGPQVSSVKL	UGSLEPSXGASGPQVSSVKL	P16150	190	209	SGPQVSSVKLSTMMSPTTSTN	|
TGSLEPSSGASGPQVSSVKL	UGSLEPSXGASGPQVSSVKL	P16150	190	209	GTTGPPVTMTTGSLEPSSGAS	|
TGSLEPSSGASGPQVSSVKL	UGSLEPSXGASGPQVSSVKL	P16150	190	209	SGPQVSSVKLSTMMSPTTSTN	|
SSHSVTTDLTSTKAEHLT	SSHSVTTDLTSUKAEHLT	O00592	140	157	LTSTKAEHLTTPHPTSPLSPR	|
TVPTSKANEILASVK	UVPUSKANEILASVK	O00592	43	57	IMATDTAQQSTVPTSKANEIL	|
SALPPSTSINEGSPLW	XALPPSUSINEGSPLW	P16150	44	59	PKADSTGDQTSALPPSTSINE	|
SALPPSTSINEGSPLW	XALPPSUSINEGSPLW	P16150	44	59	TSINEGSPLWTSIGASTGSPL	|
TVPTSKANEILASVK	UVPTXKANEILASVK	O00592	43	57	IMATDTAQQSTVPTSKANEIL	|
SALPPSTSINEGSPLW	XALPPSUSINEGSPLW	P16150	44	59	PKADSTGDQTSALPPSTSINE	|
SALPPSTSINEGSPLW	XALPPSUSINEGSPLW	P16150	44	59	TSINEGSPLWTSIGASTGSPL	|
SALPPSTSINEGSPLW	XALPPSUSINEGSPLW	P16150	44	59	PKADSTGDQTSALPPSTSINE	|
SALPPSTSINEGSPLW	XALPPSUSINEGSPLW	P16150	44	59	TSINEGSPLWTSIGASTGSPL	|
SSHSVTTDLTSTKAEHL	SSHSVTTDLTSUKAEHL	O00592	140	156	DLTSTKAEHLTTPHPTSPLSP	|
STVPTSKANEILASVK	XUVPUSKANEILASVK	O00592	42	57	TIMATDTAQQSTVPTSKANEI	|
TEPSATEALSMEPTTKR	UEPSATEALSMEPUTKR	Q14242	213	229	TPLAAMEALSTEPSATEALSM	|
TQTTAMEAQTTAPEA	UQTTAMEAQUTAPEA	Q14242	173	187	TPPAAMEAQTTQTTAMEAQTT	|
TQTTAMEAQTTAPEA	UQTTAMEAQUTAPEA	Q14242	173	187	MEAQTTAPEATEAQTTQPTAT	|
THPVATPTSSGHDHLMK	UHPVATPUSSGHDHLMK	O00592	173	189	SPLSPRQPTLTHPVATPTSSG	|
SALPPSTSINEGSPLWTSIGA	XALPPSTSINEGSPLWTSIGA	P16150	44	64	PKADSTGDQTSALPPSTSINE	|
SALPPSTSINEGSPLWTSIGA	XALPPSTSINEGSPLWTSIGA	P16150	44	64	GSPLWTSIGASTGSPLPEPTT	|
TMATVSLETSKG	UMATVSLETXKG	P16150	151	162	TSRGTSGPPLTMATVSLETSK	|
TMATVSLETSKG	UMATVSLETXKG	P16150	151	162	ATVSLETSKGTSGPPVTMATD	|
TEPSATEALSMEPTTKR	UEPSATEALSMEPUTKR	Q14242	213	229	TPLAAMEALSTEPSATEALSM	|
SGASGPQVSSVK	XGAXGPQVSSVK	P16150	197	208	TMTTGSLEPSSGASGPQVSSV	|
THPVATPTSSGHDHLMK	UHPVAUPUSSGHDHLMK	O00592	173	189	SPLSPRQPTLTHPVATPTSSG	|
TVPFRNPDENSR	UVPFRNPDENSR	P16150	223	234	MSPTTSTNASTVPFRNPDENS	|
SGASGPQVSSVK	XGASGPQVSSVK	P16150	197	208	TMTTGSLEPSSGASGPQVSSV	|
TKRGLFIPFSVSSVTHK	UKRGLFIPFXVSSVTHK	Q14242	227	243	ATEALSMEPTTKRGLFIPFSV	|
SSHSVTTDLTSTKAEHL	SSHSVTUDLTSUKAEHL	O00592	140	156	DLTSTKAEHLTTPHPTSPLSP	|
MSSVPQETPHATSHPAVPI	MSSVPQETPHAUSHPAVPI	P16150	83	101	HATSHPAVPITANSLGSHTVT	|
SSHSVTTDLTSTKAEHL	SSHSVTUDLTXTKAEHL	O00592	140	156	DLTSTKAEHLTTPHPTSPLSP	|
SSHSVTTDLTSTKAEHL	SSHSVTUDLTSUKAEHL	O00592	140	156	DLTSTKAEHLTTPHPTSPLSP	|
TVSLETSKGTSGPPV	UVSLETXKGUSGPPV	P16150	154	168	GTSGPPLTMATVSLETSKGTS	|
TVSLETSKGTSGPPV	UVSLETXKGUSGPPV	P16150	154	168	TSKGTSGPPVTMATDSLETST	|
SSHSVTTDLTSTKAEHL	SSHSVTUDLTSUKAEHL	O00592	140	156	DLTSTKAEHLTTPHPTSPLSP	|
SSHSVTTDLTSTKAEHL	SSHSVTUDLTXTKAEHL	O00592	140	156	DLTSTKAEHLTTPHPTSPLSP	|
TVPTSKANEILASVK	UVPUSKANEILASVK	O00592	43	57	IMATDTAQQSTVPTSKANEIL	|
TTPLAAMEAL	UUPLAAMEAL	Q14242	202	211	TTQPTATEAQTTPLAAMEALS	|
TTPLAAMEAL	UUPLAAMEAL	Q14242	202	211	TTPLAAMEALSTEPSATEALS	|
LGPYSLDKDSLYLNGYNEPGPDEPPTTPKPA	LGPYSLDKDSLYLNGYNEPGPDEPPUUPKPA	Q8WXI7.3	666	696	DEPPTTPKPATTFLPPLSEAT	|
SSHSVTTDLTSTKAEHL	SSHSVTUDLTXTKAEHL	O00592	140	156	DLTSTKAEHLTTPHPTSPLSP	|
TTGSLEPSSGASGPQVSSVK	UUGSLEPXSGASGPQVSSVK	P16150	189	208	TGTTGPPVTMTTGSLEPSSGA	|
THRYPKTPSPTVAHESNWAK	UHRYPKUPSPUVAHESNWAK	O00592	302	321	MSSSPTAASTTHRYPKTPSPT	|
TTGSLEPSSGASGPQVSSVK	UUGSLEPSSGASGPQVSSVK	P16150	189	208	TGTTGPPVTMTTGSLEPSSGA	|
THRYPKTPSPTVAHESNWAK	UHRYPKUPSPUVAHESNWAK	O00592	302	321	MSSSPTAASTTHRYPKTPSPT	|
THRYPKTPSPTVAHESNWAK	UHRYPKUPSPUVAHESNWAK	O00592	302	321	MSSSPTAASTTHRYPKTPSPT	|
TTHRYPKTPSPTVAHESNWAK	UUHRYPKUPSPUVAHESNWAK	O00592	301	321	TMSSSPTAASTTHRYPKTPSP	|
THRYPKTPSPTVAHESNWAK	UHRYPKUPSPUVAHESNWAK	O00592	302	321	MSSSPTAASTTHRYPKTPSPT	|
SMEPTTKRGLFIPFSVSSVTHK	XMEPUUKRGLFIPFSVSSVTHK	Q14242	222	243	STEPSATEALSMEPTTKRGLF	|
THRYPKTPSPTVAHESNWAK	UHRYPKUPSPUVAHESNWAK	O00592	302	321	MSSSPTAASTTHRYPKTPSPT	|
THRYPKTPSPTVAHESNWAK	UHRYPKUPSPUVAHESNWAK	O00592	302	321	MSSSPTAASTTHRYPKTPSPT	|
THRYPKTPSPTVAHESNWAK	UHRYPKUPSPUVAHESNWAK	O00592	302	321	MSSSPTAASTTHRYPKTPSPT	|
DSLYLNGYNEPGPDEPPT	DSLYLNGYNEPGPDEPPU	Q8WXI7.3	674	691	NEPGPDEPPTTPKPATTFLPP	|
LGPYSLDKDSLYLNGYNEPGPDEPPT	LGPYSLDKDSLYLNGYNEPGPDEPPU	Q8WXI7.3	666	691	NEPGPDEPPTTPKPATTFLPP	|
TEPSATEALSMEPTTK	UEPSATEALSMEPTTK	Q14242	213	228	TPLAAMEALSTEPSATEALSM	|
TVPFRNPDENSR	UVPFRNPDENSR	P16150	223	234	MSPTTSTNASTVPFRNPDENS	|
DSLYLNGYNEPGPDEPPT	DSLYLNGYNEPGPDEPPU	Q8WXI7.3	674	691	NEPGPDEPPTTPKPATTFLPP	|
TPLAATEAQTTR	UPLAATEAQTTR	Q14242	93	104	TQPAATEAQTTPLAATEAQTT	|
ASTVPFRNPDENSR	AXTVPFRNPDENSR	P16150	221	234	TMMSPTTSTNASTVPFRNPDE	|
HSLYVNGFTHQSSM	HSLYVNGFUHQSSM	Q8WXI7.3	74	87	VNGFTHQSSMTTTRTPDTSTM	|
DSLYLNGYNEPGPDEPPT	DSLYLNGYNEPGPDEPPU	Q8WXI7.3	674	691	NEPGPDEPPTTPKPATTFLPP	|
LGPYSLDKDSLYLNGYNEPGPDEPPT	LGPYSLDKDSLYLNGYNEPGPDEPPU	Q8WXI7.3	666	691	NEPGPDEPPTTPKPATTFLPP	|
TVPTSKANEILASVK	UVPUSKANEILASVK	O00592	43	57	IMATDTAQQSTVPTSKANEIL	|
TVPTSKANEILASVK	UVPUSKANEILASVK	O00592	43	57	IMATDTAQQSTVPTSKANEIL	|
HSLYVNGFTHQSSM	HSLYVNGFUHQSSM	Q8WXI7.3	74	87	VNGFTHQSSMTTTRTPDTSTM	|
ISSSSSTVAIPGYTFT	ISSSSSUVAIPGYTFT	O00592	190	205	TVAIPGYTFTSPGMTTTLLET	|
SPTVAHESNWAK	SPUVAHESNWAK	O00592	310	321	STTHRYPKTPSPTVAHESNWA	|
TSITSDPKADSTGDQT	UXITSDPKADSTGDQT	P16150	28	43	SEPLSSKMYTTSITSDPKADS	|
TSITSDPKADSTGDQT	UXITSDPKADSTGDQT	P16150	28	43	PKADSTGDQTSALPPSTSINE	|
SPTVAHESNWAK	SPUVAHESNWAK	O00592	310	321	STTHRYPKTPSPTVAHESNWA	|
SALPPSTSINEGSPLW	XALPPSUSINEGSPLW	P16150	44	59	PKADSTGDQTSALPPSTSINE	|
SALPPSTSINEGSPLW	XALPPSUSINEGSPLW	P16150	44	59	TSINEGSPLWTSIGASTGSPL	|
SALPPSTSINEGSPLW	XALPPSUSINEGSPLW	P16150	44	59	PKADSTGDQTSALPPSTSINE	|
SALPPSTSINEGSPLW	XALPPSUSINEGSPLW	P16150	44	59	TSINEGSPLWTSIGASTGSPL	|
SALPPSTSINEGSPLWTSIGAS	XALPPSTSINEGSPLWTSIGAS	P16150	44	65	PKADSTGDQTSALPPSTSINE	|
SALPPSTSINEGSPLWTSIGAS	XALPPSTSINEGSPLWTSIGAS	P16150	44	65	SPLWTSIGASTGSPLPEPTTY	|
TSKANEILASVKAT	USKANEILASVKAU	O00592	46	59	TDTAQQSTVPTSKANEILASV	|
TSKANEILASVKAT	USKANEILASVKAU	O00592	46	59	NEILASVKATTLGVSSDSPGT	|
SALPPSTSINEGSPLW	XALPPSUSINEGSPLW	P16150	44	59	PKADSTGDQTSALPPSTSINE	|
SALPPSTSINEGSPLW	XALPPSUSINEGSPLW	P16150	44	59	TSINEGSPLWTSIGASTGSPL	|
TANSLGSHTVTGGTI	UANSLGSHTVTGGTI	P16150	102	116	HATSHPAVPITANSLGSHTVT	|
TANSLGSHTVTGGTI	UANSLGSHTVTGGTI	P16150	102	116	GSHTVTGGTITTNSPETSSRT	|
STAPSSQETVQPTSPATALR	XTAPSSQETVQPUSPATALR	O00592	265	284	QQTSSQMPASSTAPSSQETVQ	|
SKMYTTSITSDPK	XKMYTTSITSDPK	P16150	23	35	PLVSTSEPLSSKMYTTSITSD	|
RSTGLDAGGAV	RSUGLDAGGAV	Q14242	48	58	STGLDAGGAVTELTTELANMG	|
TEPSATEALSMEPTTKR	UEPSATEALSMEPUTKR	Q14242	213	229	TPLAAMEALSTEPSATEALSM	|
MSSVPQETPHATSHPAVPI	MSSVPQETPHAUSHPAVPI	P16150	83	101	HATSHPAVPITANSLGSHTVT	|
TVPTSKANEILASVK	UVPUSKANEILASVK	O00592	43	57	IMATDTAQQSTVPTSKANEIL	|
SHPAVPITANSLGSH	XHPAVPIUANSLGSH	P16150	95	109	SVPQETPHATSHPAVPITANS	|
SHPAVPITANSLGSH	XHPAVPIUANSLGSH	P16150	95	109	PITANSLGSHTVTGGTITTNS	|
SSVPTTSTGVVSEEPFTLN	SSVPUTSTGVVSEEPFTLN	Q8WXI7.3	551	569	VVSEEPFTLNFTINNLRYMAD	|
SGASGPQVSSVK	XGASGPQVSSVK	P16150	197	208	TMTTGSLEPSSGASGPQVSSV	|
TVPFRNPDENSR	UVPFRNPDENSR	P16150	223	234	MSPTTSTNASTVPFRNPDENS	|
MSSVPQETPHATSHPAVPI	MSSVPQETPHAUSHPAVPI	P16150	83	101	HATSHPAVPITANSLGSHTVT	|
TVPTSKANEILASVK	UVPTXKANEILASVK	O00592	43	57	IMATDTAQQSTVPTSKANEIL	|
TSHPAVPITANSLGSH	USHPAVPIUANSLGSH	P16150	94	109	SSVPQETPHATSHPAVPITAN	|
TSHPAVPITANSLGSH	USHPAVPIUANSLGSH	P16150	94	109	PITANSLGSHTVTGGTITTNS	|
SSHSVTTDLTSTKAEHL	SSHSVTTDLTXUKAEHL	O00592	140	156	DLTSTKAEHLTTPHPTSPLSP	|
SHPAVPITANSLGSHTV	XHPAVPIUANSLGSHTV	P16150	95	111	SVPQETPHATSHPAVPITANS	|
SHPAVPITANSLGSHTV	XHPAVPIUANSLGSHTV	P16150	95	111	TANSLGSHTVTGGTITTNSPE	|
SGASGPQVSSVKLS	XGASGPQVSSVKLX	P16150	197	210	TMTTGSLEPSSGASGPQVSSV	|
SGASGPQVSSVKLS	XGASGPQVSSVKLX	P16150	197	210	GPQVSSVKLSTMMSPTTSTNA	|
TVPTSKANEILASVK	UVPUSKANEILASVK	O00592	43	57	IMATDTAQQSTVPTSKANEIL	|
SHPAVPITANSLGSHTV	XHPAVPIUANSLGSHUV	P16150	95	111	SVPQETPHATSHPAVPITANS	|
SHPAVPITANSLGSHTV	XHPAVPIUANSLGSHUV	P16150	95	111	TANSLGSHTVTGGTITTNSPE	|
SHPAVPITANSLGSHTV	XHPAVPIUANSLGSHUV	P16150	95	111	SVPQETPHATSHPAVPITANS	|
SHPAVPITANSLGSHTV	XHPAVPIUANSLGSHUV	P16150	95	111	TANSLGSHTVTGGTITTNSPE	|
SSHSVTTDLTSTKAEHL	SSHSVTUDLTSUKAEHL	O00592	140	156	DLTSTKAEHLTTPHPTSPLSP	|
THPVATPTSSGHDHLMK	UHPVAUPUSSGHDHLMK	O00592	173	189	SPLSPRQPTLTHPVATPTSSG	|
MHLATSRTPASLSGPT	MHLAUSRTPASLSGPU	Q8WXI7.3	98	113	TTTRTPDTSTMHLATSRTPAS	|
MHLATSRTPASLSGPT	MHLAUSRTPASLSGPU	Q8WXI7.3	98	113	RTPASLSGPTTASPLLVLFTI	|
TGSLEPSSGASGPQVSSVK	UGSLEPSSGAXGPQVSSVK	P16150	190	208	GTTGPPVTMTTGSLEPSSGAS	|
STVPTSKANEILASVK	XUVPUSKANEILASVK	O00592	42	57	TIMATDTAQQSTVPTSKANEI	|
TGSLEPSSGASGPQVS	UGSLEPXSGASGPQVS	P16150	190	205	GTTGPPVTMTTGSLEPSSGAS	|
TGSLEPSSGASGPQVS	UGSLEPXSGASGPQVS	P16150	190	205	SSGASGPQVSSVKLSTMMSPT	|
THPVATPTSSGHDHLMK	UHPVAUPUSSGHDHLMK	O00592	173	189	SPLSPRQPTLTHPVATPTSSG	|
THRYPKTPSPTVAHESNWAK	UHRYPKUPSPUVAHESNWAK	O00592	302	321	MSSSPTAASTTHRYPKTPSPT	|
TTHRYPKTPSPTVAHESNWAK	UUHRYPKUPSPUVAHESNWAK	O00592	301	321	TMSSSPTAASTTHRYPKTPSP	|
TPTLPETMSSSPTAAST	TPTLPETMSSSPTAASU	O00592	285	301	MSSSPTAASTTHRYPKTPSPT	|
TTHRYPKTPSPTVAHESNWAK	UUHRYPKUPSPUVAHESNWAK	O00592	301	321	TMSSSPTAASTTHRYPKTPSP	|
SMEPTTKRGLFIPFSVSSVTHK	XMEPUUKRGLFIPFXVSSVTHK	Q14242	222	243	STEPSATEALSMEPTTKRGLF	|
TTHRYPKTPSPTVAHESNWAK	UUHRYPKUPSPUVAHESNWAK	O00592	301	321	TMSSSPTAASTTHRYPKTPSP	|
TEALSMEPTTKR	UEALSMEPTTKR	Q14242	218	229	MEALSTEPSATEALSMEPTTK	|
ISSSSSTVAIPGYTFTSPGMT	ISSSSSTVAIPGYTFTSPGMU	O00592	190	210	GYTFTSPGMTTTLLETVFHHV	|
LGPYSLDKDSLYLNGYNEPGPDEPPT	LGPYSLDKDSLYLNGYNEPGPDEPPU	Q8WXI7.3	666	691	NEPGPDEPPTTPKPATTFLPP	|
TTPLAATEAQTTR	UUPLAATEAQTTR	Q14242	92	104	TTQPAATEAQTTPLAATEAQT	|
DSLYLNGYNEPGPDEPPT	DSLYLNGYNEPGPDEPPU	Q8WXI7.3	674	691	NEPGPDEPPTTPKPATTFLPP	|
DSLYLNGYNEPGPDEPPT	DSLYLNGYNEPGPDEPPU	Q8WXI7.3	674	691	NEPGPDEPPTTPKPATTFLPP	|
ISSSSSTVAIPGYTFT	ISSSSSUVAIPGYTFT	O00592	190	205	TVAIPGYTFTSPGMTTTLLET	|
TSINEGSPLWTSIGAS	USINEGSPLWTSIGAS	P16150	50	65	GDQTSALPPSTSINEGSPLWT	|
TSINEGSPLWTSIGAS	USINEGSPLWTSIGAS	P16150	50	65	SPLWTSIGASTGSPLPEPTTY	|
ANEILASVKAT	ANEILASVKAU	O00592	49	59	NEILASVKATTLGVSSDSPGT	|
ISSSSSTVAIPGYTFT	ISSSSSUVAIPGYTFT	O00592	190	205	TVAIPGYTFTSPGMTTTLLET	|
TVPTSKANEILASVK	UVPTXKANEILASVK	O00592	43	57	IMATDTAQQSTVPTSKANEIL	|
MHLATSRTPASLSGPT	MHLAUSRTPASLSGPU	Q8WXI7.3	98	113	TTTRTPDTSTMHLATSRTPAS	|
MHLATSRTPASLSGPT	MHLAUSRTPASLSGPU	Q8WXI7.3	98	113	RTPASLSGPTTASPLLVLFTI	|
SHPAVPITANSLGSH	XHPAVPIUANSLGSH	P16150	95	109	SVPQETPHATSHPAVPITANS	|
SHPAVPITANSLGSH	XHPAVPIUANSLGSH	P16150	95	109	PITANSLGSHTVTGGTITTNS	|
TVPTSKANEILASVK	UVPTXKANEILASVK	O00592	43	57	IMATDTAQQSTVPTSKANEIL	|
TVPTSKANEILASVK	UVPUSKANEILASVK	O00592	43	57	IMATDTAQQSTVPTSKANEIL	|
HSLYVNGFTHQSSM	HSLYVNGFUHQSSM	Q8WXI7.3	74	87	VNGFTHQSSMTTTRTPDTSTM	|
ASTVPFRNPDENSR	ASUVPFRNPDENSR	P16150	221	234	TMMSPTTSTNASTVPFRNPDE	|
TTPPAAMEAQ	UUPPAAMEAQ	Q14242	162	171	TTAPAAMEAQTTPPAAMEAQT	|
TTPPAAMEAQ	UUPPAAMEAQ	Q14242	162	171	TTPPAAMEAQTTQTTAMEAQT	|
TVPTSKANEILASVK	UVPUSKANEILASVK	O00592	43	57	IMATDTAQQSTVPTSKANEIL	|
SKANEILASVKAT	XKANEILASVKAU	O00592	47	59	DTAQQSTVPTSKANEILASVK	|
SKANEILASVKAT	XKANEILASVKAU	O00592	47	59	NEILASVKATTLGVSSDSPGT	|
TGSLEPSSGASGPQV	UGSLEPSXGASGPQV	P16150	190	204	GTTGPPVTMTTGSLEPSSGAS	|
TGSLEPSSGASGPQV	UGSLEPSXGASGPQV	P16150	190	204	PSSGASGPQVSSVKLSTMMSP	|
SKANEILASVKAT	XKANEILASVKAU	O00592	47	59	DTAQQSTVPTSKANEILASVK	|
SKANEILASVKAT	XKANEILASVKAU	O00592	47	59	NEILASVKATTLGVSSDSPGT	|
ISSSSSTVAIPGYTF	ISSSSSUVAIPGYTF	O00592	190	204	STVAIPGYTFTSPGMTTTLLE	|
SSHSVTTDLTSTKAEHL	SSHSVTTDLTSUKAEHL	O00592	140	156	DLTSTKAEHLTTPHPTSPLSP	|
TTQTTAMEAQ	UUQTTAMEAQ	Q14242	172	181	TTPPAAMEAQTTQTTAMEAQT	|
TTQTTAMEAQ	UUQTTAMEAQ	Q14242	172	181	TTQTTAMEAQTTAPEATEAQT	|
HSLYVNGFTHQSSM	HSLYVNGFUHQSSM	Q8WXI7.3	74	87	VNGFTHQSSMTTTRTPDTSTM	|
TQTTAMEAQTTAPEA	UQTTAMEAQUTAPEA	Q14242	173	187	TPPAAMEAQTTQTTAMEAQTT	|
TQTTAMEAQTTAPEA	UQTTAMEAQUTAPEA	Q14242	173	187	MEAQTTAPEATEAQTTQPTAT	|
SALPPSTSINEGSPLW	XALPPSUSINEGSPLW	P16150	44	59	PKADSTGDQTSALPPSTSINE	|
SALPPSTSINEGSPLW	XALPPSUSINEGSPLW	P16150	44	59	TSINEGSPLWTSIGASTGSPL	|
MSSVPQETPHA	MSXVPQETPHA	P16150	83	93	SSVPQETPHATSHPAVPITAN	|
TSKANEILASVKAT	USKANEILASVKAU	O00592	46	59	TDTAQQSTVPTSKANEILASV	|
TSKANEILASVKAT	USKANEILASVKAU	O00592	46	59	NEILASVKATTLGVSSDSPGT	|
TTYQEVSIK	UTYQEVSIK	P16150	74	82	ASTGSPLPEPTTYQEVSIKMS	|
SALPPSTSINEGSPLW	XALPPSUSINEGSPLW	P16150	44	59	PKADSTGDQTSALPPSTSINE	|
SALPPSTSINEGSPLW	XALPPSUSINEGSPLW	P16150	44	59	TSINEGSPLWTSIGASTGSPL	|
STAPSSQETVQPTSPATALR	XTAPSSQETVQPUSPATALR	O00592	265	284	QQTSSQMPASSTAPSSQETVQ	|
TVPFRNPDENSR	UVPFRNPDENSR	P16150	223	234	MSPTTSTNASTVPFRNPDENS	|
TEPSATEALSMEPT	UEPSAUEALSMEPU	Q14242	213	226	TPLAAMEALSTEPSATEALSM	|
TEPSATEALSMEPT	UEPSAUEALSMEPU	Q14242	213	226	ATEALSMEPTTKRGLFIPFSV	|
MSSVPQETPHATSHPAVPI	MSSVPQETPHAUSHPAVPI	P16150	83	101	HATSHPAVPITANSLGSHTVT	|
TTQTTAMEAQ	UUQTTAMEAQ	Q14242	172	181	TTPPAAMEAQTTQTTAMEAQT	|
TTQTTAMEAQ	UUQTTAMEAQ	Q14242	172	181	TTQTTAMEAQTTAPEATEAQT	|
SHPAVPITANSLGSH	XHPAVPIUANSLGSH	P16150	95	109	SVPQETPHATSHPAVPITANS	|
SHPAVPITANSLGSH	XHPAVPIUANSLGSH	P16150	95	109	PITANSLGSHTVTGGTITTNS	|
TVPTSKANEILASVKA	UVPUSKANEILASVKA	O00592	43	58	IMATDTAQQSTVPTSKANEIL	|
TVPTSKANEILASVKA	UVPUSKANEILASVKA	O00592	43	58	ANEILASVKATTLGVSSDSPG	|
SALPPSTSINEGSPLW	XALPPSUSINEGSPLW	P16150	44	59	PKADSTGDQTSALPPSTSINE	|
SALPPSTSINEGSPLW	XALPPSUSINEGSPLW	P16150	44	59	TSINEGSPLWTSIGASTGSPL	|
SALPPSTSINEGSPLW	XALPPSUSINEGSPLW	P16150	44	59	PKADSTGDQTSALPPSTSINE	|
SALPPSTSINEGSPLW	XALPPSUSINEGSPLW	P16150	44	59	TSINEGSPLWTSIGASTGSPL	|
ANEILASVKATTLGVS	ANEILASVKAUTLGVS	O00592	49	64	SVKATTLGVSSDSPGTTTLAQ	|
TQTTAMEAQTTAPEA	UQTTAMEAQUTAPEA	Q14242	173	187	TPPAAMEAQTTQTTAMEAQTT	|
TQTTAMEAQTTAPEA	UQTTAMEAQUTAPEA	Q14242	173	187	MEAQTTAPEATEAQTTQPTAT	|
TVPTSKANEILASVK	UVPUSKANEILASVK	O00592	43	57	IMATDTAQQSTVPTSKANEIL	|
TVPFRNPDENSR	UVPFRNPDENSR	P16150	223	234	MSPTTSTNASTVPFRNPDENS	|
SSHSVTTDLTSTKAEHL	SSHSVTUDLTXTKAEHL	O00592	140	156	DLTSTKAEHLTTPHPTSPLSP	|
TEPSATEALSMEPT	UEPSAUEALSMEPU	Q14242	213	226	TPLAAMEALSTEPSATEALSM	|
TEPSATEALSMEPT	UEPSAUEALSMEPU	Q14242	213	226	ATEALSMEPTTKRGLFIPFSV	|
RSTGLDAGGAV	RSUGLDAGGAV	Q14242	48	58	STGLDAGGAVTELTTELANMG	|
SSHSVTTDLTSTKAEHL	SSHSVTUDLTSUKAEHL	O00592	140	156	DLTSTKAEHLTTPHPTSPLSP	|
MSSVPQETPHATSHPAVPI	MSSVPQETPHAUSHPAVPI	P16150	83	101	HATSHPAVPITANSLGSHTVT	|
TVPTSKANEILA	UVPUSKANEILA	O00592	43	54	IMATDTAQQSTVPTSKANEIL	|
TVPTSKANEILA	UVPUSKANEILA	O00592	43	54	PTSKANEILASVKATTLGVSS	|
TVPTSKANEILA	UVPUSKANEILA	O00592	43	54	IMATDTAQQSTVPTSKANEIL	|
TVPTSKANEILA	UVPUSKANEILA	O00592	43	54	PTSKANEILASVKATTLGVSS	|
TEPSATEALSMEPTTKR	UEPSATEALSMEPUTKR	Q14242	213	229	TPLAAMEALSTEPSATEALSM	|
MSSVPQETPHATSHPAVPI	MSSVPQETPHAUSHPAVPI	P16150	83	101	HATSHPAVPITANSLGSHTVT	|
MSSVPQETPHATSHPAVPI	MSSVPQETPHAUSHPAVPI	P16150	83	101	HATSHPAVPITANSLGSHTVT	|
IKMSSVPQETPHATSHPAVPI	IKMSSVPQETPHAUSHPAVPI	P16150	81	101	PEPTTYQEVSIKMSSVPQETP	|
IKMSSVPQETPHATSHPAVPI	IKMSSVPQETPHAUSHPAVPI	P16150	81	101	HATSHPAVPITANSLGSHTVT	|
TTPLAAMEAL	UUPLAAMEAL	Q14242	202	211	TTQPTATEAQTTPLAAMEALS	|
TTPLAAMEAL	UUPLAAMEAL	Q14242	202	211	TTPLAAMEALSTEPSATEALS	|
MSSVPQETPHATSHPAVPI	MSSVPQETPHAUSHPAVPI	P16150	83	101	HATSHPAVPITANSLGSHTVT	|
THPVATPTSSGHDHLMK	UHPVAUPUSSGHDHLMK	O00592	173	189	SPLSPRQPTLTHPVATPTSSG	|
TGSLEPSSGASGPQVSSVKL	UGSLEPSXGASGPQVSXVKL	P16150	190	209	GTTGPPVTMTTGSLEPSSGAS	|
TGSLEPSSGASGPQVSSVKL	UGSLEPSXGASGPQVSXVKL	P16150	190	209	SGPQVSSVKLSTMMSPTTSTN	|
SHPAVPITANSLGSH	XHPAVPIUANSLGSH	P16150	95	109	SVPQETPHATSHPAVPITANS	|
SHPAVPITANSLGSH	XHPAVPIUANSLGSH	P16150	95	109	PITANSLGSHTVTGGTITTNS	|
SSHSVTTDLTSTKAEHL	SSHSVTUDLTXTKAEHL	O00592	140	156	DLTSTKAEHLTTPHPTSPLSP	|
SSHSVTTDLTSTKAEHL	SSHSVTUDLTXTKAEHL	O00592	140	156	DLTSTKAEHLTTPHPTSPLSP	|
TDTAQQSTVPTSKANEILASVK	UDTAQQSTVPUSKANEILASVK	O00592	36	57	TPASSVTIMATDTAQQSTVPT	|
TEPSATEALSMEPTTKR	UEPSATEALSMEPUTKR	Q14242	213	229	TPLAAMEALSTEPSATEALSM	|
TGSLEPSSGASGPQVSSVK	UGSLEPXSGASGPQVSSVK	P16150	190	208	GTTGPPVTMTTGSLEPSSGAS	|
TPTSSGHDHLMKI	UPUSSGHDHLMKI	O00592	178	190	RQPTLTHPVATPTSSGHDHLM	|
TPTSSGHDHLMKI	UPUSSGHDHLMKI	O00592	178	190	SSGHDHLMKISSSSSTVAIPG	|
TEPSATEALSMEPTTKR	UEPSAUEALSMEPUTKR	Q14242	213	229	TPLAAMEALSTEPSATEALSM	|
SKANEILASVKAT	XKANEILASVKAU	O00592	47	59	DTAQQSTVPTSKANEILASVK	|
SKANEILASVKAT	XKANEILASVKAU	O00592	47	59	NEILASVKATTLGVSSDSPGT	|
SMEPTTKRGLFIPFSVSSVTHK	XMEPUUKRGLFIPFSVSSVTHK	Q14242	222	243	STEPSATEALSMEPTTKRGLF	|
TTHRYPKTPSPTVAHESNWAK	UUHRYPKUPSPUVAHESNWAK	O00592	301	321	TMSSSPTAASTTHRYPKTPSP	|
THRYPKTPSPTVAHESNWAK	UHRYPKUPSPUVAHESNWAK	O00592	302	321	MSSSPTAASTTHRYPKTPSPT	|
SMEPTTKRGLFIPFSVSSVTHK	XMEPUUKRGLFIPFXVSSVTHK	Q14242	222	243	STEPSATEALSMEPTTKRGLF	|
TEALSMEPTTKR	UEALSMEPTTKR	Q14242	218	229	MEALSTEPSATEALSMEPTTK	|
DSLYLNGYNEPGPDEPPT	DSLYLNGYNEPGPDEPPU	Q8WXI7.3	674	691	NEPGPDEPPTTPKPATTFLPP	|
TVPFRNPDENSR	UVPFRNPDENSR	P16150	223	234	MSPTTSTNASTVPFRNPDENS	|
LGPYSLDKDSLYLNGYNEPGPDEPPT	LGPYSLDKDSLYLNGYNEPGPDEPPU	Q8WXI7.3	666	691	NEPGPDEPPTTPKPATTFLPP	|
TEPSATEALSMEPTTK	UEPSATEALSMEPTTK	Q14242	213	228	TPLAAMEALSTEPSATEALSM	|
TVPFRNPDENSR	UVPFRNPDENSR	P16150	223	234	MSPTTSTNASTVPFRNPDENS	|
TVAIPGYTFTSPGMT	UVAIPGYTFTSPGMU	O00592	196	210	HLMKISSSSSTVAIPGYTFTS	|
TVAIPGYTFTSPGMT	UVAIPGYTFTSPGMU	O00592	196	210	GYTFTSPGMTTTLLETVFHHV	|
DSLYLNGYNEPGPDEPPT	DSLYLNGYNEPGPDEPPU	Q8WXI7.3	674	691	NEPGPDEPPTTPKPATTFLPP	|
LGPYSLDKDSLYLNGYNEPGPDEPPT	LGPYSLDKDSLYLNGYNEPGPDEPPU	Q8WXI7.3	666	691	NEPGPDEPPTTPKPATTFLPP	|
TVPTSKANEILASVK	UVPUSKANEILASVK	O00592	43	57	IMATDTAQQSTVPTSKANEIL	|
SKMYTTSITSDPK	XKMYTTSITSDPK	P16150	23	35	PLVSTSEPLSSKMYTTSITSD	|
LGPYSLDKDSLYLNGYNEPGPDEPPT	LGPYSLDKDSLYLNGYNEPGPDEPPU	Q8WXI7.3	666	691	NEPGPDEPPTTPKPATTFLPP	|
ISSSSSTVAIPGYTFT	ISSSSSUVAIPGYTFT	O00592	190	205	TVAIPGYTFTSPGMTTTLLET	|
SHPAVPITANSLGSH	XHPAVPIUANSLGSH	P16150	95	109	SVPQETPHATSHPAVPITANS	|
SHPAVPITANSLGSH	XHPAVPIUANSLGSH	P16150	95	109	PITANSLGSHTVTGGTITTNS	|
ISSSSSTVAIPGYTFT	ISSSSSUVAIPGYTFT	O00592	190	205	TVAIPGYTFTSPGMTTTLLET	|
TVPTSKANEILASVK	UVPUSKANEILASVK	O00592	43	57	IMATDTAQQSTVPTSKANEIL	|
ISSSSSTVAIPGYTFT	ISSSSSUVAIPGYTFT	O00592	190	205	TVAIPGYTFTSPGMTTTLLET	|
SALPPSTSINEGSPLW	XALPPSUSINEGSPLW	P16150	44	59	PKADSTGDQTSALPPSTSINE	|
SALPPSTSINEGSPLW	XALPPSUSINEGSPLW	P16150	44	59	TSINEGSPLWTSIGASTGSPL	|
MSSVPQETPHATSHPAVPI	MSSVPQETPHAUSHPAVPI	P16150	83	101	HATSHPAVPITANSLGSHTVT	|
MSSVPQETPHA	MSXVPQETPHA	P16150	83	93	SSVPQETPHATSHPAVPITAN	|
SALPPSTSINEGSPLW	XALPPSUSINEGSPLW	P16150	44	59	PKADSTGDQTSALPPSTSINE	|
SALPPSTSINEGSPLW	XALPPSUSINEGSPLW	P16150	44	59	TSINEGSPLWTSIGASTGSPL	|
LTATEAQTTPLAATEAQT	LTATEAQTTPLAATEAQU	Q14242	105	122	TPLAATEAQTTPPAATEAQTT	|
SALPPSTSINEGSPLW	XALPPSUSINEGSPLW	P16150	44	59	PKADSTGDQTSALPPSTSINE	|
SALPPSTSINEGSPLW	XALPPSUSINEGSPLW	P16150	44	59	TSINEGSPLWTSIGASTGSPL	|
SALPPSTSINEGSPLW	XALPPSUSINEGSPLW	P16150	44	59	PKADSTGDQTSALPPSTSINE	|
SALPPSTSINEGSPLW	XALPPSUSINEGSPLW	P16150	44	59	TSINEGSPLWTSIGASTGSPL	|
HSLYVNGFTHQSSM	HSLYVNGFUHQSSM	Q8WXI7.3	74	87	VNGFTHQSSMTTTRTPDTSTM	|
SKMYTTSITSDPK	XKMYUTSITSDPK	P16150	23	35	PLVSTSEPLSSKMYTTSITSD	|
ITNLPYSQDK	IUNLPYSQDK	Q8WXI7.3	969	978	STQHFYLNFTITNLPYSQDKA	|
MSSVPQETPHATSHPAVPI	MSSVPQETPHAUSHPAVPI	P16150	83	101	HATSHPAVPITANSLGSHTVT	|
ITNLPYSQDK	IUNLPYSQDK	Q8WXI7.3	969	978	STQHFYLNFTITNLPYSQDKA	|
TGSLEPSSGASGPQV	UGSLEPXSGASGPQV	P16150	190	204	GTTGPPVTMTTGSLEPSSGAS	|
TGSLEPSSGASGPQV	UGSLEPXSGASGPQV	P16150	190	204	PSSGASGPQVSSVKLSTMMSP	|
TVPFRNPDENSR	UVPFRNPDENSR	P16150	223	234	MSPTTSTNASTVPFRNPDENS	|
TVPTSKANEILASVK	UVPUSKANEILASVK	O00592	43	57	IMATDTAQQSTVPTSKANEIL	|
TQTTAMEAQTTAPEA	UQTTAMEAQUTAPEA	Q14242	173	187	TPPAAMEAQTTQTTAMEAQTT	|
TQTTAMEAQTTAPEA	UQTTAMEAQUTAPEA	Q14242	173	187	MEAQTTAPEATEAQTTQPTAT	|
TTQPTGLEAQ	UUQPTGLEAQ	Q14242	132	141	TTPPAATEAQTTQPTGLEAQT	|
TTQPTGLEAQ	UUQPTGLEAQ	Q14242	132	141	TTQPTGLEAQTTAPAAMEAQT	|
SGASGPQVSSVK	XGAXGPQVSSVK	P16150	197	208	TMTTGSLEPSSGASGPQVSSV	|
MSSVPQETPHA	MSXVPQETPHA	P16150	83	93	SSVPQETPHATSHPAVPITAN	|
STAPSSQETVQPTSPATALR	XTAPSSQETVQPUSPATALR	O00592	265	284	QQTSSQMPASSTAPSSQETVQ	|
SALPPSTSINEGSPLWTSIGA	XALPPSTSINEGSPLWTSIGA	P16150	44	64	PKADSTGDQTSALPPSTSINE	|
SALPPSTSINEGSPLWTSIGA	XALPPSTSINEGSPLWTSIGA	P16150	44	64	GSPLWTSIGASTGSPLPEPTT	|
SSHSVTTDLTSTKAEHLT	SSHSVTTDLTSUKAEHLT	O00592	140	157	LTSTKAEHLTTPHPTSPLSPR	|
TEPSATEALSMEPT	UEPSAUEALSMEPU	Q14242	213	226	TPLAAMEALSTEPSATEALSM	|
TEPSATEALSMEPT	UEPSAUEALSMEPU	Q14242	213	226	ATEALSMEPTTKRGLFIPFSV	|
THPVATPTSSGHDHLMK	UHPVAUPTSSGHDHLMK	O00592	173	189	SPLSPRQPTLTHPVATPTSSG	|
SALPPSTSINEGSPLWTSIGA	XALPPSTSINEGSPLWTSIGA	P16150	44	64	PKADSTGDQTSALPPSTSINE	|
SALPPSTSINEGSPLWTSIGA	XALPPSTSINEGSPLWTSIGA	P16150	44	64	GSPLWTSIGASTGSPLPEPTT	|
TEPSATEALSMEPT	UEPSAUEALSMEPU	Q14242	213	226	TPLAAMEALSTEPSATEALSM	|
TEPSATEALSMEPT	UEPSAUEALSMEPU	Q14242	213	226	ATEALSMEPTTKRGLFIPFSV	|
TVPTSKANEILA	UVPUSKANEILA	O00592	43	54	IMATDTAQQSTVPTSKANEIL	|
TVPTSKANEILA	UVPUSKANEILA	O00592	43	54	PTSKANEILASVKATTLGVSS	|
TANSLGSHTV	UANSLGSHUV	P16150	102	111	HATSHPAVPITANSLGSHTVT	|
TANSLGSHTV	UANSLGSHUV	P16150	102	111	TANSLGSHTVTGGTITTNSPE	|
SALPPSTSINEGSPLWT	XALPPSUSINEGSPLWT	P16150	44	60	PKADSTGDQTSALPPSTSINE	|
SALPPSTSINEGSPLWT	XALPPSUSINEGSPLWT	P16150	44	60	SINEGSPLWTSIGASTGSPLP	|
SGASGPQVSSVK	XGAXGPQVSSVK	P16150	197	208	TMTTGSLEPSSGASGPQVSSV	|
SSHSVTTDLTSTKAEHL	SSHSVTUDLTSUKAEHL	O00592	140	156	DLTSTKAEHLTTPHPTSPLSP	|
SGASGPQVSSVKL	XGASGPQVSXVKL	P16150	197	209	TMTTGSLEPSSGASGPQVSSV	|
SGASGPQVSSVKL	XGASGPQVSXVKL	P16150	197	209	SGPQVSSVKLSTMMSPTTSTN	|
TVPFRNPDENSR	UVPFRNPDENSR	P16150	223	234	MSPTTSTNASTVPFRNPDENS	|
SGASGPQVSSVK	XGAXGPQVSSVK	P16150	197	208	TMTTGSLEPSSGASGPQVSSV	|
TGSLEPSSGASGPQVSSVK	UGSLEPXSGASGPQVSSVK	P16150	190	208	GTTGPPVTMTTGSLEPSSGAS	|
SHPAVPITANSLGSHTV	XHPAVPIUANSLGSHTV	P16150	95	111	SVPQETPHATSHPAVPITANS	|
SHPAVPITANSLGSHTV	XHPAVPIUANSLGSHTV	P16150	95	111	TANSLGSHTVTGGTITTNSPE	|
TSGPPVTMATDSLETS	USGPPVUMATDSLETS	P16150	163	178	ATVSLETSKGTSGPPVTMATD	|
TSGPPVTMATDSLETS	USGPPVUMATDSLETS	P16150	163	178	TMATDSLETSTGTTGPPVTMT	|
SSHSVTTDLTSTKAEHL	SSHSVTUDLTSUKAEHL	O00592	140	156	DLTSTKAEHLTTPHPTSPLSP	|
TVPTSKANEILASVK	UVPTXKANEILASVK	O00592	43	57	IMATDTAQQSTVPTSKANEIL	|
TTPLAAMEALS	UUPLAAMEALS	Q14242	202	212	TTQPTATEAQTTPLAAMEALS	|
TTPLAAMEALS	UUPLAAMEALS	Q14242	202	212	TPLAAMEALSTEPSATEALSM	|
TSKANEILASVKAT	USKANEILASVKAU	O00592	46	59	TDTAQQSTVPTSKANEILASV	|
TSKANEILASVKAT	USKANEILASVKAU	O00592	46	59	NEILASVKATTLGVSSDSPGT	|
TEPSATEALSMEPTTKR	UEPSAUEALSMEPUTKR	Q14242	213	229	TPLAAMEALSTEPSATEALSM	|
TEPSATEALSMEPTTKR	UEPSAUEALSMEPUTKR	Q14242	213	229	TPLAAMEALSTEPSATEALSM	|
SMEPTTKRGLFIPFSVSSVTHK	XMEPUUKRGLFIPFXVSSVTHK	Q14242	222	243	STEPSATEALSMEPTTKRGLF	|
TGSLEPSSGASGPQVSSVK	UGSLEPSSGAXGPQVSSVK	P16150	190	208	GTTGPPVTMTTGSLEPSSGAS	|
THRYPKTPSPTVAHESNWAK	UHRYPKUPSPUVAHESNWAK	O00592	302	321	MSSSPTAASTTHRYPKTPSPT	|
SMEPTTKRGLFIPFSVSSVTHK	XMEPUUKRGLFIPFXVSSVTHK	Q14242	222	243	STEPSATEALSMEPTTKRGLF	|
TTHRYPKTPSPTVAHESNWAK	UUHRYPKUPSPUVAHESNWAK	O00592	301	321	TMSSSPTAASTTHRYPKTPSP	|
ISSSSSTVAIPGYTFTSPGMTT	ISSSSSUVAIPGYTFTSPGMTT	O00592	190	211	YTFTSPGMTTTLLETVFHHVS	|
LGPYSLDKDSLYLNGYNEPGPDEPPT	LGPYSLDKDSLYLNGYNEPGPDEPPU	Q8WXI7.3	666	691	NEPGPDEPPTTPKPATTFLPP	|
LGPYSLDKDSLYLNGYNEPGPDEPPT	LGPYSLDKDSLYLNGYNEPGPDEPPU	Q8WXI7.3	666	691	NEPGPDEPPTTPKPATTFLPP	|
ASTVPFRNPDENSR	ASUVPFRNPDENSR	P16150	221	234	TMMSPTTSTNASTVPFRNPDE	|
ANEILASVKAT	ANEILASVKAU	O00592	49	59	NEILASVKATTLGVSSDSPGT	|
HSLYVNGFTHQSSM	HSLYVNGFUHQSSM	Q8WXI7.3	74	87	VNGFTHQSSMTTTRTPDTSTM	|
TTPPAAMEAQ	UUPPAAMEAQ	Q14242	162	171	TTAPAAMEAQTTPPAAMEAQT	|
TTPPAAMEAQ	UUPPAAMEAQ	Q14242	162	171	TTPPAAMEAQTTQTTAMEAQT	|
TVPTSKANEILASVK	UVPTXKANEILASVK	O00592	43	57	IMATDTAQQSTVPTSKANEIL	|
TEPSATEALSMEPTTKR	UEPSATEALSMEPUTKR	Q14242	213	229	TPLAAMEALSTEPSATEALSM	|
TSKANEILASVKAT	USKANEILASVKAU	O00592	46	59	TDTAQQSTVPTSKANEILASV	|
TSKANEILASVKAT	USKANEILASVKAU	O00592	46	59	NEILASVKATTLGVSSDSPGT	|
MSSVPQETPHA	MSXVPQETPHA	P16150	83	93	SSVPQETPHATSHPAVPITAN	|
THPVATPTSSGHDHLMK	UHPVATPUSSGHDHLMK	O00592	173	189	SPLSPRQPTLTHPVATPTSSG	|
TAPSSQETVQPTSPATALR	UAPSSQETVQPTXPATALR	O00592	266	284	QTSSQMPASSTAPSSQETVQP	|
MSSVPQETPHATSHPAVPI	MSSVPQETPHAUSHPAVPI	P16150	83	101	HATSHPAVPITANSLGSHTVT	|
MSSVPQETPHA	MSXVPQETPHA	P16150	83	93	SSVPQETPHATSHPAVPITAN	|
TEPSATEALSMEPTTKR	UEPSATEALSMEPUTKR	Q14242	213	229	TPLAAMEALSTEPSATEALSM	|
STAPSSQETVQPTSPATALR	XTAPSSQETVQPUSPATALR	O00592	265	284	QQTSSQMPASSTAPSSQETVQ	|
TVPTSKANEILASVK	UVPUSKANEILASVK	O00592	43	57	IMATDTAQQSTVPTSKANEIL	|
TEPSATEALSMEPT	UEPSAUEALSMEPU	Q14242	213	226	TPLAAMEALSTEPSATEALSM	|
TEPSATEALSMEPT	UEPSAUEALSMEPU	Q14242	213	226	ATEALSMEPTTKRGLFIPFSV	|
SALPPSTSINEGSPLW	XALPPSUSINEGSPLW	P16150	44	59	PKADSTGDQTSALPPSTSINE	|
SALPPSTSINEGSPLW	XALPPSUSINEGSPLW	P16150	44	59	TSINEGSPLWTSIGASTGSPL	|
TEPSATEALSMEP	UEPSATEALSMEP	Q14242	213	225	TPLAAMEALSTEPSATEALSM	|
TEPSATEALSMEP	UEPSATEALSMEP	Q14242	213	225	SATEALSMEPTTKRGLFIPFS	|
TQTTAMEAQTTAPEA	UQTTAMEAQUTAPEA	Q14242	173	187	TPPAAMEAQTTQTTAMEAQTT	|
TQTTAMEAQTTAPEA	UQTTAMEAQUTAPEA	Q14242	173	187	MEAQTTAPEATEAQTTQPTAT	|
MSSVPQETPHATSHPAVPI	MSSVPQETPHAUSHPAVPI	P16150	83	101	HATSHPAVPITANSLGSHTVT	|
SALPPSTSINEGSPLW	XALPPSUSINEGSPLW	P16150	44	59	PKADSTGDQTSALPPSTSINE	|
SALPPSTSINEGSPLW	XALPPSUSINEGSPLW	P16150	44	59	TSINEGSPLWTSIGASTGSPL	|
SGASGPQVSSVK	XGAXGPQVSSVK	P16150	197	208	TMTTGSLEPSSGASGPQVSSV	|
TANSLGSHTV	UANSLGSHUV	P16150	102	111	HATSHPAVPITANSLGSHTVT	|
TANSLGSHTV	UANSLGSHUV	P16150	102	111	TANSLGSHTVTGGTITTNSPE	|
MSSVPQETPHA	MSXVPQETPHA	P16150	83	93	SSVPQETPHATSHPAVPITAN	|
SHPAVPITANSLGSH	XHPAVPIUANSLGSH	P16150	95	109	SVPQETPHATSHPAVPITANS	|
SHPAVPITANSLGSH	XHPAVPIUANSLGSH	P16150	95	109	PITANSLGSHTVTGGTITTNS	|
TQPTGLEAQT	UQPTGLEAQU	Q14242	133	142	TPPAATEAQTTQPTGLEAQTT	|
TQPTGLEAQT	UQPTGLEAQU	Q14242	133	142	TQPTGLEAQTTAPAAMEAQTT	|
TANSLGSHTV	UANSLGSHTV	P16150	102	111	HATSHPAVPITANSLGSHTVT	|
TANSLGSHTV	UANSLGSHTV	P16150	102	111	TANSLGSHTVTGGTITTNSPE	|
SKANEILASVKAT	XKANEILASVKAU	O00592	47	59	DTAQQSTVPTSKANEILASVK	|
SKANEILASVKAT	XKANEILASVKAU	O00592	47	59	NEILASVKATTLGVSSDSPGT	|
TAPEATEAQT	UAPEAUEAQU	Q14242	183	192	TQTTAMEAQTTAPEATEAQTT	|
TAPEATEAQT	UAPEAUEAQU	Q14242	183	192	TAPEATEAQTTQPTATEAQTT	|
SHPAVPITANSLGSH	XHPAVPIUANSLGSH	P16150	95	109	SVPQETPHATSHPAVPITANS	|
SHPAVPITANSLGSH	XHPAVPIUANSLGSH	P16150	95	109	PITANSLGSHTVTGGTITTNS	|
TVPTSKANEILASVK	UVPUSKANEILASVK	O00592	43	57	IMATDTAQQSTVPTSKANEIL	|
TEPSATEALSMEPT	UEPSAUEALSMEPU	Q14242	213	226	TPLAAMEALSTEPSATEALSM	|
TEPSATEALSMEPT	UEPSAUEALSMEPU	Q14242	213	226	ATEALSMEPTTKRGLFIPFSV	|
TGSLEPSSGASGPQV	UGSLEPXSGASGPQV	P16150	190	204	GTTGPPVTMTTGSLEPSSGAS	|
TGSLEPSSGASGPQV	UGSLEPXSGASGPQV	P16150	190	204	PSSGASGPQVSSVKLSTMMSP	|
SGASGPQVSSVK	XGAXGPQVSSVK	P16150	197	208	TMTTGSLEPSSGASGPQVSSV	|
TSHPAVPITANSLGSHTV	USHPAVPIUANSLGSHTV	P16150	94	111	SSVPQETPHATSHPAVPITAN	|
TSHPAVPITANSLGSHTV	USHPAVPIUANSLGSHTV	P16150	94	111	TANSLGSHTVTGGTITTNSPE	|
TQTTAMEAQT	UQUTAMEAQU	Q14242	173	182	TPPAAMEAQTTQTTAMEAQTT	|
TQTTAMEAQT	UQUTAMEAQU	Q14242	173	182	TQTTAMEAQTTAPEATEAQTT	|
TVPTSKANEILASVKA	UVPTXKANEILASVKA	O00592	43	58	IMATDTAQQSTVPTSKANEIL	|
TVPTSKANEILASVKA	UVPTXKANEILASVKA	O00592	43	58	ANEILASVKATTLGVSSDSPG	|
SSHSVTTDLTSTKAEHL	SSHSVTUDLTSUKAEHL	O00592	140	156	DLTSTKAEHLTTPHPTSPLSP	|
IKMSSVPQETPHATSHPAVPI	IKMSSVPQETPHAUSHPAVPI	P16150	81	101	PEPTTYQEVSIKMSSVPQETP	|
IKMSSVPQETPHATSHPAVPI	IKMSSVPQETPHAUSHPAVPI	P16150	81	101	HATSHPAVPITANSLGSHTVT	|
SGASGPQVSSVKLS	XGASGPQVSSVKLX	P16150	197	210	TMTTGSLEPSSGASGPQVSSV	|
SGASGPQVSSVKLS	XGASGPQVSSVKLX	P16150	197	210	GPQVSSVKLSTMMSPTTSTNA	|
SHPAVPITANSLGSH	XHPAVPIUANSLGSH	P16150	95	109	SVPQETPHATSHPAVPITANS	|
SHPAVPITANSLGSH	XHPAVPIUANSLGSH	P16150	95	109	PITANSLGSHTVTGGTITTNS	|
SSHSVTTDLTSTKAEHL	SSHSVTUDLTSUKAEHL	O00592	140	156	DLTSTKAEHLTTPHPTSPLSP	|
MHLATSRTPASLSGPT	MHLAUSRTPASLSGPU	Q8WXI7.3	98	113	TTTRTPDTSTMHLATSRTPAS	|
MHLATSRTPASLSGPT	MHLAUSRTPASLSGPU	Q8WXI7.3	98	113	RTPASLSGPTTASPLLVLFTI	|
SSHSVTTDLTSTKAEHL	SSHSVTTDLTXUKAEHL	O00592	140	156	DLTSTKAEHLTTPHPTSPLSP	|
THPVATPTSSGHDHLMK	THPVAUPUSSGHDHLMK	O00592	173	189	SPLSPRQPTLTHPVATPTSSG	|
SITSDPKADSTGDQT	XITSDPKADSTGDQT	P16150	29	43	EPLSSKMYTTSITSDPKADST	|
SITSDPKADSTGDQT	XITSDPKADSTGDQT	P16150	29	43	PKADSTGDQTSALPPSTSINE	|
RSTGLDAGGAV	RSUGLDAGGAV	Q14242	48	58	STGLDAGGAVTELTTELANMG	|
TSINEGSPLWTSIGA	USINEGSPLWTSIGA	P16150	50	64	GDQTSALPPSTSINEGSPLWT	|
TSINEGSPLWTSIGA	USINEGSPLWTSIGA	P16150	50	64	GSPLWTSIGASTGSPLPEPTT	|
SSHSVTTDLTSTKAEHL	SSHSVTUDLTXTKAEHL	O00592	140	156	DLTSTKAEHLTTPHPTSPLSP	|
TSINEGSPLWTSIGAS	USINEGSPLWTSIGAX	P16150	50	65	GDQTSALPPSTSINEGSPLWT	|
TSINEGSPLWTSIGAS	USINEGSPLWTSIGAX	P16150	50	65	SPLWTSIGASTGSPLPEPTTY	|
STVPTSKANEILASVK	XUVPUSKANEILASVK	O00592	42	57	TIMATDTAQQSTVPTSKANEI	|
SVPQETPHATSHPAVPI	XVPQETPHAUSHPAVPI	P16150	85	101	TYQEVSIKMSSVPQETPHATS	|
SVPQETPHATSHPAVPI	XVPQETPHAUSHPAVPI	P16150	85	101	HATSHPAVPITANSLGSHTVT	|
THPVATPTSSGHDHLMK	UHPVAUPUSSGHDHLMK	O00592	173	189	SPLSPRQPTLTHPVATPTSSG	|
SKANEILASVKAT	XKANEILASVKAU	O00592	47	59	DTAQQSTVPTSKANEILASVK	|
SKANEILASVKAT	XKANEILASVKAU	O00592	47	59	NEILASVKATTLGVSSDSPGT	|
THRYPKTPSPTVAHESNWAK	UHRYPKTPSPUVAHESNWAK	O00592	302	321	MSSSPTAASTTHRYPKTPSPT	|
THRYPKTPSPTVAHESNWAK	UHRYPKUPSPUVAHESNWAK	O00592	302	321	MSSSPTAASTTHRYPKTPSPT	|
THRYPKTPSPTVAHESNWAK	UHRYPKUPSPUVAHESNWAK	O00592	302	321	MSSSPTAASTTHRYPKTPSPT	|
TTHRYPKTPSPTVAHESNWAK	UUHRYPKUPSPUVAHESNWAK	O00592	301	321	TMSSSPTAASTTHRYPKTPSP	|
ISSSSSTVAIPGYTFTSPGMT	ISSSSSTVAIPGYTFTSPGMU	O00592	190	210	GYTFTSPGMTTTLLETVFHHV	|
ISSSSSTVAIPGYTFTSPGMT	ISSSSSUVAIPGYTFTSPGMT	O00592	190	210	GYTFTSPGMTTTLLETVFHHV	|
ISSSSSTVAIPGYTFTSPGMTT	ISSSSSUVAIPGYTFTSPGMTT	O00592	190	211	YTFTSPGMTTTLLETVFHHVS	|
TVPFRNPDENSR	UVPFRNPDENSR	P16150	223	234	MSPTTSTNASTVPFRNPDENS	|
TGLDAGGAVTEL	UGLDAGGAVTEL	Q14242	50	61	TTVEPAARRSTGLDAGGAVTE	|
TGLDAGGAVTEL	UGLDAGGAVTEL	Q14242	50	61	LDAGGAVTELTTELANMGNLS	|
LGPYSLDKDSLYLNGYNEPGPDEPPT	LGPYSLDKDSLYLNGYNEPGPDEPPU	Q8WXI7.3	666	691	NEPGPDEPPTTPKPATTFLPP	|
STAPSSQETVQPTSPATALR	XTAPSSQETVQPUSPATALR	O00592	265	284	QQTSSQMPASSTAPSSQETVQ	|
TSINEGSPLWTSIGA	USINEGSPLWTSIGA	P16150	50	64	GDQTSALPPSTSINEGSPLWT	|
TSINEGSPLWTSIGA	USINEGSPLWTSIGA	P16150	50	64	GSPLWTSIGASTGSPLPEPTT	|
HSLYVNGFTHQSSM	HSLYVNGFUHQSSM	Q8WXI7.3	74	87	VNGFTHQSSMTTTRTPDTSTM	|
LGPYSLDKDSLYLNGYNEPGPDEPPT	LGPYSLDKDSLYLNGYNEPGPDEPPU	Q8WXI7.3	666	691	NEPGPDEPPTTPKPATTFLPP	|
SKMYTTSITSDPK	XKMYUTSITSDPK	P16150	23	35	PLVSTSEPLSSKMYTTSITSD	|
SLEPSSGASGPQVSSVK	XLEPSXGASGPQVSSVK	P16150	192	208	TGPPVTMTTGSLEPSSGASGP	|
SKANEILASVK	XKANEILASVK	O00592	47	57	DTAQQSTVPTSKANEILASVK	|
TVPFRNPDENSR	UVPFRNPDENSR	P16150	223	234	MSPTTSTNASTVPFRNPDENS	|
STEPSATEALSMEPTTK	XUEPSATEALSMEPUTK	Q14242	212	228	TTPLAAMEALSTEPSATEALS	|
MSSVPQETPHA	MSXVPQETPHA	P16150	83	93	SSVPQETPHATSHPAVPITAN	|
TEPSATEALSMEPT	UEPSAUEALSMEPU	Q14242	213	226	TPLAAMEALSTEPSATEALSM	|
TEPSATEALSMEPT	UEPSAUEALSMEPU	Q14242	213	226	ATEALSMEPTTKRGLFIPFSV	|
TEPSATEALSMEPT	UEPSAUEALSMEPU	Q14242	213	226	TPLAAMEALSTEPSATEALSM	|
TEPSATEALSMEPT	UEPSAUEALSMEPU	Q14242	213	226	ATEALSMEPTTKRGLFIPFSV	|
TQPTGLEAQT	UQPTGLEAQU	Q14242	133	142	TPPAATEAQTTQPTGLEAQTT	|
TQPTGLEAQT	UQPTGLEAQU	Q14242	133	142	TQPTGLEAQTTAPAAMEAQTT	|
FTITNLPYSQDK	FTIUNLPYSQDK	Q8WXI7.3	967	978	SSSTQHFYLNFTITNLPYSQD	|
SHPAVPITANSLGSH	XHPAVPIUANSLGSH	P16150	95	109	SVPQETPHATSHPAVPITANS	|
SHPAVPITANSLGSH	XHPAVPIUANSLGSH	P16150	95	109	PITANSLGSHTVTGGTITTNS	|
ASTVPFRNPDENSR	ASUVPFRNPDENSR	P16150	221	234	TMMSPTTSTNASTVPFRNPDE	|
STAPSSQETVQPTSPATALR	XTAPSSQETVQPUSPATALR	O00592	265	284	QQTSSQMPASSTAPSSQETVQ	|
TSINEGSPLWTSIGAS	USINEGSPLWTSIGAS	P16150	50	65	GDQTSALPPSTSINEGSPLWT	|
TSINEGSPLWTSIGAS	USINEGSPLWTSIGAS	P16150	50	65	SPLWTSIGASTGSPLPEPTTY	|
TEPSATEALSMEPT	UEPSAUEALSMEPU	Q14242	213	226	TPLAAMEALSTEPSATEALSM	|
TEPSATEALSMEPT	UEPSAUEALSMEPU	Q14242	213	226	ATEALSMEPTTKRGLFIPFSV	|
MSSVPQETPHA	MSXVPQETPHA	P16150	83	93	SSVPQETPHATSHPAVPITAN	|
TTPPAAMEAQ	UUPPAAMEAQ	Q14242	162	171	TTAPAAMEAQTTPPAAMEAQT	|
TTPPAAMEAQ	UUPPAAMEAQ	Q14242	162	171	TTPPAAMEAQTTQTTAMEAQT	|
TVPFRNPDENSR	UVPFRNPDENSR	P16150	223	234	MSPTTSTNASTVPFRNPDENS	|
MSSVPQETPHATSHPAVPI	MSSVPQETPHAUSHPAVPI	P16150	83	101	HATSHPAVPITANSLGSHTVT	|
HSLYVNGFTHQSSM	HSLYVNGFUHQSSM	Q8WXI7.3	74	87	VNGFTHQSSMTTTRTPDTSTM	|
MSSVPQETPHA	MSXVPQETPHA	P16150	83	93	SSVPQETPHATSHPAVPITAN	|
TTQTTAMEAQ	UUQTTAMEAQ	Q14242	172	181	TTPPAAMEAQTTQTTAMEAQT	|
TTQTTAMEAQ	UUQTTAMEAQ	Q14242	172	181	TTQTTAMEAQTTAPEATEAQT	|
TNLPYSQDKAQPGTTNYQHHHHHH	UNLPYSQDKAQPGTTNYQHHHHHH	Q8WXI7.3	970	993	TQHFYLNFTITNLPYSQDKAQ	|
TANSLGSHTV	UANSLGSHUV	P16150	102	111	HATSHPAVPITANSLGSHTVT	|
TANSLGSHTV	UANSLGSHUV	P16150	102	111	TANSLGSHTVTGGTITTNSPE	|
TGSPLPEPTTYQEVSIK	UGSPLPEPUTYQEVSIK	P16150	66	82	SPLWTSIGASTGSPLPEPTTY	|
TEPSATEALSMEPTTKR	UEPSATEALSMEPUTKR	Q14242	213	229	TPLAAMEALSTEPSATEALSM	|
TANSLGSHTV	UANSLGSHUV	P16150	102	111	HATSHPAVPITANSLGSHTVT	|
TANSLGSHTV	UANSLGSHUV	P16150	102	111	TANSLGSHTVTGGTITTNSPE	|
LGPYSLDKDSLYLNGYNEPGPDEPPT	LGPYSLDKDSLYLNGYNEPGPDEPPU	Q8WXI7.3	666	691	NEPGPDEPPTTPKPATTFLPP	|
TTYQEVSIKM	UTYQEVSIKM	P16150	74	83	ASTGSPLPEPTTYQEVSIKMS	|
TTYQEVSIKM	UTYQEVSIKM	P16150	74	83	TTYQEVSIKMSSVPQETPHAT	|
TQTTAMEAQ	UQUTAMEAQ	Q14242	173	181	TPPAAMEAQTTQTTAMEAQTT	|
TQTTAMEAQ	UQUTAMEAQ	Q14242	173	181	TTQTTAMEAQTTAPEATEAQT	|
TTQPTGLEAQ	UUQPTGLEAQ	Q14242	132	141	TTPPAATEAQTTQPTGLEAQT	|
TTQPTGLEAQ	UUQPTGLEAQ	Q14242	132	141	TTQPTGLEAQTTAPAAMEAQT	|
TVPTSKANEILA	UVPUSKANEILA	O00592	43	54	IMATDTAQQSTVPTSKANEIL	|
TVPTSKANEILA	UVPUSKANEILA	O00592	43	54	PTSKANEILASVKATTLGVSS	|
MSSVPQETPHA	MSXVPQETPHA	P16150	83	93	SSVPQETPHATSHPAVPITAN	|
TVPTSKANEILA	UVPUSKANEILA	O00592	43	54	IMATDTAQQSTVPTSKANEIL	|
TVPTSKANEILA	UVPUSKANEILA	O00592	43	54	PTSKANEILASVKATTLGVSS	|
MSSVPQETPHATSHPAVPI	MSSVPQETPHAUSHPAVPI	P16150	83	101	HATSHPAVPITANSLGSHTVT	|
TAPEATEAQT	UAPEATEAQU	Q14242	183	192	TQTTAMEAQTTAPEATEAQTT	|
TAPEATEAQT	UAPEATEAQU	Q14242	183	192	TAPEATEAQTTQPTATEAQTT	|
TVPTSKANEILA	UVPUSKANEILA	O00592	43	54	IMATDTAQQSTVPTSKANEIL	|
TVPTSKANEILA	UVPUSKANEILA	O00592	43	54	PTSKANEILASVKATTLGVSS	|
SSHSVTTDLTSTKAEHL	SSHSVTUDLTXTKAEHL	O00592	140	156	DLTSTKAEHLTTPHPTSPLSP	|
TTYQEVSIK	UTYQEVSIK	P16150	74	82	ASTGSPLPEPTTYQEVSIKMS	|
TVPTSKANEILA	UVPUSKANEILA	O00592	43	54	IMATDTAQQSTVPTSKANEIL	|
TVPTSKANEILA	UVPUSKANEILA	O00592	43	54	PTSKANEILASVKATTLGVSS	|
STEPSATEALSMEPT	XUEPSAUEALSMEPU	Q14242	212	226	TTPLAAMEALSTEPSATEALS	|
STEPSATEALSMEPT	XUEPSAUEALSMEPU	Q14242	212	226	ATEALSMEPTTKRGLFIPFSV	|
TGSLEPSSGASGPQVS	UGSLEPSXGASGPQVX	P16150	190	205	GTTGPPVTMTTGSLEPSSGAS	|
TGSLEPSSGASGPQVS	UGSLEPSXGASGPQVX	P16150	190	205	SSGASGPQVSSVKLSTMMSPT	|
TVPTSKANEILA	UVPUSKANEILA	O00592	43	54	IMATDTAQQSTVPTSKANEIL	|
TVPTSKANEILA	UVPUSKANEILA	O00592	43	54	PTSKANEILASVKATTLGVSS	|
SSVPTTSTGVVSEEPFT	SSVPUTSTGVVSEEPFT	Q8WXI7.3	551	567	TGVVSEEPFTLNFTINNLRYM	|
SSVPTTSTGVVSEEPFT	SSVPUTSTGVVSEEPFT	Q8WXI7.3	551	567	TGVVSEEPFTLNFTINNLRYM	|
TQTTAMEAQT	UQTTAMEAQU	Q14242	173	182	TPPAAMEAQTTQTTAMEAQTT	|
TQTTAMEAQT	UQTTAMEAQU	Q14242	173	182	TQTTAMEAQTTAPEATEAQTT	|
SIKMSSVPQETPHA	XIKMSXVPQETPHA	P16150	80	93	LPEPTTYQEVSIKMSSVPQET	|
SIKMSSVPQETPHA	XIKMSXVPQETPHA	P16150	80	93	SSVPQETPHATSHPAVPITAN	|
SSHSVTTDLTSTKAEHL	SSHSVTUDLTXTKAEHL	O00592	140	156	DLTSTKAEHLTTPHPTSPLSP	|
SHPAVPITANSLGSHTV	XHPAVPIUANSLGSHUV	P16150	95	111	SVPQETPHATSHPAVPITANS	|
SHPAVPITANSLGSHTV	XHPAVPIUANSLGSHUV	P16150	95	111	TANSLGSHTVTGGTITTNSPE	|
TTPLAAMEAL	UUPLAAMEAL	Q14242	202	211	TTQPTATEAQTTPLAAMEALS	|
TTPLAAMEAL	UUPLAAMEAL	Q14242	202	211	TTPLAAMEALSTEPSATEALS	|
SSHSVTTDLTSTKAEHL	SSHSVTUDLTSUKAEHL	O00592	140	156	DLTSTKAEHLTTPHPTSPLSP	|
THPVATPTSSGHDHLMK	UHPVAUPTSSGHDHLMK	O00592	173	189	SPLSPRQPTLTHPVATPTSSG	|
SSHSVTTDLTSTKAEHL	SSHSVTUDLTSUKAEHL	O00592	140	156	DLTSTKAEHLTTPHPTSPLSP	|
MHLATSRTPASLSGPT	MHLAUSRTPASLSGPU	Q8WXI7.3	98	113	TTTRTPDTSTMHLATSRTPAS	|
MHLATSRTPASLSGPT	MHLAUSRTPASLSGPU	Q8WXI7.3	98	113	RTPASLSGPTTASPLLVLFTI	|
SSHSVTTDLTSTKAEHL	SSHSVTUDLTXTKAEHL	O00592	140	156	DLTSTKAEHLTTPHPTSPLSP	|
SADTTTVATSTA	SADTTUVATSTA	O00592	106	117	DTTTVATSTATAKPNTTSSQN	|
GSLEPSSGASGPQVSSVK	GSLEPXSGASGPQVSSVK	P16150	191	208	TTGPPVTMTTGSLEPSSGASG	|
SALPPSTSINEGSPLWTSIGA	XALPPSTSINEGSPLWTSIGA	P16150	44	64	PKADSTGDQTSALPPSTSINE	|
SALPPSTSINEGSPLWTSIGA	XALPPSTSINEGSPLWTSIGA	P16150	44	64	GSPLWTSIGASTGSPLPEPTT
TVPTSKANEILASVK	UVPUSKANEILASVK	O00592	43	57	IMATDTAQQSTVPTSKANEIL
TVPTSKANEILASVK	UVPUSKANEILASVK	O00592	43	57	IMATDTAQQSTVPTSKANEIL
TEPSATEALSMEPTTKR	UEPSAUEALSMEPUTKR	Q14242	213	229	TPLAAMEALSTEPSATEALSM
SALPPSTSINEGSPLWTSIGA	XALPPSTSINEGSPLWTSIGA	P16150	44	64	PKADSTGDQTSALPPSTSINE
SALPPSTSINEGSPLWTSIGA	XALPPSTSINEGSPLWTSIGA	P16150	44	64	GSPLWTSIGASTGSPLPEPTT
TTPLAAMEALS	UUPLAAMEALS	Q14242	202	212	TTQPTATEAQTTPLAAMEALS
TTPLAAMEALS	UUPLAAMEALS	Q14242	202	212	TPLAAMEALSTEPSATEALSM
TVPTSKANEILASVKA	UVPUSKANEILASVKA	O00592	43	58	IMATDTAQQSTVPTSKANEIL
TVPTSKANEILASVKA	UVPUSKANEILASVKA	O00592	43	58	ANEILASVKATTLGVSSDSPG
THRYPKTPSPTVAHESNWAK	UHRYPKUPSPTVAHESNWAK	O00592	302	321	MSSSPTAASTTHRYPKTPSPT
THRYPKTPSPTVAHESNWAK	UHRYPKUPSPUVAHESNWAK	O00592	302	321	MSSSPTAASTTHRYPKTPSPT
THRYPKTPSPTVAHESNWAK	UHRYPKUPSPUVAHESNWAK	O00592	302	321	MSSSPTAASTTHRYPKTPSPT
THRYPKTPSPTVAHESNWAK	UHRYPKUPSPUVAHESNWAK	O00592	302	321	MSSSPTAASTTHRYPKTPSPT
SMEPTTKRGLFIPFSVSSVTHK	XMEPUUKRGLFIPFXVSSVTHK	Q14242	222	243	STEPSATEALSMEPTTKRGLF
LGPYSLDKDSLYLNGYNEPGPDEPPT	LGPYSLDKDSLYLNGYNEPGPDEPPU	Q8WXI7.3	666	691	NEPGPDEPPTTPKPATTFLPP
SLDKDSLYLNGYNEPGPDEPPT	SLDKDSLYLNGYNEPGPDEPPU	Q8WXI7.3	670	691	THGITRLGPYSLDKDSLYLNG
SLDKDSLYLNGYNEPGPDEPPT	SLDKDSLYLNGYNEPGPDEPPU	Q8WXI7.3	670	691	NEPGPDEPPTTPKPATTFLPP
ISSSSSTVAIPGYTFTSPGMTT	ISSSSSUVAIPGYTFTSPGMTT	O00592	190	211	YTFTSPGMTTTLLETVFHHVS
TVPFRNPDENSR	UVPFRNPDENSR	P16150	223	234	MSPTTSTNASTVPFRNPDENS
DSLYLNGYNEPGPDEPPT	DSLYLNGYNEPGPDEPPU	Q8WXI7.3	674	691	NEPGPDEPPTTPKPATTFLPP
TVPFRNPDENSR	UVPFRNPDENSR	P16150	223	234	MSPTTSTNASTVPFRNPDENS
MHLATSRTPASL	MHLAUSRTPASL	Q8WXI7.3	98	109	TTTRTPDTSTMHLATSRTPAS
MHLATSRTPASL	MHLAUSRTPASL	Q8WXI7.3	98	109	LATSRTPASLSGPTTASPLLV
LGPYSLDKDSLYLNGYNEPGPDEPPT	LGPYSLDKDSLYLNGYNEPGPDEPPU	Q8WXI7.3	666	691	NEPGPDEPPTTPKPATTFLPP
TVPFRNPDENSR	UVPFRNPDENSR	P16150	223	234	MSPTTSTNASTVPFRNPDENS
LGPYSLDKDSLYLNGYNEPGPDEPPT	LGPYSLDKDSLYLNGYNEPGPDEPPU	Q8WXI7.3	666	691	NEPGPDEPPTTPKPATTFLPP
TVPFRNPDENSR	UVPFRNPDENSR	P16150	223	234	MSPTTSTNASTVPFRNPDENS
TVPFRNPDENSR	UVPFRNPDENSR	P16150	223	234	MSPTTSTNASTVPFRNPDENS
TVPTSKANEILASVK	UVPUSKANEILASVK	O00592	43	57	IMATDTAQQSTVPTSKANEIL
TVAIPGYTFTSPGMT	UVAIPGYTFTSPGMU	O00592	196	210	HLMKISSSSSTVAIPGYTFTS
TVAIPGYTFTSPGMT	UVAIPGYTFTSPGMU	O00592	196	210	GYTFTSPGMTTTLLETVFHHV
TVPFRNPDENSR	UVPFRNPDENSR	P16150	223	234	MSPTTSTNASTVPFRNPDENS
HSLYVNGFTHQSSM	HSLYVNGFUHQSSM	Q8WXI7.3	74	87	VNGFTHQSSMTTTRTPDTSTM
MSSVPQETPHA	MSXVPQETPHA	P16150	83	93	SSVPQETPHATSHPAVPITAN
ASTVPFRNPDENSR	ASUVPFRNPDENSR	P16150	221	234	TMMSPTTSTNASTVPFRNPDE
TEALSMEPTTKR	UEALSMEPUTKR	Q14242	218	229	MEALSTEPSATEALSMEPTTK
TSHPAVPITANSLGSH	USHPAVPIUANSLGSH	P16150	94	109	SSVPQETPHATSHPAVPITAN
TSHPAVPITANSLGSH	USHPAVPIUANSLGSH	P16150	94	109	PITANSLGSHTVTGGTITTNS
TSHPAVPITANSLGSH	USHPAVPITANSLGSH	P16150	94	109	SSVPQETPHATSHPAVPITAN
TSHPAVPITANSLGSH	USHPAVPITANSLGSH	P16150	94	109	PITANSLGSHTVTGGTITTNS
ISSSSSTVAIPGYTFTSPGMT	ISSSSSUVAIPGYTFTSPGMU	O00592	190	210	GYTFTSPGMTTTLLETVFHHV
TEALSMEPTTKR	UEALSMEPUTKR	Q14242	218	229	MEALSTEPSATEALSMEPTTK
TTPPAAMEAQ	UUPPAAMEAQ	Q14242	162	171	TTAPAAMEAQTTPPAAMEAQT
TTPPAAMEAQ	UUPPAAMEAQ	Q14242	162	171	TTPPAAMEAQTTQTTAMEAQT
MSSVPQETPHATSHPAVPI	MSSVPQETPHAUSHPAVPI	P16150	83	101	HATSHPAVPITANSLGSHTVT
TTPPAAMEAQ	UUPPAAMEAQ	Q14242	162	171	TTAPAAMEAQTTPPAAMEAQT
TTPPAAMEAQ	UUPPAAMEAQ	Q14242	162	171	TTPPAAMEAQTTQTTAMEAQT
TVPTSKANEILA	UVPUSKANEILA	O00592	43	54	IMATDTAQQSTVPTSKANEIL
TVPTSKANEILA	UVPUSKANEILA	O00592	43	54	PTSKANEILASVKATTLGVSS
TQTTAMEAQTTAPEA	UQTTAMEAQUTAPEA	Q14242	173	187	TPPAAMEAQTTQTTAMEAQTT
TQTTAMEAQTTAPEA	UQTTAMEAQUTAPEA	Q14242	173	187	MEAQTTAPEATEAQTTQPTAT
STAPSSQETVQPTSPATALR	XTAPSSQETVQPUSPATALR	O00592	265	284	QQTSSQMPASSTAPSSQETVQ
ISSSSSTVAIPGYTF	ISSSSSUVAIPGYTF	O00592	190	204	STVAIPGYTFTSPGMTTTLLE
TVPTSKANEILASVKA	UVPUSKANEILASVKA	O00592	43	58	IMATDTAQQSTVPTSKANEIL
TVPTSKANEILASVKA	UVPUSKANEILASVKA	O00592	43	58	ANEILASVKATTLGVSSDSPG
TTQPTGLEAQT	UUQPTGLEAQU	Q14242	132	142	TTPPAATEAQTTQPTGLEAQT
TTQPTGLEAQT	UUQPTGLEAQU	Q14242	132	142	TQPTGLEAQTTAPAAMEAQTT
TANSLGSHTV	UANSLGSHUV	P16150	102	111	HATSHPAVPITANSLGSHTVT
TANSLGSHTV	UANSLGSHUV	P16150	102	111	TANSLGSHTVTGGTITTNSPE
TGSPLPEPTTYQEVSIK	UGSPLPEPUTYQEVSIK	P16150	66	82	SPLWTSIGASTGSPLPEPTTY
SKANEILASVKAT	XKANEILASVKAU	O00592	47	59	DTAQQSTVPTSKANEILASVK
SKANEILASVKAT	XKANEILASVKAU	O00592	47	59	NEILASVKATTLGVSSDSPGT
TTPPAAMEAQT	UUPPAAMEAQU	Q14242	162	172	TTAPAAMEAQTTPPAAMEAQT
TTPPAAMEAQT	UUPPAAMEAQU	Q14242	162	172	TPPAAMEAQTTQTTAMEAQTT
SHPAVPITANSLGSHTV	XHPAVPIUANSLGSHTV	P16150	95	111	SVPQETPHATSHPAVPITANS
SHPAVPITANSLGSHTV	XHPAVPIUANSLGSHTV	P16150	95	111	TANSLGSHTVTGGTITTNSPE
SHPAVPITANSLGSHTV	XHPAVPIUANSLGSHTV	P16150	95	111	SVPQETPHATSHPAVPITANS
SHPAVPITANSLGSHTV	XHPAVPIUANSLGSHTV	P16150	95	111	TANSLGSHTVTGGTITTNSPE
MSSVPQETPHA	MSXVPQETPHA	P16150	83	93	SSVPQETPHATSHPAVPITAN
TTQPTGLEAQT	UUQPTGLEAQU	Q14242	132	142	TTPPAATEAQTTQPTGLEAQT
TTQPTGLEAQT	UUQPTGLEAQU	Q14242	132	142	TQPTGLEAQTTAPAAMEAQTT
TANSLGSHTV	UANSLGSHTV	P16150	102	111	HATSHPAVPITANSLGSHTVT
TANSLGSHTV	UANSLGSHTV	P16150	102	111	TANSLGSHTVTGGTITTNSPE
MSSVPQETPHAT	MSSVPQETPHAU	P16150	83	94	SVPQETPHATSHPAVPITANS
TANSLGSHTV	UANSLGSHUV	P16150	102	111	HATSHPAVPITANSLGSHTVT
TANSLGSHTV	UANSLGSHUV	P16150	102	111	TANSLGSHTVTGGTITTNSPE
STEPSATEALSMEPT	XUEPSAUEALSMEPU	Q14242	212	226	TTPLAAMEALSTEPSATEALS
STEPSATEALSMEPT	XUEPSAUEALSMEPU	Q14242	212	226	ATEALSMEPTTKRGLFIPFSV
TEPSATEALSMEPT	UEPSAUEALSMEPU	Q14242	213	226	TPLAAMEALSTEPSATEALSM
TEPSATEALSMEPT	UEPSAUEALSMEPU	Q14242	213	226	ATEALSMEPTTKRGLFIPFSV
TQTTAMEAQ	UQUTAMEAQ	Q14242	173	181	TPPAAMEAQTTQTTAMEAQTT
TQTTAMEAQ	UQUTAMEAQ	Q14242	173	181	TTQTTAMEAQTTAPEATEAQT
MSSVPQETPHAT	MSSVPQETPHAU	P16150	83	94	SVPQETPHATSHPAVPITANS
SHPAVPITANSLGSH	XHPAVPIUANSLGSH	P16150	95	109	SVPQETPHATSHPAVPITANS
SHPAVPITANSLGSH	XHPAVPIUANSLGSH	P16150	95	109	PITANSLGSHTVTGGTITTNS
TVPTSKANEILA	UVPUSKANEILA	O00592	43	54	IMATDTAQQSTVPTSKANEIL
TVPTSKANEILA	UVPUSKANEILA	O00592	43	54	PTSKANEILASVKATTLGVSS
TVPTSKANEILA	UVPUSKANEILA	O00592	43	54	IMATDTAQQSTVPTSKANEIL
TVPTSKANEILA	UVPUSKANEILA	O00592	43	54	PTSKANEILASVKATTLGVSS
TQTTAMEAQT	UQUTAMEAQU	Q14242	173	182	TPPAAMEAQTTQTTAMEAQTT
TQTTAMEAQT	UQUTAMEAQU	Q14242	173	182	TQTTAMEAQTTAPEATEAQTT
TQTTAMEAQTTAPEATEAQT	UQTTAMEAQUTAPEATEAQU	Q14242	173	192	TPPAAMEAQTTQTTAMEAQTT
TQTTAMEAQTTAPEATEAQT	UQTTAMEAQUTAPEATEAQU	Q14242	173	192	TAPEATEAQTTQPTATEAQTT
TEAQTTPLAAMEAL	UEAQUUPLAAMEAL	Q14242	198	211	TEAQTTQPTATEAQTTPLAAM
TEAQTTPLAAMEAL	UEAQUUPLAAMEAL	Q14242	198	211	TTPLAAMEALSTEPSATEALS
TSINEGSPLWTSIGAS	USINEGXPLWTSIGAS	P16150	50	65	GDQTSALPPSTSINEGSPLWT
TSINEGSPLWTSIGAS	USINEGXPLWTSIGAS	P16150	50	65	SPLWTSIGASTGSPLPEPTTY
TVPTSKANEILASVK	UVPUSKANEILASVK	O00592	43	57	IMATDTAQQSTVPTSKANEIL
TEPSATEALSMEPT	UEPSAUEALSMEPU	Q14242	213	226	TPLAAMEALSTEPSATEALSM
TEPSATEALSMEPT	UEPSAUEALSMEPU	Q14242	213	226	ATEALSMEPTTKRGLFIPFSV
TEPSATEALSMEP	UEPSAUEALSMEP	Q14242	213	225	TPLAAMEALSTEPSATEALSM
TEPSATEALSMEP	UEPSAUEALSMEP	Q14242	213	225	SATEALSMEPTTKRGLFIPFS
TTPLAAMEAL	UUPLAAMEAL	Q14242	202	211	TTQPTATEAQTTPLAAMEALS
TTPLAAMEAL	UUPLAAMEAL	Q14242	202	211	TTPLAAMEALSTEPSATEALS
SSHSVTTDLTSTKAEHL	SSHSVTUDLTSUKAEHL	O00592	140	156	DLTSTKAEHLTTPHPTSPLSP
SVPQETPHATSHPAVPI	XVPQETPHAUSHPAVPI	P16150	85	101	TYQEVSIKMSSVPQETPHATS
SVPQETPHATSHPAVPI	XVPQETPHAUSHPAVPI	P16150	85	101	HATSHPAVPITANSLGSHTVT
SSHSVTTDLTSTKAEHL	SSHSVTUDLTSUKAEHL	O00592	140	156	DLTSTKAEHLTTPHPTSPLSP
SHPAVPITANSLGSHTV	XHPAVPIUANSLGSHUV	P16150	95	111	SVPQETPHATSHPAVPITANS
SHPAVPITANSLGSHTV	XHPAVPIUANSLGSHUV	P16150	95	111	TANSLGSHTVTGGTITTNSPE
TTPLAAMEAL	UUPLAAMEAL	Q14242	202	211	TTQPTATEAQTTPLAAMEALS
TTPLAAMEAL	UUPLAAMEAL	Q14242	202	211	TTPLAAMEALSTEPSATEALS
TVPTSKANEILA	UVPUSKANEILA	O00592	43	54	IMATDTAQQSTVPTSKANEIL
TVPTSKANEILA	UVPUSKANEILA	O00592	43	54	PTSKANEILASVKATTLGVSS
SSHSVTTDLTSTKAEHL	SSHSVTUDLTXTKAEHL	O00592	140	156	DLTSTKAEHLTTPHPTSPLSP
SSHSVTTDLTSTKAEHL	SSHSVTUDLTSUKAEHL	O00592	140	156	DLTSTKAEHLTTPHPTSPLSP
TANSLGSHTV	UANSLGSHTV	P16150	102	111	HATSHPAVPITANSLGSHTVT
TANSLGSHTV	UANSLGSHTV	P16150	102	111	TANSLGSHTVTGGTITTNSPE
RSTGLDAGGAV	RSUGLDAGGAV	Q14242	48	58	STGLDAGGAVTELTTELANMG
TTPLAAMEAL	UUPLAAMEAL	Q14242	202	211	TTQPTATEAQTTPLAAMEALS
TTPLAAMEAL	UUPLAAMEAL	Q14242	202	211	TTPLAAMEALSTEPSATEALS
TSHPAVPITANSLGSH	UXHPAVPIUANSLGSH	P16150	94	109	SSVPQETPHATSHPAVPITAN
TSHPAVPITANSLGSH	UXHPAVPIUANSLGSH	P16150	94	109	PITANSLGSHTVTGGTITTNS
TEAQTTPLAAMEAL	UEAQUUPLAAMEAL	Q14242	198	211	TEAQTTQPTATEAQTTPLAAM
TEAQTTPLAAMEAL	UEAQUUPLAAMEAL	Q14242	198	211	TTPLAAMEALSTEPSATEALS
SHPAVPITANSLGSHTV	XHPAVPIUANSLGSHUV	P16150	95	111	SVPQETPHATSHPAVPITANS
SHPAVPITANSLGSHTV	XHPAVPIUANSLGSHUV	P16150	95	111	TANSLGSHTVTGGTITTNSPE
SGASGPQVSSVK	XGAXGPQVSSVK	P16150	197	208	TMTTGSLEPSSGASGPQVSSV
TEPSATEALSMEPTTKR	UEPSATEALSMEPUTKR	Q14242	213	229	TPLAAMEALSTEPSATEALSM
TEPSATEALSMEPTTKR	UEPSATEALSMEPUTKR	Q14242	213	229	TPLAAMEALSTEPSATEALSM
TGSLEPSSGASGPQVSSVK	UGSLEPSXGASGPQVSSVK	P16150	190	208	GTTGPPVTMTTGSLEPSSGAS
TEPSATEALSMEPTTKR	UEPSAUEALSMEPUTKR	Q14242	213	229	TPLAAMEALSTEPSATEALSM
TEAQTTPLAAMEALS	UEAQUUPLAAMEALS	Q14242	198	212	TEAQTTQPTATEAQTTPLAAM
TEAQTTPLAAMEALS	UEAQUUPLAAMEALS	Q14242	198	212	TPLAAMEALSTEPSATEALSM
TEPSATEALSMEPTTKR	UEPSAUEALSMEPUTKR	Q14242	213	229	TPLAAMEALSTEPSATEALSM
STVPTSKANEILASVK	XUVPUSKANEILASVK	O00592	42	57	TIMATDTAQQSTVPTSKANEI
THRYPKTPSPTVAHESNWAK	UHRYPKTPSPUVAHESNWAK	O00592	302	321	MSSSPTAASTTHRYPKTPSPT
SKANEILASVKA	XKANEILASVKA	O00592	47	58	DTAQQSTVPTSKANEILASVK
SKANEILASVKA	XKANEILASVKA	O00592	47	58	ANEILASVKATTLGVSSDSPG
TANSLGSHTVTGGTI	UANSLGSHTVUGGUI	P16150	102	116	HATSHPAVPITANSLGSHTVT
TANSLGSHTVTGGTI	UANSLGSHTVUGGUI	P16150	102	116	GSHTVTGGTITTNSPETSSRT
ISSSSSTVAIPGYTFTSPGM	ISSSSSUVAIPGYTFTSPGM	O00592	190	209	PGYTFTSPGMTTTLLETVFHH
MHLATSRTPA	MHLAUSRTPA	Q8WXI7.3	98	107	TTTRTPDTSTMHLATSRTPAS
MHLATSRTPA	MHLAUSRTPA	Q8WXI7.3	98	107	MHLATSRTPASLSGPTTASPL
ISSSSSTVAIPGYTFTSPGMT	ISSSSSTVAIPGYTFTSPGMU	O00592	190	210	GYTFTSPGMTTTLLETVFHHV
TVPFRNPDENSR	UVPFRNPDENSR	P16150	223	234	MSPTTSTNASTVPFRNPDENS
ISSSSSTVAIPGYTFTSPGMTT	ISSSSSUVAIPGYTFTSPGMTT	O00592	190	211	YTFTSPGMTTTLLETVFHHVS
TVPTSKANEILASVK	UVPUSKANEILASVK	O00592	43	57	IMATDTAQQSTVPTSKANEIL
LGPYSLDKDSLYLNGYNEPGPDEPPT	LGPYSLDKDSLYLNGYNEPGPDEPPU	Q8WXI7.3	666	691	NEPGPDEPPTTPKPATTFLPP
MHLATSRTPASL	MHLAUSRTPASL	Q8WXI7.3	98	109	TTTRTPDTSTMHLATSRTPAS
MHLATSRTPASL	MHLAUSRTPASL	Q8WXI7.3	98	109	LATSRTPASLSGPTTASPLLV
ISSSSSTVAIPGYTFTSPGMT	ISSSSSTVAIPGYTFTSPGMU	O00592	190	210	GYTFTSPGMTTTLLETVFHHV
STAPSSQETVQPTSPATALR	XTAPSSQETVQPUSPATALR	O00592	265	284	QQTSSQMPASSTAPSSQETVQ
DSLYLNGYNEPGPDEPPT	DSLYLNGYNEPGPDEPPU	Q8WXI7.3	674	691	NEPGPDEPPTTPKPATTFLPP
TVPTSKANEILASVK	UVPTXKANEILASVK	O00592	43	57	IMATDTAQQSTVPTSKANEIL
TSINEGSPLWTSIGAS	USINEGSPLWTSIGAS	P16150	50	65	GDQTSALPPSTSINEGSPLWT
TSINEGSPLWTSIGAS	USINEGSPLWTSIGAS	P16150	50	65	SPLWTSIGASTGSPLPEPTTY
TQTTAMEAQT	UQTTAMEAQU	Q14242	173	182	TPPAAMEAQTTQTTAMEAQTT
TQTTAMEAQT	UQTTAMEAQU	Q14242	173	182	TQTTAMEAQTTAPEATEAQTT
RPEKDGTATGVDAICTHHPDPK	RPEKDGUAUGVDAICTHHPDPK	Q8WXI7.3	333	354	LYSGCRLTLLRPEKDGTATGV
TVAIPGYTF	UVAIPGYTF	O00592	196	204	HLMKISSSSSTVAIPGYTFTS
TVAIPGYTF	UVAIPGYTF	O00592	196	204	STVAIPGYTFTSPGMTTTLLE
TVPFRNPDENSR	UVPFRNPDENSR	P16150	223	234	MSPTTSTNASTVPFRNPDENS
TSHPAVPITANSLGSH	USHPAVPIUANSLGSH	P16150	94	109	SSVPQETPHATSHPAVPITAN
TSHPAVPITANSLGSH	USHPAVPIUANSLGSH	P16150	94	109	PITANSLGSHTVTGGTITTNS
SALPPSTSINEGSPLWTSIGAS	XALPPSTSINEGSPLWTSIGAS	P16150	44	65	PKADSTGDQTSALPPSTSINE
SALPPSTSINEGSPLWTSIGAS	XALPPSTSINEGSPLWTSIGAS	P16150	44	65	SPLWTSIGASTGSPLPEPTTY
TVPFRNPDENSR	UVPFRNPDENSR	P16150	223	234	MSPTTSTNASTVPFRNPDENS
TVPTSKANEILA	UVPTXKANEILA	O00592	43	54	IMATDTAQQSTVPTSKANEIL
TVPTSKANEILA	UVPTXKANEILA	O00592	43	54	PTSKANEILASVKATTLGVSS
TPHPTSPLSPR	UPHPTSPLSPR	O00592	158	168	LTSTKAEHLTTPHPTSPLSPR
TPHPTSPLSPR	UPHPTSPLSPR	O00592	158	168	LTSTKAEHLTTPHPTSPLSPR
TTPPAAMEAQT	UUPPAAMEAQU	Q14242	162	172	TTAPAAMEAQTTPPAAMEAQT
TTPPAAMEAQT	UUPPAAMEAQU	Q14242	162	172	TPPAAMEAQTTQTTAMEAQTT
TTPPAAMEAQ	UUPPAAMEAQ	Q14242	162	171	TTAPAAMEAQTTPPAAMEAQT
TTPPAAMEAQ	UUPPAAMEAQ	Q14242	162	171	TTPPAAMEAQTTQTTAMEAQT
SALPPSTSINEGSPLW	XALPPSUSINEGSPLW	P16150	44	59	PKADSTGDQTSALPPSTSINE
SALPPSTSINEGSPLW	XALPPSUSINEGSPLW	P16150	44	59	TSINEGSPLWTSIGASTGSPL
TVPFRNPDENSR	UVPFRNPDENSR	P16150	223	234	MSPTTSTNASTVPFRNPDENS
HSLYVNGFTHQSSM	HSLYVNGFUHQSSM	Q8WXI7.3	74	87	VNGFTHQSSMTTTRTPDTSTM
TEPSATEALSMEPT	UEPSAUEALSMEPU	Q14242	213	226	TPLAAMEALSTEPSATEALSM
TEPSATEALSMEPT	UEPSAUEALSMEPU	Q14242	213	226	ATEALSMEPTTKRGLFIPFSV
TVPFRNPDENSR	UVPFRNPDENSR	P16150	223	234	MSPTTSTNASTVPFRNPDENS
MHLATSRTPASLSGPT	MHLAUSRTPASLSGPU	Q8WXI7.3	98	113	TTTRTPDTSTMHLATSRTPAS
MHLATSRTPASLSGPT	MHLAUSRTPASLSGPU	Q8WXI7.3	98	113	RTPASLSGPTTASPLLVLFTI
TVPTSKANEILASVK	UVPTXKANEILASVK	O00592	43	57	IMATDTAQQSTVPTSKANEIL
SSHSVTTDLTS	SSHSVTTDLTX	O00592	140	150	SHSVTTDLTSTKAEHLTTPHP
TVPTSKANEILASVK	UVPUSKANEILASVK	O00592	43	57	IMATDTAQQSTVPTSKANEIL
MSSVPQETPHA	MSXVPQETPHA	P16150	83	93	SSVPQETPHATSHPAVPITAN
TGSLEPSSGASGPQVSSVKL	UGSLEPSXGASGPQVSSVKL	P16150	190	209	GTTGPPVTMTTGSLEPSSGAS
TGSLEPSSGASGPQVSSVKL	UGSLEPSXGASGPQVSSVKL	P16150	190	209	SGPQVSSVKLSTMMSPTTSTN
ISSSSSTVAIPGYTF	ISSSSSUVAIPGYTF	O00592	190	204	STVAIPGYTFTSPGMTTTLLE
TANSLGSHTV	UANSLGSHUV	P16150	102	111	HATSHPAVPITANSLGSHTVT
TANSLGSHTV	UANSLGSHUV	P16150	102	111	TANSLGSHTVTGGTITTNSPE
TQPTGLEAQT	UQPTGLEAQU	Q14242	133	142	TPPAATEAQTTQPTGLEAQTT
TQPTGLEAQT	UQPTGLEAQU	Q14242	133	142	TQPTGLEAQTTAPAAMEAQTT
SPTVAHESNWAK	SPUVAHESNWAK	O00592	310	321	STTHRYPKTPSPTVAHESNWA
TANSLGSHTV	UANSLGSHUV	P16150	102	111	HATSHPAVPITANSLGSHTVT
TANSLGSHTV	UANSLGSHUV	P16150	102	111	TANSLGSHTVTGGTITTNSPE
SHPAVPITANSLGSH	XHPAVPIUANSLGSH	P16150	95	109	SVPQETPHATSHPAVPITANS
SHPAVPITANSLGSH	XHPAVPIUANSLGSH	P16150	95	109	PITANSLGSHTVTGGTITTNS
SHPAVPITANSLGSHTV	XHPAVPIUANSLGSHTV	P16150	95	111	SVPQETPHATSHPAVPITANS
SHPAVPITANSLGSHTV	XHPAVPIUANSLGSHTV	P16150	95	111	TANSLGSHTVTGGTITTNSPE
ASTVPFRNPDENSR	ASUVPFRNPDENSR	P16150	221	234	TMMSPTTSTNASTVPFRNPDE
TANSLGSHTV	UANSLGSHUV	P16150	102	111	HATSHPAVPITANSLGSHTVT
TANSLGSHTV	UANSLGSHUV	P16150	102	111	TANSLGSHTVTGGTITTNSPE
TVSLETSKGT	UVSLETSKGU	P16150	154	163	GTSGPPLTMATVSLETSKGTS
TVSLETSKGT	UVSLETSKGU	P16150	154	163	TVSLETSKGTSGPPVTMATDS
TVPTSKANEILASVK	UVPUSKANEILASVK	O00592	43	57	IMATDTAQQSTVPTSKANEIL
TVPTSKANEILA	UVPTXKANEILA	O00592	43	54	IMATDTAQQSTVPTSKANEIL
TVPTSKANEILA	UVPTXKANEILA	O00592	43	54	PTSKANEILASVKATTLGVSS
TNLPYSQDK	UNLPYSQDK	Q8WXI7.3	970	978	TQHFYLNFTITNLPYSQDKAQ
TVPTSKANEILASVKA	UVPTXKANEILASVKA	O00592	43	58	IMATDTAQQSTVPTSKANEIL
TVPTSKANEILASVKA	UVPTXKANEILASVKA	O00592	43	58	ANEILASVKATTLGVSSDSPG
SHPAVPITANSLGSH	XHPAVPIUANXLGSH	P16150	95	109	SVPQETPHATSHPAVPITANS
SHPAVPITANSLGSH	XHPAVPIUANXLGSH	P16150	95	109	PITANSLGSHTVTGGTITTNS
SALPPSTSINEGSPLWTSIGAS	XALPPSUSINEGSPLWTSIGAS	P16150	44	65	PKADSTGDQTSALPPSTSINE
SALPPSTSINEGSPLWTSIGAS	XALPPSUSINEGSPLWTSIGAS	P16150	44	65	SPLWTSIGASTGSPLPEPTTY
TTYQEVSIK	UUYQEVSIK	P16150	74	82	ASTGSPLPEPTTYQEVSIKMS
TVPTSKANEILA	UVPUSKANEILA	O00592	43	54	IMATDTAQQSTVPTSKANEIL
TVPTSKANEILA	UVPUSKANEILA	O00592	43	54	PTSKANEILASVKATTLGVSS
SHPAVPITANSLGSHTV	XHPAVPIUANSLGSHTV	P16150	95	111	SVPQETPHATSHPAVPITANS
SHPAVPITANSLGSHTV	XHPAVPIUANSLGSHTV	P16150	95	111	TANSLGSHTVTGGTITTNSPE
TVPTSKANEILA	UVPUSKANEILA	O00592	43	54	IMATDTAQQSTVPTSKANEIL
TVPTSKANEILA	UVPUSKANEILA	O00592	43	54	PTSKANEILASVKATTLGVSS
STGLDAGGAV	XUGLDAGGAV	Q14242	49	58	STGLDAGGAVTELTTELANMG
TPTLPETMSSSPTAAST	TPTLPETMSSSPUAAST	O00592	285	301	MSSSPTAASTTHRYPKTPSPT
TVPTSKANEILA	UVPUSKANEILA	O00592	43	54	IMATDTAQQSTVPTSKANEIL
TVPTSKANEILA	UVPUSKANEILA	O00592	43	54	PTSKANEILASVKATTLGVSS
TVPTSKANEILA	UVPUSKANEILA	O00592	43	54	IMATDTAQQSTVPTSKANEIL
TVPTSKANEILA	UVPUSKANEILA	O00592	43	54	PTSKANEILASVKATTLGVSS
TANSLGSHTV	UANSLGSHUV	P16150	102	111	HATSHPAVPITANSLGSHTVT
TANSLGSHTV	UANSLGSHUV	P16150	102	111	TANSLGSHTVTGGTITTNSPE
TQTTAMEAQT	UQTTAMEAQU	Q14242	173	182	TPPAAMEAQTTQTTAMEAQTT
TQTTAMEAQT	UQTTAMEAQU	Q14242	173	182	TQTTAMEAQTTAPEATEAQTT
SHPAVPITANSLGSH	XHPAVPIUANSLGSH	P16150	95	109	SVPQETPHATSHPAVPITANS
SHPAVPITANSLGSH	XHPAVPIUANSLGSH	P16150	95	109	PITANSLGSHTVTGGTITTNS
TTYQEVSIK	UUYQEVSIK	P16150	74	82	ASTGSPLPEPTTYQEVSIKMS
TANSLGSHTVTGGTIT	UANSLGSHTVUGGTIU	P16150	102	117	HATSHPAVPITANSLGSHTVT
TANSLGSHTVTGGTIT	UANSLGSHTVUGGTIU	P16150	102	117	SHTVTGGTITTNSPETSSRTS
MSSVPQETPHA	MSXVPQETPHA	P16150	83	93	SSVPQETPHATSHPAVPITAN
TVPTSKANEILASVK	UVPUSKANEILASVK	O00592	43	57	IMATDTAQQSTVPTSKANEIL
TVPTSKANEILASVK	UVPUSKANEILASVK	O00592	43	57	IMATDTAQQSTVPTSKANEIL
TSHPAVPITANSLGSHTV	USHPAVPIUANSLGSHTV	P16150	94	111	SSVPQETPHATSHPAVPITAN
TSHPAVPITANSLGSHTV	USHPAVPIUANSLGSHTV	P16150	94	111	TANSLGSHTVTGGTITTNSPE
SGASGPQVSSVK	XGAXGPQVSSVK	P16150	197	208	TMTTGSLEPSSGASGPQVSSV
SIKMSSVPQETPHA	XIKMSXVPQETPHA	P16150	80	93	LPEPTTYQEVSIKMSSVPQET
SIKMSSVPQETPHA	XIKMSXVPQETPHA	P16150	80	93	SSVPQETPHATSHPAVPITAN
SLEPSSGASGPQVSSVK	XLEPSXGASGPQVSSVK	P16150	192	208	TGPPVTMTTGSLEPSSGASGP
TTPLAAMEAL	UUPLAAMEAL	Q14242	202	211	TTQPTATEAQTTPLAAMEALS
TTPLAAMEAL	UUPLAAMEAL	Q14242	202	211	TTPLAAMEALSTEPSATEALS
TQTTAMEAQT	UQTTAMEAQU	Q14242	173	182	TPPAAMEAQTTQTTAMEAQTT
TQTTAMEAQT	UQTTAMEAQU	Q14242	173	182	TQTTAMEAQTTAPEATEAQTT
THPVATPTSSGHDHLMK	UHPVAUPUSSGHDHLMK	O00592	173	189	SPLSPRQPTLTHPVATPTSSG
TEPSATEALSMEPTTKR	UEPSATEALSMEPUTKR	Q14242	213	229	TPLAAMEALSTEPSATEALSM
SHPAVPITANSLGSH	XHPAVPIUANSLGSH	P16150	95	109	SVPQETPHATSHPAVPITANS
SHPAVPITANSLGSH	XHPAVPIUANSLGSH	P16150	95	109	PITANSLGSHTVTGGTITTNS
TSHPAVPITANSLGSHTV	USHPAVPIUANSLGSHTV	P16150	94	111	SSVPQETPHATSHPAVPITAN
TSHPAVPITANSLGSHTV	USHPAVPIUANSLGSHTV	P16150	94	111	TANSLGSHTVTGGTITTNSPE
SVPQETPHATSHPAVPI	XVPQETPHAUSHPAVPI	P16150	85	101	TYQEVSIKMSSVPQETPHATS
SVPQETPHATSHPAVPI	XVPQETPHAUSHPAVPI	P16150	85	101	HATSHPAVPITANSLGSHTVT
TTPLAAMEALS	UUPLAAMEALS	Q14242	202	212	TTQPTATEAQTTPLAAMEALS
TTPLAAMEALS	UUPLAAMEALS	Q14242	202	212	TPLAAMEALSTEPSATEALSM
TQTTAMEAQT	UQUTAMEAQU	Q14242	173	182	TPPAAMEAQTTQTTAMEAQTT
TQTTAMEAQT	UQUTAMEAQU	Q14242	173	182	TQTTAMEAQTTAPEATEAQTT
TANSLGSHTVTGGTIT	UANSLGSHTVUGGTIU	P16150	102	117	HATSHPAVPITANSLGSHTVT
TANSLGSHTVTGGTIT	UANSLGSHTVUGGTIU	P16150	102	117	SHTVTGGTITTNSPETSSRTS
TQTTAMEAQT	UQUTAMEAQU	Q14242	173	182	TPPAAMEAQTTQTTAMEAQTT
TQTTAMEAQT	UQUTAMEAQU	Q14242	173	182	TQTTAMEAQTTAPEATEAQTT
SSHSVTTDLTSTKAEHL	SSHSVTUDLTXUKAEHL	O00592	140	156	DLTSTKAEHLTTPHPTSPLSP
TANSLGSHTVTGGTI	UANSLGSHTVUGGUI	P16150	102	116	HATSHPAVPITANSLGSHTVT
TANSLGSHTVTGGTI	UANSLGSHTVUGGUI	P16150	102	116	GSHTVTGGTITTNSPETSSRT
THRYPKTPSPTVAHESNWAK	UHRYPKUPSPUVAHESNWAK	O00592	302	321	MSSSPTAASTTHRYPKTPSPT
TEPSATEALSMEPTTKR	UEPSATEALSMEPUTKR	Q14242	213	229	TPLAAMEALSTEPSATEALSM
SGASGPQVSSVKLS	XGASGPQVSSVKLX	P16150	197	210	TMTTGSLEPSSGASGPQVSSV
SGASGPQVSSVKLS	XGASGPQVSSVKLX	P16150	197	210	GPQVSSVKLSTMMSPTTSTNA
THRYPKTPSPTVAHESNWAK	UHRYPKUPSPUVAHESNWAK	O00592	302	321	MSSSPTAASTTHRYPKTPSPT
TSKANEILASVKAT	USKANEILASVKAU	O00592	46	59	TDTAQQSTVPTSKANEILASV
TSKANEILASVKAT	USKANEILASVKAU	O00592	46	59	NEILASVKATTLGVSSDSPGT
LGPYSLDKDSLYLNGYNEPGPDEPPT	LGPYSLDKDSLYLNGYNEPGPDEPPU	Q8WXI7.3	666	691	NEPGPDEPPTTPKPATTFLPP
LGPYSLDKDSLYLNGYNEPGPDEPPT	LGPYSLDKDSLYLNGYNEPGPDEPPU	Q8WXI7.3	666	691	NEPGPDEPPTTPKPATTFLPP
TVPFRNPDENSR	UVPFRNPDENSR	P16150	223	234	MSPTTSTNASTVPFRNPDENS
LGPYSLDKDSLYLNGYNEPGPDEPPT	LGPYSLDKDSLYLNGYNEPGPDEPPU	Q8WXI7.3	666	691	NEPGPDEPPTTPKPATTFLPP
MHLATSRTPA	MHLAUSRTPA	Q8WXI7.3	98	107	TTTRTPDTSTMHLATSRTPAS
MHLATSRTPA	MHLAUSRTPA	Q8WXI7.3	98	107	MHLATSRTPASLSGPTTASPL
TVPFRNPDENSR	UVPFRNPDENSR	P16150	223	234	MSPTTSTNASTVPFRNPDENS
ISSSSSTVAIPGYTFTSPGMT	ISSSSSTVAIPGYTFTSPGMU	O00592	190	210	GYTFTSPGMTTTLLETVFHHV
ISSSSSTVAIPGYTFTSPGMT	ISSSSSTVAIPGYTFTSPGMU	O00592	190	210	GYTFTSPGMTTTLLETVFHHV
LGPYSLDKDSLYLNGYNEPGPDEPPT	LGPYSLDKDSLYLNGYNEPGPDEPPU	Q8WXI7.3	666	691	NEPGPDEPPTTPKPATTFLPP
TVPFRNPDENSR	UVPFRNPDENSR	P16150	223	234	MSPTTSTNASTVPFRNPDENS
TVAIPGYTFTSPGMT	UVAIPGYTFTSPGMU	O00592	196	210	HLMKISSSSSTVAIPGYTFTS
TVAIPGYTFTSPGMT	UVAIPGYTFTSPGMU	O00592	196	210	GYTFTSPGMTTTLLETVFHHV
HSLYVNGFTHQSSM	HSLYVNGFUHQSSM	Q8WXI7.3	74	87	VNGFTHQSSMTTTRTPDTSTM
ISSSSSTVAIPGYTFTSPGM	ISSSSSUVAIPGYTFTSPGM	O00592	190	209	PGYTFTSPGMTTTLLETVFHH
TVPFRNPDENSR	UVPFRNPDENSR	P16150	223	234	MSPTTSTNASTVPFRNPDENS
ISSSSSTVAIPGYTFTSPGMTT	ISSSSSTVAIPGYTFTSPGMTU	O00592	190	211	YTFTSPGMTTTLLETVFHHVS
TEALSMEPTTK	UEALSMEPUTK	Q14242	218	228	MEALSTEPSATEALSMEPTTK
ISSSSSTVAIPGYTFTSPGMT	ISSSSSTVAIPGYTFTSPGMU	O00592	190	210	GYTFTSPGMTTTLLETVFHHV
MSSVPQETPHATSHPAVPI	MSSVPQETPHAUSHPAVPI	P16150	83	101	HATSHPAVPITANSLGSHTVT
SINEGSPLWTSIGAS	XINEGSPLWTSIGAS	P16150	51	65	DQTSALPPSTSINEGSPLWTS
SINEGSPLWTSIGAS	XINEGSPLWTSIGAS	P16150	51	65	SPLWTSIGASTGSPLPEPTTY
MHLATSRTPA	MHLAUSRTPA	Q8WXI7.3	98	107	TTTRTPDTSTMHLATSRTPAS
MHLATSRTPA	MHLAUSRTPA	Q8WXI7.3	98	107	MHLATSRTPASLSGPTTASPL
TVPTSKANEILASVK	UVPUSKANEILASVK	O00592	43	57	IMATDTAQQSTVPTSKANEIL
TVAIPGYTFT	UVAIPGYTFU	O00592	196	205	HLMKISSSSSTVAIPGYTFTS
TVAIPGYTFT	UVAIPGYTFU	O00592	196	205	TVAIPGYTFTSPGMTTTLLET
TQTTAMEAQT	UQTTAMEAQU	Q14242	173	182	TPPAAMEAQTTQTTAMEAQTT
TQTTAMEAQT	UQTTAMEAQU	Q14242	173	182	TQTTAMEAQTTAPEATEAQTT
MSSVPQETPHATSHPAVPI	MSSVPQETPHAUSHPAVPI	P16150	83	101	HATSHPAVPITANSLGSHTVT
TVPTSKANEILASVK	UVPTXKANEILASVK	O00592	43	57	IMATDTAQQSTVPTSKANEIL
TVPTSKANEILASVKAT	UVPUSKANEILASVKAU	O00592	43	59	IMATDTAQQSTVPTSKANEIL
TVPTSKANEILASVKAT	UVPUSKANEILASVKAU	O00592	43	59	NEILASVKATTLGVSSDSPGT
SHPAVPITANSLGSH	XHPAVPIUANSLGSH	P16150	95	109	SVPQETPHATSHPAVPITANS
SHPAVPITANSLGSH	XHPAVPIUANSLGSH	P16150	95	109	PITANSLGSHTVTGGTITTNS
TSINEGSPLWTSIGAS	USINEGSPLWTSIGAS	P16150	50	65	GDQTSALPPSTSINEGSPLWT
TSINEGSPLWTSIGAS	USINEGSPLWTSIGAS	P16150	50	65	SPLWTSIGASTGSPLPEPTTY
TSINEGSPLWTSIGA	USINEGSPLWTSIGA	P16150	50	64	GDQTSALPPSTSINEGSPLWT
TSINEGSPLWTSIGA	USINEGSPLWTSIGA	P16150	50	64	GSPLWTSIGASTGSPLPEPTT
TVSLETSKGT	UVSLETSKGU	P16150	154	163	GTSGPPLTMATVSLETSKGTS
TVSLETSKGT	UVSLETSKGU	P16150	154	163	TVSLETSKGTSGPPVTMATDS
TEPSATEALSMEPT	UEPSAUEALSMEPU	Q14242	213	226	TPLAAMEALSTEPSATEALSM
TEPSATEALSMEPT	UEPSAUEALSMEPU	Q14242	213	226	ATEALSMEPTTKRGLFIPFSV
SSHSVTTDLTSTKAEHL	SSHSVTTDLTSUKAEHL	O00592	140	156	DLTSTKAEHLTTPHPTSPLSP
ISSSSSTVAIPGYTF	ISSSSSUVAIPGYTF	O00592	190	204	STVAIPGYTFTSPGMTTTLLE
MHLATSRTPA	MHLAUSRTPA	Q8WXI7.3	98	107	TTTRTPDTSTMHLATSRTPAS
MHLATSRTPA	MHLAUSRTPA	Q8WXI7.3	98	107	MHLATSRTPASLSGPTTASPL
SKMYTTSITSDPK	XKMYTTSITSDPK	P16150	23	35	PLVSTSEPLSSKMYTTSITSD
TPHPTSPLSPR	UPHPTSPLSPR	O00592	158	168	LTSTKAEHLTTPHPTSPLSPR
IKMSSVPQETPHATSHPAVPI	IKMSSVPQETPHAUSHPAVPI	P16150	81	101	PEPTTYQEVSIKMSSVPQETP
IKMSSVPQETPHATSHPAVPI	IKMSSVPQETPHAUSHPAVPI	P16150	81	101	HATSHPAVPITANSLGSHTVT
ISSSSSTVAIPGYTFT	ISSSSSUVAIPGYTFT	O00592	190	205	TVAIPGYTFTSPGMTTTLLET
MSSVPQETPHA	MSXVPQETPHA	P16150	83	93	SSVPQETPHATSHPAVPITAN
TVPFRNPDENSR	UVPFRNPDENSR	P16150	223	234	MSPTTSTNASTVPFRNPDENS
TEALSMEPTTKR	UEALSMEPUTKR	Q14242	218	229	MEALSTEPSATEALSMEPTTK
MSSVPQETPHA	MSXVPQETPHA	P16150	83	93	SSVPQETPHATSHPAVPITAN
MHLATSRTPASLSGPT	MHLAUSRTPASLSGPU	Q8WXI7.3	98	113	TTTRTPDTSTMHLATSRTPAS
MHLATSRTPASLSGPT	MHLAUSRTPASLSGPU	Q8WXI7.3	98	113	RTPASLSGPTTASPLLVLFTI
TPPAAMEAQT	UPPAAMEAQU	Q14242	163	172	TAPAAMEAQTTPPAAMEAQTT
TPPAAMEAQT	UPPAAMEAQU	Q14242	163	172	TPPAAMEAQTTQTTAMEAQTT
TEALSMEPTTKR	UEALSMEPUTKR	Q14242	218	229	MEALSTEPSATEALSMEPTTK
TQPTGLEAQT	UQPTGLEAQU	Q14242	133	142	TPPAATEAQTTQPTGLEAQTT
TQPTGLEAQT	UQPTGLEAQU	Q14242	133	142	TQPTGLEAQTTAPAAMEAQTT
RSTGLDAGGAVTELT	RSTGLDAGGAVTELU	Q14242	48	62	DAGGAVTELTTELANMGNLST
TPPAAMEAQT	UPPAAMEAQU	Q14242	163	172	TAPAAMEAQTTPPAAMEAQTT
TPPAAMEAQT	UPPAAMEAQU	Q14242	163	172	TPPAAMEAQTTQTTAMEAQTT
TVPTSKANEILA	UVPUSKANEILA	O00592	43	54	IMATDTAQQSTVPTSKANEIL
TVPTSKANEILA	UVPUSKANEILA	O00592	43	54	PTSKANEILASVKATTLGVSS
SALPPSTSINEGSPLWT	XALPPSUSINEGSPLWT	P16150	44	60	PKADSTGDQTSALPPSTSINE
SALPPSTSINEGSPLWT	XALPPSUSINEGSPLWT	P16150	44	60	SINEGSPLWTSIGASTGSPLP
TVPTSKANEILA	UVPUSKANEILA	O00592	43	54	IMATDTAQQSTVPTSKANEIL
TVPTSKANEILA	UVPUSKANEILA	O00592	43	54	PTSKANEILASVKATTLGVSS
IKMSSVPQETPHATSHPAVPI	IKMSSVPQETPHAUSHPAVPI	P16150	81	101	PEPTTYQEVSIKMSSVPQETP
IKMSSVPQETPHATSHPAVPI	IKMSSVPQETPHAUSHPAVPI	P16150	81	101	HATSHPAVPITANSLGSHTVT
TPPAAMEAQT	UPPAAMEAQU	Q14242	163	172	TAPAAMEAQTTPPAAMEAQTT
TPPAAMEAQT	UPPAAMEAQU	Q14242	163	172	TPPAAMEAQTTQTTAMEAQTT
MSSVPQETPHAT	MSSVPQETPHAU	P16150	83	94	SVPQETPHATSHPAVPITANS
TEALSMEPTTKR	UEALSMEPUTKR	Q14242	218	229	MEALSTEPSATEALSMEPTTK
TVPTSKANEILA	UVPUSKANEILA	O00592	43	54	IMATDTAQQSTVPTSKANEIL
TVPTSKANEILA	UVPUSKANEILA	O00592	43	54	PTSKANEILASVKATTLGVSS
FTITNLPYSQDK	FTIUNLPYSQDK	Q8WXI7.3	967	978	SSSTQHFYLNFTITNLPYSQD
TNLPYSQDK	UNLPYSQDK	Q8WXI7.3	970	978	TQHFYLNFTITNLPYSQDKAQ
SALPPSTSINEGSPLWTSIGAS	XALPPSUSINEGSPLWTSIGAS	P16150	44	65	PKADSTGDQTSALPPSTSINE
SALPPSTSINEGSPLWTSIGAS	XALPPSUSINEGSPLWTSIGAS	P16150	44	65	SPLWTSIGASTGSPLPEPTTY
MSSVPQETPHA	MSXVPQETPHA	P16150	83	93	SSVPQETPHATSHPAVPITAN
TAPEATEAQT	UAPEAUEAQU	Q14242	183	192	TQTTAMEAQTTAPEATEAQTT
TAPEATEAQT	UAPEAUEAQU	Q14242	183	192	TAPEATEAQTTQPTATEAQTT
TPTLPETMSSSPTAAST	TPTLPETMSSSPUAAST	O00592	285	301	MSSSPTAASTTHRYPKTPSPT
TTYQEVSIKM	UUYQEVSIKM	P16150	74	83	ASTGSPLPEPTTYQEVSIKMS
TTYQEVSIKM	UUYQEVSIKM	P16150	74	83	TTYQEVSIKMSSVPQETPHAT
TNLPYSQDKAQPGTTNYQHHHHHH	UNLPYSQDKAQPGTTNYQHHHHHH	Q8WXI7.3	970	993	TQHFYLNFTITNLPYSQDKAQ
TEPSATEALSMEPTTKR	UEPSATEALSMEPUTKR	Q14242	213	229	TPLAAMEALSTEPSATEALSM
MSSVPQETPHA	MSXVPQETPHA	P16150	83	93	SSVPQETPHATSHPAVPITAN
SHPAVPITANSLGSHTV	XHPAVPIUANSLGSHUV	P16150	95	111	SVPQETPHATSHPAVPITANS
SHPAVPITANSLGSHTV	XHPAVPIUANSLGSHUV	P16150	95	111	TANSLGSHTVTGGTITTNSPE
TTYQEVSIKM	UTYQEVSIKM	P16150	74	83	ASTGSPLPEPTTYQEVSIKMS
TTYQEVSIKM	UTYQEVSIKM	P16150	74	83	TTYQEVSIKMSSVPQETPHAT
MSSVPQETPHATSHPAVPI	MSSVPQETPHAUSHPAVPI	P16150	83	101	HATSHPAVPITANSLGSHTVT
SKANEILASVKAT	XKANEILASVKAU	O00592	47	59	DTAQQSTVPTSKANEILASVK
SKANEILASVKAT	XKANEILASVKAU	O00592	47	59	NEILASVKATTLGVSSDSPGT
TELGPYTLDRDSLYVNGFTQR	UELGPYTLDRDSLYVNGFTQR	Q8WXI7.3	220	240	WELSQLTHSITELGPYTLDRD
TVSLETSKGT	UVSLETXKGU	P16150	154	163	GTSGPPLTMATVSLETSKGTS
TVSLETSKGT	UVSLETXKGU	P16150	154	163	TVSLETSKGTSGPPVTMATDS
RSTGLDAGGAV	RSUGLDAGGAV	Q14242	48	58	STGLDAGGAVTELTTELANMG
SADTTTVATSTA	SADTTUVATSTA	O00592	106	117	DTTTVATSTATAKPNTTSSQN
TVPTSKANEILA	UVPTXKANEILA	O00592	43	54	IMATDTAQQSTVPTSKANEIL
TVPTSKANEILA	UVPTXKANEILA	O00592	43	54	PTSKANEILASVKATTLGVSS
SADTTTVATSTA	SADTTUVATSTA	O00592	106	117	DTTTVATSTATAKPNTTSSQN
SALPPSTSINEGSPLWT	XALPPSUSINEGSPLWT	P16150	44	60	PKADSTGDQTSALPPSTSINE
SALPPSTSINEGSPLWT	XALPPSUSINEGSPLWT	P16150	44	60	SINEGSPLWTSIGASTGSPLP
TTPLAAMEAL	UUPLAAMEAL	Q14242	202	211	TTQPTATEAQTTPLAAMEALS
TTPLAAMEAL	UUPLAAMEAL	Q14242	202	211	TTPLAAMEALSTEPSATEALS
SHPAVPITANSLGSH	XHPAVPIUANSLGSH	P16150	95	109	SVPQETPHATSHPAVPITANS
SHPAVPITANSLGSH	XHPAVPIUANSLGSH	P16150	95	109	PITANSLGSHTVTGGTITTNS
MSSVPQETPHATSHPAVPITANSLGSHTV	MSSVPQETPHAUSHPAVPITANSLGSHTV	P16150	83	111	TANSLGSHTVTGGTITTNSPE
THPVATPTSSGHDHLMK	UHPVAUPTSSGHDHLMK	O00592	173	189	SPLSPRQPTLTHPVATPTSSG
TEPSATEALSMEPTTKR	UEPSATEALSMEPUTKR	Q14242	213	229	TPLAAMEALSTEPSATEALSM
TEPSATEALSMEPTTKR	UEPSATEALSMEPUTKR	Q14242	213	229	TPLAAMEALSTEPSATEALSM
TANSLGSHTV	UANXLGSHTV	P16150	102	111	HATSHPAVPITANSLGSHTVT
TANSLGSHTV	UANXLGSHTV	P16150	102	111	TANSLGSHTVTGGTITTNSPE
SSHSVTTDLTSTKAEHL	SSHSVTUDLTXUKAEHL	O00592	140	156	DLTSTKAEHLTTPHPTSPLSP
THPVATPTSSGHDHLMK	UHPVAUPUSSGHDHLMK	O00592	173	189	SPLSPRQPTLTHPVATPTSSG
TEPSATEALSMEPTTKR	UEPSATEALSMEPUTKR	Q14242	213	229	TPLAAMEALSTEPSATEALSM
TEPSATEALSMEPTTKR	UEPSAUEALSMEPUTKR	Q14242	213	229	TPLAAMEALSTEPSATEALSM
SGASGPQVSSVK	XGAXGPQVSSVK	P16150	197	208	TMTTGSLEPSSGASGPQVSSV
THPVATPTSSGHDHLMK	UHPVAUPUSSGHDHLMK	O00592	173	189	SPLSPRQPTLTHPVATPTSSG
HRYPKTPSPTVAHESNWAK	HRYPKUPSPUVAHESNWAK	O00592	303	321	SSSPTAASTTHRYPKTPSPTV
TTHRYPKTPSPTVAHESNWAK	UTHRYPKUPSPUVAHESNWAK	O00592	301	321	TMSSSPTAASTTHRYPKTPSP
TANSLGSHTVTGGTI	UANSLGSHTVUGGUI	P16150	102	116	HATSHPAVPITANSLGSHTVT
TANSLGSHTVTGGTI	UANSLGSHTVUGGUI	P16150	102	116	GSHTVTGGTITTNSPETSSRT
ISSSSSTVAIPGYTFTSPGM	ISSSSSUVAIPGYTFTSPGM	O00592	190	209	PGYTFTSPGMTTTLLETVFHH
DSLYLNGYNEPGPDEPPT	DSLYLNGYNEPGPDEPPU	Q8WXI7.3	674	691	NEPGPDEPPTTPKPATTFLPP
ISSSSSTVAIPGYTFTSPGMT	ISSSSSTVAIPGYTFTSPGMU	O00592	190	210	GYTFTSPGMTTTLLETVFHHV
SLDKDSLYLNGYNEPGPDEPPT	SLDKDSLYLNGYNEPGPDEPPU	Q8WXI7.3	670	691	THGITRLGPYSLDKDSLYLNG
SLDKDSLYLNGYNEPGPDEPPT	SLDKDSLYLNGYNEPGPDEPPU	Q8WXI7.3	670	691	NEPGPDEPPTTPKPATTFLPP
TFLPPLSEATTAMGYHLK	UFLPPLSEATTAMGYHLK	Q8WXI7.3	698	715	EPPTTPKPATTFLPPLSEATT
ISSSSSTVAIPGYTFTSPGMT	ISSSSSUVAIPGYTFTSPGMT	O00592	190	210	GYTFTSPGMTTTLLETVFHHV
TVPFRNPDENSR	UVPFRNPDENSR	P16150	223	234	MSPTTSTNASTVPFRNPDENS
LGPYSLDKDSLYLNGYNEPGPDEPPT	LGPYSLDKDSLYLNGYNEPGPDEPPU	Q8WXI7.3	666	691	NEPGPDEPPTTPKPATTFLPP
ISSSSSTVAIPGYTFTSPGMT	ISSSSSTVAIPGYTFTSPGMU	O00592	190	210	GYTFTSPGMTTTLLETVFHHV
TGLDAGGAVTEL	UGLDAGGAVTEL	Q14242	50	61	TTVEPAARRSTGLDAGGAVTE
TGLDAGGAVTEL	UGLDAGGAVTEL	Q14242	50	61	LDAGGAVTELTTELANMGNLS
TEPSATEALSMEPTTKR	UEPSATEALSMEPTTKR	Q14242	213	229	TPLAAMEALSTEPSATEALSM
TVAIPGYTFT	UVAIPGYUFU	O00592	196	205	HLMKISSSSSTVAIPGYTFTS
TVAIPGYTFT	UVAIPGYUFU	O00592	196	205	TVAIPGYTFTSPGMTTTLLET
SINEGSPLWTSIGAS	XINEGSPLWTSIGAS	P16150	51	65	DQTSALPPSTSINEGSPLWTS
SINEGSPLWTSIGAS	XINEGSPLWTSIGAS	P16150	51	65	SPLWTSIGASTGSPLPEPTTY
ISSSSSTVAIPGYTFTSPGMT	ISSSSSTVAIPGYTFTSPGMU	O00592	190	210	GYTFTSPGMTTTLLETVFHHV
DSLYLNGYNEPGPDEPPT	DSLYLNGYNEPGPDEPPU	Q8WXI7.3	674	691	NEPGPDEPPTTPKPATTFLPP
HSLYVNGFTHQSSM	HSLYVNGFUHQSSM	Q8WXI7.3	74	87	VNGFTHQSSMTTTRTPDTSTM
ISSSSSTVAIPGYTFT	ISSSSSUVAIPGYTFT	O00592	190	205	TVAIPGYTFTSPGMTTTLLET
TQPTGLEAQT	UQPTGLEAQU	Q14242	133	142	TPPAATEAQTTQPTGLEAQTT
TQPTGLEAQT	UQPTGLEAQU	Q14242	133	142	TQPTGLEAQTTAPAAMEAQTT
TVPTSKANEILASVK	UVPTXKANEILASVK	O00592	43	57	IMATDTAQQSTVPTSKANEIL
MHLATSRTPASLSGPT	MHLAUSRTPASLSGPU	Q8WXI7.3	98	113	TTTRTPDTSTMHLATSRTPAS
MHLATSRTPASLSGPT	MHLAUSRTPASLSGPU	Q8WXI7.3	98	113	RTPASLSGPTTASPLLVLFTI
DSLYLNGYNEPGPDEPPT	DSLYLNGYNEPGPDEPPU	Q8WXI7.3	674	691	NEPGPDEPPTTPKPATTFLPP
TTPPAAMEAQT	UUPPAAMEAQU	Q14242	162	172	TTAPAAMEAQTTPPAAMEAQT
TTPPAAMEAQT	UUPPAAMEAQU	Q14242	162	172	TPPAAMEAQTTQTTAMEAQTT
TVPTSKANEILASVK	UVPTXKANEILASVK	O00592	43	57	IMATDTAQQSTVPTSKANEIL
RPEKDGTATGVDAICTHHPDPK	RPEKDGUAUGVDAICTHHPDPK	Q8WXI7.3	333	354	LYSGCRLTLLRPEKDGTATGV
SHPAVPITANSLGSH	XHPAVPIUANSLGSH	P16150	95	109	SVPQETPHATSHPAVPITANS
SHPAVPITANSLGSH	XHPAVPIUANSLGSH	P16150	95	109	PITANSLGSHTVTGGTITTNS
TQPTGLEAQT	UQPTGLEAQU	Q14242	133	142	TPPAATEAQTTQPTGLEAQTT
TQPTGLEAQT	UQPTGLEAQU	Q14242	133	142	TQPTGLEAQTTAPAAMEAQTT
TPPAAMEAQT	UPPAAMEAQU	Q14242	163	172	TAPAAMEAQTTPPAAMEAQTT
TPPAAMEAQT	UPPAAMEAQU	Q14242	163	172	TPPAAMEAQTTQTTAMEAQTT
TPPAAMEAQT	UPPAAMEAQU	Q14242	163	172	TAPAAMEAQTTPPAAMEAQTT
TPPAAMEAQT	UPPAAMEAQU	Q14242	163	172	TPPAAMEAQTTQTTAMEAQTT
TTPPAAMEAQT	UUPPAAMEAQU	Q14242	162	172	TTAPAAMEAQTTPPAAMEAQT
TTPPAAMEAQT	UUPPAAMEAQU	Q14242	162	172	TPPAAMEAQTTQTTAMEAQTT
SHPAVPITANSLGSH	XHPAVPIUANSLGSH	P16150	95	109	SVPQETPHATSHPAVPITANS
SHPAVPITANSLGSH	XHPAVPIUANSLGSH	P16150	95	109	PITANSLGSHTVTGGTITTNS
MSSVPQETPHA	MSXVPQETPHA	P16150	83	93	SSVPQETPHATSHPAVPITAN
TEPSATEALSMEPT	UEPSAUEALSMEPU	Q14242	213	226	TPLAAMEALSTEPSATEALSM
TEPSATEALSMEPT	UEPSAUEALSMEPU	Q14242	213	226	ATEALSMEPTTKRGLFIPFSV
ISSSSSTVAIPGYTFTSPGMTT	ISSSSSTVAIPGYTFTSPGMTU	O00592	190	211	YTFTSPGMTTTLLETVFHHVS
SALPPSTSINEGSPLW	XALPPSUSINEGSPLW	P16150	44	59	PKADSTGDQTSALPPSTSINE
SALPPSTSINEGSPLW	XALPPSUSINEGSPLW	P16150	44	59	TSINEGSPLWTSIGASTGSPL
TPHPTSPLSPR	UPHPTSPLSPR	O00592	158	168	LTSTKAEHLTTPHPTSPLSPR
SALPPSTSINEGSPLW	XALPPSUSINEGSPLW	P16150	44	59	PKADSTGDQTSALPPSTSINE
SALPPSTSINEGSPLW	XALPPSUSINEGSPLW	P16150	44	59	TSINEGSPLWTSIGASTGSPL
TVPTSKANEILASVK	UVPUSKANEILASVK	O00592	43	57	IMATDTAQQSTVPTSKANEIL
SALPPSTSINEGSPLWT	XALPPSUSINEGSPLWT	P16150	44	60	PKADSTGDQTSALPPSTSINE
SALPPSTSINEGSPLWT	XALPPSUSINEGSPLWT	P16150	44	60	SINEGSPLWTSIGASTGSPLP
TVPTSKANEILASVK	UVPUSKANEILASVK	O00592	43	57	IMATDTAQQSTVPTSKANEIL
SALPPSTSINEGSPLW	XALPPSUSINEGSPLW	P16150	44	59	PKADSTGDQTSALPPSTSINE
SALPPSTSINEGSPLW	XALPPSUSINEGSPLW	P16150	44	59	TSINEGSPLWTSIGASTGSPL
MSSVPQETPHATSHPAVPI	MSSVPQETPHAUSHPAVPI	P16150	83	101	HATSHPAVPITANSLGSHTVT
TVPFRNPDENSR	UVPFRNPDENSR	P16150	223	234	MSPTTSTNASTVPFRNPDENS
TVPTSKANEILA	UVPUSKANEILA	O00592	43	54	IMATDTAQQSTVPTSKANEIL
TVPTSKANEILA	UVPUSKANEILA	O00592	43	54	PTSKANEILASVKATTLGVSS
TVPTSKANEILASVKA	UVPUSKANEILASVKA	O00592	43	58	IMATDTAQQSTVPTSKANEIL
TVPTSKANEILASVKA	UVPUSKANEILASVKA	O00592	43	58	ANEILASVKATTLGVSSDSPG
MSSVPQETPHA	MSXVPQETPHA	P16150	83	93	SSVPQETPHATSHPAVPITAN
RSTGLDAGGAV	RSUGLDAGGAV	Q14242	48	58	STGLDAGGAVTELTTELANMG
TVPTSKANEILASVK	UVPUSKANEILASVK	O00592	43	57	IMATDTAQQSTVPTSKANEIL
TDLTSTKAEHL	UDLTSUKAEHL	O00592	146	156	SGGKSSHSVTTDLTSTKAEHL
TDLTSTKAEHL	UDLTSUKAEHL	O00592	146	156	DLTSTKAEHLTTPHPTSPLSP
STGLDAGGAV	XUGLDAGGAV	Q14242	49	58	STGLDAGGAVTELTTELANMG
MHLATSRTPASLSGPT	MHLAUSRTPASLSGPU	Q8WXI7.3	98	113	TTTRTPDTSTMHLATSRTPAS
MHLATSRTPASLSGPT	MHLAUSRTPASLSGPU	Q8WXI7.3	98	113	RTPASLSGPTTASPLLVLFTI
TVPTSKANEILA	UVPUSKANEILA	O00592	43	54	IMATDTAQQSTVPTSKANEIL
TVPTSKANEILA	UVPUSKANEILA	O00592	43	54	PTSKANEILASVKATTLGVSS
SSHSVTTDLTSTKAEHL	SSHSVTUDLTSUKAEHL	O00592	140	156	DLTSTKAEHLTTPHPTSPLSP
TVQPTSPATALR	UVQPTXPATALR	O00592	273	284	ASSTAPSSQETVQPTSPATAL
TQTTAMEAQ	UQUTAMEAQ	Q14242	173	181	TPPAAMEAQTTQTTAMEAQTT
TQTTAMEAQ	UQUTAMEAQ	Q14242	173	181	TTQTTAMEAQTTAPEATEAQT
TSHPAVPITANSLGSHTV	USHPAVPIUANSLGSHTV	P16150	94	111	SSVPQETPHATSHPAVPITAN
TSHPAVPITANSLGSHTV	USHPAVPIUANSLGSHTV	P16150	94	111	TANSLGSHTVTGGTITTNSPE
TQTTAMEAQT	UQTTAMEAQU	Q14242	173	182	TPPAAMEAQTTQTTAMEAQTT
TQTTAMEAQT	UQTTAMEAQU	Q14242	173	182	TQTTAMEAQTTAPEATEAQTT
MHLATSRTPASLSGPT	MHLAUSRTPASLSGPU	Q8WXI7.3	98	113	TTTRTPDTSTMHLATSRTPAS
MHLATSRTPASLSGPT	MHLAUSRTPASLSGPU	Q8WXI7.3	98	113	RTPASLSGPTTASPLLVLFTI
TSGPPVTMATDSLE	USGPPVUMATDSLE	P16150	163	176	ATVSLETSKGTSGPPVTMATD
TSGPPVTMATDSLE	USGPPVUMATDSLE	P16150	163	176	PVTMATDSLETSTGTTGPPVT
SALPPSTSINEGSPLWTSIGA	XALPPSTSINEGSPLWTSIGA	P16150	44	64	PKADSTGDQTSALPPSTSINE
SALPPSTSINEGSPLWTSIGA	XALPPSTSINEGSPLWTSIGA	P16150	44	64	GSPLWTSIGASTGSPLPEPTT
TVPTSKANEILASVK	UVPUSKANEILASVK	O00592	43	57	IMATDTAQQSTVPTSKANEIL
TPPAAMEAQT	UPPAAMEAQU	Q14242	163	172	TAPAAMEAQTTPPAAMEAQTT
TPPAAMEAQT	UPPAAMEAQU	Q14242	163	172	TPPAAMEAQTTQTTAMEAQTT
TEAQTTPLAAMEAL	UEAQUUPLAAMEAL	Q14242	198	211	TEAQTTQPTATEAQTTPLAAM
TEAQTTPLAAMEAL	UEAQUUPLAAMEAL	Q14242	198	211	TTPLAAMEALSTEPSATEALS
TVPTSKANEILA	UVPUSKANEILA	O00592	43	54	IMATDTAQQSTVPTSKANEIL
TVPTSKANEILA	UVPUSKANEILA	O00592	43	54	PTSKANEILASVKATTLGVSS
SGASGPQVSSVK	XGAXGPQVSSVK	P16150	197	208	TMTTGSLEPSSGASGPQVSSV
TSHPAVPITANSLGSHTV	USHPAVPIUANSLGSHUV	P16150	94	111	SSVPQETPHATSHPAVPITAN
TSHPAVPITANSLGSHTV	USHPAVPIUANSLGSHUV	P16150	94	111	TANSLGSHTVTGGTITTNSPE
SALPPSTSINEGSPLWTSIGAS	XALPPSUSINEGSPLWTSIGAS	P16150	44	65	PKADSTGDQTSALPPSTSINE
SALPPSTSINEGSPLWTSIGAS	XALPPSUSINEGSPLWTSIGAS	P16150	44	65	SPLWTSIGASTGSPLPEPTTY
TEAQTTPLAAMEAL	UEAQUUPLAAMEAL	Q14242	198	211	TEAQTTQPTATEAQTTPLAAM
TEAQTTPLAAMEAL	UEAQUUPLAAMEAL	Q14242	198	211	TTPLAAMEALSTEPSATEALS
TEAQTTPLAAMEAL	UEAQUUPLAAMEAL	Q14242	198	211	TEAQTTQPTATEAQTTPLAAM
TEAQTTPLAAMEAL	UEAQUUPLAAMEAL	Q14242	198	211	TTPLAAMEALSTEPSATEALS
SHPAVPITANSLGSH	XHPAVPIUANSLGSH	P16150	95	109	SVPQETPHATSHPAVPITANS
SHPAVPITANSLGSH	XHPAVPIUANSLGSH	P16150	95	109	PITANSLGSHTVTGGTITTNS
TVPTSKANEILA	UVPUSKANEILA	O00592	43	54	IMATDTAQQSTVPTSKANEIL
TVPTSKANEILA	UVPUSKANEILA	O00592	43	54	PTSKANEILASVKATTLGVSS
SGASGPQVSSVK	XGAXGPQVSSVK	P16150	197	208	TMTTGSLEPSSGASGPQVSSV
TVQPTSPATALR	UVQPUXPATALR	O00592	273	284	ASSTAPSSQETVQPTSPATAL
TEAQTTPLAAMEAL	UEAQUUPLAAMEAL	Q14242	198	211	TEAQTTQPTATEAQTTPLAAM
TEAQTTPLAAMEAL	UEAQUUPLAAMEAL	Q14242	198	211	TTPLAAMEALSTEPSATEALS
SADTTTVATSTA	SADTTUVATSTA	O00592	106	117	DTTTVATSTATAKPNTTSSQN
TTPLAAMEAL	UUPLAAMEAL	Q14242	202	211	TTQPTATEAQTTPLAAMEALS
TTPLAAMEAL	UUPLAAMEAL	Q14242	202	211	TTPLAAMEALSTEPSATEALS
TQTTAMEAQT	UQTTAMEAQU	Q14242	173	182	TPPAAMEAQTTQTTAMEAQTT
TQTTAMEAQT	UQTTAMEAQU	Q14242	173	182	TQTTAMEAQTTAPEATEAQTT
TQTTAMEAQT	UQTTAMEAQU	Q14242	173	182	TPPAAMEAQTTQTTAMEAQTT
TQTTAMEAQT	UQTTAMEAQU	Q14242	173	182	TQTTAMEAQTTAPEATEAQTT
MSSVPQETPHA	MSXVPQETPHA	P16150	83	93	SSVPQETPHATSHPAVPITAN
TAPEATEAQT	UAPEATEAQU	Q14242	183	192	TQTTAMEAQTTAPEATEAQTT
TAPEATEAQT	UAPEATEAQU	Q14242	183	192	TAPEATEAQTTQPTATEAQTT
SSHSVTTDLTSTKAEHL	SSHSVTUDLTSUKAEHL	O00592	140	156	DLTSTKAEHLTTPHPTSPLSP
TEAQTTRLTA	UEAQUTRLTA	Q14242	98	107	TEAQTTPLAATEAQTTRLTAT
TEAQTTRLTA	UEAQUTRLTA	Q14242	98	107	TEAQTTRLTATEAQTTPLAAT
TSHPAVPITANSLGSHTV	UXHPAVPIUANSLGSHTV	P16150	94	111	SSVPQETPHATSHPAVPITAN
TSHPAVPITANSLGSHTV	UXHPAVPIUANSLGSHTV	P16150	94	111	TANSLGSHTVTGGTITTNSPE
SSHSVTTDLTSTKAEHL	SSHSVTUDLTXUKAEHL	O00592	140	156	DLTSTKAEHLTTPHPTSPLSP
SMEPTTKRGLFIPFSVSSVTHK	XMEPUUKRGLFIPFSVSSVTHK	Q14242	222	243	STEPSATEALSMEPTTKRGLF
SSHSVTTDLTSTKAEHL	SSHSVTUDLTXUKAEHL	O00592	140	156	DLTSTKAEHLTTPHPTSPLSP
SGAPVTTAASSLE	XGAPVUUAASSLE	P16150	128	140	TNSPETSSRTSGAPVTTAASS
SGAPVTTAASSLE	XGAPVUUAASSLE	P16150	128	140	PVTTAASSLETSRGTSGPPLT
TSHPAVPITANSLGSHTV	UXHPAVPIUANSLGSHTV	P16150	94	111	SSVPQETPHATSHPAVPITAN
TSHPAVPITANSLGSHTV	UXHPAVPIUANSLGSHTV	P16150	94	111	TANSLGSHTVTGGTITTNSPE
TVPTSKANEILASVKAT	UVPUSKANEILASVKAU	O00592	43	59	IMATDTAQQSTVPTSKANEIL
TVPTSKANEILASVKAT	UVPUSKANEILASVKAU	O00592	43	59	NEILASVKATTLGVSSDSPGT
TAASSLETSRG	UAASSLETXRG	P16150	134	144	SSRTSGAPVTTAASSLETSRG
TAASSLETSRG	UAASSLETXRG	P16150	134	144	AASSLETSRGTSGPPLTMATV
SGASGPQVSSVK	XGAXGPQVSSVK	P16150	197	208	TMTTGSLEPSSGASGPQVSSV
LGPYSLDKDSLYLNGYNEPGPDEPPTTPKPAT	LGPYSLDKDSLYLNGYNEPGPDEPPUTPKPAU	Q8WXI7.3	666	697	EPPTTPKPATTFLPPLSEATT
TVPTSKANEILASVK	UVPUSKANEILASVK	O00592	43	57	IMATDTAQQSTVPTSKANEIL
TTSITSDPKADSTGDQT	UTSITSDPKADSTGDQT	P16150	27	43	TSEPLSSKMYTTSITSDPKAD
TTSITSDPKADSTGDQT	UTSITSDPKADSTGDQT	P16150	27	43	PKADSTGDQTSALPPSTSINE
TEPSATEALSMEPTTKR	UEPSATEALSMEPUTKR	Q14242	213	229	TPLAAMEALSTEPSATEALSM
TPTLPETMSSSPTAAST	TPULPETMSSSPTAASU	O00592	285	301	MSSSPTAASTTHRYPKTPSPT
LGPYSLDKDSLYLNGYNEPGPDEPPT	LGPYSLDKDSLYLNGYNEPGPDEPPU	Q8WXI7.3	666	691	NEPGPDEPPTTPKPATTFLPP
ISSSSSTVAIPGYTFTSPGMT	ISSSSSUVAIPGYTFTSPGMT	O00592	190	210	GYTFTSPGMTTTLLETVFHHV
ISSSSSTVAIPGYTFTSPGMT	ISSSSSUVAIPGYTFTSPGMT	O00592	190	210	GYTFTSPGMTTTLLETVFHHV
TELANMGNL	UELANMGNL	Q14242	63	71	DAGGAVTELTTELANMGNLST
TELANMGNL	UELANMGNL	Q14242	63	71	TTELANMGNLSTDSAAMEIQT
LGPYSLDKDSLYLNGYNEPGPDEPPT	LGPYSLDKDSLYLNGYNEPGPDEPPU	Q8WXI7.3	666	691	NEPGPDEPPTTPKPATTFLPP
ISSSSSTVAIPGYTFTSPGMT	ISSSSSTVAIPGYTFTSPGMU	O00592	190	210	GYTFTSPGMTTTLLETVFHHV
ISSSSSTVAIPGYTFTSPGMTT	ISSSSSUVAIPGYTFTSPGMTT	O00592	190	211	YTFTSPGMTTTLLETVFHHVS
TSINEGSPLW	USINEGSPLW	P16150	50	59	GDQTSALPPSTSINEGSPLWT
TSINEGSPLW	USINEGSPLW	P16150	50	59	TSINEGSPLWTSIGASTGSPL
TVAIPGYTFTSPGMT	UVAIPGYTFTSPGMU	O00592	196	210	HLMKISSSSSTVAIPGYTFTS
TVAIPGYTFTSPGMT	UVAIPGYTFTSPGMU	O00592	196	210	GYTFTSPGMTTTLLETVFHHV
TVPFRNPDENSR	UVPFRNPDENSR	P16150	223	234	MSPTTSTNASTVPFRNPDENS
ISSSSSTVAIPGYTFTSPGM	ISSSSSUVAIPGYTFTSPGM	O00592	190	209	PGYTFTSPGMTTTLLETVFHH
TPPAAMEAQT	UPPAAMEAQU	Q14242	163	172	TAPAAMEAQTTPPAAMEAQTT
TPPAAMEAQT	UPPAAMEAQU	Q14242	163	172	TPPAAMEAQTTQTTAMEAQTT
TPPAAMEAQT	UPPAAMEAQU	Q14242	163	172	TAPAAMEAQTTPPAAMEAQTT
TPPAAMEAQT	UPPAAMEAQU	Q14242	163	172	TPPAAMEAQTTQTTAMEAQTT
TPPAAMEAQT	UPPAAMEAQU	Q14242	163	172	TAPAAMEAQTTPPAAMEAQTT
TPPAAMEAQT	UPPAAMEAQU	Q14242	163	172	TPPAAMEAQTTQTTAMEAQTT
TVAIPGYTFTSPGMT	UVAIPGYTFTSPGMU	O00592	196	210	HLMKISSSSSTVAIPGYTFTS
TVAIPGYTFTSPGMT	UVAIPGYTFTSPGMU	O00592	196	210	GYTFTSPGMTTTLLETVFHHV
TVPTSKANEILASVK	UVPTSKANEILASVK	O00592	43	57	IMATDTAQQSTVPTSKANEIL
TEALSMEPTTK	UEALSMEPUTK	Q14242	218	228	MEALSTEPSATEALSMEPTTK
MHLATSRTPASL	MHLAUSRTPASL	Q8WXI7.3	98	109	TTTRTPDTSTMHLATSRTPAS
MHLATSRTPASL	MHLAUSRTPASL	Q8WXI7.3	98	109	LATSRTPASLSGPTTASPLLV
TEALSMEPTTK	UEALSMEPUTK	Q14242	218	228	MEALSTEPSATEALSMEPTTK
TEPSATEALSMEPT	UEPSAUEALSMEPU	Q14242	213	226	TPLAAMEALSTEPSATEALSM
TEPSATEALSMEPT	UEPSAUEALSMEPU	Q14242	213	226	ATEALSMEPTTKRGLFIPFSV
TVPTSKANEILASVKA	UVPUSKANEILASVKA	O00592	43	58	IMATDTAQQSTVPTSKANEIL
TVPTSKANEILASVKA	UVPUSKANEILASVKA	O00592	43	58	ANEILASVKATTLGVSSDSPG
MSSVPQETPHA	MSXVPQETPHA	P16150	83	93	SSVPQETPHATSHPAVPITAN
TPPAAMEAQT	UPPAAMEAQU	Q14242	163	172	TAPAAMEAQTTPPAAMEAQTT
TPPAAMEAQT	UPPAAMEAQU	Q14242	163	172	TPPAAMEAQTTQTTAMEAQTT
TTPPAAMEAQ	UUPPAAMEAQ	Q14242	162	171	TTAPAAMEAQTTPPAAMEAQT
TTPPAAMEAQ	UUPPAAMEAQ	Q14242	162	171	TTPPAAMEAQTTQTTAMEAQT
ISSSSSTVAIPGYTFTSPGMTT	ISSSSSTVAIPGYTFTSPGMTU	O00592	190	211	YTFTSPGMTTTLLETVFHHVS
ISSSSSTVAIPGYTFT	ISSSSSUVAIPGYTFT	O00592	190	205	TVAIPGYTFTSPGMTTTLLET
ISSSSSTVAIPGYTF	ISSSSSUVAIPGYTF	O00592	190	204	STVAIPGYTFTSPGMTTTLLE
SKANEILASVKAT	XKANEILASVKAU	O00592	47	59	DTAQQSTVPTSKANEILASVK
SKANEILASVKAT	XKANEILASVKAU	O00592	47	59	NEILASVKATTLGVSSDSPGT
RPEKDGTATGVDAICTHHPDPK	RPEKDGUAUGVDAICTHHPDPK	Q8WXI7.3	333	354	LYSGCRLTLLRPEKDGTATGV
SHPAVPITANSLGSH	XHPAVPIUANSLGSH	P16150	95	109	SVPQETPHATSHPAVPITANS
SHPAVPITANSLGSH	XHPAVPIUANSLGSH	P16150	95	109	PITANSLGSHTVTGGTITTNS
TSHPAVPITANSLGSHTV	USHPAVPIUANSLGSHTV	P16150	94	111	SSVPQETPHATSHPAVPITAN
TSHPAVPITANSLGSHTV	USHPAVPIUANSLGSHTV	P16150	94	111	TANSLGSHTVTGGTITTNSPE
SGASGPQVSSVKL	XGASGPQVSXVKL	P16150	197	209	TMTTGSLEPSSGASGPQVSSV
SGASGPQVSSVKL	XGASGPQVSXVKL	P16150	197	209	SGPQVSSVKLSTMMSPTTSTN
TTQPTGLEAQT	UUQPTGLEAQU	Q14242	132	142	TTPPAATEAQTTQPTGLEAQT
TTQPTGLEAQT	UUQPTGLEAQU	Q14242	132	142	TQPTGLEAQTTAPAAMEAQTT
MSSVPQETPHA	MSXVPQETPHA	P16150	83	93	SSVPQETPHATSHPAVPITAN
TTPPAAMEAQT	UUPPAAMEAQU	Q14242	162	172	TTAPAAMEAQTTPPAAMEAQT
TTPPAAMEAQT	UUPPAAMEAQU	Q14242	162	172	TPPAAMEAQTTQTTAMEAQTT
HSLYVNGFTHQSSM	HSLYVNGFUHQSSM	Q8WXI7.3	74	87	VNGFTHQSSMTTTRTPDTSTM
STAPSSQETVQPTSPATALR	XTAPSSQETVQPUSPATALR	O00592	265	284	QQTSSQMPASSTAPSSQETVQ
STEPSATEALSMEPTTK	XUEPSATEALSMEPUTK	Q14242	212	228	TTPLAAMEALSTEPSATEALS
MHLATSRTPASLSGPT	MHLAUSRTPASLSGPU	Q8WXI7.3	98	113	TTTRTPDTSTMHLATSRTPAS
MHLATSRTPASLSGPT	MHLAUSRTPASLSGPU	Q8WXI7.3	98	113	RTPASLSGPTTASPLLVLFTI
MSSVPQETPHAT	MSSVPQETPHAU	P16150	83	94	SVPQETPHATSHPAVPITANS
SSVPQETPHA	XSVPQETPHA	P16150	84	93	TTYQEVSIKMSSVPQETPHAT
SSVPQETPHA	XSVPQETPHA	P16150	84	93	SSVPQETPHATSHPAVPITAN
SHPAVPITANSLGSH	XHPAVPIUANSLGSH	P16150	95	109	SVPQETPHATSHPAVPITANS
SHPAVPITANSLGSH	XHPAVPIUANSLGSH	P16150	95	109	PITANSLGSHTVTGGTITTNS
TTPPAAMEAQT	UUPPAAMEAQU	Q14242	162	172	TTAPAAMEAQTTPPAAMEAQT
TTPPAAMEAQT	UUPPAAMEAQU	Q14242	162	172	TPPAAMEAQTTQTTAMEAQTT
MSSVPQETPHA	MSXVPQETPHA	P16150	83	93	SSVPQETPHATSHPAVPITAN
TEPSATEALSMEPTTKR	UEPSATEALSMEPUTKR	Q14242	213	229	TPLAAMEALSTEPSATEALSM
TQPTGLEAQT	UQPTGLEAQU	Q14242	133	142	TPPAATEAQTTQPTGLEAQTT
TQPTGLEAQT	UQPTGLEAQU	Q14242	133	142	TQPTGLEAQTTAPAAMEAQTT
MSSVPQETPHA	MSXVPQETPHA	P16150	83	93	SSVPQETPHATSHPAVPITAN
TEPSATEALSMEPTTKR	UEPSATEALSMEPUTKR	Q14242	213	229	TPLAAMEALSTEPSATEALSM
TEALSMEPTTKR	UEALSMEPUTKR	Q14242	218	229	MEALSTEPSATEALSMEPTTK
TQPTGLEAQT	UQPTGLEAQU	Q14242	133	142	TPPAATEAQTTQPTGLEAQTT
TQPTGLEAQT	UQPTGLEAQU	Q14242	133	142	TQPTGLEAQTTAPAAMEAQTT
TVPFRNPDENSR	UVPFRNPDENSR	P16150	223	234	MSPTTSTNASTVPFRNPDENS
SALPPSTSINEGSPLWTSIGA	XALPPSTSINEGSPLWTSIGA	P16150	44	64	PKADSTGDQTSALPPSTSINE
SALPPSTSINEGSPLWTSIGA	XALPPSTSINEGSPLWTSIGA	P16150	44	64	GSPLWTSIGASTGSPLPEPTT
MSSVPQETPHA	MXSVPQETPHA	P16150	83	93	SSVPQETPHATSHPAVPITAN
SHPAVPITANSLGSH	XHPAVPIUANSLGSH	P16150	95	109	SVPQETPHATSHPAVPITANS
SHPAVPITANSLGSH	XHPAVPIUANSLGSH	P16150	95	109	PITANSLGSHTVTGGTITTNS
TANSLGSHTV	UANSLGSHUV	P16150	102	111	HATSHPAVPITANSLGSHTVT
TANSLGSHTV	UANSLGSHUV	P16150	102	111	TANSLGSHTVTGGTITTNSPE
TSHPAVPITANSLGSHTVTGGTIT	USHPAVPITANSLGSHTVTGGTIT	P16150	94	117	SSVPQETPHATSHPAVPITAN
TSHPAVPITANSLGSHTVTGGTIT	USHPAVPITANSLGSHTVTGGTIT	P16150	94	117	SHTVTGGTITTNSPETSSRTS
TQPTGLEAQT	UQPTGLEAQU	Q14242	133	142	TPPAATEAQTTQPTGLEAQTT
TQPTGLEAQT	UQPTGLEAQU	Q14242	133	142	TQPTGLEAQTTAPAAMEAQTT
TEPSATEALSMEPT	UEPSAUEALSMEPU	Q14242	213	226	TPLAAMEALSTEPSATEALSM
TEPSATEALSMEPT	UEPSAUEALSMEPU	Q14242	213	226	ATEALSMEPTTKRGLFIPFSV
TPLAAMEALSTEPSATEALSMEPTTKR	UPLAAMEALSTEPSATEALSMEPTTKR	Q14242	203	229	TQPTATEAQTTPLAAMEALST
LSTMMSPTTS	LSUMMSPTTS	P16150	209	218	LSTMMSPTTSTNASTVPFRNP
TVPFRNPDENSR	UVPFRNPDENSR	P16150	223	234	MSPTTSTNASTVPFRNPDENS
TTPLAAMEAL	UUPLAAMEAL	Q14242	202	211	TTQPTATEAQTTPLAAMEALS
TTPLAAMEAL	UUPLAAMEAL	Q14242	202	211	TTPLAAMEALSTEPSATEALS
TVPTSKANEILA	UVPUSKANEILA	O00592	43	54	IMATDTAQQSTVPTSKANEIL
TVPTSKANEILA	UVPUSKANEILA	O00592	43	54	PTSKANEILASVKATTLGVSS
TVPFRNPDENSR	UVPFRNPDENSR	P16150	223	234	MSPTTSTNASTVPFRNPDENS
STAPSSQETVQPTSPATALR	XTAPSSQETVQPUSPATALR	O00592	265	284	QQTSSQMPASSTAPSSQETVQ
TVPTSKANEILA	UVPUSKANEILA	O00592	43	54	IMATDTAQQSTVPTSKANEIL
TVPTSKANEILA	UVPUSKANEILA	O00592	43	54	PTSKANEILASVKATTLGVSS
TQTTAMEAQT	UQUTAMEAQU	Q14242	173	182	TPPAAMEAQTTQTTAMEAQTT
TQTTAMEAQT	UQUTAMEAQU	Q14242	173	182	TQTTAMEAQTTAPEATEAQTT
SHPAVPITANSLGSHTV	XHPAVPIUANSLGSHTV	P16150	95	111	SVPQETPHATSHPAVPITANS
SHPAVPITANSLGSHTV	XHPAVPIUANSLGSHTV	P16150	95	111	TANSLGSHTVTGGTITTNSPE
SALPPSTSINEGSPLWTSIGAS	XALPPSUSINEGSPLWTSIGAS	P16150	44	65	PKADSTGDQTSALPPSTSINE
SALPPSTSINEGSPLWTSIGAS	XALPPSUSINEGSPLWTSIGAS	P16150	44	65	SPLWTSIGASTGSPLPEPTTY
STAPSSQETVQPTSPATALR	XTAPSSQETVQPTXPATALR	O00592	265	284	QQTSSQMPASSTAPSSQETVQ
TTPPAAMEAQ	UUPPAAMEAQ	Q14242	162	171	TTAPAAMEAQTTPPAAMEAQT
TTPPAAMEAQ	UUPPAAMEAQ	Q14242	162	171	TTPPAAMEAQTTQTTAMEAQT
SSVPTTSTGVVSEEPFT	SSVPUTSTGVVSEEPFT	Q8WXI7.3	551	567	TGVVSEEPFTLNFTINNLRYM
SALPPSTSINEGSPLWT	XALPPSUSINEGSPLWT	P16150	44	60	PKADSTGDQTSALPPSTSINE
SALPPSTSINEGSPLWT	XALPPSUSINEGSPLWT	P16150	44	60	SINEGSPLWTSIGASTGSPLP
TVPFRNPDENSR	UVPFRNPDENSR	P16150	223	234	MSPTTSTNASTVPFRNPDENS
TTPLAAMEAL	UUPLAAMEAL	Q14242	202	211	TTQPTATEAQTTPLAAMEALS
TTPLAAMEAL	UUPLAAMEAL	Q14242	202	211	TTPLAAMEALSTEPSATEALS
TEAQTTPLAAMEAL	UEAQUUPLAAMEAL	Q14242	198	211	TEAQTTQPTATEAQTTPLAAM
TEAQTTPLAAMEAL	UEAQUUPLAAMEAL	Q14242	198	211	TTPLAAMEALSTEPSATEALS
MSSVPQETPHAT	MSSVPQETPHAU	P16150	83	94	SVPQETPHATSHPAVPITANS
TSHPAVPITANSLGSHTV	USHPAVPIUANSLGSHTV	P16150	94	111	SSVPQETPHATSHPAVPITAN
TSHPAVPITANSLGSHTV	USHPAVPIUANSLGSHTV	P16150	94	111	TANSLGSHTVTGGTITTNSPE
TQTTAMEAQ	UQUTAMEAQ	Q14242	173	181	TPPAAMEAQTTQTTAMEAQTT
TQTTAMEAQ	UQUTAMEAQ	Q14242	173	181	TTQTTAMEAQTTAPEATEAQT
TANSLGSHTV	UANSLGSHUV	P16150	102	111	HATSHPAVPITANSLGSHTVT
TANSLGSHTV	UANSLGSHUV	P16150	102	111	TANSLGSHTVTGGTITTNSPE
SALPPSTSINEGSPLWT	XALPPSUSINEGSPLWT	P16150	44	60	PKADSTGDQTSALPPSTSINE
SALPPSTSINEGSPLWT	XALPPSUSINEGSPLWT	P16150	44	60	SINEGSPLWTSIGASTGSPLP
TANSLGSHTV	UANSLGSHUV	P16150	102	111	HATSHPAVPITANSLGSHTVT
TANSLGSHTV	UANSLGSHUV	P16150	102	111	TANSLGSHTVTGGTITTNSPE
TVQPTSPATALR	UVQPUXPATALR	O00592	273	284	ASSTAPSSQETVQPTSPATAL
ASTVPFRNPDENSR	AXTVPFRNPDENSR	P16150	221	234	TMMSPTTSTNASTVPFRNPDE
SSHSVTTDLTSTKAEHL	SSHSVTUDLTSUKAEHL	O00592	140	156	DLTSTKAEHLTTPHPTSPLSP
THPVATPTSSGHDHLMK	UHPVATPUSSGHDHLMK	O00592	173	189	SPLSPRQPTLTHPVATPTSSG
TANSLGSHTV	UANSLGSHUV	P16150	102	111	HATSHPAVPITANSLGSHTVT
TANSLGSHTV	UANSLGSHUV	P16150	102	111	TANSLGSHTVTGGTITTNSPE
TMATVSLET	UMAUVSLET	P16150	151	159	TSRGTSGPPLTMATVSLETSK
TMATVSLET	UMAUVSLET	P16150	151	159	LTMATVSLETSKGTSGPPVTM
TMATVSLET	UMAUVSLET	P16150	151	159	TSRGTSGPPLTMATVSLETSK
TMATVSLET	UMAUVSLET	P16150	151	159	LTMATVSLETSKGTSGPPVTM
TVPFRNPDENSR	UVPFRNPDENSR	P16150	223	234	MSPTTSTNASTVPFRNPDENS
SSHSVTTDLTSTKAEHL	SSHSVTUDLTXUKAEHL	O00592	140	156	DLTSTKAEHLTTPHPTSPLSP
SSVPQETPHATSHPAVPI	XSVPQETPHAUSHPAVPI	P16150	84	101	TTYQEVSIKMSSVPQETPHAT
SSVPQETPHATSHPAVPI	XSVPQETPHAUSHPAVPI	P16150	84	101	HATSHPAVPITANSLGSHTVT
TEAQTTPLAAMEAL	UEAQUUPLAAMEAL	Q14242	198	211	TEAQTTQPTATEAQTTPLAAM
TEAQTTPLAAMEAL	UEAQUUPLAAMEAL	Q14242	198	211	TTPLAAMEALSTEPSATEALS
TEAQTTRLTA	UEAQUTRLTA	Q14242	98	107	TEAQTTPLAATEAQTTRLTAT
TEAQTTRLTA	UEAQUTRLTA	Q14242	98	107	TEAQTTRLTATEAQTTPLAAT
TEAQTTRLTA	UEAQUTRLTA	Q14242	98	107	TEAQTTPLAATEAQTTRLTAT
TEAQTTRLTA	UEAQUTRLTA	Q14242	98	107	TEAQTTRLTATEAQTTPLAAT
SITSDPKADSTGDQT	XITSDPKADSTGDQT	P16150	29	43	EPLSSKMYTTSITSDPKADST
SITSDPKADSTGDQT	XITSDPKADSTGDQT	P16150	29	43	PKADSTGDQTSALPPSTSINE
TANSLGSHTVTGGTIT	UANSLGSHTVTGGTIU	P16150	102	117	HATSHPAVPITANSLGSHTVT
TANSLGSHTVTGGTIT	UANSLGSHTVTGGTIU	P16150	102	117	SHTVTGGTITTNSPETSSRTS
MHLATSRTPASLSGPT	MHLAUSRTPAXLSGPU	Q8WXI7.3	98	113	TTTRTPDTSTMHLATSRTPAS
MHLATSRTPASLSGPT	MHLAUSRTPAXLSGPU	Q8WXI7.3	98	113	RTPASLSGPTTASPLLVLFTI
TMATVSLET	UMAUVSLET	P16150	151	159	TSRGTSGPPLTMATVSLETSK
TMATVSLET	UMAUVSLET	P16150	151	159	LTMATVSLETSKGTSGPPVTM
TVPTSKANEILASVK	UVPTXKANEILASVK	O00592	43	57	IMATDTAQQSTVPTSKANEIL
THPVATPTSSGHDHLMK	UHPVAUPUSSGHDHLMK	O00592	173	189	SPLSPRQPTLTHPVATPTSSG
TVPTSKANEILASVK	UVPTXKANEILASVK	O00592	43	57	IMATDTAQQSTVPTSKANEIL
TEPSATEALSMEPTTKR	UEPSATEALSMEPUTKR	Q14242	213	229	TPLAAMEALSTEPSATEALSM
TEPSATEALSMEPTTKR	UEPSAUEALSMEPUTKR	Q14242	213	229	TPLAAMEALSTEPSATEALSM
SSHSVTTDLTSTKAEHL	SSHSVTUDLTSUKAEHL	O00592	140	156	DLTSTKAEHLTTPHPTSPLSP
TTHRYPKTPSPTVAHESNWAK	UUHRYPKUPSPUVAHESNWAK	O00592	301	321	TMSSSPTAASTTHRYPKTPSP
SALPPSTSINEGSPLW	XALPPSUSINEGSPLW	P16150	44	59	PKADSTGDQTSALPPSTSINE
SALPPSTSINEGSPLW	XALPPSUSINEGSPLW	P16150	44	59	TSINEGSPLWTSIGASTGSPL
THRYPKTPSPTVAHESNWAK	UHRYPKUPSPUVAHESNWAK	O00592	302	321	MSSSPTAASTTHRYPKTPSPT
SMEPTTKRGLFIPFSVSSVTHK	XMEPUUKRGLFIPFXVSSVTHK	Q14242	222	243	STEPSATEALSMEPTTKRGLF
THRYPKTPSPTVAHESNWAK	UHRYPKUPSPUVAHESNWAK	O00592	302	321	MSSSPTAASTTHRYPKTPSPT
ISSSSSTVAIPGYTFTSPGMT	ISSSSSTVAIPGYTFTSPGMU	O00592	190	210	GYTFTSPGMTTTLLETVFHHV
DSLYLNGYNEPGPDEPPT	DSLYLNGYNEPGPDEPPU	Q8WXI7.3	674	691	NEPGPDEPPTTPKPATTFLPP
SLDKDSLYLNGYNEPGPDEPPT	SLDKDSLYLNGYNEPGPDEPPU	Q8WXI7.3	670	691	THGITRLGPYSLDKDSLYLNG
SLDKDSLYLNGYNEPGPDEPPT	SLDKDSLYLNGYNEPGPDEPPU	Q8WXI7.3	670	691	NEPGPDEPPTTPKPATTFLPP
TSINEGSPLW	USINEGSPLW	P16150	50	59	GDQTSALPPSTSINEGSPLWT
TSINEGSPLW	USINEGSPLW	P16150	50	59	TSINEGSPLWTSIGASTGSPL
TGLDAGGAVTELT	UGLDAGGAVTELT	Q14242	50	62	TTVEPAARRSTGLDAGGAVTE
TGLDAGGAVTELT	UGLDAGGAVTELT	Q14242	50	62	DAGGAVTELTTELANMGNLST
TSINEGSPLW	USINEGSPLW	P16150	50	59	GDQTSALPPSTSINEGSPLWT
TSINEGSPLW	USINEGSPLW	P16150	50	59	TSINEGSPLWTSIGASTGSPL
ISSSSSTVAIPGYTFTSPGM	ISSSSSUVAIPGYTFTSPGM	O00592	190	209	PGYTFTSPGMTTTLLETVFHH
ISSSSSTVAIPGYTFTSPGM	ISSSSSUVAIPGYTFTSPGM	O00592	190	209	PGYTFTSPGMTTTLLETVFHH
TGLDAGGAVTELT	UGLDAGGAVTELT	Q14242	50	62	TTVEPAARRSTGLDAGGAVTE
TGLDAGGAVTELT	UGLDAGGAVTELT	Q14242	50	62	DAGGAVTELTTELANMGNLST
TVAIPGYTFTSPGMT	UVAIPGYTFTSPGMU	O00592	196	210	HLMKISSSSSTVAIPGYTFTS
TVAIPGYTFTSPGMT	UVAIPGYTFTSPGMU	O00592	196	210	GYTFTSPGMTTTLLETVFHHV
TTPPAAMEAQ	UUPPAAMEAQ	Q14242	162	171	TTAPAAMEAQTTPPAAMEAQT
TTPPAAMEAQ	UUPPAAMEAQ	Q14242	162	171	TTPPAAMEAQTTQTTAMEAQT
ISSSSSTVAIPGYTFTSPGMT	ISSSSSUVAIPGYTFTSPGMT	O00592	190	210	GYTFTSPGMTTTLLETVFHHV
SALPPSTSINEGSPLWTSIGAS	XALPPSTSINEGSPLWTSIGAS	P16150	44	65	PKADSTGDQTSALPPSTSINE
SALPPSTSINEGSPLWTSIGAS	XALPPSTSINEGSPLWTSIGAS	P16150	44	65	SPLWTSIGASTGSPLPEPTTY
TTPPAAMEAQT	UUPPAAMEAQU	Q14242	162	172	TTAPAAMEAQTTPPAAMEAQT
TTPPAAMEAQT	UUPPAAMEAQU	Q14242	162	172	TPPAAMEAQTTQTTAMEAQTT
TPPAAMEAQT	UPPAAMEAQU	Q14242	163	172	TAPAAMEAQTTPPAAMEAQTT
TPPAAMEAQT	UPPAAMEAQU	Q14242	163	172	TPPAAMEAQTTQTTAMEAQTT
ISSSSSTVAIPGYTFT	ISSSSSUVAIPGYTFT	O00592	190	205	TVAIPGYTFTSPGMTTTLLET
TTPPAAMEAQ	UUPPAAMEAQ	Q14242	162	171	TTAPAAMEAQTTPPAAMEAQT
TTPPAAMEAQ	UUPPAAMEAQ	Q14242	162	171	TTPPAAMEAQTTQTTAMEAQT
TTPPAAMEAQ	UUPPAAMEAQ	Q14242	162	171	TTAPAAMEAQTTPPAAMEAQT
TTPPAAMEAQ	UUPPAAMEAQ	Q14242	162	171	TTPPAAMEAQTTQTTAMEAQT
TTPPAAMEAQ	UUPPAAMEAQ	Q14242	162	171	TTAPAAMEAQTTPPAAMEAQT
TTPPAAMEAQ	UUPPAAMEAQ	Q14242	162	171	TTPPAAMEAQTTQTTAMEAQT
TKRGLFIPFSVSSV	UKRGLFIPFSVSSV	Q14242	227	240	ATEALSMEPTTKRGLFIPFSV
TKRGLFIPFSVSSV	UKRGLFIPFSVSSV	Q14242	227	240	LFIPFSVSSVTHKGIPMAASN
TPPAAMEAQT	UPPAAMEAQU	Q14242	163	172	TAPAAMEAQTTPPAAMEAQTT
TPPAAMEAQT	UPPAAMEAQU	Q14242	163	172	TPPAAMEAQTTQTTAMEAQTT
TVPTSKANEILASVK	UVPTXKANEILASVK	O00592	43	57	IMATDTAQQSTVPTSKANEIL
TTPPAAMEAQT	UUPPAAMEAQU	Q14242	162	172	TTAPAAMEAQTTPPAAMEAQT
TTPPAAMEAQT	UUPPAAMEAQU	Q14242	162	172	TPPAAMEAQTTQTTAMEAQTT
SHPAVPITANSLGSHTV	XHPAVPIUANSLGSHTV	P16150	95	111	SVPQETPHATSHPAVPITANS
SHPAVPITANSLGSHTV	XHPAVPIUANSLGSHTV	P16150	95	111	TANSLGSHTVTGGTITTNSPE
TQTTAMEAQTTAPEATEAQT	UQTTAMEAQTTAPEATEAQU	Q14242	173	192	TPPAAMEAQTTQTTAMEAQTT
TQTTAMEAQTTAPEATEAQT	UQTTAMEAQTTAPEATEAQU	Q14242	173	192	TAPEATEAQTTQPTATEAQTT
SGASGPQVSSVKL	XGASGPQVSSVKL	P16150	197	209	TMTTGSLEPSSGASGPQVSSV
SGASGPQVSSVKL	XGASGPQVSSVKL	P16150	197	209	SGPQVSSVKLSTMMSPTTSTN
TSHPAVPITANSLGSHTV	USHPAVPIUANSLGSHTV	P16150	94	111	SSVPQETPHATSHPAVPITAN
TSHPAVPITANSLGSHTV	USHPAVPIUANSLGSHTV	P16150	94	111	TANSLGSHTVTGGTITTNSPE
MSSVPQETPHAT	MSSVPQETPHAU	P16150	83	94	SVPQETPHATSHPAVPITANS
TAPEATEAQT	UAPEATEAQU	Q14242	183	192	TQTTAMEAQTTAPEATEAQTT
TAPEATEAQT	UAPEATEAQU	Q14242	183	192	TAPEATEAQTTQPTATEAQTT
STAPSSQETVQPTSPATALR	XTAPSSQETVQPUSPATALR	O00592	265	284	QQTSSQMPASSTAPSSQETVQ
TQPTGLEAQT	UQPTGLEAQU	Q14242	133	142	TPPAATEAQTTQPTGLEAQTT
TQPTGLEAQT	UQPTGLEAQU	Q14242	133	142	TQPTGLEAQTTAPAAMEAQTT
TQPTGLEAQT	UQPTGLEAQU	Q14242	133	142	TPPAATEAQTTQPTGLEAQTT
TQPTGLEAQT	UQPTGLEAQU	Q14242	133	142	TQPTGLEAQTTAPAAMEAQTT
[truncated: 5,162 more rows]

## Sheet: W149A_Rep1_72h
BaseSequence	MappedMod	Uniprot	StartResidue	StopResidue	SequenceWindow	|	Protein	Count		Position	P10	P9	P8	P7	P6	P5	P4	P3	P2	P1	P1'	P2'	P3'	P4'	P5'	P6'	P7'	P8'	P9'	P10'	P11'
TSHPAVPITANSLGSHTVTGGTITTNSPETSSR	USHPAVPITANSLGSHTVTGGTITTNSPETSSR	P16150	94	126	SSVPQETPHATSHPAVPITAN	|	P16150	1122		Scount	311	154	90	50	129	327	273	40	50	195	365	132	115	320	173	213	149	142	97	368	164
TTGSLEPSSGASGPQVSSVK	UTGSLEPSSGASGPQVSSVK	P16150	189	208	TGTTGPPVTMTTGSLEPSSGA	|	Q14242	1525		Xcount	69	42	30	6	22	45	71	25	6	98	346	20	44	11	48	26	53	23	9	61	19
TGSLEPSSGASGPQVSSVK	UGSLEPSSGASGPQVSSVK	P16150	190	208	GTTGPPVTMTTGSLEPSSGAS	|	O00592	547		Tcount	398	299	209	201	311	238	207	96	134	964	1393	87	76	273	184	687	188	181	158	527	246
TTGSLEPSSGASGPQVSSVK	UTGSLEPSSGASGPQVSSVK	P16150	189	208	TGTTGPPVTMTTGSLEPSSGA	|	Q8WXI7.3	365		Ucount	369	208	62	82	179	129	118	34	44	929	1378	63	31	92	172	514	134	134	118	425	194
TGSLEPSSGASGPQVSSVK	UGSLEPSSGASGPQVSSVK	P16150	190	208	GTTGPPVTMTTGSLEPSSGAS	|	sum	3559		TotalCount	1630	1639	1683	1695	1701	1701	1701	1701	1701	1701	1858	1858	1858	1858	1858	1840	1814	1792	1718	1580	1183
TSHPAVPITANSLGSHTVTGGTITTNSPETSSR	USHPAVPITANSLGSHTVTGGTITTNSPETSSR	P16150	94	126	SSVPQETPHATSHPAVPITAN	|				% glycosylated	61.7772	55.1876	30.7692	35.0598	45.6818	30.7965	39.375	43.3824	27.1739	88.6109	98.066	37.8995	39.267	17.3693	61.6246	60	55.4896	48.6068	49.8039	54.3017	51.9512
TGSLEPSSGASGPQVSSVK	UGSLEPSSGASGPQVSSVK	P16150	190	208	GTTGPPVTMTTGSLEPSSGAS	|
TSHPAVPITANSLGSHTVTGGTITTNSPETSSR	USHPAVPITANSLGSHTVTGGTITTNSPETSSR	P16150	94	126	SSVPQETPHATSHPAVPITAN	|				O-glycan counts
TGSLEPSSGASGPQVSSVK	UGSLEPXSGASGPQVSSVK	P16150	190	208	GTTGPPVTMTTGSLEPSSGAS	|				H1N1	30	53	15	29	53	29	68	36	19	296	371	20	24	36	12	77	68	64	38	70	26
TQPTATEAQTTPLAAMEALSTEPSATEALSMEPTTKR	UQPTATEAQTTPLAAMEALSTEPSATEALSMEPTTKR	Q14242	193	229	TAPEATEAQTTQPTATEAQTT	|				H1N1A1	43	56	29	13	51	42	57	14	14	181	437	17	34	32	55	122	67	44	30	90	26
THPVATPTSSGHDHLMK	UHPVATPUSSGHDHLMK	O00592	173	189	SPLSPRQPTLTHPVATPTSSG	|				H1N1A1G1	7	19	4	4	0	0	0	0	0	13	0	0	0	2	4	1	6	4	5	6	0
TEPSATEALSMEPTTK	UEPSATEALSMEPTTK	Q14242	213	228	TPLAAMEALSTEPSATEALSM	|				H1N1A2	22	25	12	3	9	7	5	0	0	50	0	5	2	8	37	41	19	8	19	22	6
TGSLEPSSGASGPQVSSVK	UGSLEPXSGASGPQVSSVK	P16150	190	208	GTTGPPVTMTTGSLEPSSGAS	|				H1N1G1	6	13	4	2	4	0	12	6	0	16	52	2	2	8	11	8	10	8	9	0	6
LTATEAQTTPLAATEAQT	LTATEAQTUPLAATEAQU	Q14242	105	122	TPLAATEAQTTPPAATEAQTT	|				H1N1G2	0	2	0	0	0	0	0	0	0	0	0	0	0	1	1	0	0	3	1	0	0
TPLAAMEALSTEPSATEALSMEPTTK	UPLAAMEALSTEPSATEALSMEPTTK	Q14242	203	228	TQPTATEAQTTPLAAMEALST	|				H1N2	3	2	1	1	1	1	0	0	0	2	3	0	1	2	3	4	0	3	0	3	3
TPLAAMEALSTEPSATEALSMEPTTK	UPLAAMEALSTEPSATEALSMEPTTK	Q14242	203	228	TQPTATEAQTTPLAAMEALST	|				H1N2A1	15	9	3	0	1	9	4	0	0	13	0	4	2	0	13	41	1	0	0	17	6
TEPSATEALSMEPTTKR	UEPSATEALSMEPTTKR	Q14242	213	229	TPLAAMEALSTEPSATEALSM	|				H1N2G1	0	0	0	0	0	1	0	0	0	0	1	0	0	0	0	1	0	0	0	0	1
SALPPSTSINEGSPLWTSIGAS	XALPPSTSINEGSPLWTSIGAS	P16150	44	65	PKADSTGDQTSALPPSTSINE	|				H2N2	1	4	1	0	2	0	2	0	0	4	3	0	1	1	0	8	0	0	1	4	0
SALPPSTSINEGSPLWTSIGAS	XALPPSTSINEGSPLWTSIGAS	P16150	44	65	SPLWTSIGASTGSPLPEPTTY	|				H2N2A1	8	10	2	1	3	1	0	0	0	11	0	4	1	0	9	42	0	1	0	11	0
TQPTATEAQTTPLAAMEALSTEPSATEALSMEPTTKR	UQPTATEAQTTPLAAMEALSTEPSATEALSMEPTTKR	Q14242	193	229	TAPEATEAQTTQPTATEAQTT	|				H2N2A1F1	0	1	0	0	0	0	3	0	0	0	3	1	0	1	2	0	2	0	0	0	0
TGSLEPSSGASGPQVSSVK	UGSLEPXSGASGPQVSSVK	P16150	190	208	GTTGPPVTMTTGSLEPSSGAS	|				H2N2A1G1	0	0	0	0	1	0	0	0	0	0	1	0	1	0	0	1	0	0	0	0	0
TQPTATEAQTTPLAAMEALSTEPSATEALSMEPTTKR	UQPTATEAQTTPLAAMEALSTEPSATEALSMEPTTKR	Q14242	193	229	TAPEATEAQTTQPTATEAQTT	|				H2N2A1G1F1	0	1	0	0	2	0	0	0	0	0	0	0	0	0	0	1	0	0	0	1	0
TEPSATEALSMEPTTKR	UEPSATEALSMEPTTKR	Q14242	213	229	TPLAAMEALSTEPSATEALSM	|				H2N2A2	2	2	0	0	1	2	4	0	0	5	1	0	0	0	0	10	1	0	1	5	2
TGSLEPSSGASGPQVSSVK	UGSLEPSXGASGPQVSSVK	P16150	190	208	GTTGPPVTMTTGSLEPSSGAS	|				H2N2A2F1	0	4	0	0	1	0	0	0	2	1	0	0	0	0	1	8	0	0	0	3	0
TGSLEPSSGASGPQVSSVK	UGSLEPSXGASGPQVSSVK	P16150	190	208	GTTGPPVTMTTGSLEPSSGAS	|				H2N2G1	0	0	0	0	0	0	0	0	0	0	0	0	0	0	0	1	0	3	0	0	0
TGSLEPSSGASGPQVSSVK	UGSLEPSXGASGPQVSSVK	P16150	190	208	GTTGPPVTMTTGSLEPSSGAS	|				H2N2G1F1	1	0	0	0	0	0	1	0	1	1	1	0	0	0	0	3	0	0	0	0	2
LTATEAQTTPLAATEAQT	LTATEAQTUPLAATEAQU	Q14242	105	122	TPLAATEAQTTPPAATEAQTT	|				H2N2G2	0	0	0	0	0	0	0	0	1	0	1	0	0	0	0	0	0	0	0	1	1
THRYPKTPSPTVAHESNWAK	UHRYPKUPSPUVAHESNWAK	O00592	302	321	MSSSPTAASTTHRYPKTPSPT	|				H2N2G2F1	0	0	0	0	0	0	0	0	0	0	0	0	0	0	0	0	0	1	0	0	0
SSHSVTTDLTSTKAEHLT	SSHSVTUDLTSUKAEHLU	O00592	140	157	LTSTKAEHLTTPHPTSPLSPR	|				N1	117	42	8	34	54	82	32	3	13	434	850	29	7	11	72	166	13	18	23	250	132
TEPSATEALSMEPTTKR	UEPSATEALSMEPTTKR	Q14242	213	229	TPLAAMEALSTEPSATEALSM	|				N1A1	1	5	0	0	0	0	1	0	0	0	0	1	0	1	0	5	0	0	0	3	2
SSHSVTTDLTSTKAEHLT	SSHSVTUDLTSUKAEHLU	O00592	140	157	LTSTKAEHLTTPHPTSPLSPR	|													sum	1027	1724
SSHSVTTDLTSTKAEHLT	SSHSVTTDLTSUKAEHLU	O00592	140	157	LTSTKAEHLTTPHPTSPLSPR	|
THRYPKTPSPTVAHESNWAK	UHRYPKUPSPUVAHESNWAK	O00592	302	321	MSSSPTAASTTHRYPKTPSPT	|
TEPSATEALSMEPTTK	UEPSATEALSMEPUTK	Q14242	213	228	TPLAAMEALSTEPSATEALSM	|
TPLAAMEALSTEPSATEALSMEPTTKR	UPLAAMEALSTEPSATEALSMEPTTKR	Q14242	203	229	TQPTATEAQTTPLAAMEALST	|
TQPTATEAQTTPLAAMEALSTEPSATEALSMEPTTKR	UQPTATEAQTTPLAAMEALSTEPSATEALSMEPTTKR	Q14242	193	229	TAPEATEAQTTQPTATEAQTT	|
TGSLEPSSGASGPQVSSVKL	UGSLEPSXGASGPQVSSVKL	P16150	190	209	GTTGPPVTMTTGSLEPSSGAS	|
TGSLEPSSGASGPQVSSVKL	UGSLEPSXGASGPQVSSVKL	P16150	190	209	SGPQVSSVKLSTMMSPTTSTN	|
SSHSVTTDLTSTKAEHLT	SSHSVTTDLTSUKAEHLU	O00592	140	157	LTSTKAEHLTTPHPTSPLSPR	|
LGPYSLDKDSLYLNGYNEPGPDEPPT	LGPYSLDKDSLYLNGYNEPGPDEPPU	Q8WXI7.3	666	691	NEPGPDEPPTTPKPATTFLPP	|
TQPTATEAQTTPLAAMEALSTEPSATEALSMEPTTKR	UQPTATEAQTTPLAAMEALSTEPSATEALSMEPTTKR	Q14242	193	229	TAPEATEAQTTQPTATEAQTT	|
SALPPSTSINEGSPLWTSIGAS	XALPPSTSINEGSPLWTSIGAS	P16150	44	65	PKADSTGDQTSALPPSTSINE	|
SALPPSTSINEGSPLWTSIGAS	XALPPSTSINEGSPLWTSIGAS	P16150	44	65	SPLWTSIGASTGSPLPEPTTY	|
SALPPSTSINEGSPLWTSIGAS	XALPPSTSINEGSPLWTSIGAS	P16150	44	65	PKADSTGDQTSALPPSTSINE	|
SALPPSTSINEGSPLWTSIGAS	XALPPSTSINEGSPLWTSIGAS	P16150	44	65	SPLWTSIGASTGSPLPEPTTY	|
SALPPSTSINEGSPLWTSIGAS	XALPPSTSINEGSPLWTSIGAS	P16150	44	65	PKADSTGDQTSALPPSTSINE	|
SALPPSTSINEGSPLWTSIGAS	XALPPSTSINEGSPLWTSIGAS	P16150	44	65	SPLWTSIGASTGSPLPEPTTY	|
SSHSVTTDLTSTKAEHL	SSHSVTUDLTSUKAEHL	O00592	140	156	DLTSTKAEHLTTPHPTSPLSP	|
THPVATPTSSGHDHLMK	UHPVATPUSSGHDHLMK	O00592	173	189	SPLSPRQPTLTHPVATPTSSG	|
THRYPKTPSPTVAHESNWAK	UHRYPKUPSPUVAHESNWAK	O00592	302	321	MSSSPTAASTTHRYPKTPSPT	|
TEPSATEALSMEPTTK	UEPSATEALSMEPUTK	Q14242	213	228	TPLAAMEALSTEPSATEALSM	|
TVPTSKANEILASVK	UVPUSKANEILASVK	O00592	43	57	IMATDTAQQSTVPTSKANEIL	|
TKRGLFIPFSVSSVTHK	UKRGLFIPFSVSSVTHK	Q14242	227	243	ATEALSMEPTTKRGLFIPFSV	|
TVPTSKANEILASVK	UVPUSKANEILASVK	O00592	43	57	IMATDTAQQSTVPTSKANEIL	|
SALPPSTSINEGSPLWTSIGAS	XALPPSTSINEGSPLWTSIGAS	P16150	44	65	PKADSTGDQTSALPPSTSINE	|
SALPPSTSINEGSPLWTSIGAS	XALPPSTSINEGSPLWTSIGAS	P16150	44	65	SPLWTSIGASTGSPLPEPTTY	|
SALPPSTSINEGSPLWTSIGAS	XALPPSTSINEGSPLWTSIGAS	P16150	44	65	PKADSTGDQTSALPPSTSINE	|
SALPPSTSINEGSPLWTSIGAS	XALPPSTSINEGSPLWTSIGAS	P16150	44	65	SPLWTSIGASTGSPLPEPTTY	|
THPVATPTSSGHDHLMK	UHPVATPUSSGHDHLMK	O00592	173	189	SPLSPRQPTLTHPVATPTSSG	|
TGSLEPSSGASGPQVSSVKL	UGSLEPSXGASGPQVSSVKL	P16150	190	209	GTTGPPVTMTTGSLEPSSGAS	|
TGSLEPSSGASGPQVSSVKL	UGSLEPSXGASGPQVSSVKL	P16150	190	209	SGPQVSSVKLSTMMSPTTSTN	|
SSHSVTTDLTSTKAEHLT	SSHSVTTDLTSUKAEHLU	O00592	140	157	LTSTKAEHLTTPHPTSPLSPR	|
TEAQTTPLAAMEALS	UEAQUUPLAAMEALX	Q14242	198	212	TEAQTTQPTATEAQTTPLAAM	|
TEAQTTPLAAMEALS	UEAQUUPLAAMEALX	Q14242	198	212	TPLAAMEALSTEPSATEALSM	|
THRYPKTPSPTVAHESNWAK	UHRYPKUPSPUVAHESNWAK	O00592	302	321	MSSSPTAASTTHRYPKTPSPT	|
THRYPKTPSPTVAHESNWAK	UHRYPKUPSPUVAHESNWAK	O00592	302	321	MSSSPTAASTTHRYPKTPSPT	|
SMEPTTKRGLFIPFSVSSVTHK	XMEPUUKRGLFIPFXVSSVTHK	Q14242	222	243	STEPSATEALSMEPTTKRGLF	|
TEPSATEALSMEPTTK	UEPSATEALSMEPUTK	Q14242	213	228	TPLAAMEALSTEPSATEALSM	|
ISSSSSTVAIPGYTFTSPGMT	ISSSSSTVAIPGYTFTSPGMU	O00592	190	210	GYTFTSPGMTTTLLETVFHHV	|
TVPTSKANEILASVK	UVPUSKANEILASVK	O00592	43	57	IMATDTAQQSTVPTSKANEIL	|
TVPTSKANEILASVK	UVPUSKANEILASVK	O00592	43	57	IMATDTAQQSTVPTSKANEIL	|
SHPAVPITANSLGSH	XHPAVPIUANSLGSH	P16150	95	109	SVPQETPHATSHPAVPITANS	|
SHPAVPITANSLGSH	XHPAVPIUANSLGSH	P16150	95	109	PITANSLGSHTVTGGTITTNS	|
TKRGLFIPFSVSSVTHK	UKRGLFIPFSVSSVTHK	Q14242	227	243	ATEALSMEPTTKRGLFIPFSV	|
SALPPSTSINEGSPLWTSIGAS	XALPPSTSINEGSPLWTSIGAS	P16150	44	65	PKADSTGDQTSALPPSTSINE	|
SALPPSTSINEGSPLWTSIGAS	XALPPSTSINEGSPLWTSIGAS	P16150	44	65	SPLWTSIGASTGSPLPEPTTY	|
TEPSATEALSMEPTTKR	UEPSATEALSMEPTTKR	Q14242	213	229	TPLAAMEALSTEPSATEALSM	|
SSHSVTTDLTSTKAEHL	SSHSVTUDLTSUKAEHL	O00592	140	156	DLTSTKAEHLTTPHPTSPLSP	|
THPVATPTSSGHDHLMK	UHPVAUPUSSGHDHLMK	O00592	173	189	SPLSPRQPTLTHPVATPTSSG	|
THRYPKTPSPTVAHESNWAK	UHRYPKUPSPUVAHESNWAK	O00592	302	321	MSSSPTAASTTHRYPKTPSPT	|
TPLAATEAQTTR	UPLAATEAQTTR	Q14242	93	104	TQPAATEAQTTPLAATEAQTT	|
SSHSVTTDLTSTKAEHL	SSHSVTTDLTSUKAEHL	O00592	140	156	DLTSTKAEHLTTPHPTSPLSP	|
THPVATPTSSGHDHLMK	UHPVAUPUSSGHDHLMK	O00592	173	189	SPLSPRQPTLTHPVATPTSSG	|
SSHSVTTDLTSTKAEHLT	SSHSVTTDLTSUKAEHLU	O00592	140	157	LTSTKAEHLTTPHPTSPLSPR	|
THRYPKTPSPTVAHESNWAK	UHRYPKUPSPUVAHESNWAK	O00592	302	321	MSSSPTAASTTHRYPKTPSPT	|
TSKANEILASVK	USKANEILASVK	O00592	46	57	TDTAQQSTVPTSKANEILASV	|
TVPTSKANEILASVK	UVPUSKANEILASVK	O00592	43	57	IMATDTAQQSTVPTSKANEIL	|
THPVATPTSSGHDHLMK	UHPVATPUSSGHDHLMK	O00592	173	189	SPLSPRQPTLTHPVATPTSSG	|
TGSPLPEPTTYQEVSIK	UGSPLPEPUTYQEVSIK	P16150	66	82	SPLWTSIGASTGSPLPEPTTY	|
TSHPAVPITANSLGSH	USHPAVPIUANSLGSH	P16150	94	109	SSVPQETPHATSHPAVPITAN	|
TSHPAVPITANSLGSH	USHPAVPIUANSLGSH	P16150	94	109	PITANSLGSHTVTGGTITTNS	|
THPVATPTSSGHDHLMK	UHPVAUPUSSGHDHLMK	O00592	173	189	SPLSPRQPTLTHPVATPTSSG	|
TPLAAMEALSTEPSATEALSMEPTTKR	UPLAAMEALSUEPSATEALSMEPUTKR	Q14242	203	229	TQPTATEAQTTPLAAMEALST	|
SSHSVTTDLTSTKAEHL	SSHSVTUDLTSUKAEHL	O00592	140	156	DLTSTKAEHLTTPHPTSPLSP	|
THRYPKTPSPTVAHESNWAK	UHRYPKUPSPUVAHESNWAK	O00592	302	321	MSSSPTAASTTHRYPKTPSPT	|
THRYPKTPSPTVAHESNWAK	UHRYPKUPSPUVAHESNWAK	O00592	302	321	MSSSPTAASTTHRYPKTPSPT	|
SHPAVPITANSLGSH	XHPAVPIUANSLGSH	P16150	95	109	SVPQETPHATSHPAVPITANS	|
SHPAVPITANSLGSH	XHPAVPIUANSLGSH	P16150	95	109	PITANSLGSHTVTGGTITTNS	|
TVPTSKANEILASVK	UVPUSKANEILASVK	O00592	43	57	IMATDTAQQSTVPTSKANEIL	|
SHPAVPITANSLGSH	XHPAVPIUANSLGSH	P16150	95	109	SVPQETPHATSHPAVPITANS	|
SHPAVPITANSLGSH	XHPAVPIUANSLGSH	P16150	95	109	PITANSLGSHTVTGGTITTNS	|
TVPTSKANEILASVK	UVPUSKANEILASVK	O00592	43	57	IMATDTAQQSTVPTSKANEIL	|
TVPTSKANEILASVK	UVPTXKANEILASVK	O00592	43	57	IMATDTAQQSTVPTSKANEIL	|
TVPTSKANEILASVK	UVPTXKANEILASVK	O00592	43	57	IMATDTAQQSTVPTSKANEIL	|
SHPAVPITANSLGSH	XHPAVPIUANSLGSH	P16150	95	109	SVPQETPHATSHPAVPITANS	|
SHPAVPITANSLGSH	XHPAVPIUANSLGSH	P16150	95	109	PITANSLGSHTVTGGTITTNS	|
TGSLEPSSGASGPQVSSVKL	UGSLEPSXGASGPQVSSVKL	P16150	190	209	GTTGPPVTMTTGSLEPSSGAS	|
TGSLEPSSGASGPQVSSVKL	UGSLEPSXGASGPQVSSVKL	P16150	190	209	SGPQVSSVKLSTMMSPTTSTN	|
TGSPLPEPTTYQEVSIK	UGSPLPEPUTYQEVSIK	P16150	66	82	SPLWTSIGASTGSPLPEPTTY	|
TVPTSKANEILASVKA	UVPUSKANEILASVKA	O00592	43	58	IMATDTAQQSTVPTSKANEIL	|
TVPTSKANEILASVKA	UVPUSKANEILASVKA	O00592	43	58	ANEILASVKATTLGVSSDSPG	|
SSHSVTTDLTSTKAEHLT	SSHSVTUDLTSUKAEHLU	O00592	140	157	LTSTKAEHLTTPHPTSPLSPR	|
TEPSATEALSMEPTTKR	UEPSATEALSMEPUTKR	Q14242	213	229	TPLAAMEALSTEPSATEALSM	|
TQPTATEAQTTPLAAMEALS	UQPTATEAQUUPLAAMEALS	Q14242	193	212	TAPEATEAQTTQPTATEAQTT	|
TQPTATEAQTTPLAAMEALS	UQPTATEAQUUPLAAMEALS	Q14242	193	212	TPLAAMEALSTEPSATEALSM	|
THPVATPTSSGHDHLMK	UHPVAUPUSSGHDHLMK	O00592	173	189	SPLSPRQPTLTHPVATPTSSG	|
TTKRGLFIPFSVSSVTHK	UUKRGLFIPFSVSSVTHK	Q14242	226	243	SATEALSMEPTTKRGLFIPFS	|
SMEPTTKRGLFIPFSVSSVTHK	XMEPUUKRGLFIPFSVSSVTHK	Q14242	222	243	STEPSATEALSMEPTTKRGLF	|
SMEPTTKRGLFIPFSVSSVTHK	XMEPUUKRGLFIPFSVSSVTHK	Q14242	222	243	STEPSATEALSMEPTTKRGLF	|
SSHSVTTDLTSTKAEHLT	SSHSVTUDLTXTKAEHLU	O00592	140	157	LTSTKAEHLTTPHPTSPLSPR	|
THPVATPTSSGHDHLMK	UHPVAUPUSSGHDHLMK	O00592	173	189	SPLSPRQPTLTHPVATPTSSG	|
TNLPYSQDKAQPGTTNYQHHHHHH	UNLPYSQDKAQPGUTNYQHHHHHH	Q8WXI7.3	970	993	TQHFYLNFTITNLPYSQDKAQ	|
SMEPTTKRGLFIPFSVSSVTHK	XMEPUUKRGLFIPFSVSSVTHK	Q14242	222	243	STEPSATEALSMEPTTKRGLF	|
THRYPKTPSPTVAHESNWAK	UHRYPKUPSPUVAHESNWAK	O00592	302	321	MSSSPTAASTTHRYPKTPSPT	|
TPLAAMEALSTEPSATEALSMEPTTKR	UPLAAMEALSTEPSATEALSMEPTTKR	Q14242	203	229	TQPTATEAQTTPLAAMEALST	|
LGPYSLDKDSLYLNGYNEPGPDEPPT	LGPYSLDKDSLYLNGYNEPGPDEPPU	Q8WXI7.3	666	691	NEPGPDEPPTTPKPATTFLPP	|
SHPAVPITANSLGSH	XHPAVPIUANSLGSH	P16150	95	109	SVPQETPHATSHPAVPITANS	|
SHPAVPITANSLGSH	XHPAVPIUANSLGSH	P16150	95	109	PITANSLGSHTVTGGTITTNS	|
LGPYSLDKDSLYLNGYNEPGPDEPPT	LGPYSLDKDSLYLNGYNEPGPDEPPU	Q8WXI7.3	666	691	NEPGPDEPPTTPKPATTFLPP	|
ISSSSSTVAIPGYTFTSPGMT	ISSSSSTVAIPGYTFTSPGMU	O00592	190	210	GYTFTSPGMTTTLLETVFHHV	|
ADSTGDQTSALPPSTSINEGSPLWTSIGAS	ADSTGDQTXALPPSTSINEGSPLWTSIGAS	P16150	36	65	SPLWTSIGASTGSPLPEPTTY	|
TPLAAMEALSTEPSATEALSMEPTTKR	UPLAAMEALSUEPSATEALSMEPUTKR	Q14242	203	229	TQPTATEAQTTPLAAMEALST	|
TAPAAMEAQTTPPAAMEAQT	UAPAAMEAQUUPPAAMEAQU	Q14242	153	172	TAPAAMEAQTTAPAAMEAQTT	|
TAPAAMEAQTTPPAAMEAQT	UAPAAMEAQUUPPAAMEAQU	Q14242	153	172	TPPAAMEAQTTQTTAMEAQTT	|
SSVPTTSTGVVSEEPFT	SSVPUTSTGVVSEEPFT	Q8WXI7.3	551	567	TGVVSEEPFTLNFTINNLRYM	|
THPVATPTSSGHDHLMK	UHPVATPUSSGHDHLMK	O00592	173	189	SPLSPRQPTLTHPVATPTSSG	|
TVPTSKANEILASVK	UVPUSKANEILASVK	O00592	43	57	IMATDTAQQSTVPTSKANEIL	|
TQPTATEAQTTPLAAMEALS	UQPTAUEAQUUPLAAMEALS	Q14242	193	212	TAPEATEAQTTQPTATEAQTT	|
TQPTATEAQTTPLAAMEALS	UQPTAUEAQUUPLAAMEALS	Q14242	193	212	TPLAAMEALSTEPSATEALSM	|
SMEPTTKRGLFIPFSVSSVTHK	XMEPUUKRGLFIPFSVSSVTHK	Q14242	222	243	STEPSATEALSMEPTTKRGLF	|
SSHSVTTDLTSTKAEHLT	SSHSVTUDLTSUKAEHLU	O00592	140	157	LTSTKAEHLTTPHPTSPLSPR	|
THPVATPTSSGHDHLMK	UHPVAUPTSSGHDHLMK	O00592	173	189	SPLSPRQPTLTHPVATPTSSG	|
TEAQTTPLAAMEALS	UEAQUUPLAAMEALX	Q14242	198	212	TEAQTTQPTATEAQTTPLAAM	|
TEAQTTPLAAMEALS	UEAQUUPLAAMEALX	Q14242	198	212	TPLAAMEALSTEPSATEALSM	|
THPVATPTSSGHDHLMK	UHPVATPUSSGHDHLMK	O00592	173	189	SPLSPRQPTLTHPVATPTSSG	|
SMEPTTKRGLFIPFSVSSVTHK	XMEPUUKRGLFIPFXVSSVTHK	Q14242	222	243	STEPSATEALSMEPTTKRGLF	|
SMEPTTKRGLFIPFSVSSVTHK	XMEPUUKRGLFIPFSVSSVTHK	Q14242	222	243	STEPSATEALSMEPTTKRGLF	|
LGPYSLDKDSLYLNGYNEPGPDEPPT	LGPYSLDKDSLYLNGYNEPGPDEPPU	Q8WXI7.3	666	691	NEPGPDEPPTTPKPATTFLPP	|
LGPYSLDKDSLYLNGYNEPGPDEPPT	LGPYSLDKDSLYLNGYNEPGPDEPPU	Q8WXI7.3	666	691	NEPGPDEPPTTPKPATTFLPP	|
ISSSSSTVAIPGYTFTSPGMT	ISSSSSTVAIPGYTFTSPGMU	O00592	190	210	GYTFTSPGMTTTLLETVFHHV	|
TVPTSKANEILASVK	UVPTXKANEILASVK	O00592	43	57	IMATDTAQQSTVPTSKANEIL	|
TEPSATEALSMEPTTK	UEPSATEALSMEPUTK	Q14242	213	228	TPLAAMEALSTEPSATEALSM	|
THPVATPTSSGHDHLMK	UHPVATPUSSGHDHLMK	O00592	173	189	SPLSPRQPTLTHPVATPTSSG	|
ADSTGDQTSALPPSTSINEGSPLWTSIGAS	ADSTGDQTXALPPSTSINEGSPLWTSIGAS	P16150	36	65	SPLWTSIGASTGSPLPEPTTY	|
SALPPSTSINEGSPLWTSIGAS	XALPPSTSINEGSPLWTSIGAS	P16150	44	65	PKADSTGDQTSALPPSTSINE	|
SALPPSTSINEGSPLWTSIGAS	XALPPSTSINEGSPLWTSIGAS	P16150	44	65	SPLWTSIGASTGSPLPEPTTY	|
TTGSLEPSSGASGPQVSSVK	UUGSLEPSSGASGPQVSSVK	P16150	189	208	TGTTGPPVTMTTGSLEPSSGA	|
TEPSATEALSMEPTTKR	UEPSATEALSMEPUTKR	Q14242	213	229	TPLAAMEALSTEPSATEALSM	|
TGSPLPEPTTYQEVSIK	UGSPLPEPUTYQEVSIK	P16150	66	82	SPLWTSIGASTGSPLPEPTTY	|
THPVATPTSSGHDHLMK	UHPVATPUSSGHDHLMK	O00592	173	189	SPLSPRQPTLTHPVATPTSSG	|
TKRGLFIPFSVSSVTHK	UKRGLFIPFXVSSVTHK	Q14242	227	243	ATEALSMEPTTKRGLFIPFSV	|
TQPTATEAQTTPLAAMEALS	UQPTATEAQUUPLAAMEALS	Q14242	193	212	TAPEATEAQTTQPTATEAQTT	|
TQPTATEAQTTPLAAMEALS	UQPTATEAQUUPLAAMEALS	Q14242	193	212	TPLAAMEALSTEPSATEALSM	|
TQPTATEAQTTPLAAMEALS	UQPTATEAQUUPLAAMEALS	Q14242	193	212	TAPEATEAQTTQPTATEAQTT	|
TQPTATEAQTTPLAAMEALS	UQPTATEAQUUPLAAMEALS	Q14242	193	212	TPLAAMEALSTEPSATEALSM	|
TQPTATEAQTTPLAAMEALS	UQPTAUEAQUUPLAAMEALS	Q14242	193	212	TAPEATEAQTTQPTATEAQTT	|
TQPTATEAQTTPLAAMEALS	UQPTAUEAQUUPLAAMEALS	Q14242	193	212	TPLAAMEALSTEPSATEALSM	|
TEPSATEALSMEPTTKR	UEPSAUEALSMEPUTKR	Q14242	213	229	TPLAAMEALSTEPSATEALSM	|
TGSPLPEPTTYQEVSIK	UGSPLPEPUTYQEVSIK	P16150	66	82	SPLWTSIGASTGSPLPEPTTY	|
THPVATPTSSGHDHLMK	THPVAUPUSSGHDHLMK	O00592	173	189	SPLSPRQPTLTHPVATPTSSG	|
SSHSVTTDLTSTKAEHLT	SSHSVTTDLTSUKAEHLU	O00592	140	157	LTSTKAEHLTTPHPTSPLSPR	|
TQPTATEAQTTPLAAMEALS	UQPTATEAQTUPLAAMEALS	Q14242	193	212	TAPEATEAQTTQPTATEAQTT	|
TQPTATEAQTTPLAAMEALS	UQPTATEAQTUPLAAMEALS	Q14242	193	212	TPLAAMEALSTEPSATEALSM	|
TSGAPVTTAASSLETSRG	TSGAPVTUAASSLETSRG	P16150	127	144	AASSLETSRGTSGPPLTMATV	|
TEAQTTPLAAMEALS	UEAQUUPLAAMEALS	Q14242	198	212	TEAQTTQPTATEAQTTPLAAM	|
TEAQTTPLAAMEALS	UEAQUUPLAAMEALS	Q14242	198	212	TPLAAMEALSTEPSATEALSM	|
SMEPTTKRGLFIPFSVSSVTHK	XMEPUUKRGLFIPFXVSSVTHK	Q14242	222	243	STEPSATEALSMEPTTKRGLF	|
SMEPTTKRGLFIPFSVSSVTHK	XMEPUUKRGLFIPFXVSSVTHK	Q14242	222	243	STEPSATEALSMEPTTKRGLF	|
THPVATPTSSGHDHLMK	UHPVAUPUSSGHDHLMK	O00592	173	189	SPLSPRQPTLTHPVATPTSSG	|
STAPSSQETVQPTSPATALR	XTAPSSQETVQPUSPATALR	O00592	265	284	QQTSSQMPASSTAPSSQETVQ	|
SALPPSTSINEGSPLWTSIGAS	XALPPSTSINEGSPLWTSIGAS	P16150	44	65	PKADSTGDQTSALPPSTSINE	|
SALPPSTSINEGSPLWTSIGAS	XALPPSTSINEGSPLWTSIGAS	P16150	44	65	SPLWTSIGASTGSPLPEPTTY	|
SHPAVPITANSLGSH	XHPAVPIUANSLGSH	P16150	95	109	SVPQETPHATSHPAVPITANS	|
SHPAVPITANSLGSH	XHPAVPIUANSLGSH	P16150	95	109	PITANSLGSHTVTGGTITTNS	|
TEPSATEALSMEPT	UEPSAUEALSMEPU	Q14242	213	226	TPLAAMEALSTEPSATEALSM	|
TEPSATEALSMEPT	UEPSAUEALSMEPU	Q14242	213	226	ATEALSMEPTTKRGLFIPFSV	|
TPLAAMEALSTEPSATEALSMEPTTKR	UPLAAMEALSUEPSATEALSMEPUTKR	Q14242	203	229	TQPTATEAQTTPLAAMEALST	|
TKRGLFIPFSVSSVTHK	UKRGLFIPFXVSSVTHK	Q14242	227	243	ATEALSMEPTTKRGLFIPFSV	|
TEPSATEALSMEPTTKR	UEPSATEALSMEPUTKR	Q14242	213	229	TPLAAMEALSTEPSATEALSM	|
TEPSATEALSMEPTTKR	UEPSATEALSMEPUTKR	Q14242	213	229	TPLAAMEALSTEPSATEALSM	|
THPVATPTSSGHDHLMK	UHPVAUPTSSGHDHLMK	O00592	173	189	SPLSPRQPTLTHPVATPTSSG	|
TGSPLPEPTTYQEVSIK	UGSPLPEPUTYQEVSIK	P16150	66	82	SPLWTSIGASTGSPLPEPTTY	|
TQPTATEAQTTPLAAMEALS	UQPTAUEAQUUPLAAMEALS	Q14242	193	212	TAPEATEAQTTQPTATEAQTT	|
TQPTATEAQTTPLAAMEALS	UQPTAUEAQUUPLAAMEALS	Q14242	193	212	TPLAAMEALSTEPSATEALSM	|
TEPSATEALSMEPTTKR	UEPSATEALSMEPUTKR	Q14242	213	229	TPLAAMEALSTEPSATEALSM	|
TQPAATEAQTTPLAA	UQPAATEAQUUPLAA	Q14242	83	97	TDSAAMEIQTTQPAATEAQTT	|
TQPAATEAQTTPLAA	UQPAATEAQUUPLAA	Q14242	83	97	TEAQTTPLAATEAQTTRLTAT	|
TQPTATEAQTTPLAAMEALS	UQPTATEAQUUPLAAMEALS	Q14242	193	212	TAPEATEAQTTQPTATEAQTT	|
TQPTATEAQTTPLAAMEALS	UQPTATEAQUUPLAAMEALS	Q14242	193	212	TPLAAMEALSTEPSATEALSM	|
TQPTATEAQTTPLAAMEALS	UQPTATEAQTUPLAAMEALS	Q14242	193	212	TAPEATEAQTTQPTATEAQTT	|
TQPTATEAQTTPLAAMEALS	UQPTATEAQTUPLAAMEALS	Q14242	193	212	TPLAAMEALSTEPSATEALSM	|
TEAQTTPLAAMEALS	UEAQUUPLAAMEALX	Q14242	198	212	TEAQTTQPTATEAQTTPLAAM	|
TEAQTTPLAAMEALS	UEAQUUPLAAMEALX	Q14242	198	212	TPLAAMEALSTEPSATEALSM	|
TEPSATEALSMEPTTKR	UEPSAUEALSMEPUTKR	Q14242	213	229	TPLAAMEALSTEPSATEALSM	|
TEAQTTPLAAMEALS	UEAQUUPLAAMEALX	Q14242	198	212	TEAQTTQPTATEAQTTPLAAM	|
TEAQTTPLAAMEALS	UEAQUUPLAAMEALX	Q14242	198	212	TPLAAMEALSTEPSATEALSM	|
THPVATPTSSGHDHLMK	UHPVAUPUSSGHDHLMK	O00592	173	189	SPLSPRQPTLTHPVATPTSSG	|
SSHSVTTDLTSTKAEHLT	SSHSVTUDLTSUKAEHLU	O00592	140	157	LTSTKAEHLTTPHPTSPLSPR	|
SMEPTTKRGLFIPFSVSSVTHK	XMEPUUKRGLFIPFXVSSVTHK	Q14242	222	243	STEPSATEALSMEPTTKRGLF	|
SMEPTTKRGLFIPFSVSSVTHK	XMEPUUKRGLFIPFXVSSVTHK	Q14242	222	243	STEPSATEALSMEPTTKRGLF	|
TPTSSGHDHLMK	UPTSSGHDHLMK	O00592	178	189	RQPTLTHPVATPTSSGHDHLM	|
ASTVPFRNPDENSR	ASUVPFRNPDENSR	P16150	221	234	TMMSPTTSTNASTVPFRNPDE	|
TEPSATEALSMEPT	UEPSAUEALSMEPU	Q14242	213	226	TPLAAMEALSTEPSATEALSM	|
TEPSATEALSMEPT	UEPSAUEALSMEPU	Q14242	213	226	ATEALSMEPTTKRGLFIPFSV	|
TEPSATEALSMEPT	UEPSAUEALSMEPU	Q14242	213	226	TPLAAMEALSTEPSATEALSM	|
TEPSATEALSMEPT	UEPSAUEALSMEPU	Q14242	213	226	ATEALSMEPTTKRGLFIPFSV	|
SHPAVPITANSLGSH	XHPAVPIUANSLGSH	P16150	95	109	SVPQETPHATSHPAVPITANS	|
SHPAVPITANSLGSH	XHPAVPIUANSLGSH	P16150	95	109	PITANSLGSHTVTGGTITTNS	|
TEPSATEALSMEPTTKR	UEPSATEALSMEPUTKR	Q14242	213	229	TPLAAMEALSTEPSATEALSM	|
SGASGPQVSSVK	XGASGPQVSSVK	P16150	197	208	TMTTGSLEPSSGASGPQVSSV	|
TGSPLPEPTTYQEVSIK	UGSPLPEPUTYQEVSIK	P16150	66	82	SPLWTSIGASTGSPLPEPTTY	|
SSHSVTTDLTSTKAEHLT	SSHSVTTDLTSUKAEHLU	O00592	140	157	LTSTKAEHLTTPHPTSPLSPR	|
TEPSATEALSMEPTTKR	UEPSAUEALSMEPUTKR	Q14242	213	229	TPLAAMEALSTEPSATEALSM	|
TGSLEPSSGASGPQVSSVK	UGSLEPSXGASGPQVSSVK	P16150	190	208	GTTGPPVTMTTGSLEPSSGAS	|
THPVATPTSSGHDHLMK	UHPVAUPUSSGHDHLMK	O00592	173	189	SPLSPRQPTLTHPVATPTSSG	|
TEPSATEALSMEPTTKR	UEPSAUEALSMEPUTKR	Q14242	213	229	TPLAAMEALSTEPSATEALSM	|
SMEPTTKRGLFIPFSVSSVTHK	XMEPUUKRGLFIPFSVSSVTHK	Q14242	222	243	STEPSATEALSMEPTTKRGLF	|
TEPSATEALSMEPTTKR	UEPSATEALSMEPUTKR	Q14242	213	229	TPLAAMEALSTEPSATEALSM	|
THPVATPTSSGHDHLMK	UHPVAUPUSSGHDHLMK	O00592	173	189	SPLSPRQPTLTHPVATPTSSG	|
TSHPAVPITANSLGSHTVTGGTIT	USHPAVPIUANSLGSHTVUGGTIU	P16150	94	117	SSVPQETPHATSHPAVPITAN	|
TSHPAVPITANSLGSHTVTGGTIT	USHPAVPIUANSLGSHTVUGGTIU	P16150	94	117	SHTVTGGTITTNSPETSSRTS	|
TGSLEPSSGASGPQVSSVK	UGSLEPXSGASGPQVSSVK	P16150	190	208	GTTGPPVTMTTGSLEPSSGAS	|
THRYPKTPSPTVAHESNWAK	UHRYPKUPSPUVAHESNWAK	O00592	302	321	MSSSPTAASTTHRYPKTPSPT	|
SMEPTTKRGLFIPFSVSSVTHK	XMEPUUKRGLFIPFXVSSVTHK	Q14242	222	243	STEPSATEALSMEPTTKRGLF	|
TPLAATEAQTTR	UPLAATEAQTTR	Q14242	93	104	TQPAATEAQTTPLAATEAQTT	|
ASTVPFRNPDENSR	ASUVPFRNPDENSR	P16150	221	234	TMMSPTTSTNASTVPFRNPDE	|
TVPTSKANEILASVK	UVPUSKANEILASVK	O00592	43	57	IMATDTAQQSTVPTSKANEIL	|
TQPTATEAQTTPLAAMEALSTEPSATEALSMEPTTKR	UQPTATEAQTTPLAAMEALSTEPSATEALSMEPTTKR	Q14242	193	229	TAPEATEAQTTQPTATEAQTT	|
TVPTSKANEILASVKA	UVPUSKANEILASVKA	O00592	43	58	IMATDTAQQSTVPTSKANEIL	|
TVPTSKANEILASVKA	UVPUSKANEILASVKA	O00592	43	58	ANEILASVKATTLGVSSDSPG	|
TVPTSKANEILASVK	UVPTXKANEILASVK	O00592	43	57	IMATDTAQQSTVPTSKANEIL	|
RSTGLDAGGAVTELT	RSUGLDAGGAVTELU	Q14242	48	62	DAGGAVTELTTELANMGNLST	|
TSINEGSPLWTSIGAS	USINEGSPLWTSIGAS	P16150	50	65	GDQTSALPPSTSINEGSPLWT	|
TSINEGSPLWTSIGAS	USINEGSPLWTSIGAS	P16150	50	65	SPLWTSIGASTGSPLPEPTTY	|
TAPAAMEAQTTPPAAMEAQT	UAPAAMEAQUUPPAAMEAQU	Q14242	153	172	TAPAAMEAQTTAPAAMEAQTT	|
TAPAAMEAQTTPPAAMEAQT	UAPAAMEAQUUPPAAMEAQU	Q14242	153	172	TPPAAMEAQTTQTTAMEAQTT	|
TVPTSKANEILASVK	UVPUSKANEILASVK	O00592	43	57	IMATDTAQQSTVPTSKANEIL	|
SSHSVTTDLTSTKAEHLT	SSHSVTTDLTSUKAEHLU	O00592	140	157	LTSTKAEHLTTPHPTSPLSPR	|
TVPTSKANEILASVK	UVPUSKANEILASVK	O00592	43	57	IMATDTAQQSTVPTSKANEIL	|
TGSLEPSSGASGPQVSSVKL	UGSLEPSXGASGPQVSSVKL	P16150	190	209	GTTGPPVTMTTGSLEPSSGAS	|
TGSLEPSSGASGPQVSSVKL	UGSLEPSXGASGPQVSSVKL	P16150	190	209	SGPQVSSVKLSTMMSPTTSTN	|
TGLDAGGAVTELT	UGLDAGGAVUELU	Q14242	50	62	TTVEPAARRSTGLDAGGAVTE	|
TGLDAGGAVTELT	UGLDAGGAVUELU	Q14242	50	62	DAGGAVTELTTELANMGNLST	|
TEPSATEALSMEPTTKR	UEPSAUEALSMEPUTKR	Q14242	213	229	TPLAAMEALSTEPSATEALSM	|
TVPTSKANEILASVKA	UVPTXKANEILASVKA	O00592	43	58	IMATDTAQQSTVPTSKANEIL	|
TVPTSKANEILASVKA	UVPTXKANEILASVKA	O00592	43	58	ANEILASVKATTLGVSSDSPG	|
TEPSATEALSMEPTTKR	UEPSAUEALSMEPUTKR	Q14242	213	229	TPLAAMEALSTEPSATEALSM	|
TEPSATEALSMEPTTKR	UEPSAUEALSMEPUUKR	Q14242	213	229	TPLAAMEALSTEPSATEALSM	|
TEPSATEALSMEPTTKR	UEPSAUEALSMEPUUKR	Q14242	213	229	TPLAAMEALSTEPSATEALSM	|
THPVATPTSSGHDHLMK	UHPVAUPUSSGHDHLMK	O00592	173	189	SPLSPRQPTLTHPVATPTSSG	|
SSHSVTTDLTSTKAEHLT	SSHSVTUDLTSUKAEHLU	O00592	140	157	LTSTKAEHLTTPHPTSPLSPR	|
LGPYSLDKDSLYLNGYNEPGPDEPPTTPKPAT	LGPYSLDKDSLYLNGYNEPGPDEPPUUPKPAU	Q8WXI7.3	666	697	EPPTTPKPATTFLPPLSEATT	|
SIGASTGSPLPEPTTYQEVSIK	SIGASUGSPLPEPUTYQEVSIK	P16150	61	82	SINEGSPLWTSIGASTGSPLP	|
TNLPYSQDKAQPGTTNYQHHHHHH	UNLPYSQDKAQPGUTNYQHHHHHH	Q8WXI7.3	970	993	TQHFYLNFTITNLPYSQDKAQ	|
TTKRGLFIPFSVSSVTHK	UUKRGLFIPFSVSSVTHK	Q14242	226	243	SATEALSMEPTTKRGLFIPFS	|
THRYPKTPSPTVAHESNWAK	UHRYPKUPSPUVAHESNWAK	O00592	302	321	MSSSPTAASTTHRYPKTPSPT	|
SMEPTTKRGLFIPFSVSSVTHK	XMEPUUKRGLFIPFSVSSVTHK	Q14242	222	243	STEPSATEALSMEPTTKRGLF	|
SMEPTTKRGLFIPFSVSSVTHK	XMEPUUKRGLFIPFXVSSVTHK	Q14242	222	243	STEPSATEALSMEPTTKRGLF	|
TTHRYPKTPSPTVAHESNWAK	UUHRYPKUPSPUVAHESNWAK	O00592	301	321	TMSSSPTAASTTHRYPKTPSP	|
SKANEILASVK	XKANEILASVK	O00592	47	57	DTAQQSTVPTSKANEILASVK	|
LGPYSLDKDSLYLNGYNEPGPDEPPT	LGPYSLDKDSLYLNGYNEPGPDEPPU	Q8WXI7.3	666	691	NEPGPDEPPTTPKPATTFLPP	|
LGPYSLDKDSLYLNGYNEPGPDEPPT	LGPYSLDKDSLYLNGYNEPGPDEPPU	Q8WXI7.3	666	691	NEPGPDEPPTTPKPATTFLPP	|
TPLAAMEALSTEPSA	UPLAAMEALSUEPSA	Q14242	203	217	TQPTATEAQTTPLAAMEALST	|
TPLAAMEALSTEPSA	UPLAAMEALSUEPSA	Q14242	203	217	MEALSTEPSATEALSMEPTTK	|
ISSSSSTVAIPGYTFTSPGMT	ISSSSSTVAIPGYTFTSPGMU	O00592	190	210	GYTFTSPGMTTTLLETVFHHV	|
SHPAVPITANSLGSH	XHPAVPIUANSLGSH	P16150	95	109	SVPQETPHATSHPAVPITANS	|
SHPAVPITANSLGSH	XHPAVPIUANSLGSH	P16150	95	109	PITANSLGSHTVTGGTITTNS	|
TVPFRNPDENSR	UVPFRNPDENSR	P16150	223	234	MSPTTSTNASTVPFRNPDENS	|
TVPTSKANEILASVK	UVPUSKANEILASVK	O00592	43	57	IMATDTAQQSTVPTSKANEIL	|
TVPTSKANEILASVK	UVPTXKANEILASVK	O00592	43	57	IMATDTAQQSTVPTSKANEIL	|
TEPSATEALSMEPT	UEPSAUEALSMEPU	Q14242	213	226	TPLAAMEALSTEPSATEALSM	|
TEPSATEALSMEPT	UEPSAUEALSMEPU	Q14242	213	226	ATEALSMEPTTKRGLFIPFSV	|
TVPTSKANEILASVK	UVPUSKANEILASVK	O00592	43	57	IMATDTAQQSTVPTSKANEIL	|
TEPSATEALSMEPTTKR	UEPSATEALSMEPUTKR	Q14242	213	229	TPLAAMEALSTEPSATEALSM	|
LTATEAQTTPLAATEAQT	LTATEAQTTPLAATEAQU	Q14242	105	122	TPLAATEAQTTPPAATEAQTT	|
TVPTSKANEILASVKA	UVPTXKANEILASVKA	O00592	43	58	IMATDTAQQSTVPTSKANEIL	|
TVPTSKANEILASVKA	UVPTXKANEILASVKA	O00592	43	58	ANEILASVKATTLGVSSDSPG	|
LGPYSLDKDSLYLNGYNEPGPDEPPTTPKPAT	LGPYSLDKDSLYLNGYNEPGPDEPPUUPKPAU	Q8WXI7.3	666	697	EPPTTPKPATTFLPPLSEATT	|
THPVATPTSSGHDHLMK	UHPVAUPUSSGHDHLMK	O00592	173	189	SPLSPRQPTLTHPVATPTSSG	|
TEPSATEALSMEPTTKR	UEPSATEALSMEPUTKR	Q14242	213	229	TPLAAMEALSTEPSATEALSM	|
TEPSATEALSMEPTTKR	UEPSAUEALSMEPUTKR	Q14242	213	229	TPLAAMEALSTEPSATEALSM	|
TEPSATEALSMEPTTKR	UEPSATEALSMEPUTKR	Q14242	213	229	TPLAAMEALSTEPSATEALSM	|
TQPTATEAQTTPLAAMEALS	UQPTAUEAQUTPLAAMEALX	Q14242	193	212	TAPEATEAQTTQPTATEAQTT	|
TQPTATEAQTTPLAAMEALS	UQPTAUEAQUTPLAAMEALX	Q14242	193	212	TPLAAMEALSTEPSATEALSM	|
TTKRGLFIPFSVSSVTHK	UUKRGLFIPFSVSSVTHK	Q14242	226	243	SATEALSMEPTTKRGLFIPFS	|
THPVATPTSSGHDHLMK	UHPVAUPUSSGHDHLMK	O00592	173	189	SPLSPRQPTLTHPVATPTSSG	|
LGPYSLDKDSLYLNGYNEPGPDEPPT	LGPYSLDKDSLYLNGYNEPGPDEPPU	Q8WXI7.3	666	691	NEPGPDEPPTTPKPATTFLPP	|
TEPSATEALSMEPT	UEPSAUEALSMEPU	Q14242	213	226	TPLAAMEALSTEPSATEALSM	|
TEPSATEALSMEPT	UEPSAUEALSMEPU	Q14242	213	226	ATEALSMEPTTKRGLFIPFSV	|
ASTVPFRNPDENSR	ASUVPFRNPDENSR	P16150	221	234	TMMSPTTSTNASTVPFRNPDE	|
TEPSATEALSMEPTTKR	UEPSATEALSMEPTTKR	Q14242	213	229	TPLAAMEALSTEPSATEALSM	|
TAPAAMEAQTTPPAAMEAQT	UAPAAMEAQUUPPAAMEAQU	Q14242	153	172	TAPAAMEAQTTAPAAMEAQTT	|
TAPAAMEAQTTPPAAMEAQT	UAPAAMEAQUUPPAAMEAQU	Q14242	153	172	TPPAAMEAQTTQTTAMEAQTT	|
ADSTGDQTSALPPSTSINEGSPLWTSIGAS	ADSTGDQTXALPPSTSINEGSPLWTSIGAS	P16150	36	65	SPLWTSIGASTGSPLPEPTTY	|
SALPPSTSINEGSPLW	XALPPSUSINEGSPLW	P16150	44	59	PKADSTGDQTSALPPSTSINE	|
SALPPSTSINEGSPLW	XALPPSUSINEGSPLW	P16150	44	59	TSINEGSPLWTSIGASTGSPL	|
TVPTSKANEILASVKA	UVPTXKANEILASVKA	O00592	43	58	IMATDTAQQSTVPTSKANEIL	|
TVPTSKANEILASVKA	UVPTXKANEILASVKA	O00592	43	58	ANEILASVKATTLGVSSDSPG	|
TAPAAMEAQTTAPAAMEAQT	UAPAAMEAQUUAPAAMEAQU	Q14242	143	162	TQPTGLEAQTTAPAAMEAQTT	|
TAPAAMEAQTTAPAAMEAQT	UAPAAMEAQUUAPAAMEAQU	Q14242	143	162	TAPAAMEAQTTPPAAMEAQTT	|
SSVPTTSTGVVSEEPFT	SSVPUTSTGVVSEEPFT	Q8WXI7.3	551	567	TGVVSEEPFTLNFTINNLRYM	|
TVPTSKANEILASVK	UVPUSKANEILASVK	O00592	43	57	IMATDTAQQSTVPTSKANEIL	|
ASTVPFRNPDENSR	ASUVPFRNPDENSR	P16150	221	234	TMMSPTTSTNASTVPFRNPDE	|
TTKRGLFIPFSVSSVTHK	UUKRGLFIPFSVSSVTHK	Q14242	226	243	SATEALSMEPTTKRGLFIPFS	|
TQPTATEAQTTPLAAMEALS	UQPTATEAQUUPLAAMEALS	Q14242	193	212	TAPEATEAQTTQPTATEAQTT	|
TQPTATEAQTTPLAAMEALS	UQPTATEAQUUPLAAMEALS	Q14242	193	212	TPLAAMEALSTEPSATEALSM	|
TQPAATEAQTTPLAA	UQPAAUEAQUUPLAA	Q14242	83	97	TDSAAMEIQTTQPAATEAQTT	|
TQPAATEAQTTPLAA	UQPAAUEAQUUPLAA	Q14242	83	97	TEAQTTPLAATEAQTTRLTAT	|
TQPTATEAQTTPLAAMEAL	UQPTAUEAQUUPLAAMEAL	Q14242	193	211	TAPEATEAQTTQPTATEAQTT	|
TQPTATEAQTTPLAAMEAL	UQPTAUEAQUUPLAAMEAL	Q14242	193	211	TTPLAAMEALSTEPSATEALS	|
TQPTATEAQTTPLAAMEAL	UQPTAUEAQUUPLAAMEAL	Q14242	193	211	TAPEATEAQTTQPTATEAQTT	|
TQPTATEAQTTPLAAMEAL	UQPTAUEAQUUPLAAMEAL	Q14242	193	211	TTPLAAMEALSTEPSATEALS	|
THPVATPTSSGHDHLMK	UHPVAUPUSSGHDHLMK	O00592	173	189	SPLSPRQPTLTHPVATPTSSG	|
TEPSATEALSMEPTTKR	UEPSAUEALSMEPUTKR	Q14242	213	229	TPLAAMEALSTEPSATEALSM	|
TEPSATEALSMEPTTKR	UEPSAUEALSMEPUTKR	Q14242	213	229	TPLAAMEALSTEPSATEALSM	|
TTKRGLFIPFSVSSVTHK	UUKRGLFIPFXVSSVTHK	Q14242	226	243	SATEALSMEPTTKRGLFIPFS	|
TSHPAVPITANSLGSHTVTGGTIT	USHPAVPIUANSLGSHTVUGGTIU	P16150	94	117	SSVPQETPHATSHPAVPITAN	|
TSHPAVPITANSLGSHTVTGGTIT	USHPAVPIUANSLGSHTVUGGTIU	P16150	94	117	SHTVTGGTITTNSPETSSRTS	|
TSGAPVTTAASSLETSRG	TSGAPVTUAASSLETSRG	P16150	127	144	AASSLETSRGTSGPPLTMATV	|
THPVATPTSSGHDHLMK	UHPVAUPUSSGHDHLMK	O00592	173	189	SPLSPRQPTLTHPVATPTSSG	|
SMEPTTKRGLFIPFSVSSVTHK	XMEPUUKRGLFIPFXVSSVTHK	Q14242	222	243	STEPSATEALSMEPTTKRGLF	|
TTHRYPKTPSPTVAHESNWAK	UUHRYPKUPSPUVAHESNWAK	O00592	301	321	TMSSSPTAASTTHRYPKTPSP	|
ISSSSSTVAIPGYTFTSPGMTT	ISSSSSTVAIPGYTFTSPGMTU	O00592	190	211	YTFTSPGMTTTLLETVFHHVS	|
ANEILASVKAT	ANEILASVKAU	O00592	49	59	NEILASVKATTLGVSSDSPGT	|
ISSSSSTVAIPGYTFTSPGMT	ISSSSSTVAIPGYTFTSPGMU	O00592	190	210	GYTFTSPGMTTTLLETVFHHV	|
ISSSSSTVAIPGYTFTSPGMTT	ISSSSSTVAIPGYTFTSPGMTU	O00592	190	211	YTFTSPGMTTTLLETVFHHVS	|
ANEILASVKAT	ANEILASVKAU	O00592	49	59	NEILASVKATTLGVSSDSPGT	|
TAPAAMEAQTTPPAAMEAQT	UAPAAMEAQUUPPAAMEAQU	Q14242	153	172	TAPAAMEAQTTAPAAMEAQTT	|
TAPAAMEAQTTPPAAMEAQT	UAPAAMEAQUUPPAAMEAQU	Q14242	153	172	TPPAAMEAQTTQTTAMEAQTT	|
ISSSSSTVAIPGYTFTSPGMT	ISSSSSUVAIPGYTFTSPGMU	O00592	190	210	GYTFTSPGMTTTLLETVFHHV	|
TSHPAVPITANSLGSHTVTGGTIT	USHPAVPITANSLGSHTVTGGTIT	P16150	94	117	SSVPQETPHATSHPAVPITAN	|
TSHPAVPITANSLGSHTVTGGTIT	USHPAVPITANSLGSHTVTGGTIT	P16150	94	117	SHTVTGGTITTNSPETSSRTS	|
TEPSATEALSMEPT	UEPSAUEALSMEPU	Q14242	213	226	TPLAAMEALSTEPSATEALSM	|
TEPSATEALSMEPT	UEPSAUEALSMEPU	Q14242	213	226	ATEALSMEPTTKRGLFIPFSV	|
TQTTAMEAQT	UQTTAMEAQU	Q14242	173	182	TPPAAMEAQTTQTTAMEAQTT	|
TQTTAMEAQT	UQTTAMEAQU	Q14242	173	182	TQTTAMEAQTTAPEATEAQTT	|
SALPPSTSINEGSPLWTSIGAS	XALPPSTSINEGSPLWTSIGAS	P16150	44	65	PKADSTGDQTSALPPSTSINE	|
SALPPSTSINEGSPLWTSIGAS	XALPPSTSINEGSPLWTSIGAS	P16150	44	65	SPLWTSIGASTGSPLPEPTTY	|
MSSVPQETPHA	MSXVPQETPHA	P16150	83	93	SSVPQETPHATSHPAVPITAN	|
MSSVPQETPHA	MSXVPQETPHA	P16150	83	93	SSVPQETPHATSHPAVPITAN	|
TGSLEPSSGASGPQVSSVK	UGSLEPSSGAXGPQVSSVK	P16150	190	208	GTTGPPVTMTTGSLEPSSGAS	|
TGSPLPEPTTYQEVSIK	UGSPLPEPUTYQEVSIK	P16150	66	82	SPLWTSIGASTGSPLPEPTTY	|
TGSLEPSSGASGPQVSSVK	UGSLEPSXGASGPQVSSVK	P16150	190	208	GTTGPPVTMTTGSLEPSSGAS	|
LGPYSLDKDSLYLNGYNEPGPDEPPTTPKPAT	LGPYSLDKDSLYLNGYNEPGPDEPPUUPKPAU	Q8WXI7.3	666	697	EPPTTPKPATTFLPPLSEATT	|
TQPTATEAQTTPLAAMEALS	UQPTAUEAQUUPLAAMEALS	Q14242	193	212	TAPEATEAQTTQPTATEAQTT	|
TQPTATEAQTTPLAAMEALS	UQPTAUEAQUUPLAAMEALS	Q14242	193	212	TPLAAMEALSTEPSATEALSM	|
SITELGPYTLDRDSLYVNGFTQR	SITELGPYTLDRDSLYVNGFUQR	Q8WXI7.3	218	240	LYWELSQLTHSITELGPYTLD	|
TQTTAMEAQT	UQTTAMEAQU	Q14242	173	182	TPPAAMEAQTTQTTAMEAQTT	|
TQTTAMEAQT	UQTTAMEAQU	Q14242	173	182	TQTTAMEAQTTAPEATEAQTT	|
TSHPAVPITANSLGSHTVTGGTIT	USHPAVPIUANSLGSHTVTGGTIU	P16150	94	117	SSVPQETPHATSHPAVPITAN	|
TSHPAVPITANSLGSHTVTGGTIT	USHPAVPIUANSLGSHTVTGGTIU	P16150	94	117	SHTVTGGTITTNSPETSSRTS	|
SSVPTTSTGVVSEEPFT	SSVPUTSTGVVSEEPFT	Q8WXI7.3	551	567	TGVVSEEPFTLNFTINNLRYM	|
TEPSATEALSMEPTTKR	UEPSAUEALSMEPUTKR	Q14242	213	229	TPLAAMEALSTEPSATEALSM	|
TEPSATEALSMEPTTKR	UEPSAUEALSMEPUTKR	Q14242	213	229	TPLAAMEALSTEPSATEALSM	|
TEPSATEALSMEPTTKR	UEPSATEALSMEPUTKR	Q14242	213	229	TPLAAMEALSTEPSATEALSM	|
TTKRGLFIPFSVSSVTHK	UUKRGLFIPFSVSSVTHK	Q14242	226	243	SATEALSMEPTTKRGLFIPFS	|
TSHPAVPITANSLGSHTVTGGTITTNSPETSSR	USHPAVPITANSLGSHTVTGGTITUNSPETSSR	P16150	94	126	SSVPQETPHATSHPAVPITAN	|
SSHSVTTDLTSTKAEHL	SSHSVTUDLTSUKAEHL	O00592	140	156	DLTSTKAEHLTTPHPTSPLSP	|
TEPSATEALSMEPTTKR	UEPSATEALSMEPUTKR	Q14242	213	229	TPLAAMEALSTEPSATEALSM	|
TANSLGSHTVTGGTIT	UANSLGSHTVUGGTIU	P16150	102	117	HATSHPAVPITANSLGSHTVT	|
TANSLGSHTVTGGTIT	UANSLGSHTVUGGTIU	P16150	102	117	SHTVTGGTITTNSPETSSRTS	|
TEAQTTPLAAMEALS	UEAQUUPLAAMEALS	Q14242	198	212	TEAQTTQPTATEAQTTPLAAM	|
TEAQTTPLAAMEALS	UEAQUUPLAAMEALS	Q14242	198	212	TPLAAMEALSTEPSATEALSM	|
TEPSATEALSMEPTTKR	UEPSAUEALSMEPUTKR	Q14242	213	229	TPLAAMEALSTEPSATEALSM	|
SMEPTTKRGLFIPFSVSSVTHK	XMEPUUKRGLFIPFXVSSVTHK	Q14242	222	243	STEPSATEALSMEPTTKRGLF	|
SMEPTTKRGLFIPFSVSSVTHK	XMEPUUKRGLFIPFXVSSVTHK	Q14242	222	243	STEPSATEALSMEPTTKRGLF	|
SMEPTTKRGLFIPFSVSSVTHK	XMEPUUKRGLFIPFXVSSVTHK	Q14242	222	243	STEPSATEALSMEPTTKRGLF	|
SKANEILASVK	XKANEILASVK	O00592	47	57	DTAQQSTVPTSKANEILASVK	|
TEPSATEALSMEPT	UEPSAUEALSMEPU	Q14242	213	226	TPLAAMEALSTEPSATEALSM	|
TEPSATEALSMEPT	UEPSAUEALSMEPU	Q14242	213	226	ATEALSMEPTTKRGLFIPFSV	|
TVPFRNPDENSR	UVPFRNPDENSR	P16150	223	234	MSPTTSTNASTVPFRNPDENS	|
ISSSSSTVAIPGYTFTSPGMT	ISSSSSTVAIPGYTFTSPGMU	O00592	190	210	GYTFTSPGMTTTLLETVFHHV	|
ISSSSSTVAIPGYTFTSPGMT	ISSSSSTVAIPGYTFTSPGMU	O00592	190	210	GYTFTSPGMTTTLLETVFHHV	|
TEPSATEALSMEPT	UEPSAUEALSMEPU	Q14242	213	226	TPLAAMEALSTEPSATEALSM	|
TEPSATEALSMEPT	UEPSAUEALSMEPU	Q14242	213	226	ATEALSMEPTTKRGLFIPFSV	|
ANEILASVKAT	ANEILASVKAU	O00592	49	59	NEILASVKATTLGVSSDSPGT	|
TQTTAMEAQT	UQTTAMEAQU	Q14242	173	182	TPPAAMEAQTTQTTAMEAQTT	|
TQTTAMEAQT	UQTTAMEAQU	Q14242	173	182	TQTTAMEAQTTAPEATEAQTT	|
TEPSATEALSMEPT	UEPSAUEALSMEPU	Q14242	213	226	TPLAAMEALSTEPSATEALSM	|
TEPSATEALSMEPT	UEPSAUEALSMEPU	Q14242	213	226	ATEALSMEPTTKRGLFIPFSV	|
TEPSATEALSMEPTTKR	UEPSATEALSMEPUTKR	Q14242	213	229	TPLAAMEALSTEPSATEALSM	|
ISSSSSTVAIPGYTF	ISSSSSUVAIPGYTF	O00592	190	204	STVAIPGYTFTSPGMTTTLLE	|
TPLAAMEALSTEPSATEAL	UPLAAMEALSUEPSATEAL	Q14242	203	221	TQPTATEAQTTPLAAMEALST	|
TPLAAMEALSTEPSATEAL	UPLAAMEALSUEPSATEAL	Q14242	203	221	STEPSATEALSMEPTTKRGLF	|
TVPTSKANEILASVK	UVPUSKANEILASVK	O00592	43	57	IMATDTAQQSTVPTSKANEIL	|
TGSPLPEPTTYQEVSIK	UGXPLPEPUTYQEVSIK	P16150	66	82	SPLWTSIGASTGSPLPEPTTY	|
TQTTAMEAQT	UQTTAMEAQU	Q14242	173	182	TPPAAMEAQTTQTTAMEAQTT	|
TQTTAMEAQT	UQTTAMEAQU	Q14242	173	182	TQTTAMEAQTTAPEATEAQTT	|
TQTTAMEAQT	UQTTAMEAQU	Q14242	173	182	TPPAAMEAQTTQTTAMEAQTT	|
TQTTAMEAQT	UQTTAMEAQU	Q14242	173	182	TQTTAMEAQTTAPEATEAQTT	|
TEAQTTPLAAMEALS	UEAQUUPLAAMEALX	Q14242	198	212	TEAQTTQPTATEAQTTPLAAM	|
TEAQTTPLAAMEALS	UEAQUUPLAAMEALX	Q14242	198	212	TPLAAMEALSTEPSATEALSM	|
TQPAATEAQTTPLAA	UQPAAUEAQUUPLAA	Q14242	83	97	TDSAAMEIQTTQPAATEAQTT	|
TQPAATEAQTTPLAA	UQPAAUEAQUUPLAA	Q14242	83	97	TEAQTTPLAATEAQTTRLTAT	|
MSSVPQETPHAT	MSSVPQETPHAU	P16150	83	94	SVPQETPHATSHPAVPITANS	|
TQTTAMEAQT	UQTTAMEAQU	Q14242	173	182	TPPAAMEAQTTQTTAMEAQTT	|
TQTTAMEAQT	UQTTAMEAQU	Q14242	173	182	TQTTAMEAQTTAPEATEAQTT	|
TEAQTTPLAAMEALS	UEAQUUPLAAMEALX	Q14242	198	212	TEAQTTQPTATEAQTTPLAAM	|
TEAQTTPLAAMEALS	UEAQUUPLAAMEALX	Q14242	198	212	TPLAAMEALSTEPSATEALSM	|
SGASGPQVSSVKLS	XGASGPQVSXVKLX	P16150	197	210	TMTTGSLEPSSGASGPQVSSV	|
SGASGPQVSSVKLS	XGASGPQVSXVKLX	P16150	197	210	GPQVSSVKLSTMMSPTTSTNA	|
TEPSATEALSMEPTTKR	UEPSAUEALSMEPUUKR	Q14242	213	229	TPLAAMEALSTEPSATEALSM	|
TEPSATEALSMEPTTKR	UEPSAUEALSMEPUTKR	Q14242	213	229	TPLAAMEALSTEPSATEALSM	|
SSHSVTTDLTSTKAEHLT	SSHSVTUDLTSUKAEHLU	O00592	140	157	LTSTKAEHLTTPHPTSPLSPR	|
THPVATPTSSGHDHLMK	UHPVAUPUSSGHDHLMK	O00592	173	189	SPLSPRQPTLTHPVATPTSSG	|
SSHSVTTDLTSTKAEHLT	SSHSVTUDLTSUKAEHLU	O00592	140	157	LTSTKAEHLTTPHPTSPLSPR	|
SMEPTTKRGLFIPFSVSSVTHK	XMEPUUKRGLFIPFXVSSVTHK	Q14242	222	243	STEPSATEALSMEPTTKRGLF	|
THPVATPTSSGHDHLMK	UHPVAUPUSSGHDHLMK	O00592	173	189	SPLSPRQPTLTHPVATPTSSG	|
TPTSSGHDHLMK	UPUSSGHDHLMK	O00592	178	189	RQPTLTHPVATPTSSGHDHLM	|
SMEPTTKRGLFIPFSVSSVTHK	XMEPUUKRGLFIPFXVSSVTHK	Q14242	222	243	STEPSATEALSMEPTTKRGLF	|
TTHRYPKTPSPTVAHESNWAK	UUHRYPKUPSPUVAHESNWAK	O00592	301	321	TMSSSPTAASTTHRYPKTPSP	|
LGPYSLDKDSLYLNGYNEPGPDEPPT	LGPYSLDKDSLYLNGYNEPGPDEPPU	Q8WXI7.3	666	691	NEPGPDEPPTTPKPATTFLPP	|
LTATEAQTTPLAATEAQ	LTATEAQTUPLAATEAQ	Q14242	105	121	TTPLAATEAQTTPPAATEAQT	|
ISSSSSTVAIPGYTFTSPGMTT	ISSSSSTVAIPGYTFTSPGMTU	O00592	190	211	YTFTSPGMTTTLLETVFHHVS	|
TVPFRNPDENSR	UVPFRNPDENSR	P16150	223	234	MSPTTSTNASTVPFRNPDENS	|
TVPTSKANEILASVK	UVPUSKANEILASVK	O00592	43	57	IMATDTAQQSTVPTSKANEIL	|
ISSSSSTVAIPGYTFTSPGMT	ISSSSSUVAIPGYTFTSPGMU	O00592	190	210	GYTFTSPGMTTTLLETVFHHV	|
TEPSATEALSMEPTTKR	UEPSATEALSMEPUTKR	Q14242	213	229	TPLAAMEALSTEPSATEALSM	|
STGLDAGGAVTELT	STGLDAGGAVTELU	Q14242	49	62	DAGGAVTELTTELANMGNLST	|
ADSTGDQTSALPPSTSINEGSPLWTSIGAS	ADSTGDQTXALPPSTSINEGSPLWTSIGAS	P16150	36	65	SPLWTSIGASTGSPLPEPTTY	|
SALPPSTSINEGSPLW	XALPPSUSINEGSPLW	P16150	44	59	PKADSTGDQTSALPPSTSINE	|
SALPPSTSINEGSPLW	XALPPSUSINEGSPLW	P16150	44	59	TSINEGSPLWTSIGASTGSPL	|
TEPSATEALSMEPT	UEPSAUEALSMEPU	Q14242	213	226	TPLAAMEALSTEPSATEALSM	|
TEPSATEALSMEPT	UEPSAUEALSMEPU	Q14242	213	226	ATEALSMEPTTKRGLFIPFSV	|
ADSTGDQTSALPPSTSINEGSPLWTSIGAS	ADSTGDQTXALPPSTSINEGSPLWTSIGAS	P16150	36	65	SPLWTSIGASTGSPLPEPTTY	|
SALPPSTSINEGSPLWTSIGAS	XALPPSTSINEGSPLWTSIGAS	P16150	44	65	PKADSTGDQTSALPPSTSINE	|
SALPPSTSINEGSPLWTSIGAS	XALPPSTSINEGSPLWTSIGAS	P16150	44	65	SPLWTSIGASTGSPLPEPTTY	|
TPLAATEAQTTR	UPLAAUEAQUTR	Q14242	93	104	TQPAATEAQTTPLAATEAQTT	|
TEPSATEALSMEPT	UEPSAUEALSMEPU	Q14242	213	226	TPLAAMEALSTEPSATEALSM	|
TEPSATEALSMEPT	UEPSAUEALSMEPU	Q14242	213	226	ATEALSMEPTTKRGLFIPFSV	|
TTAPEATEAQT	UTAPEATEAQU	Q14242	182	192	TTQTTAMEAQTTAPEATEAQT	|
TTAPEATEAQT	UTAPEATEAQU	Q14242	182	192	TAPEATEAQTTQPTATEAQTT	|
TGSLEPSSGASGPQVSSVKL	UGSLEPSXGASGPQVSSVKL	P16150	190	209	GTTGPPVTMTTGSLEPSSGAS	|
TGSLEPSSGASGPQVSSVKL	UGSLEPSXGASGPQVSSVKL	P16150	190	209	SGPQVSSVKLSTMMSPTTSTN	|
TEPSATEALSMEPTTKR	UEPSATEALSMEPUTKR	Q14242	213	229	TPLAAMEALSTEPSATEALSM	|
MSSVPQETPHA	MSXVPQETPHA	P16150	83	93	SSVPQETPHATSHPAVPITAN	|
TPLAAMEALSTEPSATEAL	UPLAAMEALSUEPSATEAL	Q14242	203	221	TQPTATEAQTTPLAAMEALST	|
TPLAAMEALSTEPSATEAL	UPLAAMEALSUEPSATEAL	Q14242	203	221	STEPSATEALSMEPTTKRGLF	|
TGLDAGGAVTELT	UGLDAGGAVUELU	Q14242	50	62	TTVEPAARRSTGLDAGGAVTE	|
TGLDAGGAVTELT	UGLDAGGAVUELU	Q14242	50	62	DAGGAVTELTTELANMGNLST	|
MSSVPQETPHAT	MSSVPQETPHAU	P16150	83	94	SVPQETPHATSHPAVPITANS	|
TPLAATEAQTTR	UPLAAUEAQUTR	Q14242	93	104	TQPAATEAQTTPLAATEAQTT	|
TVPTSKANEILASVK	UVPTSKANEILASVK	O00592	43	57	IMATDTAQQSTVPTSKANEIL	|
TTKRGLFIPFSVSSVTHK	UTKRGLFIPFSVSSVTHK	Q14242	226	243	SATEALSMEPTTKRGLFIPFS	|
TEPSATEALSMEPTTKR	UEPSAUEALSMEPUTKR	Q14242	213	229	TPLAAMEALSTEPSATEALSM	|
TAPAAMEAQTTPPAAMEAQT	UAPAAMEAQUUPPAAMEAQU	Q14242	153	172	TAPAAMEAQTTAPAAMEAQTT	|
TAPAAMEAQTTPPAAMEAQT	UAPAAMEAQUUPPAAMEAQU	Q14242	153	172	TPPAAMEAQTTQTTAMEAQTT	|
TEAQTTPLAAMEALS	UEAQUUPLAAMEALX	Q14242	198	212	TEAQTTQPTATEAQTTPLAAM	|
TEAQTTPLAAMEALS	UEAQUUPLAAMEALX	Q14242	198	212	TPLAAMEALSTEPSATEALSM	|
TQPAATEAQTTPLAA	UQPAAUEAQUUPLAA	Q14242	83	97	TDSAAMEIQTTQPAATEAQTT	|
TQPAATEAQTTPLAA	UQPAAUEAQUUPLAA	Q14242	83	97	TEAQTTPLAATEAQTTRLTAT	|
SGASGPQVSSVKLS	XGASGPQVSXVKLX	P16150	197	210	TMTTGSLEPSSGASGPQVSSV	|
SGASGPQVSSVKLS	XGASGPQVSXVKLX	P16150	197	210	GPQVSSVKLSTMMSPTTSTNA	|
THPVATPTSSGHDHLMK	THPVAUPUSSGHDHLMK	O00592	173	189	SPLSPRQPTLTHPVATPTSSG	|
THRYPKTPSPTVAHESNWAK	UHRYPKUPSPUVAHESNWAK	O00592	302	321	MSSSPTAASTTHRYPKTPSPT	|
SIGASTGSPLPEPTTYQEVSIK	SIGASUGSPLPEPUTYQEVSIK	P16150	61	82	SINEGSPLWTSIGASTGSPLP	|
SSHSVTTDLTSTKAEHLT	SSHSVTUDLTXUKAEHLU	O00592	140	157	LTSTKAEHLTTPHPTSPLSPR	|
SMEPTTKRGLFIPFSVSSVTHK	XMEPUUKRGLFIPFSVSSVTHK	Q14242	222	243	STEPSATEALSMEPTTKRGLF	|
TTHRYPKTPSPTVAHESNWAK	UUHRYPKUPSPUVAHESNWAK	O00592	301	321	TMSSSPTAASTTHRYPKTPSP	|
TPLAAMEALSTEPSA	UPLAAMEALSUEPSA	Q14242	203	217	TQPTATEAQTTPLAAMEALST	|
TPLAAMEALSTEPSA	UPLAAMEALSUEPSA	Q14242	203	217	MEALSTEPSATEALSMEPTTK	|
TEPSATEALSMEPTTK	UEPSATEALSMEPUTK	Q14242	213	228	TPLAAMEALSTEPSATEALSM	|
ASTVPFRNPDENSR	ASUVPFRNPDENSR	P16150	221	234	TMMSPTTSTNASTVPFRNPDE	|
TVPFRNPDENSR	UVPFRNPDENSR	P16150	223	234	MSPTTSTNASTVPFRNPDENS	|
ISSSSSTVAIPGYTFTSPGMT	ISSSSSUVAIPGYTFTSPGMU	O00592	190	210	GYTFTSPGMTTTLLETVFHHV	|
TVPTSKANEILASVKA	UVPTXKANEILASVKA	O00592	43	58	IMATDTAQQSTVPTSKANEIL	|
TVPTSKANEILASVKA	UVPTXKANEILASVKA	O00592	43	58	ANEILASVKATTLGVSSDSPG	|
ISSSSSTVAIPGYTFTSPGMT	ISSSSSUVAIPGYTFTSPGMU	O00592	190	210	GYTFTSPGMTTTLLETVFHHV	|
TQTTAMEAQT	UQTTAMEAQU	Q14242	173	182	TPPAAMEAQTTQTTAMEAQTT	|
TQTTAMEAQT	UQTTAMEAQU	Q14242	173	182	TQTTAMEAQTTAPEATEAQTT	|
TVPFRNPDENSR	UVPFRNPDENSR	P16150	223	234	MSPTTSTNASTVPFRNPDENS	|
STGLDAGGAVTELT	STGLDAGGAVTELU	Q14242	49	62	DAGGAVTELTTELANMGNLST	|
TSINEGSPLWTSIGAS	USINEGSPLWTSIGAS	P16150	50	65	GDQTSALPPSTSINEGSPLWT	|
TSINEGSPLWTSIGAS	USINEGSPLWTSIGAS	P16150	50	65	SPLWTSIGASTGSPLPEPTTY	|
TEPSATEALSMEPTTK	UEPSATEALSMEPTTK	Q14242	213	228	TPLAAMEALSTEPSATEALSM	|
SALPPSTSINEGSPLW	XALPPSUSINEGSPLW	P16150	44	59	PKADSTGDQTSALPPSTSINE	|
SALPPSTSINEGSPLW	XALPPSUSINEGSPLW	P16150	44	59	TSINEGSPLWTSIGASTGSPL	|
TVPTSKANEILASVKA	UVPTXKANEILASVKA	O00592	43	58	IMATDTAQQSTVPTSKANEIL	|
TVPTSKANEILASVKA	UVPTXKANEILASVKA	O00592	43	58	ANEILASVKATTLGVSSDSPG	|
SALPPSTSINEGSPLW	XALPPSUSINEGSPLW	P16150	44	59	PKADSTGDQTSALPPSTSINE	|
SALPPSTSINEGSPLW	XALPPSUSINEGSPLW	P16150	44	59	TSINEGSPLWTSIGASTGSPL	|
TEPSATEALSMEPT	UEPSAUEALSMEPU	Q14242	213	226	TPLAAMEALSTEPSATEALSM	|
TEPSATEALSMEPT	UEPSAUEALSMEPU	Q14242	213	226	ATEALSMEPTTKRGLFIPFSV	|
TAPEATEAQTTQPTATEAQT	UAPEATEAQTUQPTATEAQU	Q14242	183	202	TQTTAMEAQTTAPEATEAQTT	|
TAPEATEAQTTQPTATEAQT	UAPEATEAQTUQPTATEAQU	Q14242	183	202	TQPTATEAQTTPLAAMEALST	|
TEAQTTPLAAMEALSTEPSA	UEAQUUPLAAMEALSUEPSA	Q14242	198	217	TEAQTTQPTATEAQTTPLAAM	|
TEAQTTPLAAMEALSTEPSA	UEAQUUPLAAMEALSUEPSA	Q14242	198	217	MEALSTEPSATEALSMEPTTK	|
TEPSATEALSMEPT	UEPSAUEALSMEPU	Q14242	213	226	TPLAAMEALSTEPSATEALSM	|
TEPSATEALSMEPT	UEPSAUEALSMEPU	Q14242	213	226	ATEALSMEPTTKRGLFIPFSV	|
MSSVPQETPHAT	MSSVPQETPHAU	P16150	83	94	SVPQETPHATSHPAVPITANS	|
TPLAAMEALSTEPSATEAL	UPLAAMEALSUEPSAUEAL	Q14242	203	221	TQPTATEAQTTPLAAMEALST	|
TPLAAMEALSTEPSATEAL	UPLAAMEALSUEPSAUEAL	Q14242	203	221	STEPSATEALSMEPTTKRGLF	|
LGPYSLDKDSLYLNGYNEPGPDEPPTTPKPAT	LGPYSLDKDSLYLNGYNEPGPDEPPUUPKPAU	Q8WXI7.3	666	697	EPPTTPKPATTFLPPLSEATT	|
TQTTAMEAQT	UQUTAMEAQU	Q14242	173	182	TPPAAMEAQTTQTTAMEAQTT	|
TQTTAMEAQT	UQUTAMEAQU	Q14242	173	182	TQTTAMEAQTTAPEATEAQTT	|
TQTTAMEAQT	UQUTAMEAQU	Q14242	173	182	TPPAAMEAQTTQTTAMEAQTT	|
TQTTAMEAQT	UQUTAMEAQU	Q14242	173	182	TQTTAMEAQTTAPEATEAQTT	|
TAPEATEAQT	UAPEAUEAQU	Q14242	183	192	TQTTAMEAQTTAPEATEAQTT	|
TAPEATEAQT	UAPEAUEAQU	Q14242	183	192	TAPEATEAQTTQPTATEAQTT	|
SKANEILASVKAT	XKANEILAXVKAU	O00592	47	59	DTAQQSTVPTSKANEILASVK	|
SKANEILASVKAT	XKANEILAXVKAU	O00592	47	59	NEILASVKATTLGVSSDSPGT	|
TEPSATEALSMEPTTKR	UEPSATEALSMEPUTKR	Q14242	213	229	TPLAAMEALSTEPSATEALSM	|
TEAQTTPLAAMEALS	UEAQUUPLAAMEALX	Q14242	198	212	TEAQTTQPTATEAQTTPLAAM	|
TEAQTTPLAAMEALS	UEAQUUPLAAMEALX	Q14242	198	212	TPLAAMEALSTEPSATEALSM	|
TEAQTTPLAAMEALS	UEAQUUPLAAMEALX	Q14242	198	212	TEAQTTQPTATEAQTTPLAAM	|
TEAQTTPLAAMEALS	UEAQUUPLAAMEALX	Q14242	198	212	TPLAAMEALSTEPSATEALSM	|
TEPSATEALSMEPTTKR	UEPSATEALSMEPUTKR	Q14242	213	229	TPLAAMEALSTEPSATEALSM	|
TVPFRNPDENSR	UVPFRNPDENSR	P16150	223	234	MSPTTSTNASTVPFRNPDENS	|
TEAQTTPLAAMEAL	UEAQUUPLAAMEAL	Q14242	198	211	TEAQTTQPTATEAQTTPLAAM	|
TEAQTTPLAAMEAL	UEAQUUPLAAMEAL	Q14242	198	211	TTPLAAMEALSTEPSATEALS	|
TQPTATEAQTTPLAAMEALS	UQPTAUEAQTUPLAAMEALX	Q14242	193	212	TAPEATEAQTTQPTATEAQTT	|
TQPTATEAQTTPLAAMEALS	UQPTAUEAQTUPLAAMEALX	Q14242	193	212	TPLAAMEALSTEPSATEALSM	|
TGSLEPSSGASGPQVSSVKL	UGSLEPXSGASGPQVSSVKL	P16150	190	209	GTTGPPVTMTTGSLEPSSGAS	|
TGSLEPSSGASGPQVSSVKL	UGSLEPXSGASGPQVSSVKL	P16150	190	209	SGPQVSSVKLSTMMSPTTSTN	|
TDTAQQSTVPTSKANEILASVK	UDTAQQSTVPUSKANEILASVK	O00592	36	57	TPASSVTIMATDTAQQSTVPT	|
SSHSVTTDLTSTKAEHLT	SSHSVTUDLTXUKAEHLU	O00592	140	157	LTSTKAEHLTTPHPTSPLSPR	|
SSHSVTTDLTSTKAEHLT	SSHSVTUDLTXUKAEHLU	O00592	140	157	LTSTKAEHLTTPHPTSPLSPR	|
TTHRYPKTPSPTVAHESNWAK	UUHRYPKUPSPUVAHESNWAK	O00592	301	321	TMSSSPTAASTTHRYPKTPSP	|
ISSSSSTVAIPGYTF	ISSXSSUVAIPGYTF	O00592	190	204	STVAIPGYTFTSPGMTTTLLE	|
ISSSSSTVAIPGYTFTSPGMTT	ISSSSSTVAIPGYTFTSPGMTU	O00592	190	211	YTFTSPGMTTTLLETVFHHVS	|
ISSSSSTVAIPGYTFTSPGMTT	ISSSSSTVAIPGYTFTSPGMTU	O00592	190	211	YTFTSPGMTTTLLETVFHHVS	|
ADSTGDQTSALPPSTSINEGSPLWTSIGAS	ADSTGDQTXALPPSTSINEGSPLWTSIGAS	P16150	36	65	SPLWTSIGASTGSPLPEPTTY	|
TVPFRNPDENSR	UVPFRNPDENSR	P16150	223	234	MSPTTSTNASTVPFRNPDENS	|
TTPPAAMEAQT	UUPPAAMEAQU	Q14242	162	172	TTAPAAMEAQTTPPAAMEAQT	|
TTPPAAMEAQT	UUPPAAMEAQU	Q14242	162	172	TPPAAMEAQTTQTTAMEAQTT	|
ANEILASVKAT	ANEILASVKAU	O00592	49	59	NEILASVKATTLGVSSDSPGT	|
STGLDAGGAVTELT	STGLDAGGAVUELT	Q14242	49	62	DAGGAVTELTTELANMGNLST	|
ANEILASVKAT	ANEILASVKAU	O00592	49	59	NEILASVKATTLGVSSDSPGT	|
MSSVPQETPHA	MSXVPQETPHA	P16150	83	93	SSVPQETPHATSHPAVPITAN	|
ISSSSSTVAIPGYTFTSPGMT	ISSSSSUVAIPGYTFTSPGMU	O00592	190	210	GYTFTSPGMTTTLLETVFHHV	|
TEPSATEALSMEPT	UEPSAUEALSMEPU	Q14242	213	226	TPLAAMEALSTEPSATEALSM	|
TEPSATEALSMEPT	UEPSAUEALSMEPU	Q14242	213	226	ATEALSMEPTTKRGLFIPFSV	|
MSSVPQETPHA	MSXVPQETPHA	P16150	83	93	SSVPQETPHATSHPAVPITAN	|
TQPTGLEAQT	UQPTGLEAQU	Q14242	133	142	TPPAATEAQTTQPTGLEAQTT	|
TQPTGLEAQT	UQPTGLEAQU	Q14242	133	142	TQPTGLEAQTTAPAAMEAQTT	|
MSSVPQETPHA	MSXVPQETPHA	P16150	83	93	SSVPQETPHATSHPAVPITAN	|
SALPPSTSINEGSPLWTSIGAS	XALPPSTSINEGSPLWTSIGAS	P16150	44	65	PKADSTGDQTSALPPSTSINE	|
SALPPSTSINEGSPLWTSIGAS	XALPPSTSINEGSPLWTSIGAS	P16150	44	65	SPLWTSIGASTGSPLPEPTTY	|
TEPSATEALSMEPT	UEPSAUEALSMEPU	Q14242	213	226	TPLAAMEALSTEPSATEALSM	|
TEPSATEALSMEPT	UEPSAUEALSMEPU	Q14242	213	226	ATEALSMEPTTKRGLFIPFSV	|
TEPSATEALSMEPT	UEPSAUEALSMEPU	Q14242	213	226	TPLAAMEALSTEPSATEALSM	|
TEPSATEALSMEPT	UEPSAUEALSMEPU	Q14242	213	226	ATEALSMEPTTKRGLFIPFSV	|
MSSVPQETPHAT	MSXVPQETPHAU	P16150	83	94	SVPQETPHATSHPAVPITANS	|
SHPAVPITANSLGSH	XHPAVPIUANSLGSH	P16150	95	109	SVPQETPHATSHPAVPITANS	|
SHPAVPITANSLGSH	XHPAVPIUANSLGSH	P16150	95	109	PITANSLGSHTVTGGTITTNS	|
TAPEATEAQT	UAPEAUEAQU	Q14242	183	192	TQTTAMEAQTTAPEATEAQTT	|
TAPEATEAQT	UAPEAUEAQU	Q14242	183	192	TAPEATEAQTTQPTATEAQTT	|
TAPEATEAQT	UAPEAUEAQU	Q14242	183	192	TQTTAMEAQTTAPEATEAQTT	|
TAPEATEAQT	UAPEAUEAQU	Q14242	183	192	TAPEATEAQTTQPTATEAQTT	|
TSHPAVPITANSLGSH	USHPAVPIUANSLGSH	P16150	94	109	SSVPQETPHATSHPAVPITAN	|
TSHPAVPITANSLGSH	USHPAVPIUANSLGSH	P16150	94	109	PITANSLGSHTVTGGTITTNS	|
MSSVPQETPHA	MSXVPQETPHA	P16150	83	93	SSVPQETPHATSHPAVPITAN	|
TPLAAMEALSTEPSATEAL	UPLAAMEALSUEPSATEAL	Q14242	203	221	TQPTATEAQTTPLAAMEALST	|
TPLAAMEALSTEPSATEAL	UPLAAMEALSUEPSATEAL	Q14242	203	221	STEPSATEALSMEPTTKRGLF	|
MSSVPQETPHA	MSXVPQETPHA	P16150	83	93	SSVPQETPHATSHPAVPITAN	|
TQPTATEAQTTPLAAMEALS	UQPTATEAQUUPLAAMEALS	Q14242	193	212	TAPEATEAQTTQPTATEAQTT	|
TQPTATEAQTTPLAAMEALS	UQPTATEAQUUPLAAMEALS	Q14242	193	212	TPLAAMEALSTEPSATEALSM	|
TQTTAMEAQT	UQUTAMEAQU	Q14242	173	182	TPPAAMEAQTTQTTAMEAQTT	|
TQTTAMEAQT	UQUTAMEAQU	Q14242	173	182	TQTTAMEAQTTAPEATEAQTT	|
TEAQTTPLAAMEALS	UEAQUUPLAAMEALX	Q14242	198	212	TEAQTTQPTATEAQTTPLAAM	|
TEAQTTPLAAMEALS	UEAQUUPLAAMEALX	Q14242	198	212	TPLAAMEALSTEPSATEALSM	|
SITELGPYTLDRDSLYVNGFTQR	SITELGPYTLDRDSLYVNGFUQR	Q8WXI7.3	218	240	LYWELSQLTHSITELGPYTLD	|
TVPFRNPDENSR	UVPFRNPDENSR	P16150	223	234	MSPTTSTNASTVPFRNPDENS	|
TTKRGLFIPFSVSSVTHK	UUKRGLFIPFXVSSVTHK	Q14242	226	243	SATEALSMEPTTKRGLFIPFS	|
TEPSATEALSMEPTTKR	UEPSATEALSMEPUTKR	Q14242	213	229	TPLAAMEALSTEPSATEALSM	|
TEAQTTPLAAMEALS	UEAQUUPLAAMEALS	Q14242	198	212	TEAQTTQPTATEAQTTPLAAM	|
TEAQTTPLAAMEALS	UEAQUUPLAAMEALS	Q14242	198	212	TPLAAMEALSTEPSATEALSM	|
THRYPKTPSPTVAHESNWAK	UHRYPKUPSPUVAHESNWAK	O00592	302	321	MSSSPTAASTTHRYPKTPSPT	|
THPVATPTSSGHDHLMK	UHPVAUPUSSGHDHLMK	O00592	173	189	SPLSPRQPTLTHPVATPTSSG	|
SMEPTTKRGLFIPFSVSSVTHK	XMEPUUKRGLFIPFXVSSVTHK	Q14242	222	243	STEPSATEALSMEPTTKRGLF	|
TQPTATEAQTTPLAAMEALSTEPSATEALSMEPTTK	UQPTATEAQTTPLAAMEALSTEPSATEALSMEPTTK	Q14242	193	228	TAPEATEAQTTQPTATEAQTT	|
LGPYSLDKDSLYLNGYNEPGPDEPPT	LGPYSLDKDSLYLNGYNEPGPDEPPU	Q8WXI7.3	666	691	NEPGPDEPPTTPKPATTFLPP	|
MSSVPQETPHAT	MSSVPQETPHAU	P16150	83	94	SVPQETPHATSHPAVPITANS	|
MSSVPQETPHA	MSXVPQETPHA	P16150	83	93	SSVPQETPHATSHPAVPITAN	|
MSSVPQETPHAT	MSSVPQETPHAU	P16150	83	94	SVPQETPHATSHPAVPITANS	|
TVPTSKANEILASVK	UVPTXKANEILASVK	O00592	43	57	IMATDTAQQSTVPTSKANEIL	|
ISSSSSTVAIPGYTFTSPGMT	ISSSSSUVAIPGYTFTSPGMU	O00592	190	210	GYTFTSPGMTTTLLETVFHHV	|
ISSSSSTVAIPGYTF	ISSSSSUVAIPGYTF	O00592	190	204	STVAIPGYTFTSPGMTTTLLE	|
ITNLPYSQDK	IUNLPYSQDK	Q8WXI7.3	969	978	STQHFYLNFTITNLPYSQDKA	|
ISSSSSTVAIPGYTF	ISSSSSUVAIPGYTF	O00592	190	204	STVAIPGYTFTSPGMTTTLLE	|
MSSVPQETPHA	MSXVPQETPHA	P16150	83	93	SSVPQETPHATSHPAVPITAN	|
ADSTGDQTSALPPSTSINEGSPLWTSIGAS	ADSTGDQTXALPPSTSINEGSPLWTSIGAS	P16150	36	65	SPLWTSIGASTGSPLPEPTTY	|
TEPSATEALSMEPT	UEPSAUEALSMEPU	Q14242	213	226	TPLAAMEALSTEPSATEALSM	|
TEPSATEALSMEPT	UEPSAUEALSMEPU	Q14242	213	226	ATEALSMEPTTKRGLFIPFSV	|
TEPSATEALSMEPT	UEPSAUEALSMEPU	Q14242	213	226	TPLAAMEALSTEPSATEALSM	|
TEPSATEALSMEPT	UEPSAUEALSMEPU	Q14242	213	226	ATEALSMEPTTKRGLFIPFSV	|
ISSSSSTVAIPGYTFTSPGMT	ISSSSSUVAIPGYTFTSPGMU	O00592	190	210	GYTFTSPGMTTTLLETVFHHV	|
TEALSMEPTTKR	UEALSMEPUTKR	Q14242	218	229	MEALSTEPSATEALSMEPTTK	|
TEPSATEALSMEPT	UEPSAUEALXMEPU	Q14242	213	226	TPLAAMEALSTEPSATEALSM	|
TEPSATEALSMEPT	UEPSAUEALXMEPU	Q14242	213	226	ATEALSMEPTTKRGLFIPFSV	|
TEALSMEPTTKR	UEALSMEPUTKR	Q14242	218	229	MEALSTEPSATEALSMEPTTK	|
ISSSSSTVAIPGYTF	ISSSSSUVAIPGYTF	O00592	190	204	STVAIPGYTFTSPGMTTTLLE	|
MSSVPQETPHAT	MSSVPQETPHAU	P16150	83	94	SVPQETPHATSHPAVPITANS	|
TEPSATEALSMEPT	UEPSAUEALSMEPU	Q14242	213	226	TPLAAMEALSTEPSATEALSM	|
TEPSATEALSMEPT	UEPSAUEALSMEPU	Q14242	213	226	ATEALSMEPTTKRGLFIPFSV	|
TTPPAAMEAQT	UUPPAAMEAQU	Q14242	162	172	TTAPAAMEAQTTPPAAMEAQT	|
TTPPAAMEAQT	UUPPAAMEAQU	Q14242	162	172	TPPAAMEAQTTQTTAMEAQTT	|
TSHPAVPITANSLGSH	UXHPAVPIUANSLGSH	P16150	94	109	SSVPQETPHATSHPAVPITAN	|
TSHPAVPITANSLGSH	UXHPAVPIUANSLGSH	P16150	94	109	PITANSLGSHTVTGGTITTNS	|
TQTTAMEAQT	UQUTAMEAQU	Q14242	173	182	TPPAAMEAQTTQTTAMEAQTT	|
TQTTAMEAQT	UQUTAMEAQU	Q14242	173	182	TQTTAMEAQTTAPEATEAQTT	|
TQPTATEAQTTPLAAMEALS	UQPTAUEAQUUPLAAMEALS	Q14242	193	212	TAPEATEAQTTQPTATEAQTT	|
TQPTATEAQTTPLAAMEALS	UQPTAUEAQUUPLAAMEALS	Q14242	193	212	TPLAAMEALSTEPSATEALSM	|
TQPTATEAQTTPLAAMEALS	UQPTAUEAQUUPLAAMEALS	Q14242	193	212	TAPEATEAQTTQPTATEAQTT	|
TQPTATEAQTTPLAAMEALS	UQPTAUEAQUUPLAAMEALS	Q14242	193	212	TPLAAMEALSTEPSATEALSM	|
TAPEATEAQT	UAPEAUEAQU	Q14242	183	192	TQTTAMEAQTTAPEATEAQTT	|
TAPEATEAQT	UAPEAUEAQU	Q14242	183	192	TAPEATEAQTTQPTATEAQTT	|
TAPAAMEAQTTPPAAMEAQT	UAPAAMEAQUUPPAAMEAQU	Q14242	153	172	TAPAAMEAQTTAPAAMEAQTT	|
TAPAAMEAQTTPPAAMEAQT	UAPAAMEAQUUPPAAMEAQU	Q14242	153	172	TPPAAMEAQTTQTTAMEAQTT	|
TGSPLPEPTTYQEVSIK	UGSPLPEPUTYQEVSIK	P16150	66	82	SPLWTSIGASTGSPLPEPTTY	|
SHPAVPITANSLGSHTVTGGTIT	XHPAVPIUANSLGSHTVUGGTIU	P16150	95	117	SVPQETPHATSHPAVPITANS	|
SHPAVPITANSLGSHTVTGGTIT	XHPAVPIUANSLGSHTVUGGTIU	P16150	95	117	SHTVTGGTITTNSPETSSRTS	|
THPVATPTSSGHDHLMK	UHPVAUPUSSGHDHLMK	O00592	173	189	SPLSPRQPTLTHPVATPTSSG	|
TQPTATEAQTTPLAAMEALS	UQPTAUEAQTUPLAAMEALX	Q14242	193	212	TAPEATEAQTTQPTATEAQTT	|
TQPTATEAQTTPLAAMEALS	UQPTAUEAQTUPLAAMEALX	Q14242	193	212	TPLAAMEALSTEPSATEALSM	|
SSHSVTTDLTSTKAEHLT	SSHSVTUDLTSUKAEHLU	O00592	140	157	LTSTKAEHLTTPHPTSPLSPR	|
TEPSATEALSMEPTTKR	UEPSAUEALSMEPUUKR	Q14242	213	229	TPLAAMEALSTEPSATEALSM	|
TEPSATEALSMEPTTKR	UEPSAUEALSMEPUTKR	Q14242	213	229	TPLAAMEALSTEPSATEALSM	|
TGSLEPSSGASGPQVSSVK	UGXLEPXSGASGPQVSSVK	P16150	190	208	GTTGPPVTMTTGSLEPSSGAS	|
TPLAATEAQTTR	UPLAATEAQTUR	Q14242	93	104	TQPAATEAQTTPLAATEAQTT	|
LGPYSLDKDSLYLNGYNEPGPDEPPT	LGPYSLDKDSLYLNGYNEPGPDEPPU	Q8WXI7.3	666	691	NEPGPDEPPTTPKPATTFLPP	|
ISSSSSTVAIPGYTFTSPGMTT	ISSSSSTVAIPGYTFTSPGMTU	O00592	190	211	YTFTSPGMTTTLLETVFHHVS	|
TVPFRNPDENSR	UVPFRNPDENSR	P16150	223	234	MSPTTSTNASTVPFRNPDENS	|
ISSSSSTVAIPGYTFTSPGMT	ISSSSSTVAIPGYTFTSPGMU	O00592	190	210	GYTFTSPGMTTTLLETVFHHV	|
ANEILASVKAT	ANEILASVKAU	O00592	49	59	NEILASVKATTLGVSSDSPGT	|
TPPAAMEAQT	UPPAAMEAQU	Q14242	163	172	TAPAAMEAQTTPPAAMEAQTT	|
TPPAAMEAQT	UPPAAMEAQU	Q14242	163	172	TPPAAMEAQTTQTTAMEAQTT	|
ISSSSSTVAIPGYTF	ISSXSSTVAIPGYTF	O00592	190	204	STVAIPGYTFTSPGMTTTLLE	|
ANEILASVKAT	ANEILASVKAU	O00592	49	59	NEILASVKATTLGVSSDSPGT	|
TQTTAMEAQT	UQTTAMEAQU	Q14242	173	182	TPPAAMEAQTTQTTAMEAQTT	|
TQTTAMEAQT	UQTTAMEAQU	Q14242	173	182	TQTTAMEAQTTAPEATEAQTT	|
TVPFRNPDENSR	UVPFRNPDENSR	P16150	223	234	MSPTTSTNASTVPFRNPDENS	|
TVPFRNPDENSR	UVPFRNPDENSR	P16150	223	234	MSPTTSTNASTVPFRNPDENS	|
FTITNLPYSQDK	FTIUNLPYSQDK	Q8WXI7.3	967	978	SSSTQHFYLNFTITNLPYSQD	|
STGLDAGGAVTELT	SUGLDAGGAVUELT	Q14242	49	62	DAGGAVTELTTELANMGNLST	|
MSSVPQETPHA	MSXVPQETPHA	P16150	83	93	SSVPQETPHATSHPAVPITAN	|
TEPSATEALSMEPT	UEPSAUEALSMEPU	Q14242	213	226	TPLAAMEALSTEPSATEALSM	|
TEPSATEALSMEPT	UEPSAUEALSMEPU	Q14242	213	226	ATEALSMEPTTKRGLFIPFSV	|
STGLDAGGAVTELT	STGLDAGGAVUELU	Q14242	49	62	DAGGAVTELTTELANMGNLST	|
TEPSATEALSMEPT	UEPSAUEALSMEPU	Q14242	213	226	TPLAAMEALSTEPSATEALSM	|
TEPSATEALSMEPT	UEPSAUEALSMEPU	Q14242	213	226	ATEALSMEPTTKRGLFIPFSV	|
TEPSATEALSMEPT	UEPSAUEALSMEPU	Q14242	213	226	TPLAAMEALSTEPSATEALSM	|
TEPSATEALSMEPT	UEPSAUEALSMEPU	Q14242	213	226	ATEALSMEPTTKRGLFIPFSV	|
TQPTGLEAQT	UQPTGLEAQU	Q14242	133	142	TPPAATEAQTTQPTGLEAQTT	|
TQPTGLEAQT	UQPTGLEAQU	Q14242	133	142	TQPTGLEAQTTAPAAMEAQTT	|
TPPAAMEAQT	UPPAAMEAQU	Q14242	163	172	TAPAAMEAQTTPPAAMEAQTT	|
TPPAAMEAQT	UPPAAMEAQU	Q14242	163	172	TPPAAMEAQTTQTTAMEAQTT	|
TTPPAAMEAQT	UUPPAAMEAQU	Q14242	162	172	TTAPAAMEAQTTPPAAMEAQT	|
TTPPAAMEAQT	UUPPAAMEAQU	Q14242	162	172	TPPAAMEAQTTQTTAMEAQTT	|
RSTGLDAGGAVTELT	RSTGLDAGGAVTELU	Q14242	48	62	DAGGAVTELTTELANMGNLST	|
TQPTATEAQTTPLAAMEALSTEPSATEALSMEPTTKR	UQPTATEAQTUPLAAMEALSTEPSATEALSMEPTTKR	Q14242	193	229	TAPEATEAQTTQPTATEAQTT	|
SALPPSTSINEGSPLW	XALPPSUSINEGSPLW	P16150	44	59	PKADSTGDQTSALPPSTSINE	|
SALPPSTSINEGSPLW	XALPPSUSINEGSPLW	P16150	44	59	TSINEGSPLWTSIGASTGSPL	|
MSSVPQETPHAT	MSSVPQETPHAU	P16150	83	94	SVPQETPHATSHPAVPITANS	|
MSSVPQETPHA	MSXVPQETPHA	P16150	83	93	SSVPQETPHATSHPAVPITAN	|
MSSVPQETPHA	MSXVPQETPHA	P16150	83	93	SSVPQETPHATSHPAVPITAN	|
TEPSATEALSMEPT	UEPSAUEALSMEPU	Q14242	213	226	TPLAAMEALSTEPSATEALSM	|
TEPSATEALSMEPT	UEPSAUEALSMEPU	Q14242	213	226	ATEALSMEPTTKRGLFIPFSV	|
MSSVPQETPHA	MSXVPQETPHA	P16150	83	93	SSVPQETPHATSHPAVPITAN	|
TEPSATEALSMEPT	UEPSAUEALSMEPU	Q14242	213	226	TPLAAMEALSTEPSATEALSM	|
TEPSATEALSMEPT	UEPSAUEALSMEPU	Q14242	213	226	ATEALSMEPTTKRGLFIPFSV	|
MSSVPQETPHAT	MSXVPQETPHAU	P16150	83	94	SVPQETPHATSHPAVPITANS	|
TEPSATEALSMEPT	UEPSAUEALSMEPU	Q14242	213	226	TPLAAMEALSTEPSATEALSM	|
TEPSATEALSMEPT	UEPSAUEALSMEPU	Q14242	213	226	ATEALSMEPTTKRGLFIPFSV	|
TEPSATEALSMEPT	UEPSAUEALXMEPU	Q14242	213	226	TPLAAMEALSTEPSATEALSM	|
TEPSATEALSMEPT	UEPSAUEALXMEPU	Q14242	213	226	ATEALSMEPTTKRGLFIPFSV	|
SALPPSTSINEGSPLWTSIGAS	XALPPSTSINEGSPLWTSIGAS	P16150	44	65	PKADSTGDQTSALPPSTSINE	|
SALPPSTSINEGSPLWTSIGAS	XALPPSTSINEGSPLWTSIGAS	P16150	44	65	SPLWTSIGASTGSPLPEPTTY	|
TNLPYSQDKAQPGTTNYQHHHHHH	UNLPYSQDKAQPGTTNYQHHHHHH	Q8WXI7.3	970	993	TQHFYLNFTITNLPYSQDKAQ	|
TGSPLPEPTTYQEVSIK	UGSPLPEPUTYQEVSIK	P16150	66	82	SPLWTSIGASTGSPLPEPTTY	|
TNLPYSQDK	UNLPYSQDK	Q8WXI7.3	970	978	TQHFYLNFTITNLPYSQDKAQ	|
TNLPYSQDK	UNLPYSQDK	Q8WXI7.3	970	978	TQHFYLNFTITNLPYSQDKAQ	|
TAPAAMEAQTTPPAAMEAQT	UAPAAMEAQUUPPAAMEAQU	Q14242	153	172	TAPAAMEAQTTAPAAMEAQTT	|
TAPAAMEAQTTPPAAMEAQT	UAPAAMEAQUUPPAAMEAQU	Q14242	153	172	TPPAAMEAQTTQTTAMEAQTT	|
TGSLEPSSGASGPQVSSVKL	UGSLEPXSGASGPQVSSVKL	P16150	190	209	GTTGPPVTMTTGSLEPSSGAS	|
TGSLEPSSGASGPQVSSVKL	UGSLEPXSGASGPQVSSVKL	P16150	190	209	SGPQVSSVKLSTMMSPTTSTN	|
TQPTATEAQTTPLAAMEALS	UQPTAUEAQUTPLAAMEALX	Q14242	193	212	TAPEATEAQTTQPTATEAQTT	|
TQPTATEAQTTPLAAMEALS	UQPTAUEAQUTPLAAMEALX	Q14242	193	212	TPLAAMEALSTEPSATEALSM	|
SSVPTTSTGVVSEEPFTLNF	SSVPUTSTGVVSEEPFTLNF	Q8WXI7.3	551	570	VSEEPFTLNFTINNLRYMADM	|
RSTGLDAGGAVTELT	RSUGLDAGGAVUELU	Q14242	48	62	DAGGAVTELTTELANMGNLST	|
THPVATPTSSGHDHLMK	THPVAUPTSXGHDHLMK	O00592	173	189	SPLSPRQPTLTHPVATPTSSG	|
TVPFRNPDENSR	UVPFRNPDENSR	P16150	223	234	MSPTTSTNASTVPFRNPDENS	|
TQPTATEAQTTPLAAMEALS	UQPTATEAQUUPLAAMEALX	Q14242	193	212	TAPEATEAQTTQPTATEAQTT	|
TQPTATEAQTTPLAAMEALS	UQPTATEAQUUPLAAMEALX	Q14242	193	212	TPLAAMEALSTEPSATEALSM	|
TANSLGSHTVTGGTIT	UANSLGSHTVUGGTIU	P16150	102	117	HATSHPAVPITANSLGSHTVT	|
TANSLGSHTVTGGTIT	UANSLGSHTVUGGTIU	P16150	102	117	SHTVTGGTITTNSPETSSRTS	|
TEAQTTPLAAMEALS	UEAQUUPLAAMEALS	Q14242	198	212	TEAQTTQPTATEAQTTPLAAM	|
TEAQTTPLAAMEALS	UEAQUUPLAAMEALS	Q14242	198	212	TPLAAMEALSTEPSATEALSM	|
TEPSATEALSMEPTTKR	UEPSAUEALSMEPUTKR	Q14242	213	229	TPLAAMEALSTEPSATEALSM	|
THPVATPTSSGHDHLMK	UHPVAUPUSSGHDHLMK	O00592	173	189	SPLSPRQPTLTHPVATPTSSG	|
SSHSVTTDLTSTKAEHLT	SSHSVTUDLTXUKAEHLU	O00592	140	157	LTSTKAEHLTTPHPTSPLSPR	|
TSITSDPKADSTGDQT	USIUSDPKADSTGDQU	P16150	28	43	SEPLSSKMYTTSITSDPKADS	|
TSITSDPKADSTGDQT	USIUSDPKADSTGDQU	P16150	28	43	PKADSTGDQTSALPPSTSINE	|
SSHSVTTDLTSTKAEHLT	SSHSVTUDLTXUKAEHLU	O00592	140	157	LTSTKAEHLTTPHPTSPLSPR	|
THPVATPTSSGHDHLMK	UHPVAUPUSSGHDHLMK	O00592	173	189	SPLSPRQPTLTHPVATPTSSG	|
TEPSATEALSMEPTTKR	TEPSAUEALXMEPUUKR	Q14242	213	229	TPLAAMEALSTEPSATEALSM	|
THRYPKTPSPTVAHESNWAK	UHRYPKUPSPUVAHESNWAK	O00592	302	321	MSSSPTAASTTHRYPKTPSPT	|
SMEPTTKRGLFIPFSVSSVTHK	XMEPUUKRGLFIPFXVSSVTHK	Q14242	222	243	STEPSATEALSMEPTTKRGLF	|
TVPFRNPDENSR	UVPFRNPDENSR	P16150	223	234	MSPTTSTNASTVPFRNPDENS	|
LGPYSLDKDSLYLNGYNEPGPDEPPT	LGPYSLDKDSLYLNGYNEPGPDEPPU	Q8WXI7.3	666	691	NEPGPDEPPTTPKPATTFLPP	|
MSSVPQETPHA	MSXVPQETPHA	P16150	83	93	SSVPQETPHATSHPAVPITAN	|
STGLDAGGAVTELT	SUGLDAGGAVTELT	Q14242	49	62	DAGGAVTELTTELANMGNLST	|
TEPSATEALSMEPT	UEPSAUEALSMEPU	Q14242	213	226	TPLAAMEALSTEPSATEALSM	|
TEPSATEALSMEPT	UEPSAUEALSMEPU	Q14242	213	226	ATEALSMEPTTKRGLFIPFSV	|
ISSSSSTVAIPGYTF	ISSXSSUVAIPGYTF	O00592	190	204	STVAIPGYTFTSPGMTTTLLE	|
ISSSSSTVAIPGYTFTSPGMT	ISSSSSTVAIPGYTFTSPGMU	O00592	190	210	GYTFTSPGMTTTLLETVFHHV	|
ISSSSSTVAIPGYTFTSPGMT	ISSXSSTVAIPGYTFTSPGMU	O00592	190	210	GYTFTSPGMTTTLLETVFHHV	|
ISSSSSTVAIPGYTFTSPGMTT	ISSSSSTVAIPGYTFTSPGMTU	O00592	190	211	YTFTSPGMTTTLLETVFHHVS	|
TFLPPLSEATTAMGYHLK	UFLPPLSEATTAMGYHLK	Q8WXI7.3	698	715	EPPTTPKPATTFLPPLSEATT	|
MSSVPQETPHAT	MSSVPQETPHAU	P16150	83	94	SVPQETPHATSHPAVPITANS	|
FTITNLPYSQDK	FTIUNLPYSQDK	Q8WXI7.3	967	978	SSSTQHFYLNFTITNLPYSQD	|
TPLAAMEALSTEPSATEALSMEPT	UPLAAMEALSUEPSAUEALSMEPU	Q14242	203	226	TQPTATEAQTTPLAAMEALST	|
TPLAAMEALSTEPSATEALSMEPT	UPLAAMEALSUEPSAUEALSMEPU	Q14242	203	226	ATEALSMEPTTKRGLFIPFSV	|
SKMYTTSITSDPK	XKMYTTSITSDPK	P16150	23	35	PLVSTSEPLSSKMYTTSITSD	|
ISSSSSTVAIPGYTFTSPGMT	ISSSSSUVAIPGYTFTSPGMU	O00592	190	210	GYTFTSPGMTTTLLETVFHHV	|
ISSSSSTVAIPGYTF	ISSSSSUVAIPGYTF	O00592	190	204	STVAIPGYTFTSPGMTTTLLE	|
ISSSSSTVAIPGYTFTSPGMT	ISSSSSTVAIPGYTFTSPGMU	O00592	190	210	GYTFTSPGMTTTLLETVFHHV	|
TQPTGLEAQT	UQPTGLEAQU	Q14242	133	142	TPPAATEAQTTQPTGLEAQTT	|
TQPTGLEAQT	UQPTGLEAQU	Q14242	133	142	TQPTGLEAQTTAPAAMEAQTT	|
TQPTGLEAQT	UQPTGLEAQU	Q14242	133	142	TPPAATEAQTTQPTGLEAQTT	|
TQPTGLEAQT	UQPTGLEAQU	Q14242	133	142	TQPTGLEAQTTAPAAMEAQTT	|
TPPAAMEAQT	UPPAAMEAQU	Q14242	163	172	TAPAAMEAQTTPPAAMEAQTT	|
TPPAAMEAQT	UPPAAMEAQU	Q14242	163	172	TPPAAMEAQTTQTTAMEAQTT	|
TTAPEATEAQT	UTAPEATEAQU	Q14242	182	192	TTQTTAMEAQTTAPEATEAQT	|
TTAPEATEAQT	UTAPEATEAQU	Q14242	182	192	TAPEATEAQTTQPTATEAQTT	|
TPPAAMEAQT	UPPAAMEAQU	Q14242	163	172	TAPAAMEAQTTPPAAMEAQTT	|
TPPAAMEAQT	UPPAAMEAQU	Q14242	163	172	TPPAAMEAQTTQTTAMEAQTT	|
TPPAAMEAQT	UPPAAMEAQU	Q14242	163	172	TAPAAMEAQTTPPAAMEAQTT	|
TPPAAMEAQT	UPPAAMEAQU	Q14242	163	172	TPPAAMEAQTTQTTAMEAQTT	|
SALPPSTSINEGSPLW	XALPPSUSINEGSPLW	P16150	44	59	PKADSTGDQTSALPPSTSINE	|
SALPPSTSINEGSPLW	XALPPSUSINEGSPLW	P16150	44	59	TSINEGSPLWTSIGASTGSPL	|
TPPAAMEAQT	UPPAAMEAQU	Q14242	163	172	TAPAAMEAQTTPPAAMEAQTT	|
TPPAAMEAQT	UPPAAMEAQU	Q14242	163	172	TPPAAMEAQTTQTTAMEAQTT	|
TEPSATEALSMEPT	UEPSAUEALXMEPU	Q14242	213	226	TPLAAMEALSTEPSATEALSM	|
TEPSATEALSMEPT	UEPSAUEALXMEPU	Q14242	213	226	ATEALSMEPTTKRGLFIPFSV	|
ISSSSSTVAIPGYTF	ISSSSSUVAIPGYTF	O00592	190	204	STVAIPGYTFTSPGMTTTLLE	|
SSHSVTTDLTSTKAEHLT	SSHSVTTDLTSUKAEHLU	O00592	140	157	LTSTKAEHLTTPHPTSPLSPR	|
TPPAAMEAQT	UPPAAMEAQU	Q14242	163	172	TAPAAMEAQTTPPAAMEAQTT	|
TPPAAMEAQT	UPPAAMEAQU	Q14242	163	172	TPPAAMEAQTTQTTAMEAQTT	|
TVPFRNPDENSR	UVPFRNPDENSR	P16150	223	234	MSPTTSTNASTVPFRNPDENS	|
TEAQTTPLAAMEALS	UEAQUUPLAAMEALX	Q14242	198	212	TEAQTTQPTATEAQTTPLAAM	|
TEAQTTPLAAMEALS	UEAQUUPLAAMEALX	Q14242	198	212	TPLAAMEALSTEPSATEALSM	|
MSSVPQETPHA	MSXVPQETPHA	P16150	83	93	SSVPQETPHATSHPAVPITAN	|
MSSVPQETPHATSHPAVPI	MSSVPQETPHAUSHPAVPI	P16150	83	101	HATSHPAVPITANSLGSHTVT	|
ISSSSSTVAIPGYTF	ISSSSSUVAIPGYTF	O00592	190	204	STVAIPGYTFTSPGMTTTLLE	|
TVPFRNPDENSR	UVPFRNPDENSR	P16150	223	234	MSPTTSTNASTVPFRNPDENS	|
TEPSATEALSMEPTTKR	UEPSAUEALSMEPUTKR	Q14242	213	229	TPLAAMEALSTEPSATEALSM	|
TVPTSKANEILASVK	UVPUSKANEILASVK	O00592	43	57	IMATDTAQQSTVPTSKANEIL	|
MSSVPQETPHAT	MSSVPQETPHAU	P16150	83	94	SVPQETPHATSHPAVPITANS	|
TPPAAMEAQT	UPPAAMEAQU	Q14242	163	172	TAPAAMEAQTTPPAAMEAQTT	|
TPPAAMEAQT	UPPAAMEAQU	Q14242	163	172	TPPAAMEAQTTQTTAMEAQTT	|
TVPTSKANEILA	UVPUSKANEILA	O00592	43	54	IMATDTAQQSTVPTSKANEIL	|
TVPTSKANEILA	UVPUSKANEILA	O00592	43	54	PTSKANEILASVKATTLGVSS	|
MSSVPQETPHAT	MSXVPQETPHAU	P16150	83	94	SVPQETPHATSHPAVPITANS	|
THPVATPTSSGHDHLMK	UHPVAUPUXSGHDHLMK	O00592	173	189	SPLSPRQPTLTHPVATPTSSG	|
TDTAQQSTVPTSKANEILASVK	UDTAQQSTVPUSKANEILASVK	O00592	36	57	TPASSVTIMATDTAQQSTVPT	|
LGPYSLDKDSLYLNGYNEPGPDEPPTTPKPAT	LGPYSLDKDSLYLNGYNEPGPDEPPTUPKPAU	Q8WXI7.3	666	697	EPPTTPKPATTFLPPLSEATT	|
TQTTAMEAQT	UQTTAMEAQU	Q14242	173	182	TPPAAMEAQTTQTTAMEAQTT	|
TQTTAMEAQT	UQTTAMEAQU	Q14242	173	182	TQTTAMEAQTTAPEATEAQTT	|
TEAQTTRLTA	UEAQUTRLTA	Q14242	98	107	TEAQTTPLAATEAQTTRLTAT	|
TEAQTTRLTA	UEAQUTRLTA	Q14242	98	107	TEAQTTRLTATEAQTTPLAAT	|
LGPYSLDKDSLYLNGYNEPGPDEPPTTPKPAT	LGPYSLDKDSLYLNGYNEPGPDEPPUUPKPAU	Q8WXI7.3	666	697	EPPTTPKPATTFLPPLSEATT	|
TEPSATEALSMEPTTKR	UEPSAUEALSMEPUTKR	Q14242	213	229	TPLAAMEALSTEPSATEALSM	|
SSHSVTTDLTSTKAEHLT	SSHSVTUDLTSUKAEHLU	O00592	140	157	LTSTKAEHLTTPHPTSPLSPR	|
TTHRYPKTPSPTVAHESNWAK	UUHRYPKUPSPUVAHESNWAK	O00592	301	321	TMSSSPTAASTTHRYPKTPSP	|
LGPYSLDKDSLYLNGYNEPGPDEPPT	LGPYSLDKDSLYLNGYNEPGPDEPPU	Q8WXI7.3	666	691	NEPGPDEPPTTPKPATTFLPP	|
TVPFRNPDENSR	UVPFRNPDENSR	P16150	223	234	MSPTTSTNASTVPFRNPDENS	|
TGLDAGGAV	UGLDAGGAV	Q14242	50	58	TTVEPAARRSTGLDAGGAVTE	|
TGLDAGGAV	UGLDAGGAV	Q14242	50	58	STGLDAGGAVTELTTELANMG	|
FIPFSVSSVTHK	FIPFXVSSVTHK	Q14242	232	243	SMEPTTKRGLFIPFSVSSVTH	|
FIPFSVSSVTHK	FIPFXVSSVTHK	Q14242	232	243	SMEPTTKRGLFIPFSVSSVTH	|
MHLATSRTPASL	MHLAUSRTPASL	Q8WXI7.3	98	109	TTTRTPDTSTMHLATSRTPAS	|
MHLATSRTPASL	MHLAUSRTPASL	Q8WXI7.3	98	109	LATSRTPASLSGPTTASPLLV	|
TVPFRNPDENSR	UVPFRNPDENSR	P16150	223	234	MSPTTSTNASTVPFRNPDENS	|
TEPSATEALSMEPT	UEPSAUEALSMEPU	Q14242	213	226	TPLAAMEALSTEPSATEALSM	|
TEPSATEALSMEPT	UEPSAUEALSMEPU	Q14242	213	226	ATEALSMEPTTKRGLFIPFSV	|
ISSSSSTVAIPGYTFTSPGMT	ISSSSSUVAIPGYTFTSPGMU	O00592	190	210	GYTFTSPGMTTTLLETVFHHV	|
ISSSSSTVAIPGYTFTSPGMT	ISSSSSUVAIPGYTFTSPGMU	O00592	190	210	GYTFTSPGMTTTLLETVFHHV	|
TEPSATEALSMEP	UEPSATEALSMEP	Q14242	213	225	TPLAAMEALSTEPSATEALSM	|
TEPSATEALSMEP	UEPSATEALSMEP	Q14242	213	225	SATEALSMEPTTKRGLFIPFS	|
ISSSSSTVAIPGYTF	ISSSSSUVAIPGYTF	O00592	190	204	STVAIPGYTFTSPGMTTTLLE	|
TEPSATEALSMEPT	UEPSAUEALSMEPU	Q14242	213	226	TPLAAMEALSTEPSATEALSM	|
TEPSATEALSMEPT	UEPSAUEALSMEPU	Q14242	213	226	ATEALSMEPTTKRGLFIPFSV	|
ISSSSSTVAIPGYTF	ISSSSSUVAIPGYTF	O00592	190	204	STVAIPGYTFTSPGMTTTLLE	|
STGLDAGGAVTELT	SUGLDAGGAVUELT	Q14242	49	62	DAGGAVTELTTELANMGNLST	|
TTAPEATEAQT	UTAPEATEAQU	Q14242	182	192	TTQTTAMEAQTTAPEATEAQT	|
TTAPEATEAQT	UTAPEATEAQU	Q14242	182	192	TAPEATEAQTTQPTATEAQTT	|
SITELGPYTLDRDSLYVNGFTQR	SITELGPYTLDRDSLYVNGFUQR	Q8WXI7.3	218	240	LYWELSQLTHSITELGPYTLD	|
TVPTSKANEILASVK	UVPUSKANEILASVK	O00592	43	57	IMATDTAQQSTVPTSKANEIL	|
TDTTPLTGPGTPESTTVEPAAR	UDTTPLTGPGTPESTUVEPAAR	Q14242	26	47	TEPPEMLRNSTDTTPLTGPGT	|
TVPFRNPDENSR	UVPFRNPDENSR	P16150	223	234	MSPTTSTNASTVPFRNPDENS	|
TPPAATEAQT	UPPAAUEAQU	Q14242	123	132	TPLAATEAQTTPPAATEAQTT	|
TPPAATEAQT	UPPAAUEAQU	Q14242	123	132	TPPAATEAQTTQPTGLEAQTT	|
TQPTGLEAQT	UQPTGLEAQU	Q14242	133	142	TPPAATEAQTTQPTGLEAQTT	|
TQPTGLEAQT	UQPTGLEAQU	Q14242	133	142	TQPTGLEAQTTAPAAMEAQTT	|
TPPAAMEAQT	UPPAAMEAQU	Q14242	163	172	TAPAAMEAQTTPPAAMEAQTT	|
TPPAAMEAQT	UPPAAMEAQU	Q14242	163	172	TPPAAMEAQTTQTTAMEAQTT	|
TQPAATEAQT	UQPAAUEAQU	Q14242	83	92	TDSAAMEIQTTQPAATEAQTT	|
TQPAATEAQT	UQPAAUEAQU	Q14242	83	92	TQPAATEAQTTPLAATEAQTT	|
TAPEATEAQT	UAPEAUEAQU	Q14242	183	192	TQTTAMEAQTTAPEATEAQTT	|
TAPEATEAQT	UAPEAUEAQU	Q14242	183	192	TAPEATEAQTTQPTATEAQTT	|
SALPPSTSINEGSPLW	XALPPSUSINEGSPLW	P16150	44	59	PKADSTGDQTSALPPSTSINE	|
SALPPSTSINEGSPLW	XALPPSUSINEGSPLW	P16150	44	59	TSINEGSPLWTSIGASTGSPL	|
TPPAAMEAQT	UPPAAMEAQU	Q14242	163	172	TAPAAMEAQTTPPAAMEAQTT	|
TPPAAMEAQT	UPPAAMEAQU	Q14242	163	172	TPPAAMEAQTTQTTAMEAQTT	|
TPPAAMEAQT	UPPAAMEAQU	Q14242	163	172	TAPAAMEAQTTPPAAMEAQTT	|
TPPAAMEAQT	UPPAAMEAQU	Q14242	163	172	TPPAAMEAQTTQTTAMEAQTT	|
TPPAAMEAQT	UPPAAMEAQU	Q14242	163	172	TAPAAMEAQTTPPAAMEAQTT	|
TPPAAMEAQT	UPPAAMEAQU	Q14242	163	172	TPPAAMEAQTTQTTAMEAQTT	|
STAPSSQETVQPTSPATALR	XTAPSSQETVQPUSPATALR	O00592	265	284	QQTSSQMPASSTAPSSQETVQ	|
TGSPLPEPTTYQEVSIK	UGSPLPEPUTYQEVSIK	P16150	66	82	SPLWTSIGASTGSPLPEPTTY	|
TGSPLPEPTTYQEVSIK	UGSPLPEPUTYQEVSIK	P16150	66	82	SPLWTSIGASTGSPLPEPTTY	|
TNLPYSQDK	UNLPYSQDK	Q8WXI7.3	970	978	TQHFYLNFTITNLPYSQDKAQ	|
MSSVPQETPHAT	MSSVPQETPHAU	P16150	83	94	SVPQETPHATSHPAVPITANS	|
TEAQTTPLAAMEALS	UEAQUUPLAAMEALS	Q14242	198	212	TEAQTTQPTATEAQTTPLAAM	|
TEAQTTPLAAMEALS	UEAQUUPLAAMEALS	Q14242	198	212	TPLAAMEALSTEPSATEALSM	|
TEAQTTPPAATEAQT	UEAQUUPPAATEAQU	Q14242	118	132	TEAQTTPLAATEAQTTPPAAT	|
TEAQTTPPAATEAQT	UEAQUUPPAATEAQU	Q14242	118	132	TPPAATEAQTTQPTGLEAQTT	|
TPPAAMEAQT	UPPAAMEAQU	Q14242	163	172	TAPAAMEAQTTPPAAMEAQTT	|
TPPAAMEAQT	UPPAAMEAQU	Q14242	163	172	TPPAAMEAQTTQTTAMEAQTT	|
MSSVPQETPHAT	MSXVPQETPHAU	P16150	83	94	SVPQETPHATSHPAVPITANS	|
MSSVPQETPHAT	MSSVPQEUPHAU	P16150	83	94	SVPQETPHATSHPAVPITANS	|
TVPTSKANEILA	UVPTXKANEILA	O00592	43	54	IMATDTAQQSTVPTSKANEIL	|
TVPTSKANEILA	UVPTXKANEILA	O00592	43	54	PTSKANEILASVKATTLGVSS	|
TAPAAMEAQTTPPAAMEAQT	UAPAAMEAQUUPPAAMEAQU	Q14242	153	172	TAPAAMEAQTTAPAAMEAQTT	|
TAPAAMEAQTTPPAAMEAQT	UAPAAMEAQUUPPAAMEAQU	Q14242	153	172	TPPAAMEAQTTQTTAMEAQTT	|
TSHPAVPITANSLGSH	UXHPAVPIUANSLGSH	P16150	94	109	SSVPQETPHATSHPAVPITAN	|
TSHPAVPITANSLGSH	UXHPAVPIUANSLGSH	P16150	94	109	PITANSLGSHTVTGGTITTNS	|
SSVPQETPHAT	XSVPQETPHAU	P16150	84	94	TTYQEVSIKMSSVPQETPHAT	|
SSVPQETPHAT	XSVPQETPHAU	P16150	84	94	SVPQETPHATSHPAVPITANS	|
TQPAATEAQTTPLAA	UQPAAUEAQUUPLAA	Q14242	83	97	TDSAAMEIQTTQPAATEAQTT	|
TQPAATEAQTTPLAA	UQPAAUEAQUUPLAA	Q14242	83	97	TEAQTTPLAATEAQTTRLTAT	|
SALPPSTSINEGSPLWTSIGAS	XALPPSUSINEGSPLWTSIGAS	P16150	44	65	PKADSTGDQTSALPPSTSINE	|
SALPPSTSINEGSPLWTSIGAS	XALPPSUSINEGSPLWTSIGAS	P16150	44	65	SPLWTSIGASTGSPLPEPTTY	|
TGSPLPEPTTYQEVSIK	UGSPLPEPUTYQEVSIK	P16150	66	82	SPLWTSIGASTGSPLPEPTTY	|
TEPSATEALSMEPTTKR	UEPSAUEALSMEPUUKR	Q14242	213	229	TPLAAMEALSTEPSATEALSM	|
TRLTATEAQT	URLTAUEAQU	Q14242	103	112	TPLAATEAQTTRLTATEAQTT	|
TRLTATEAQT	URLTAUEAQU	Q14242	103	112	TRLTATEAQTTPLAATEAQTT	|
SHPAVPITANSLGSHTVTGGTIT	XHPAVPIUANSLGSHTVUGGTIU	P16150	95	117	SVPQETPHATSHPAVPITANS	|
SHPAVPITANSLGSHTVTGGTIT	XHPAVPIUANSLGSHTVUGGTIU	P16150	95	117	SHTVTGGTITTNSPETSSRTS	|
THPVATPTSSGHDHLMK	UHPVATPUSSGHDHLMK	O00592	173	189	SPLSPRQPTLTHPVATPTSSG	|
LGPYSLDKDSLYLNGYNEPGPDEPPTTPKPAT	LGPYSLDKDSLYLNGYNEPGPDEPPUUPKPAU	Q8WXI7.3	666	697	EPPTTPKPATTFLPPLSEATT	|
TSHPAVPITANSLGSHTVTGGTIT	USHPAVPIUANSLGSHTVUGGTIU	P16150	94	117	SSVPQETPHATSHPAVPITAN	|
TSHPAVPITANSLGSHTVTGGTIT	USHPAVPIUANSLGSHTVUGGTIU	P16150	94	117	SHTVTGGTITTNSPETSSRTS	|
MSSVPQETPHAT	MSXVPQETPHAU	P16150	83	94	SVPQETPHATSHPAVPITANS	|
SMEPTTKRGLFIPFSVSSVTHK	XMEPUUKRGLFIPFXVSSVTHK	Q14242	222	243	STEPSATEALSMEPTTKRGLF	|
TEPSATEALSMEPTTKR	UEPSAUEALSMEPUTKR	Q14242	213	229	TPLAAMEALSTEPSATEALSM	|
LGPYSLDKDSLYLNGYNEPGPDEPPTTPKPAT	LGPYSLDKDSLYLNGYNEPGPDEPPUUPKPAT	Q8WXI7.3	666	697	EPPTTPKPATTFLPPLSEATT	|
TAASSLETSRG	UAASSLETXRG	P16150	134	144	SSRTSGAPVTTAASSLETSRG	|
TAASSLETSRG	UAASSLETXRG	P16150	134	144	AASSLETSRGTSGPPLTMATV	|
SMEPTTKRGLFIPFSVSSVTHK	XMEPUUKRGLFIPFSVSSVTHK	Q14242	222	243	STEPSATEALSMEPTTKRGLF	|
LGPYSLDKDSLYLNGYNEPGPDEPPTTPKPAT	LGPYSLDKDSLYLNGYNEPGPDEPPUUPKPAU	Q8WXI7.3	666	697	EPPTTPKPATTFLPPLSEATT	|
THRYPKTPSPTVAHESNWAK	UHRYPKUPXPTVAHESNWAK	O00592	302	321	MSSSPTAASTTHRYPKTPSPT	|
TTHRYPKTPSPTVAHESNWAK	UUHRYPKTPXPUVAHESNWAK	O00592	301	321	TMSSSPTAASTTHRYPKTPSP	|
MSSVPQETPHA	MSSVPQEUPHA	P16150	83	93	SSVPQETPHATSHPAVPITAN	|
TPLAATEAQTTR	UPLAATEAQTUR	Q14242	93	104	TQPAATEAQTTPLAATEAQTT	|
TEPSATEALSMEPT	UEPSATEALSMEPU	Q14242	213	226	TPLAAMEALSTEPSATEALSM	|
TEPSATEALSMEPT	UEPSATEALSMEPU	Q14242	213	226	ATEALSMEPTTKRGLFIPFSV	|
TQPTATEAQTTPLAAMEALSTEPSATEALSMEPTTKR	UQPTATEAQTTPLAAMEALSTEPSATEALSMEPTTKR	Q14242	193	229	TAPEATEAQTTQPTATEAQTT	|
TEPSATEALSMEPT	UEPSATEALSMEPU	Q14242	213	226	TPLAAMEALSTEPSATEALSM	|
TEPSATEALSMEPT	UEPSATEALSMEPU	Q14242	213	226	ATEALSMEPTTKRGLFIPFSV	|
ISSSSSTVAIPGYTFTSPGMT	ISSXSSTVAIPGYTFTSPGMU	O00592	190	210	GYTFTSPGMTTTLLETVFHHV	|
TVAIPGYTFT	UVAIPGYUFU	O00592	196	205	HLMKISSSSSTVAIPGYTFTS	|
TVAIPGYTFT	UVAIPGYUFU	O00592	196	205	TVAIPGYTFTSPGMTTTLLET	|
MHLATSRTPASLSGPT	MHLAUSRTPASLSGPU	Q8WXI7.3	98	113	TTTRTPDTSTMHLATSRTPAS	|
MHLATSRTPASLSGPT	MHLAUSRTPASLSGPU	Q8WXI7.3	98	113	RTPASLSGPTTASPLLVLFTI	|
ISSSSSTVAIPGYTF	ISSXSSUVAIPGYTF	O00592	190	204	STVAIPGYTFTSPGMTTTLLE	|
TPPAAMEAQT	UPPAAMEAQU	Q14242	163	172	TAPAAMEAQTTPPAAMEAQTT	|
TPPAAMEAQT	UPPAAMEAQU	Q14242	163	172	TPPAAMEAQTTQTTAMEAQTT	|
STGLDAGGAVTELT	XTGLDAGGAVUELU	Q14242	49	62	DAGGAVTELTTELANMGNLST	|
TQTTAMEAQT	UQUTAMEAQU	Q14242	173	182	TPPAAMEAQTTQTTAMEAQTT	|
TQTTAMEAQT	UQUTAMEAQU	Q14242	173	182	TQTTAMEAQTTAPEATEAQTT	|
TTPPAAMEAQT	UUPPAAMEAQU	Q14242	162	172	TTAPAAMEAQTTPPAAMEAQT	|
TTPPAAMEAQT	UUPPAAMEAQU	Q14242	162	172	TPPAAMEAQTTQTTAMEAQTT	|
TQPTGLEAQT	UQPTGLEAQU	Q14242	133	142	TPPAATEAQTTQPTGLEAQTT	|
TQPTGLEAQT	UQPTGLEAQU	Q14242	133	142	TQPTGLEAQTTAPAAMEAQTT	|
TQPTGLEAQT	UQPTGLEAQU	Q14242	133	142	TPPAATEAQTTQPTGLEAQTT	|
TQPTGLEAQT	UQPTGLEAQU	Q14242	133	142	TQPTGLEAQTTAPAAMEAQTT	|
SSVPQETPHA	XSVPQETPHA	P16150	84	93	TTYQEVSIKMSSVPQETPHAT	|
SSVPQETPHA	XSVPQETPHA	P16150	84	93	SSVPQETPHATSHPAVPITAN	|
TEPSATEALSMEPT	UEPSAUEALXMEPU	Q14242	213	226	TPLAAMEALSTEPSATEALSM	|
TEPSATEALSMEPT	UEPSAUEALXMEPU	Q14242	213	226	ATEALSMEPTTKRGLFIPFSV	|
TEPSATEALSMEPT	UEPSAUEALXMEPU	Q14242	213	226	TPLAAMEALSTEPSATEALSM	|
TEPSATEALSMEPT	UEPSAUEALXMEPU	Q14242	213	226	ATEALSMEPTTKRGLFIPFSV	|
TEPSATEALSMEPTTKR	UEPSATEALSMEPUTKR	Q14242	213	229	TPLAAMEALSTEPSATEALSM	|
SALPPSTSINEGSPLW	XALPPSUSINEGSPLW	P16150	44	59	PKADSTGDQTSALPPSTSINE	|
SALPPSTSINEGSPLW	XALPPSUSINEGSPLW	P16150	44	59	TSINEGSPLWTSIGASTGSPL	|
TVPFRNPDENSR	UVPFRNPDENSR	P16150	223	234	MSPTTSTNASTVPFRNPDENS	|
TEPSATEALSMEPT	UEPSAUEALXMEPU	Q14242	213	226	TPLAAMEALSTEPSATEALSM	|
TEPSATEALSMEPT	UEPSAUEALXMEPU	Q14242	213	226	ATEALSMEPTTKRGLFIPFSV	|
TPPAAMEAQT	UPPAAMEAQU	Q14242	163	172	TAPAAMEAQTTPPAAMEAQTT	|
TPPAAMEAQT	UPPAAMEAQU	Q14242	163	172	TPPAAMEAQTTQTTAMEAQTT	|
TEPSATEALSMEPT	UEPSAUEALXMEPU	Q14242	213	226	TPLAAMEALSTEPSATEALSM	|
TEPSATEALSMEPT	UEPSAUEALXMEPU	Q14242	213	226	ATEALSMEPTTKRGLFIPFSV	|
TMATVSLET	UMAUVSLEU	P16150	151	159	TSRGTSGPPLTMATVSLETSK	|
TMATVSLET	UMAUVSLEU	P16150	151	159	LTMATVSLETSKGTSGPPVTM	|
SALPPSTSINEGSPLW	XALPPSUSINEGSPLW	P16150	44	59	PKADSTGDQTSALPPSTSINE	|
SALPPSTSINEGSPLW	XALPPSUSINEGSPLW	P16150	44	59	TSINEGSPLWTSIGASTGSPL	|
SALPPSTSINEGSPLW	XALPPSUSINEGSPLW	P16150	44	59	PKADSTGDQTSALPPSTSINE	|
SALPPSTSINEGSPLW	XALPPSUSINEGSPLW	P16150	44	59	TSINEGSPLWTSIGASTGSPL	|
SALPPSTSINEGSPLW	XALPPSUSINEGSPLW	P16150	44	59	PKADSTGDQTSALPPSTSINE	|
SALPPSTSINEGSPLW	XALPPSUSINEGSPLW	P16150	44	59	TSINEGSPLWTSIGASTGSPL	|
TEPSATEALSMEPTTKR	UEPSATEALSMEPUTKR	Q14242	213	229	TPLAAMEALSTEPSATEALSM	|
SALPPSTSINEGSPLWTSIGAS	XALPPSTSINEGSPLWTSIGAS	P16150	44	65	PKADSTGDQTSALPPSTSINE	|
SALPPSTSINEGSPLWTSIGAS	XALPPSTSINEGSPLWTSIGAS	P16150	44	65	SPLWTSIGASTGSPLPEPTTY	|
TQPAATEAQTTPLAA	UQPAATEAQUUPLAA	Q14242	83	97	TDSAAMEIQTTQPAATEAQTT	|
TQPAATEAQTTPLAA	UQPAATEAQUUPLAA	Q14242	83	97	TEAQTTPLAATEAQTTRLTAT	|
TVPTSKANEILA	UVPTXKANEILA	O00592	43	54	IMATDTAQQSTVPTSKANEIL	|
TVPTSKANEILA	UVPTXKANEILA	O00592	43	54	PTSKANEILASVKATTLGVSS	|
MSSVPQETPHA	MSXVPQETPHA	P16150	83	93	SSVPQETPHATSHPAVPITAN	|
SSHSVTTDLTSTKAEHLT	SSHSVTTDLTSUKAEHLU	O00592	140	157	LTSTKAEHLTTPHPTSPLSPR	|
TEPSATEALSMEPTTKR	UEPSAUEALSMEPUTKR	Q14242	213	229	TPLAAMEALSTEPSATEALSM	|
TTKRGLFIPFSVSSVTHK	UUKRGLFIPFSVSSVTHK	Q14242	226	243	SATEALSMEPTTKRGLFIPFS	|
MSSVPQETPHAT	MSXVPQETPHAU	P16150	83	94	SVPQETPHATSHPAVPITANS	|
TEAQTTPLAAMEALS	UEAQUUPLAAMEALS	Q14242	198	212	TEAQTTQPTATEAQTTPLAAM	|
TEAQTTPLAAMEALS	UEAQUUPLAAMEALS	Q14242	198	212	TPLAAMEALSTEPSATEALSM	|
TQPAATEAQT	UQPAAUEAQU	Q14242	83	92	TDSAAMEIQTTQPAATEAQTT	|
TQPAATEAQT	UQPAAUEAQU	Q14242	83	92	TQPAATEAQTTPLAATEAQTT	|
TVPTSKANEILA	UVPUSKANEILA	O00592	43	54	IMATDTAQQSTVPTSKANEIL	|
TVPTSKANEILA	UVPUSKANEILA	O00592	43	54	PTSKANEILASVKATTLGVSS	|
SHPAVPITANSLGSHTVTGGTIT	XHPAVPIUANSLGSHTVUGGTIU	P16150	95	117	SVPQETPHATSHPAVPITANS	|
SHPAVPITANSLGSHTVTGGTIT	XHPAVPIUANSLGSHTVUGGTIU	P16150	95	117	SHTVTGGTITTNSPETSSRTS	|
TGSPLPEPTTYQEVSIK	UGSPLPEPUTYQEVSIK	P16150	66	82	SPLWTSIGASTGSPLPEPTTY	|
MSSVPQETPHAT	MSXVPQETPHAU	P16150	83	94	SVPQETPHATSHPAVPITANS	|
TVQPTSPATALR	UVQPUXPATALR	O00592	273	284	ASSTAPSSQETVQPTSPATAL	|
TEPSATEALSMEPTTKR	UEPSAUEALSMEPUTKR	Q14242	213	229	TPLAAMEALSTEPSATEALSM	|
TEPSATEALSMEPTTKR	UEPSAUEALSMEPUTKR	Q14242	213	229	TPLAAMEALSTEPSATEALSM	|
TEPSATEALSMEPTTKR	UEPSAUEALSMEPUTKR	Q14242	213	229	TPLAAMEALSTEPSATEALSM	|
TEPSATEALSMEPTTKR	UEPSAUEALSMEPUTKR	Q14242	213	229	TPLAAMEALSTEPSATEALSM	|
THRYPKTPSPTVAHESNWAK	UHRYPKUPSPUVAHESNWAK	O00592	302	321	MSSSPTAASTTHRYPKTPSPT	|
THRYPKTPSPTVAHESNWAK	UHRYPKUPSPUVAHESNWAK	O00592	302	321	MSSSPTAASTTHRYPKTPSPT	|
THGITELGPYTLDR	THGIUELGPYTLDR	Q8WXI7.3	60	73	ERLYWKLSQLTHGITELGPYT	|
LGPYSLDKDSLYLNGYNEPGPDEPPT	LGPYSLDKDSLYLNGYNEPGPDEPPU	Q8WXI7.3	666	691	NEPGPDEPPTTPKPATTFLPP	|
ISSSSSTVAIPGYTFTSPGMTT	ISSSSSUVAIPGYTFTSPGMTT	O00592	190	211	YTFTSPGMTTTLLETVFHHVS	|
LGPYSLDKDSLYLNGYNEPGPDEPPT	LGPYSLDKDSLYLNGYNEPGPDEPPU	Q8WXI7.3	666	691	NEPGPDEPPTTPKPATTFLPP	|
ISSSSSTVAIPGYTFTSPGMT	ISSSSSTVAIPGYTFTSPGMU	O00592	190	210	GYTFTSPGMTTTLLETVFHHV	|
TFLPPLSEATTAMGYHLK	UFLPPLSEATTAMGYHLK	Q8WXI7.3	698	715	EPPTTPKPATTFLPPLSEATT	|
TEPSATEALSMEPT	UEPSAUEALSMEPU	Q14242	213	226	TPLAAMEALSTEPSATEALSM	|
TEPSATEALSMEPT	UEPSAUEALSMEPU	Q14242	213	226	ATEALSMEPTTKRGLFIPFSV	|
ISSSSSTVAIPGYTFTSPGMT	ISSSSSTVAIPGYTFTSPGMU	O00592	190	210	GYTFTSPGMTTTLLETVFHHV	|
TGLDAGGAVTELT	UGLDAGGAVUELT	Q14242	50	62	TTVEPAARRSTGLDAGGAVTE	|
TGLDAGGAVTELT	UGLDAGGAVUELT	Q14242	50	62	DAGGAVTELTTELANMGNLST	|
ISSSSSTVAIPGYTF	ISSXSSUVAIPGYTF	O00592	190	204	STVAIPGYTFTSPGMTTTLLE	|
TEPSATEALSMEPT	UEPSAUEALSMEPU	Q14242	213	226	TPLAAMEALSTEPSATEALSM	|
TEPSATEALSMEPT	UEPSAUEALSMEPU	Q14242	213	226	ATEALSMEPTTKRGLFIPFSV	|
SSHSVTTDLTS	SSHSVTTDLTX	O00592	140	150	SHSVTTDLTSTKAEHLTTPHP	|
TEPSATEALSMEP	UEPSATEALSMEP	Q14242	213	225	TPLAAMEALSTEPSATEALSM	|
TEPSATEALSMEP	UEPSATEALSMEP	Q14242	213	225	SATEALSMEPTTKRGLFIPFS	|
MSSVPQETPHA	MSXVPQETPHA	P16150	83	93	SSVPQETPHATSHPAVPITAN	|
TEPSATEALSMEPTTKR	UEPSATEALSMEPUTKR	Q14242	213	229	TPLAAMEALSTEPSATEALSM	|
MHLATSRTPASLSGPT	MHLAUSRTPASLSGPU	Q8WXI7.3	98	113	TTTRTPDTSTMHLATSRTPAS	|
MHLATSRTPASLSGPT	MHLAUSRTPASLSGPU	Q8WXI7.3	98	113	RTPASLSGPTTASPLLVLFTI	|
TQPAATEAQT	UQPAAUEAQU	Q14242	83	92	TDSAAMEIQTTQPAATEAQTT	|
TQPAATEAQT	UQPAAUEAQU	Q14242	83	92	TQPAATEAQTTPLAATEAQTT	|
TEPSATEALSMEP	UEPSATEALSMEP	Q14242	213	225	TPLAAMEALSTEPSATEALSM	|
TEPSATEALSMEP	UEPSATEALSMEP	Q14242	213	225	SATEALSMEPTTKRGLFIPFS	|
TTPPAAMEAQT	UUPPAAMEAQU	Q14242	162	172	TTAPAAMEAQTTPPAAMEAQT	|
TTPPAAMEAQT	UUPPAAMEAQU	Q14242	162	172	TPPAAMEAQTTQTTAMEAQTT	|
STAPSSQETVQPTSPATALR	XTAPSSQETVQPUSPATALR	O00592	265	284	QQTSSQMPASSTAPSSQETVQ	|
MSSVPQETPHAT	MSXVPQETPHAU	P16150	83	94	SVPQETPHATSHPAVPITANS	|
TAPEATEAQT	UAPEAUEAQU	Q14242	183	192	TQTTAMEAQTTAPEATEAQTT	|
TAPEATEAQT	UAPEAUEAQU	Q14242	183	192	TAPEATEAQTTQPTATEAQTT	|
TPPAATEAQT	UPPAAUEAQU	Q14242	123	132	TPLAATEAQTTPPAATEAQTT	|
TPPAATEAQT	UPPAAUEAQU	Q14242	123	132	TPPAATEAQTTQPTGLEAQTT	|
TEPSATEALSMEPT	UEPSAUEALXMEPU	Q14242	213	226	TPLAAMEALSTEPSATEALSM	|
TEPSATEALSMEPT	UEPSAUEALXMEPU	Q14242	213	226	ATEALSMEPTTKRGLFIPFSV	|
SALPPSTSINEGSPLWTSIGAS	XALPPSTSINEGSPLWTSIGAS	P16150	44	65	PKADSTGDQTSALPPSTSINE	|
SALPPSTSINEGSPLWTSIGAS	XALPPSTSINEGSPLWTSIGAS	P16150	44	65	SPLWTSIGASTGSPLPEPTTY	|
TEPSATEALSMEPTTK	UEPSAUEALSMEPUTK	Q14242	213	228	TPLAAMEALSTEPSATEALSM	|
SSVPQETPHA	XSVPQETPHA	P16150	84	93	TTYQEVSIKMSSVPQETPHAT	|
SSVPQETPHA	XSVPQETPHA	P16150	84	93	SSVPQETPHATSHPAVPITAN	|
TVPFRNPDENSR	UVPFRNPDENSR	P16150	223	234	MSPTTSTNASTVPFRNPDENS	|
TAMGYHLK	UAMGYHLK	Q8WXI7.3	708	715	TFLPPLSEATTAMGYHLKTLT	|
SSVPQETPHAT	XSVPQETPHAU	P16150	84	94	TTYQEVSIKMSSVPQETPHAT	|
SSVPQETPHAT	XSVPQETPHAU	P16150	84	94	SVPQETPHATSHPAVPITANS	|
TAMGYHLK	UAMGYHLK	Q8WXI7.3	708	715	TFLPPLSEATTAMGYHLKTLT	|
TEPSATEALSMEPT	UEPSAUEALXMEPU	Q14242	213	226	TPLAAMEALSTEPSATEALSM	|
TEPSATEALSMEPT	UEPSAUEALXMEPU	Q14242	213	226	ATEALSMEPTTKRGLFIPFSV	|
TGSLEPSSGASGPQVSSVK	UGSLEPXSGASGPQVSSVK	P16150	190	208	GTTGPPVTMTTGSLEPSSGAS	|
TEPSATEALSMEPTTK	UEPSAUEALSMEPUTK	Q14242	213	228	TPLAAMEALSTEPSATEALSM	|
TEALSMEPTTKR	UEALSMEPUUKR	Q14242	218	229	MEALSTEPSATEALSMEPTTK	|
TVPTSKANEILA	UVPTXKANEILA	O00592	43	54	IMATDTAQQSTVPTSKANEIL	|
TVPTSKANEILA	UVPTXKANEILA	O00592	43	54	PTSKANEILASVKATTLGVSS	|
MSSVPQETPHA	MSSVPQEUPHA	P16150	83	93	SSVPQETPHATSHPAVPITAN	|
TQTTAMEAQ	UQUTAMEAQ	Q14242	173	181	TPPAAMEAQTTQTTAMEAQTT	|
TQTTAMEAQ	UQUTAMEAQ	Q14242	173	181	TTQTTAMEAQTTAPEATEAQT	|
TQTTAMEAQT	UQUTAMEAQU	Q14242	173	182	TPPAAMEAQTTQTTAMEAQTT	|
TQTTAMEAQT	UQUTAMEAQU	Q14242	173	182	TQTTAMEAQTTAPEATEAQTT	|
TQPTATEAQTTPLAAMEAL	UQPTAUEAQUUPLAAMEAL	Q14242	193	211	TAPEATEAQTTQPTATEAQTT	|
TQPTATEAQTTPLAAMEAL	UQPTAUEAQUUPLAAMEAL	Q14242	193	211	TTPLAAMEALSTEPSATEALS	|
MSSVPQETPHA	MSSVPQEUPHA	P16150	83	93	SSVPQETPHATSHPAVPITAN	|
TVQPTSPATALR	UVQPUXPATALR	O00592	273	284	ASSTAPSSQETVQPTSPATAL	|
MSSVPQETPHAT	MSXVPQETPHAU	P16150	83	94	SVPQETPHATSHPAVPITANS	|
TEPSATEALSMEPTTKR	UEPSAUEALSMEPUTKR	Q14242	213	229	TPLAAMEALSTEPSATEALSM	|
TVPTSKANEILA	UVPUSKANEILA	O00592	43	54	IMATDTAQQSTVPTSKANEIL	|
TVPTSKANEILA	UVPUSKANEILA	O00592	43	54	PTSKANEILASVKATTLGVSS	|
SALPPSTSINEGSPLWTSIGAS	XALPPSTSINEGSPLWTSIGAS	P16150	44	65	PKADSTGDQTSALPPSTSINE	|
SALPPSTSINEGSPLWTSIGAS	XALPPSTSINEGSPLWTSIGAS	P16150	44	65	SPLWTSIGASTGSPLPEPTTY	|
TMATVSLETSKG	UMAUVSLETXKG	P16150	151	162	TSRGTSGPPLTMATVSLETSK	|
TMATVSLETSKG	UMAUVSLETXKG	P16150	151	162	ATVSLETSKGTSGPPVTMATD	|
TSINEGSPLWTSIGAS	USINEGSPLWTSIGAS	P16150	50	65	GDQTSALPPSTSINEGSPLWT	|
TSINEGSPLWTSIGAS	USINEGSPLWTSIGAS	P16150	50	65	SPLWTSIGASTGSPLPEPTTY	|
THPVATPTSSGHDHLMK	UHPVAUPUSSGHDHLMK	O00592	173	189	SPLSPRQPTLTHPVATPTSSG	|
TMATVSLETSKG	UMAUVSLETXKG	P16150	151	162	TSRGTSGPPLTMATVSLETSK	|
TMATVSLETSKG	UMAUVSLETXKG	P16150	151	162	ATVSLETSKGTSGPPVTMATD	|
TGSPLPEPTTYQEVSIK	UGSPLPEPUTYQEVSIK	P16150	66	82	SPLWTSIGASTGSPLPEPTTY	|
LTATEAQTTPLAA	LTAUEAQUUPLAA	Q14242	105	117	TEAQTTPLAATEAQTTPPAAT	|
TQTTAMEAQT	UQTTAMEAQU	Q14242	173	182	TPPAAMEAQTTQTTAMEAQTT	|
TQTTAMEAQT	UQTTAMEAQU	Q14242	173	182	TQTTAMEAQTTAPEATEAQTT	|
TTKRGLFIPFSVSSVTHK	UUKRGLFIPFXVSSVUHK	Q14242	226	243	SATEALSMEPTTKRGLFIPFS	|
TVPFRNPDENSR	UVPFRNPDENSR	P16150	223	234	MSPTTSTNASTVPFRNPDENS	|
TQPAATEAQTTPLAA	UQPAAUEAQUUPLAA	Q14242	83	97	TDSAAMEIQTTQPAATEAQTT	|
TQPAATEAQTTPLAA	UQPAAUEAQUUPLAA	Q14242	83	97	TEAQTTPLAATEAQTTRLTAT	|
MSSVPQETPHAT	MSXVPQETPHAU	P16150	83	94	SVPQETPHATSHPAVPITANS	|
LGPYSLDKDSLYLNGYNEPGPDEPPTTPKPAT	LGPYSLDKDSLYLNGYNEPGPDEPPUUPKPAU	Q8WXI7.3	666	697	EPPTTPKPATTFLPPLSEATT	|
SSHSVTTDLTSTKAEHLT	SSHSVTUDLTSUKAEHLU	O00592	140	157	LTSTKAEHLTTPHPTSPLSPR	|
TEPSATEALSMEPTTKR	UEPSAUEALSMEPUUKR	Q14242	213	229	TPLAAMEALSTEPSATEALSM	|
LGPYSLDKDSLYLNGYNEPGPDEPPTTPKPAT	LGPYSLDKDSLYLNGYNEPGPDEPPUUPKPAU	Q8WXI7.3	666	697	EPPTTPKPATTFLPPLSEATT	|
TEPSATEALSMEPTTKR	UEPSAUEALSMEPUTKR	Q14242	213	229	TPLAAMEALSTEPSATEALSM	|
THRYPKTPSPTVAHESNWAK	UHRYPKUPSPUVAHESNWAK	O00592	302	321	MSSSPTAASTTHRYPKTPSPT	|
TELANMGNL	UELANMGNL	Q14242	63	71	DAGGAVTELTTELANMGNLST	|
TELANMGNL	UELANMGNL	Q14242	63	71	TTELANMGNLSTDSAAMEIQT	|
LGPYSLDKDSLYLNGYNEPGPDEPPT	LGPYSLDKDSLYLNGYNEPGPDEPPU	Q8WXI7.3	666	691	NEPGPDEPPTTPKPATTFLPP	|
TPLAAMEALS	UPLAAMEALX	Q14242	203	212	TQPTATEAQTTPLAAMEALST	|
TPLAAMEALS	UPLAAMEALX	Q14242	203	212	TPLAAMEALSTEPSATEALSM	|
TTPLAAMEALS	UUPLAAMEALS	Q14242	202	212	TTQPTATEAQTTPLAAMEALS	|
TTPLAAMEALS	UUPLAAMEALS	Q14242	202	212	TPLAAMEALSTEPSATEALSM	|
ISSSSSTVAIPGYTFTSPGMTT	ISSSSSTVAIPGYTFTSPGMTU	O00592	190	211	YTFTSPGMTTTLLETVFHHVS	|
ISSSSSTVAIPGYTFTSPGMTT	ISSSSSTVAIPGYTFTSPGMTU	O00592	190	211	YTFTSPGMTTTLLETVFHHVS	|
ISSSSSTVAIPGYTFTSPGMTT	ISSSSSTVAIPGYTFTSPGMTU	O00592	190	211	YTFTSPGMTTTLLETVFHHVS	|
ISSSSSTVAIPGYTFTSPGMT	ISSSSSTVAIPGYTFTSPGMU	O00592	190	210	GYTFTSPGMTTTLLETVFHHV	|
TVPTSKANEILASVK	UVPUSKANEILASVK	O00592	43	57	IMATDTAQQSTVPTSKANEIL	|
SINEGSPLW	XINEGSPLW	P16150	51	59	DQTSALPPSTSINEGSPLWTS	|
SINEGSPLW	XINEGSPLW	P16150	51	59	TSINEGSPLWTSIGASTGSPL	|
TQPTGLEAQT	UQPUGLEAQU	Q14242	133	142	TPPAATEAQTTQPTGLEAQTT	|
TQPTGLEAQT	UQPUGLEAQU	Q14242	133	142	TQPTGLEAQTTAPAAMEAQTT	|
TVAIPGYTFT	UVAIPGYTFU	O00592	196	205	HLMKISSSSSTVAIPGYTFTS	|
TVAIPGYTFT	UVAIPGYTFU	O00592	196	205	TVAIPGYTFTSPGMTTTLLET	|
TTPPAAMEAQT	UUPPAAMEAQU	Q14242	162	172	TTAPAAMEAQTTPPAAMEAQT	|
TTPPAAMEAQT	UUPPAAMEAQU	Q14242	162	172	TPPAAMEAQTTQTTAMEAQTT	|
TNLPYSQDKAQPGTTNYQHHHHHH	UNLPYSQDKAQPGTTNYQHHHHHH	Q8WXI7.3	970	993	TQHFYLNFTITNLPYSQDKAQ	|
TTPPAATEAQT	UUPPAAUEAQU	Q14242	122	132	TTPLAATEAQTTPPAATEAQT	|
TTPPAATEAQT	UUPPAAUEAQU	Q14242	122	132	TPPAATEAQTTQPTGLEAQTT	|
MHLATSRTPASLSGPT	MHLAUSRTPASLSGPU	Q8WXI7.3	98	113	TTTRTPDTSTMHLATSRTPAS	|
MHLATSRTPASLSGPT	MHLAUSRTPASLSGPU	Q8WXI7.3	98	113	RTPASLSGPTTASPLLVLFTI	|
TPPAATEAQT	UPPAAUEAQU	Q14242	123	132	TPLAATEAQTTPPAATEAQTT	|
TPPAATEAQT	UPPAAUEAQU	Q14242	123	132	TPPAATEAQTTQPTGLEAQTT	|
TPPAAMEAQT	UPPAAMEAQU	Q14242	163	172	TAPAAMEAQTTPPAAMEAQTT	|
TPPAAMEAQT	UPPAAMEAQU	Q14242	163	172	TPPAAMEAQTTQTTAMEAQTT	|
SVPQETPHAT	XVPQETPHAU	P16150	85	94	TYQEVSIKMSSVPQETPHATS	|
SVPQETPHAT	XVPQETPHAU	P16150	85	94	SVPQETPHATSHPAVPITANS	|
SALPPSTSINEGSPLWTSIGAS	XALPPSTSINEGSPLWTSIGAS	P16150	44	65	PKADSTGDQTSALPPSTSINE	|
SALPPSTSINEGSPLWTSIGAS	XALPPSTSINEGSPLWTSIGAS	P16150	44	65	SPLWTSIGASTGSPLPEPTTY	|
SHPAVPITANSLGSH	XHPAVPIUANSLGSH	P16150	95	109	SVPQETPHATSHPAVPITANS	|
SHPAVPITANSLGSH	XHPAVPIUANSLGSH	P16150	95	109	PITANSLGSHTVTGGTITTNS	|
TQPTGLEAQT	UQPTGLEAQU	Q14242	133	142	TPPAATEAQTTQPTGLEAQTT	|
TQPTGLEAQT	UQPTGLEAQU	Q14242	133	142	TQPTGLEAQTTAPAAMEAQTT	|
MSSVPQETPHA	MSXVPQETPHA	P16150	83	93	SSVPQETPHATSHPAVPITAN	|
TPLAATEAQTTPPAA	UPLAAUEAQUUPPAA	Q14242	113	127	TRLTATEAQTTPLAATEAQTT	|
TPLAATEAQTTPPAA	UPLAAUEAQUUPPAA	Q14242	113	127	TEAQTTPPAATEAQTTQPTGL	|
TEPSATEALSMEPT	UEPSAUEALSMEPU	Q14242	213	226	TPLAAMEALSTEPSATEALSM	|
TEPSATEALSMEPT	UEPSAUEALSMEPU	Q14242	213	226	ATEALSMEPTTKRGLFIPFSV	|
SSVPQETPHA	XSVPQETPHA	P16150	84	93	TTYQEVSIKMSSVPQETPHAT	|
SSVPQETPHA	XSVPQETPHA	P16150	84	93	SSVPQETPHATSHPAVPITAN	|
TVPTSKANEILA	UVPUSKANEILA	O00592	43	54	IMATDTAQQSTVPTSKANEIL	|
TVPTSKANEILA	UVPUSKANEILA	O00592	43	54	PTSKANEILASVKATTLGVSS	|
TQTTAMEAQT	UQUTAMEAQU	Q14242	173	182	TPPAAMEAQTTQTTAMEAQTT	|
TQTTAMEAQT	UQUTAMEAQU	Q14242	173	182	TQTTAMEAQTTAPEATEAQTT	|
TPPAATEAQT	UPPAAUEAQU	Q14242	123	132	TPLAATEAQTTPPAATEAQTT	|
TPPAATEAQT	UPPAAUEAQU	Q14242	123	132	TPPAATEAQTTQPTGLEAQTT	|
TVPTSKANEILA	UVPTXKANEILA	O00592	43	54	IMATDTAQQSTVPTSKANEIL	|
TVPTSKANEILA	UVPTXKANEILA	O00592	43	54	PTSKANEILASVKATTLGVSS	|
SSVPQETPHA	XSVPQETPHA	P16150	84	93	TTYQEVSIKMSSVPQETPHAT	|
SSVPQETPHA	XSVPQETPHA	P16150	84	93	SSVPQETPHATSHPAVPITAN	|
TEPSATEALSMEPT	UEPSAUEALSMEPU	Q14242	213	226	TPLAAMEALSTEPSATEALSM	|
TEPSATEALSMEPT	UEPSAUEALSMEPU	Q14242	213	226	ATEALSMEPTTKRGLFIPFSV	|
SSVPQETPHA	XSVPQEUPHA	P16150	84	93	TTYQEVSIKMSSVPQETPHAT	|
SSVPQETPHA	XSVPQEUPHA	P16150	84	93	SSVPQETPHATSHPAVPITAN	|
TVPTSKANEILASVKA	UVPTXKANEILASVKA	O00592	43	58	IMATDTAQQSTVPTSKANEIL	|
TVPTSKANEILASVKA	UVPTXKANEILASVKA	O00592	43	58	ANEILASVKATTLGVSSDSPG	|
TEAQTTPLAAMEALS	UEAQUUPLAAMEALX	Q14242	198	212	TEAQTTQPTATEAQTTPLAAM	|
TEAQTTPLAAMEALS	UEAQUUPLAAMEALX	Q14242	198	212	TPLAAMEALSTEPSATEALSM	|
TAPAAMEAQTTPPAAMEAQT	UAPAAMEAQUUPPAAMEAQU	Q14242	153	172	TAPAAMEAQTTAPAAMEAQTT	|
TAPAAMEAQTTPPAAMEAQT	UAPAAMEAQUUPPAAMEAQU	Q14242	153	172	TPPAAMEAQTTQTTAMEAQTT	|
TQPAATEAQTTPLAA	UQPAAUEAQUUPLAA	Q14242	83	97	TDSAAMEIQTTQPAATEAQTT	|
TQPAATEAQTTPLAA	UQPAAUEAQUUPLAA	Q14242	83	97	TEAQTTPLAATEAQTTRLTAT	|
TEAQTTPLAAMEALS	UEAQUUPLAAMEALX	Q14242	198	212	TEAQTTQPTATEAQTTPLAAM	|
TEAQTTPLAAMEALS	UEAQUUPLAAMEALX	Q14242	198	212	TPLAAMEALSTEPSATEALSM	|
SSHSVTTDLTSTKAEHL	SSHSVTUDLTXTKAEHL	O00592	140	156	DLTSTKAEHLTTPHPTSPLSP	|
LGPYSLDKDSLYLNGYNEPGPDEPPTTPKPAT	LGPYSLDKDSLYLNGYNEPGPDEPPUUPKPAU	Q8WXI7.3	666	697	EPPTTPKPATTFLPPLSEATT	|
TSHPAVPITANSLGSHTVTGGTIT	USHPAVPITANSLGSHTVTGGTIU	P16150	94	117	SSVPQETPHATSHPAVPITAN	|
TSHPAVPITANSLGSHTVTGGTIT	USHPAVPITANSLGSHTVTGGTIU	P16150	94	117	SHTVTGGTITTNSPETSSRTS	|
TEPSATEALSMEPTTKR	UEPSATEALSMEPUTKR	Q14242	213	229	TPLAAMEALSTEPSATEALSM	|
TVPFRNPDENSR	UVPFRNPDENSR	P16150	223	234	MSPTTSTNASTVPFRNPDENS	|
TVPTSKANEILA	UVPUSKANEILA	O00592	43	54	IMATDTAQQSTVPTSKANEIL	|
TVPTSKANEILA	UVPUSKANEILA	O00592	43	54	PTSKANEILASVKATTLGVSS	|
TEPSATEALSMEPTTKR	UEPSAUEALSMEPUTKR	Q14242	213	229	TPLAAMEALSTEPSATEALSM	|
TEAQTTPLAAMEALS	UEAQUUPLAAMEALX	Q14242	198	212	TEAQTTQPTATEAQTTPLAAM	|
TEAQTTPLAAMEALS	UEAQUUPLAAMEALX	Q14242	198	212	TPLAAMEALSTEPSATEALSM	|
SKANEILASVKAT	XKANEILAXVKAU	O00592	47	59	DTAQQSTVPTSKANEILASVK	|
SKANEILASVKAT	XKANEILAXVKAU	O00592	47	59	NEILASVKATTLGVSSDSPGT	|
TEPSATEALSMEPTTKR	UEPSAUEALSMEPTUKR	Q14242	213	229	TPLAAMEALSTEPSATEALSM	|
TEPSATEALSMEPTTKR	UEPSAUEALSMEPUUKR	Q14242	213	229	TPLAAMEALSTEPSATEALSM	|
TGSPLPEPTTYQEVSIK	UGXPLPEPUTYQEVSIK	P16150	66	82	SPLWTSIGASTGSPLPEPTTY	|
SHPAVPITANSLGSHTVTGGTIT	XHPAVPIUANSLGSHTVUGGTIU	P16150	95	117	SVPQETPHATSHPAVPITANS	|
SHPAVPITANSLGSHTVTGGTIT	XHPAVPIUANSLGSHTVUGGTIU	P16150	95	117	SHTVTGGTITTNSPETSSRTS	|
TEPSATEALSMEPTTKR	UEPSAUEALSMEPUTKR	Q14242	213	229	TPLAAMEALSTEPSATEALSM	|
TEPSATEALSMEPTTKR	UEPSAUEALSMEPUTKR	Q14242	213	229	TPLAAMEALSTEPSATEALSM	|
LGPYSLDKDSLYLNGYNEPGPDEPPTTPKPAT	LGPYSLDKDSLYLNGYNEPGPDEPPUUPKPAU	Q8WXI7.3	666	697	EPPTTPKPATTFLPPLSEATT	|
TEPSATEALSMEPTTKR	UEPSATEALSMEPUTKR	Q14242	213	229	TPLAAMEALSTEPSATEALSM	|
MSSVPQETPHA	MSXVPQETPHA	P16150	83	93	SSVPQETPHATSHPAVPITAN	|
TEPSATEALSMEPTTKR	UEPSAUEALSMEPUTKR	Q14242	213	229	TPLAAMEALSTEPSATEALSM	|
TEPSATEALSMEPTTKR	UEPSAUEALSMEPUTKR	Q14242	213	229	TPLAAMEALSTEPSATEALSM	|
SMEPTTKRGLFIPFSVSSVTHK	XMEPUUKRGLFIPFXVSSVTHK	Q14242	222	243	STEPSATEALSMEPTTKRGLF	|
TEPSATEALSMEPTTKR	UEPSAUEALSMEPUUKR	Q14242	213	229	TPLAAMEALSTEPSATEALSM	|
TEPSATEALSMEPTTKR	UEPSAUEALSMEPUTKR	Q14242	213	229	TPLAAMEALSTEPSATEALSM	|
TEPSATEALSMEPTTKR	UEPSAUEALSMEPUTKR	Q14242	213	229	TPLAAMEALSTEPSATEALSM	|
TELANMGNL	UELANMGNL	Q14242	63	71	DAGGAVTELTTELANMGNLST	|
TELANMGNL	UELANMGNL	Q14242	63	71	TTELANMGNLSTDSAAMEIQT	|
TQPTGLEAQT	UQPTGLEAQU	Q14242	133	142	TPPAATEAQTTQPTGLEAQTT	|
TQPTGLEAQT	UQPTGLEAQU	Q14242	133	142	TQPTGLEAQTTAPAAMEAQTT	|
TPASLSGPT	TPASLSGPU	Q8WXI7.3	105	113	RTPASLSGPTTASPLLVLFTI	|
TPASLSGPT	TPASLSGPU	Q8WXI7.3	105	113	RTPASLSGPTTASPLLVLFTI	|
ISSSSSTVAIPGYTF	ISSXSSTVAIPGYTF	O00592	190	204	STVAIPGYTFTSPGMTTTLLE	|
TEPSATEALSMEPT	UEPSAUEALSMEPU	Q14242	213	226	TPLAAMEALSTEPSATEALSM	|
TEPSATEALSMEPT	UEPSAUEALSMEPU	Q14242	213	226	ATEALSMEPTTKRGLFIPFSV	|
TEPSATEALSMEPT	UEPSAUEALSMEPU	Q14242	213	226	TPLAAMEALSTEPSATEALSM	|
TEPSATEALSMEPT	UEPSAUEALSMEPU	Q14242	213	226	ATEALSMEPTTKRGLFIPFSV	|
ISSSSSTVAIPGYTFTSPGMT	ISSSSSTVAIPGYTFTSPGMU	O00592	190	210	GYTFTSPGMTTTLLETVFHHV	|
TFLPPLSEATTAMGYHLK	UFLPPLSEATTAMGYHLK	Q8WXI7.3	698	715	EPPTTPKPATTFLPPLSEATT	|
ITNLPYSQDK	IUNLPYSQDK	Q8WXI7.3	969	978	STQHFYLNFTITNLPYSQDKA	|
TEPSATEALSMEPTTKR	UEPSATEALSMEPUTKR	Q14242	213	229	TPLAAMEALSTEPSATEALSM	|
TQPTGLEAQT	UQPTGLEAQU	Q14242	133	142	TPPAATEAQTTQPTGLEAQTT	|
TQPTGLEAQT	UQPTGLEAQU	Q14242	133	142	TQPTGLEAQTTAPAAMEAQTT	|
MSSVPQETPHA	MSXVPQETPHA	P16150	83	93	SSVPQETPHATSHPAVPITAN	|
STGLDAGGAVTELT	STGLDAGGAVUELU	Q14242	49	62	DAGGAVTELTTELANMGNLST	|
STGLDAGGAVTELT	XTGLDAGGAVTELU	Q14242	49	62	DAGGAVTELTTELANMGNLST	|
TPPAAMEAQT	UPPAAMEAQU	Q14242	163	172	TAPAAMEAQTTPPAAMEAQTT	|
TPPAAMEAQT	UPPAAMEAQU	Q14242	163	172	TPPAAMEAQTTQTTAMEAQTT	|
TVPFRNPDENSR	UVPFRNPDENSR	P16150	223	234	MSPTTSTNASTVPFRNPDENS	|
TEPSATEALSMEPTTKR	UEPSATEALSMEPUTKR	Q14242	213	229	TPLAAMEALSTEPSATEALSM	|
MSSVPQETPHA	MSXVPQETPHA	P16150	83	93	SSVPQETPHATSHPAVPITAN	|
SITELGPYTLDRDSLYVNGFTQR	SITELGPYTLDRDSLYVNGFUQR	Q8WXI7.3	218	240	LYWELSQLTHSITELGPYTLD	|
TEPSATEALSMEPTTKR	UEPSATEALSMEPUTKR	Q14242	213	229	TPLAAMEALSTEPSATEALSM	|
LGPYSLDKDSLYLNGYNEPGPDEPPTTPKPAT	LGPYSLDKDSLYLNGYNEPGPDEPPTUPKPAU	Q8WXI7.3	666	697	EPPTTPKPATTFLPPLSEATT	|
TGSPLPEPTTYQEVSIK	UGSPLPEPTTYQEVSIK	P16150	66	82	SPLWTSIGASTGSPLPEPTTY	|
SSVPQETPHA	XSVPQETPHA	P16150	84	93	TTYQEVSIKMSSVPQETPHAT	|
SSVPQETPHA	XSVPQETPHA	P16150	84	93	SSVPQETPHATSHPAVPITAN	|
SALPPSTSINEGSPLW	XALPPSUSINEGSPLW	P16150	44	59	PKADSTGDQTSALPPSTSINE	|
SALPPSTSINEGSPLW	XALPPSUSINEGSPLW	P16150	44	59	TSINEGSPLWTSIGASTGSPL	|
SVPQETPHAT	XVPQETPHAU	P16150	85	94	TYQEVSIKMSSVPQETPHATS	|
SVPQETPHAT	XVPQETPHAU	P16150	85	94	SVPQETPHATSHPAVPITANS	|
TAMGYHLK	UAMGYHLK	Q8WXI7.3	708	715	TFLPPLSEATTAMGYHLKTLT	|
TEPSATEALSMEPT	UEPSAUEALSMEPU	Q14242	213	226	TPLAAMEALSTEPSATEALSM	|
TEPSATEALSMEPT	UEPSAUEALSMEPU	Q14242	213	226	ATEALSMEPTTKRGLFIPFSV	|
TEPSATEALSMEPTTK	UEPSAUEALSMEPUTK	Q14242	213	228	TPLAAMEALSTEPSATEALSM	|
TAMGYHLK	UAMGYHLK	Q8WXI7.3	708	715	TFLPPLSEATTAMGYHLKTLT	|
TQPAATEAQT	UQPAAUEAQU	Q14242	83	92	TDSAAMEIQTTQPAATEAQTT	|
TQPAATEAQT	UQPAAUEAQU	Q14242	83	92	TQPAATEAQTTPLAATEAQTT	|
TEPSATEALSMEPT	UEPSAUEALXMEPU	Q14242	213	226	TPLAAMEALSTEPSATEALSM	|
TEPSATEALSMEPT	UEPSAUEALXMEPU	Q14242	213	226	ATEALSMEPTTKRGLFIPFSV	|
TVPTSKANEILA	UVPTXKANEILA	O00592	43	54	IMATDTAQQSTVPTSKANEIL	|
TVPTSKANEILA	UVPTXKANEILA	O00592	43	54	PTSKANEILASVKATTLGVSS	|
MSSVPQETPHAT	MSXVPQETPHAU	P16150	83	94	SVPQETPHATSHPAVPITANS	|
TQTTAMEAQT	UQTTAMEAQU	Q14242	173	182	TPPAAMEAQTTQTTAMEAQTT	|
TQTTAMEAQT	UQTTAMEAQU	Q14242	173	182	TQTTAMEAQTTAPEATEAQTT	|
SVPQETPHAT	XVPQETPHAU	P16150	85	94	TYQEVSIKMSSVPQETPHATS	|
SVPQETPHAT	XVPQETPHAU	P16150	85	94	SVPQETPHATSHPAVPITANS	|
TVPTSKANEILA	UVPUSKANEILA	O00592	43	54	IMATDTAQQSTVPTSKANEIL	|
TVPTSKANEILA	UVPUSKANEILA	O00592	43	54	PTSKANEILASVKATTLGVSS	|
TAPEATEAQT	UAPEAUEAQU	Q14242	183	192	TQTTAMEAQTTAPEATEAQTT	|
TAPEATEAQT	UAPEAUEAQU	Q14242	183	192	TAPEATEAQTTQPTATEAQTT	|
TEAQTTPLAAMEALS	UEAQUUPLAAMEALX	Q14242	198	212	TEAQTTQPTATEAQTTPLAAM	|
TEAQTTPLAAMEALS	UEAQUUPLAAMEALX	Q14242	198	212	TPLAAMEALSTEPSATEALSM	|
MSSVPQETPHAT	MSXVPQETPHAU	P16150	83	94	SVPQETPHATSHPAVPITANS	|
TQPTGLEAQT	UQPTGLEAQU	Q14242	133	142	TPPAATEAQTTQPTGLEAQTT	|
TQPTGLEAQT	UQPTGLEAQU	Q14242	133	142	TQPTGLEAQTTAPAAMEAQTT	|
TEPSATEALSMEPTTKR	UEPSATEALSMEPUTKR	Q14242	213	229	TPLAAMEALSTEPSATEALSM	|
TEAQTTPLAAMEALS	UEAQUUPLAAMEALS	Q14242	198	212	TEAQTTQPTATEAQTTPLAAM	|
TEAQTTPLAAMEALS	UEAQUUPLAAMEALS	Q14242	198	212	TPLAAMEALSTEPSATEALSM	|
SINEGSPLWT	XINEGSPLWU	P16150	51	60	DQTSALPPSTSINEGSPLWTS	|
SINEGSPLWT	XINEGSPLWU	P16150	51	60	SINEGSPLWTSIGASTGSPLP	|
SHPAVPITANSLGSHTVTGGTIT	XHPAVPIUANSLGSHTVUGGTIU	P16150	95	117	SVPQETPHATSHPAVPITANS	|
SHPAVPITANSLGSHTVTGGTIT	XHPAVPIUANSLGSHTVUGGTIU	P16150	95	117	SHTVTGGTITTNSPETSSRTS	|
TQTTAMEAQT	UQUTAMEAQU	Q14242	173	182	TPPAAMEAQTTQTTAMEAQTT	|
TQTTAMEAQT	UQUTAMEAQU	Q14242	173	182	TQTTAMEAQTTAPEATEAQTT	|
SALPPSTSINEGSPLWTSIGAS	XALPPSTSINEGSPLWTSIGAS	P16150	44	65	PKADSTGDQTSALPPSTSINE	|
SALPPSTSINEGSPLWTSIGAS	XALPPSTSINEGSPLWTSIGAS	P16150	44	65	SPLWTSIGASTGSPLPEPTTY	|
TEPSATEALSMEPT	UEPSAUEALXMEPU	Q14242	213	226	TPLAAMEALSTEPSATEALSM	|
TEPSATEALSMEPT	UEPSAUEALXMEPU	Q14242	213	226	ATEALSMEPTTKRGLFIPFSV	|
LGPYSLDKDSLYLNGYNEPGPDEPPTTPKPAT	LGPYSLDKDSLYLNGYNEPGPDEPPUUPKPAU	Q8WXI7.3	666	697	EPPTTPKPATTFLPPLSEATT	|
SSVPQETPHAT	XSVPQETPHAU	P16150	84	94	TTYQEVSIKMSSVPQETPHAT	|
SSVPQETPHAT	XSVPQETPHAU	P16150	84	94	SVPQETPHATSHPAVPITANS	|
LTATEAQTTPLAA	LTAUEAQUUPLAA	Q14242	105	117	TEAQTTPLAATEAQTTPPAAT	|
TVQPTSPATALR	UVQPUXPATALR	O00592	273	284	ASSTAPSSQETVQPTSPATAL	|
TSHPAVPITANSLGSH	UXHPAVPIUANSLGSH	P16150	94	109	SSVPQETPHATSHPAVPITAN	|
TSHPAVPITANSLGSH	UXHPAVPIUANSLGSH	P16150	94	109	PITANSLGSHTVTGGTITTNS	|
SSVPQETPHA	SSVPQEUPHA	P16150	84	93	TTYQEVSIKMSSVPQETPHAT	|
SSVPQETPHA	SSVPQEUPHA	P16150	84	93	SSVPQETPHATSHPAVPITAN	|
THPVATPTSSGHDHLMK	UHPVAUPUSSGHDHLMK	O00592	173	189	SPLSPRQPTLTHPVATPTSSG	|
TTKRGLFIPFSVSSVTHK	UUKRGLFIPFXVSSVUHK	Q14242	226	243	SATEALSMEPTTKRGLFIPFS	|
SSVPQETPHA	XSVPQEUPHA	P16150	84	93	TTYQEVSIKMSSVPQETPHAT	|
SSVPQETPHA	XSVPQEUPHA	P16150	84	93	SSVPQETPHATSHPAVPITAN	|
TAASSLETSRG	UAASSLETXRG	P16150	134	144	SSRTSGAPVTTAASSLETSRG	|
TAASSLETSRG	UAASSLETXRG	P16150	134	144	AASSLETSRGTSGPPLTMATV	|
TEAQTTRLTA	UEAQUTRLTA	Q14242	98	107	TEAQTTPLAATEAQTTRLTAT	|
TEAQTTRLTA	UEAQUTRLTA	Q14242	98	107	TEAQTTRLTATEAQTTPLAAT	|
TEAQTTPLAAMEALS	UEAQUUPLAAMEALS	Q14242	198	212	TEAQTTQPTATEAQTTPLAAM	|
TEAQTTPLAAMEALS	UEAQUUPLAAMEALS	Q14242	198	212	TPLAAMEALSTEPSATEALSM	|
TSHPAVPITANSLGSHTVTGGTIT	USHPAVPIUANSLGSHTVUGGTIU	P16150	94	117	SSVPQETPHATSHPAVPITAN	|
TSHPAVPITANSLGSHTVTGGTIT	USHPAVPIUANSLGSHTVUGGTIU	P16150	94	117	SHTVTGGTITTNSPETSSRTS	|
TGSPLPEPTTYQEVSIKM	UGXPLPEPUTYQEVXIKM	P16150	66	83	SPLWTSIGASTGSPLPEPTTY	|
TGSPLPEPTTYQEVSIKM	UGXPLPEPUTYQEVXIKM	P16150	66	83	TTYQEVSIKMSSVPQETPHAT
LGPYSLDKDSLYLNGYNEPGPDEPPTTPKPAT	LGPYSLDKDSLYLNGYNEPGPDEPPUUPKPAU	Q8WXI7.3	666	697	EPPTTPKPATTFLPPLSEATT
TQPTATEAQT	UQPTAUEAQU	Q14242	193	202	TAPEATEAQTTQPTATEAQTT
TQPTATEAQT	UQPTAUEAQU	Q14242	193	202	TQPTATEAQTTPLAAMEALST
SHPAVPITANSLGSHTVTGGTIT	XHPAVPIUANSLGSHTVUGGTIU	P16150	95	117	SVPQETPHATSHPAVPITANS
SHPAVPITANSLGSHTVTGGTIT	XHPAVPIUANSLGSHTVUGGTIU	P16150	95	117	SHTVTGGTITTNSPETSSRTS
TEPSATEALSMEPTTKR	UEPSAUEALSMEPUTKR	Q14242	213	229	TPLAAMEALSTEPSATEALSM
TEPSATEALSMEPTTKR	UEPSAUEALSMEPUTKR	Q14242	213	229	TPLAAMEALSTEPSATEALSM
TQPTATEAQTTPLAAMEALS	UQPTAUEAQTUPLAAMEALX	Q14242	193	212	TAPEATEAQTTQPTATEAQTT
TQPTATEAQTTPLAAMEALS	UQPTAUEAQTUPLAAMEALX	Q14242	193	212	TPLAAMEALSTEPSATEALSM
TVPTSKANEILASVK	UVPUSKANEILASVK	O00592	43	57	IMATDTAQQSTVPTSKANEIL
MSSVPQETPHAT	MSSVPQETPHAU	P16150	83	94	SVPQETPHATSHPAVPITANS
TQPTGLEAQT	UQPTGLEAQU	Q14242	133	142	TPPAATEAQTTQPTGLEAQTT
TQPTGLEAQT	UQPTGLEAQU	Q14242	133	142	TQPTGLEAQTTAPAAMEAQTT
STGLDAGGAVTELT	SUGLDAGGAVTELT	Q14242	49	62	DAGGAVTELTTELANMGNLST
TGSLEPSSGASGPQVSSVK	UGSLEPSSGASGPQVSSVK	P16150	190	208	GTTGPPVTMTTGSLEPSSGAS
TGLDAGGAVTELT	UGLDAGGAVUELU	Q14242	50	62	TTVEPAARRSTGLDAGGAVTE
TGLDAGGAVTELT	UGLDAGGAVUELU	Q14242	50	62	DAGGAVTELTTELANMGNLST
TGLDAGGAVTELT	UGLDAGGAVUELT	Q14242	50	62	TTVEPAARRSTGLDAGGAVTE
TGLDAGGAVTELT	UGLDAGGAVUELT	Q14242	50	62	DAGGAVTELTTELANMGNLST
TQPTGLEAQT	UQPUGLEAQU	Q14242	133	142	TPPAATEAQTTQPTGLEAQTT
TQPTGLEAQT	UQPUGLEAQU	Q14242	133	142	TQPTGLEAQTTAPAAMEAQTT
SINEGSPLW	XINEGSPLW	P16150	51	59	DQTSALPPSTSINEGSPLWTS
SINEGSPLW	XINEGSPLW	P16150	51	59	TSINEGSPLWTSIGASTGSPL
ADSTGDQTSALPPSTSINEGSPLWTSIGAS	ADSTGDQTXALPPSTSINEGSPLWTSIGAS	P16150	36	65	SPLWTSIGASTGSPLPEPTTY
MHLATSRTPASLSGPT	MHLAUSRTPASLSGPU	Q8WXI7.3	98	113	TTTRTPDTSTMHLATSRTPAS
MHLATSRTPASLSGPT	MHLAUSRTPASLSGPU	Q8WXI7.3	98	113	RTPASLSGPTTASPLLVLFTI
TVAIPGYTF	UVAIPGYTF	O00592	196	204	HLMKISSSSSTVAIPGYTFTS
TVAIPGYTF	UVAIPGYTF	O00592	196	204	STVAIPGYTFTSPGMTTTLLE
TPPAAMEAQT	UPPAAMEAQU	Q14242	163	172	TAPAAMEAQTTPPAAMEAQTT
TPPAAMEAQT	UPPAAMEAQU	Q14242	163	172	TPPAAMEAQTTQTTAMEAQTT
TPPAAMEAQT	UPPAAMEAQU	Q14242	163	172	TAPAAMEAQTTPPAAMEAQTT
TPPAAMEAQT	UPPAAMEAQU	Q14242	163	172	TPPAAMEAQTTQTTAMEAQTT
ADSTGDQTSALPPSTSINEGSPLWTSIGAS	ADSTGDQTXALPPSTSINEGSPLWTSIGAS	P16150	36	65	SPLWTSIGASTGSPLPEPTTY
TQPTGLEAQT	UQPTGLEAQU	Q14242	133	142	TPPAATEAQTTQPTGLEAQTT
TQPTGLEAQT	UQPTGLEAQU	Q14242	133	142	TQPTGLEAQTTAPAAMEAQTT
SALPPSTSINEGSPLW	XALPPSUSINEGSPLW	P16150	44	59	PKADSTGDQTSALPPSTSINE
SALPPSTSINEGSPLW	XALPPSUSINEGSPLW	P16150	44	59	TSINEGSPLWTSIGASTGSPL
TVAIPGYTF	UVAIPGYTF	O00592	196	204	HLMKISSSSSTVAIPGYTFTS
TVAIPGYTF	UVAIPGYTF	O00592	196	204	STVAIPGYTFTSPGMTTTLLE
TEPSATEALSMEPT	UEPSAUEALXMEPU	Q14242	213	226	TPLAAMEALSTEPSATEALSM
TEPSATEALSMEPT	UEPSAUEALXMEPU	Q14242	213	226	ATEALSMEPTTKRGLFIPFSV
TPPAATEAQT	UPPAAUEAQU	Q14242	123	132	TPLAATEAQTTPPAATEAQTT
TPPAATEAQT	UPPAAUEAQU	Q14242	123	132	TPPAATEAQTTQPTGLEAQTT
SVPQETPHA	XVPQETPHA	P16150	85	93	TYQEVSIKMSSVPQETPHATS
SVPQETPHA	XVPQETPHA	P16150	85	93	SSVPQETPHATSHPAVPITAN
SVPQETPHA	XVPQETPHA	P16150	85	93	TYQEVSIKMSSVPQETPHATS
SVPQETPHA	XVPQETPHA	P16150	85	93	SSVPQETPHATSHPAVPITAN
TVPTSKANEILA	UVPTXKANEILA	O00592	43	54	IMATDTAQQSTVPTSKANEIL
TVPTSKANEILA	UVPTXKANEILA	O00592	43	54	PTSKANEILASVKATTLGVSS
TEPSATEALSMEPT	UEPSAUEALSMEPU	Q14242	213	226	TPLAAMEALSTEPSATEALSM
TEPSATEALSMEPT	UEPSAUEALSMEPU	Q14242	213	226	ATEALSMEPTTKRGLFIPFSV
TVPTSKANEILASVK	UVPUSKANEILASVK	O00592	43	57	IMATDTAQQSTVPTSKANEIL
TEPSATEALSMEPT	UEPSAUEALSMEPU	Q14242	213	226	TPLAAMEALSTEPSATEALSM
TEPSATEALSMEPT	UEPSAUEALSMEPU	Q14242	213	226	ATEALSMEPTTKRGLFIPFSV
TEPSATEALSMEPT	UEPSAUEALXMEPU	Q14242	213	226	TPLAAMEALSTEPSATEALSM
TEPSATEALSMEPT	UEPSAUEALXMEPU	Q14242	213	226	ATEALSMEPTTKRGLFIPFSV
SSVPQETPHA	XSVPQEUPHA	P16150	84	93	TTYQEVSIKMSSVPQETPHAT
SSVPQETPHA	XSVPQEUPHA	P16150	84	93	SSVPQETPHATSHPAVPITAN
TAPEATEAQT	UAPEAUEAQU	Q14242	183	192	TQTTAMEAQTTAPEATEAQTT
TAPEATEAQT	UAPEAUEAQU	Q14242	183	192	TAPEATEAQTTQPTATEAQTT
TEPSATEALSMEPT	UEPSAUEALSMEPU	Q14242	213	226	TPLAAMEALSTEPSATEALSM
TEPSATEALSMEPT	UEPSAUEALSMEPU	Q14242	213	226	ATEALSMEPTTKRGLFIPFSV
TEALSMEPTTKR	UEALSMEPUTKR	Q14242	218	229	MEALSTEPSATEALSMEPTTK
TEAQTTPLAAMEALS	UEAQUUPLAAMEALX	Q14242	198	212	TEAQTTQPTATEAQTTPLAAM
TEAQTTPLAAMEALS	UEAQUUPLAAMEALX	Q14242	198	212	TPLAAMEALSTEPSATEALSM
TSINEGSPLWTSIGAS	USINEGSPLWTSIGAX	P16150	50	65	GDQTSALPPSTSINEGSPLWT
TSINEGSPLWTSIGAS	USINEGSPLWTSIGAX	P16150	50	65	SPLWTSIGASTGSPLPEPTTY
SALPPSTSINEGSPLW	XALPPSUSINEGSPLW	P16150	44	59	PKADSTGDQTSALPPSTSINE
SALPPSTSINEGSPLW	XALPPSUSINEGSPLW	P16150	44	59	TSINEGSPLWTSIGASTGSPL
TEAQTTPLAAMEALS	UEAQUUPLAAMEALX	Q14242	198	212	TEAQTTQPTATEAQTTPLAAM
TEAQTTPLAAMEALS	UEAQUUPLAAMEALX	Q14242	198	212	TPLAAMEALSTEPSATEALSM
SALPPSTSINEGSPLW	XALPPSUSINEGSPLW	P16150	44	59	PKADSTGDQTSALPPSTSINE
SALPPSTSINEGSPLW	XALPPSUSINEGSPLW	P16150	44	59	TSINEGSPLWTSIGASTGSPL
SALPPSTSINEGSPLW	XALPPSUSINEGSPLW	P16150	44	59	PKADSTGDQTSALPPSTSINE
SALPPSTSINEGSPLW	XALPPSUSINEGSPLW	P16150	44	59	TSINEGSPLWTSIGASTGSPL
MSSVPQETPHA	MXSVPQEUPHA	P16150	83	93	SSVPQETPHATSHPAVPITAN
TQTTAMEAQ	UQUTAMEAQ	Q14242	173	181	TPPAAMEAQTTQTTAMEAQTT
TQTTAMEAQ	UQUTAMEAQ	Q14242	173	181	TTQTTAMEAQTTAPEATEAQT
TVPFRNPDENSR	UVPFRNPDENSR	P16150	223	234	MSPTTSTNASTVPFRNPDENS
TQPTATEAQT	UQPTAUEAQU	Q14242	193	202	TAPEATEAQTTQPTATEAQTT
TQPTATEAQT	UQPTAUEAQU	Q14242	193	202	TQPTATEAQTTPLAAMEALST
MSSVPQETPHA	MSXVPQEUPHA	P16150	83	93	SSVPQETPHATSHPAVPITAN
TAPEATEAQT	UAPEATEAQU	Q14242	183	192	TQTTAMEAQTTAPEATEAQTT
TAPEATEAQT	UAPEATEAQU	Q14242	183	192	TAPEATEAQTTQPTATEAQTT
TEAQTTPLAAMEALS	UEAQUUPLAAMEALX	Q14242	198	212	TEAQTTQPTATEAQTTPLAAM
TEAQTTPLAAMEALS	UEAQUUPLAAMEALX	Q14242	198	212	TPLAAMEALSTEPSATEALSM
TEPSATEALSMEPT	UEPSAUEALXMEPU	Q14242	213	226	TPLAAMEALSTEPSATEALSM
TEPSATEALSMEPT	UEPSAUEALXMEPU	Q14242	213	226	ATEALSMEPTTKRGLFIPFSV
TEALSMEPTTKR	UEALSMEPUUKR	Q14242	218	229	MEALSTEPSATEALSMEPTTK
TPLAAMEALSTEPSATEAL	UPLAAMEALSUEPSAUEAL	Q14242	203	221	TQPTATEAQTTPLAAMEALST
TPLAAMEALSTEPSATEAL	UPLAAMEALSUEPSAUEAL	Q14242	203	221	STEPSATEALSMEPTTKRGLF
TPPAAMEAQT	UPPAAMEAQU	Q14242	163	172	TAPAAMEAQTTPPAAMEAQTT
TPPAAMEAQT	UPPAAMEAQU	Q14242	163	172	TPPAAMEAQTTQTTAMEAQTT
SSVPQETPHA	XSVPQEUPHA	P16150	84	93	TTYQEVSIKMSSVPQETPHAT
SSVPQETPHA	XSVPQEUPHA	P16150	84	93	SSVPQETPHATSHPAVPITAN
TEPSATEALSMEPT	UEPSAUEALXMEPU	Q14242	213	226	TPLAAMEALSTEPSATEALSM
TEPSATEALSMEPT	UEPSAUEALXMEPU	Q14242	213	226	ATEALSMEPTTKRGLFIPFSV
SHPAVPITANSLGSHTVTGGTIT	XHPAVPIUANSLGSHTVUGGTIU	P16150	95	117	SVPQETPHATSHPAVPITANS
SHPAVPITANSLGSHTVTGGTIT	XHPAVPIUANSLGSHTVUGGTIU	P16150	95	117	SHTVTGGTITTNSPETSSRTS
TVPTSKANEILA	UVPTXKANEILA	O00592	43	54	IMATDTAQQSTVPTSKANEIL
TVPTSKANEILA	UVPTXKANEILA	O00592	43	54	PTSKANEILASVKATTLGVSS
SALPPSTSINEGSPLW	XALPPSUSINEGSPLW	P16150	44	59	PKADSTGDQTSALPPSTSINE
SALPPSTSINEGSPLW	XALPPSUSINEGSPLW	P16150	44	59	TSINEGSPLWTSIGASTGSPL
TPLAATEAQTTRLTA	UPLAAUEAQUTRLTA	Q14242	93	107	TQPAATEAQTTPLAATEAQTT
TPLAATEAQTTRLTA	UPLAAUEAQUTRLTA	Q14242	93	107	TEAQTTRLTATEAQTTPLAAT
LGPYSLDKDSLYLNGYNEPGPDEPPTTPKPA	LGPYSLDKDSLYLNGYNEPGPDEPPUUPKPA	Q8WXI7.3	666	696	DEPPTTPKPATTFLPPLSEAT
MSSVPQETPHA	MSXVPQEUPHA	P16150	83	93	SSVPQETPHATSHPAVPITAN
TGSPLPEPTTYQEVSIK	UGSPLPEPUTYQEVSIK	P16150	66	82	SPLWTSIGASTGSPLPEPTTY
TEAQTTPPAATEAQT	UEAQUUPPAATEAQU	Q14242	118	132	TEAQTTPLAATEAQTTPPAAT
TEAQTTPPAATEAQT	UEAQUUPPAATEAQU	Q14242	118	132	TPPAATEAQTTQPTGLEAQTT
MSSVPQETPHA	MSXVPQEUPHA	P16150	83	93	SSVPQETPHATSHPAVPITAN
SHPAVPITANSLGSHTVTGGTIT	XHPAVPIUANSLGSHTVUGGTIU	P16150	95	117	SVPQETPHATSHPAVPITANS
SHPAVPITANSLGSHTVTGGTIT	XHPAVPIUANSLGSHTVUGGTIU	P16150	95	117	SHTVTGGTITTNSPETSSRTS
TEPSATEALSMEPTTKR	UEPSATEALSMEPUTKR	Q14242	213	229	TPLAAMEALSTEPSATEALSM
TQPTATEAQTTPLAAMEALS	UQPTATEAQUUPLAAMEALX	Q14242	193	212	TAPEATEAQTTQPTATEAQTT
TQPTATEAQTTPLAAMEALS	UQPTATEAQUUPLAAMEALX	Q14242	193	212	TPLAAMEALSTEPSATEALSM
SHPAVPITANSLGSHTVTGGTIT	XHPAVPIUANSLGSHTVUGGTIU	P16150	95	117	SVPQETPHATSHPAVPITANS
SHPAVPITANSLGSHTVTGGTIT	XHPAVPIUANSLGSHTVUGGTIU	P16150	95	117	SHTVTGGTITTNSPETSSRTS
SHPAVPITANSLGSHTVTGGTIT	XHPAVPIUANSLGSHTVUGGTIU	P16150	95	117	SVPQETPHATSHPAVPITANS
SHPAVPITANSLGSHTVTGGTIT	XHPAVPIUANSLGSHTVUGGTIU	P16150	95	117	SHTVTGGTITTNSPETSSRTS
TGSPLPEPTTYQEVSIK	UGXPLPEPUTYQEVSIK	P16150	66	82	SPLWTSIGASTGSPLPEPTTY
TANSLGSHTVTGGTIT	UANSLGSHTVUGGTIU	P16150	102	117	HATSHPAVPITANSLGSHTVT
TANSLGSHTVTGGTIT	UANSLGSHTVUGGTIU	P16150	102	117	SHTVTGGTITTNSPETSSRTS
SGPPLTMATVSLET	XGPPLUMAUVSLEU	P16150	146	159	ASSLETSRGTSGPPLTMATVS
SGPPLTMATVSLET	XGPPLUMAUVSLEU	P16150	146	159	LTMATVSLETSKGTSGPPVTM
TGSLEPSSGASGPQVSSVKL	UGSLEPSXGASGPQVSSVKL	P16150	190	209	GTTGPPVTMTTGSLEPSSGAS
TGSLEPSSGASGPQVSSVKL	UGSLEPSXGASGPQVSSVKL	P16150	190	209	SGPQVSSVKLSTMMSPTTSTN
TEPSATEALSMEPTTKR	UEPSAUEALSMEPUTKR	Q14242	213	229	TPLAAMEALSTEPSATEALSM
TVPTSKANEILA	UVPUSKANEILA	O00592	43	54	IMATDTAQQSTVPTSKANEIL
TVPTSKANEILA	UVPUSKANEILA	O00592	43	54	PTSKANEILASVKATTLGVSS
SHPAVPITANSLGSHTVTGGTIT	XHPAVPIUANSLGSHTVUGGTIU	P16150	95	117	SVPQETPHATSHPAVPITANS
SHPAVPITANSLGSHTVTGGTIT	XHPAVPIUANSLGSHTVUGGTIU	P16150	95	117	SHTVTGGTITTNSPETSSRTS
TAASSLETSRGTSGPPLTMA	UAASSLETXRGUSGPPLUMA	P16150	134	153	SSRTSGAPVTTAASSLETSRG
TAASSLETSRGTSGPPLTMA	UAASSLETXRGUSGPPLUMA	P16150	134	153	GTSGPPLTMATVSLETSKGTS
TEPSATEALSMEPTTKR	UEPSAUEALSMEPUTKR	Q14242	213	229	TPLAAMEALSTEPSATEALSM
TEPSATEALSMEPTTKR	UEPSAUEALSMEPUUKR	Q14242	213	229	TPLAAMEALSTEPSATEALSM
SKGTSGPPVTMATDSLET	XKGUSGPPVTMAUDSLEU	P16150	160	177	LTMATVSLETSKGTSGPPVTM
SKGTSGPPVTMATDSLET	XKGUSGPPVTMAUDSLEU	P16150	160	177	VTMATDSLETSTGTTGPPVTM
TPLAAMEALS	UPLAAMEALX	Q14242	203	212	TQPTATEAQTTPLAAMEALST
TPLAAMEALS	UPLAAMEALX	Q14242	203	212	TPLAAMEALSTEPSATEALSM
ISSSSSTVAIPGYTFTSPGMTT	ISSSSSTVAIPGYTFTSPGMTU	O00592	190	211	YTFTSPGMTTTLLETVFHHVS
ANEILASVKAT	ANEILASVKAU	O00592	49	59	NEILASVKATTLGVSSDSPGT
TTPLAAMEALS	UUPLAAMEALS	Q14242	202	212	TTQPTATEAQTTPLAAMEALS
TTPLAAMEALS	UUPLAAMEALS	Q14242	202	212	TPLAAMEALSTEPSATEALSM
SINEGSPLW	XINEGSPLW	P16150	51	59	DQTSALPPSTSINEGSPLWTS
SINEGSPLW	XINEGSPLW	P16150	51	59	TSINEGSPLWTSIGASTGSPL
SINEGSPLW	XINEGSPLW	P16150	51	59	DQTSALPPSTSINEGSPLWTS
SINEGSPLW	XINEGSPLW	P16150	51	59	TSINEGSPLWTSIGASTGSPL
TEPSATEALSMEPTTKR	UEPSAUEALSMEPTTKR	Q14242	213	229	TPLAAMEALSTEPSATEALSM
ISSSSSTVAIPGYTFTSPGMT	ISSSSSTVAIPGYTFTSPGMU	O00592	190	210	GYTFTSPGMTTTLLETVFHHV
LGPYSLDKDSLYLNGYNEPGPDEPPT	LGPYSLDKDSLYLNGYNEPGPDEPPU	Q8WXI7.3	666	691	NEPGPDEPPTTPKPATTFLPP
ISSSSSTVAIPGYTFTSPGMT	ISSSSSUVAIPGYTFTSPGMU	O00592	190	210	GYTFTSPGMTTTLLETVFHHV
TEPSATEALSMEPT	UEPSAUEALSMEPU	Q14242	213	226	TPLAAMEALSTEPSATEALSM
TEPSATEALSMEPT	UEPSAUEALSMEPU	Q14242	213	226	ATEALSMEPTTKRGLFIPFSV
TQPTGLEAQT	UQPTGLEAQU	Q14242	133	142	TPPAATEAQTTQPTGLEAQTT
TQPTGLEAQT	UQPTGLEAQU	Q14242	133	142	TQPTGLEAQTTAPAAMEAQTT
TQPTGLEAQT	UQPTGLEAQU	Q14242	133	142	TPPAATEAQTTQPTGLEAQTT
TQPTGLEAQT	UQPTGLEAQU	Q14242	133	142	TQPTGLEAQTTAPAAMEAQTT
TQTTAMEAQT	UQTTAMEAQU	Q14242	173	182	TPPAAMEAQTTQTTAMEAQTT
TQTTAMEAQT	UQTTAMEAQU	Q14242	173	182	TQTTAMEAQTTAPEATEAQTT
ISSSSSTVAIPGYTFTSPGMT	ISSSSSUVAIPGYTFTSPGMU	O00592	190	210	GYTFTSPGMTTTLLETVFHHV
TQTTAMEAQT	UQTTAMEAQU	Q14242	173	182	TPPAAMEAQTTQTTAMEAQTT
TQTTAMEAQT	UQTTAMEAQU	Q14242	173	182	TQTTAMEAQTTAPEATEAQTT
ISSSSSTVAIPGYTFTSPGMT	ISSSSSUVAIPGYTFTSPGMU	O00592	190	210	GYTFTSPGMTTTLLETVFHHV
TQPTGLEAQT	UQPTGLEAQU	Q14242	133	142	TPPAATEAQTTQPTGLEAQTT
TQPTGLEAQT	UQPTGLEAQU	Q14242	133	142	TQPTGLEAQTTAPAAMEAQTT
MSSVPQETPHATSHPAVPI	MSSVPQETPHAUSHPAVPI	P16150	83	101	HATSHPAVPITANSLGSHTVT
TPPAAMEAQT	UPPAAMEAQU	Q14242	163	172	TAPAAMEAQTTPPAAMEAQTT
TPPAAMEAQT	UPPAAMEAQU	Q14242	163	172	TPPAAMEAQTTQTTAMEAQTT
TTPPAAMEAQT	UUPPAAMEAQU	Q14242	162	172	TTAPAAMEAQTTPPAAMEAQT
TTPPAAMEAQT	UUPPAAMEAQU	Q14242	162	172	TPPAAMEAQTTQTTAMEAQTT
TEPSATEALSMEPT	UEPSAUEALSMEPU	Q14242	213	226	TPLAAMEALSTEPSATEALSM
TEPSATEALSMEPT	UEPSAUEALSMEPU	Q14242	213	226	ATEALSMEPTTKRGLFIPFSV
ADSTGDQTSALPPSTSINEGSPLWTSIGAS	ADSTGDQTXALPPSTSINEGSPLWTSIGAS	P16150	36	65	SPLWTSIGASTGSPLPEPTTY
ISSSSSTVAIPGYTF	ISSXSSUVAIPGYTF	O00592	190	204	STVAIPGYTFTSPGMTTTLLE
TAPAAMEAQTTAPAAMEAQ	UAPAAMEAQUUAPAAMEAQ	Q14242	143	161	TQPTGLEAQTTAPAAMEAQTT
TAPAAMEAQTTAPAAMEAQ	UAPAAMEAQUUAPAAMEAQ	Q14242	143	161	TTAPAAMEAQTTPPAAMEAQT
STGLDAGGAVTELT	XTGLDAGGAVTELU	Q14242	49	62	DAGGAVTELTTELANMGNLST
TEAQTTPLAAMEAL	UEAQUUPLAAMEAL	Q14242	198	211	TEAQTTQPTATEAQTTPLAAM
TEAQTTPLAAMEAL	UEAQUUPLAAMEAL	Q14242	198	211	TTPLAAMEALSTEPSATEALS
SALPPSTSINEGSPLW	XALPPSUSINEGSPLW	P16150	44	59	PKADSTGDQTSALPPSTSINE
SALPPSTSINEGSPLW	XALPPSUSINEGSPLW	P16150	44	59	TSINEGSPLWTSIGASTGSPL
TEALSMEPTTKR	UEALSMEPUUKR	Q14242	218	229	MEALSTEPSATEALSMEPTTK
SSHSVTTDLT	SSHSVTUDLU	O00592	140	149	SSHSVTTDLTSTKAEHLTTPH
TEAQTTPLAAMEALS	UEAQUUPLAAMEALX	Q14242	198	212	TEAQTTQPTATEAQTTPLAAM
TEAQTTPLAAMEALS	UEAQUUPLAAMEALX	Q14242	198	212	TPLAAMEALSTEPSATEALSM
TVPFRNPDENSR	UVPFRNPDENSR	P16150	223	234	MSPTTSTNASTVPFRNPDENS
TEPSATEALSMEPTTKR	UEPSATEALSMEPUTKR	Q14242	213	229	TPLAAMEALSTEPSATEALSM
TEALSMEPTTKR	UEALSMEPUUKR	Q14242	218	229	MEALSTEPSATEALSMEPTTK
SALPPSTSINEGSPLW	XALPPSUSINEGSPLW	P16150	44	59	PKADSTGDQTSALPPSTSINE
SALPPSTSINEGSPLW	XALPPSUSINEGSPLW	P16150	44	59	TSINEGSPLWTSIGASTGSPL
[truncated: 2,145 more rows]

## Sheet: W149A_Rep2_72h
BaseSequence	MappedMod	Uniprot	StartResidue	StopResidue	SequenceWindow	|	Protein	Count		Position	P10	P9	P8	P7	P6	P5	P4	P3	P2	P1	P1'	P2'	P3'	P4'	P5'	P6'	P7'	P8'	P9'	P10'	P11'
[truncated: 4,100 more rows]

[truncated: 6 more sheets: Y287A_Rep1_72h, Y287A_Rep2_72h, F290A_Rep1_72h, F290A_Rep2_72h, Trypsin_Rep1, Trypsin_Rep2]
