# Supplementary material for: Structure-guided mutagenesis of a mucin-selective metalloprotease from Akkermansia muciniphila alters substrate preferences
Source: J Biol Chem. 2022 Apr 9;298(5):101917. doi: 10.1016/j.jbc.2022.101917 (PMC9118916; doi:10.1016/j.jbc.2022.101917)
Supplement: Dataset S3 [file mmc4.xlsx]

## Sheet: MUC16 24h
O-glycopeptide sequence	Count				Frequency (%)
	AM0627	W149A	Y287A	F290A	AM0627	W149A	Y287A	F290A
MHLATSRTPASLSGPT	242	24	70	0	14.4305	8.02676	8.56793	0
TPKPATTFLPPL	150	0	4	0	8.94454	0	0.489596	0
TFLPPLSEAT	126	36	190	0	7.51342	12.0401	23.2558	0
LGPYSLDKDSLYLNGYNEPGPDEPPT	106	40	76	8	6.32081	13.3779	9.30233	5.67376
SRTPASLSGPT	104	2	28	0	6.20155	0.668896	3.42717	0
MHLATSRTPASL	84	0	12	0	5.00894	0	1.46879	0
TFLPPL	68	6	42	0	4.05486	2.00669	5.14076	0
HSLYVNGFTHQSSMT	62	0	66	0	3.69708	0	8.07834	0
TSRTPASLSGPT	56	0	4	0	3.3393	0	0.489596	0
MHLATSRTPA	54	4	38	0	3.22004	1.33779	4.65116	0
TPASLSGPT	52	17	31	5	3.10078	5.68562	3.79437	3.5461
DSLYLNGYNEPGPDEPPT	52	0	27	0	3.10078	0	3.30477	0
MHLAT	40	28	28	20	2.38521	9.36455	3.42717	14.1844
SKTPASIFGP	34	0	0	0	2.02743	0	0	0
HSLYVNGFTHQSSM	31	0	0	0	1.84854	0	0	0
SLSGPT	30	0	0	0	1.78891	0	0	0
TSTPGTPTVYLGA	28	0	0	0	1.66965	0	0	0
TAMGYHLK	26	7	17	1	1.55039	2.34114	2.08078	0.70922
TNLPYSQDKAQPGTTNYQHHHHHH	22	2	0	0	1.31187	0.668896	0	0
TNLPYSQDK	21	19	14	6	1.25224	6.35452	1.71359	4.25532
STMHLAT	20	0	32	0	1.19261	0	3.91677	0
TVDLGT	18	0	0	0	1.07335	0	0	0
TSTPGTPTVYLGASK	17	0	0	0	1.01371	0	0	0
SKPGPSAASPLLVL	14	0	0	0	0.834824	0	0	0
LGPYSLDKDSLYLNGYNEPGPDEPPTTPKPAT	14	58	50	28	0.834824	19.398	6.11995	19.8582
MHLATSR	13	19	21	34	0.775194	6.35452	2.57038	24.1135
KDSLYLNGYNEPGPDEPPT	12	0	0	0	0.715564	0	0	0
TFLPPLSEA	12	4	4	0	0.715564	1.33779	0.489596	0
TVYLGASK	12	0	0	0	0.715564	0	0	0
SRTPASL	10	0	4	0	0.596303	0	0.489596	0
LGPYSLDKDSLYLNGYNEPGPDEPPTTPKPA	8	0	5	0	0.477042	0	0.611995	0
TVDLGTSGTPV	8	0	0	0	0.477042	0	0	0
TSIPGTP	8	0	0	0	0.477042	0	0	0
TVYLGA	8	0	0	0	0.477042	0	0	0
SEATTAMGYHLK	7	0	0	0	0.417412	0	0	0
TFLPPLSEATTAMGYHLK	6	4	8	10	0.357782	1.33779	0.979192	7.0922
TTFLPPL	6	0	0	0	0.357782	0	0	0
TTAMGYHLK	6	3	4	0	0.357782	1.00334	0.489596	0
TRVDLL	6	0	0	0	0.357782	0	0	0
FTHRSSVPT	6	0	0	0	0.357782	0	0	0
INNLRYMADMGQPGSLK	5	0	0	0	0.298151	0	0	0
LGPYSLDKDSLYLNGYNEPG	5	0	0	0	0.298151	0	0	0
THGITELGPYTLDR	5	1	5	4	0.298151	0.334448	0.611995	2.83688
TNLPYSQDKAQPGT	5	0	0	0	0.298151	0	0	0
TSRTPASL	4	0	0	0	0.238521	0	0	0
SLDKDSLYLNGYNEPGPDEPPT	4	0	6	0	0.238521	0	0.734394	0
TNLPYSQDKAQPG	4	0	0	0	0.238521	0	0	0
LTHGITELGPYTLDR	4	1	0	2	0.238521	0.334448	0	1.41844
TSIPGTPTVDLGT	4	0	0	0	0.238521	0	0	0
SSVSTTSTPGTPTVYLGA	4	0	0	0	0.238521	0	0	0
LGPYSLDKDSLYLNGYNEP	3	0	0	0	0.178891	0	0	0
DAICTHHPDPKSPRLDREQLYWELSQLTH	2	0	0	0	0.119261	0	0	0
TSTMHLATSRTPA	2	0	0	0	0.119261	0	0	0
TPASI	2	0	0	0	0.119261	0	0	0
GEATGVDAICTHRPDPTGPGLDREQLYLELSQLTH	2	0	0	0	0.119261	0	0	0
VDAVCTHRPD	2	0	2	2	0.119261	0	0.244798	1.41844
ETRVDLL	2	0	0	0	0.119261	0	0	0
LYLNGYNEPGPDEPPT	2	0	2	0	0.119261	0	0.244798	0
THRSSVSTTSTPGTPTVYLGA	2	0	0	0	0.119261	0	0	0
FTITNLPYSQDK	2	0	0	0	0.119261	0	0	0
SLYLNGYNEPGPDEPPT	2	0	0	0	0.119261	0	0	0
PTGPGLDREQL	2	0	0	0	0.119261	0	0	0
TPTVYLGASK	2	0	0	0	0.119261	0	0	0
PGTTNYQHHHHHH	1	0	0	1	0.0596303	0	0	0.70922
TTNYQHHHHHH	1	1	0	0	0.0596303	0.334448	0	0
SITELGPYTLDRDSLYVNGFTQR	1	6	8	8	0.0596303	2.00669	0.979192	5.67376
GITELGPYTLDR	1	0	0	3	0.0596303	0	0	2.12766
NLPYSQDKAQPGTTNYQHHHHHH	1	0	1	0	0.0596303	0	0.122399	0
QDKAQPGTTNYQHHHHHH	1	0	2	0	0.0596303	0	0.244798	0
LGPYSLDKDSLYLNGYNEPGPDEP	1	0	0	0	0.0596303	0	0	0
SQDKAQPGTTNYQHHHHHH	0	0	1	0	0	0	0.122399	0
STPGTPTVYLGASKTP	0	0	0	2	0	0	0	1.41844
KAQPGTTNYQHHHHHH	0	0	1	0	0	0	0.122399	0
HSLYVNGFTHQSSMTT	0	3	0	0	0	1.00334	0	0
KNGAETRVDLLCTYLQPL	0	2	8	2	0	0.668896	0.979192	1.41844
QDKAQPGTTNYQHHHH	0	1	1	0	0	0.334448	0.122399	0
NNLRYMADMGQPGSLK	0	0	1	0	0	0	0.122399	0
SSVPTTSTGVVSEEPFTLN	0	3	1	0	0	1.00334	0.122399	0
QPGTTNYQHHHHH	0	1	0	0	0	0.334448	0	0
SSVPTTSTGVVS	0	1	0	0	0	0.334448	0	0
PYSQDKAQPGTTNYQHHHHH	0	1	0	0	0	0.334448	0	0
HSLYVNGFTHQSS	0	3	0	0	0	1.00334	0	0
TITNLPYSQDK	0	0	0	1	0	0	0	0.70922
SSVPTTSTGVVSEEPF	0	0	2	0	0	0	0.244798	0
DSLYLNGYNEPGPDEPPTTPKPAT	0	2	0	1	0	0.668896	0	0.70922
LCTYLQPLSGPGLPIK	0	0	0	1	0	0	0	0.70922
TTNYQHHHHH	0	0	0	1	0	0	0	0.70922
QDKAQPGTTNYQHHH	0	0	1	0	0	0	0.122399	0
NLRYEENMHHPGSR	0	0	0	1	0	0	0	0.70922

## Sheet: PSGL-1 24h
O-glycopeptide sequence	Count				Frequency (%)
	AM0627	W149A	Y287A	F290A	AM0627	W149A	Y287A	F290A
TPPAAMEAQT	326	152	258	56	9.12654	6.64336	8.36576	4.70984
TEPSATEALSMEPTTKR	275	293	322	173	7.69877	12.8059	10.441	14.55
TQPTGLEAQT	256	102	178	82	7.16685	4.45804	5.77173	6.89655
TPLAAMEALS	164	54	126	18	4.59127	2.36014	4.0856	1.51388
TEAQTTPLAAMEAL	162	12	50	0	4.53527	0.524476	1.62127	0
TEPSATEALSMEPT	160	156	340	4	4.47928	6.81818	11.0246	0.336417
TAPEATEAQT	122	54	82	80	3.41545	2.36014	2.65888	6.72834
TTPLAAMEALS	112	22	36	4	3.1355	0.961538	1.16732	0.336417
TTPPAAMEAQT	108	38	56	12	3.02352	1.66084	1.81582	1.00925
TQTTAMEAQT	96	72	110	158	2.68757	3.14685	3.5668	13.2885
TEAQTTPLAAMEALS	94	82	116	0	2.63158	3.58392	3.76135	0
STEPSATEAL	90	0	58	0	2.5196	0	1.88067	0
TTPLAAMEAL	90	6	14	0	2.5196	0.262238	0.453956	0
TEPSATEAL	84	20	76	4	2.35162	0.874126	2.46433	0.336417
TTPPAAMEAQ	72	6	4	0	2.01568	0.262238	0.129702	0
TPLAAMEAL	62	12	22	0	1.73572	0.524476	0.713359	0
SMEPTTKRGLFIPFSVSSVTHK	60	111	100	17	1.67973	4.8514	3.24254	1.42977
TGLDAGGAVTELT	58	78	48	6	1.62374	3.40909	1.55642	0.504626
TPPAATEAQT	52	48	94	24	1.45577	2.0979	3.04799	2.0185
TEPPEMLR	52	26	48	6	1.45577	1.13636	1.55642	0.504626
SMEPTTKRGLFIPF	52	0	0	0	1.45577	0	0	0
TDSAAMEIQT	50	0	8	0	1.39978	0	0.259403	0
STGLDAGGAVTELT	47	42	83	17	1.31579	1.83566	2.69131	1.42977
TQPTATEAQT	46	8	32	4	1.28779	0.34965	1.03761	0.336417
TEALSMEPTTKR	41	24	33	14	1.14782	1.04895	1.07004	1.17746
TEALSMEPT	38	0	0	0	1.06383	0	0	0
TEPSATEALSMEP	36	4	0	0	1.00784	0.174825	0	0
TTQPTGLEAQT	32	6	10	0	0.895857	0.262238	0.324254	0
STEPSATEALSMEPT	32	2	38	0	0.895857	0.0874126	1.23217	0
TTAPEATEAQT	30	6	32	0	0.839866	0.262238	1.03761	0
TEPSATEALSMEPTTK	28	16	15	9	0.783875	0.699301	0.486381	0.756939
RSTGLDAGGAV	24	0	2	0	0.671892	0	0.0648508	0
TRLTATEAQT	24	4	24	4	0.671892	0.174825	0.77821	0.336417
GLFIPFSVSSV	24	0	5	0	0.671892	0	0.162127	0
RSTGLDAGGAVTELT	22	26	57	24	0.615901	1.13636	1.84825	2.0185
TPPAAMEAQ	20	2	12	2	0.55991	0.0874126	0.389105	0.168209
TKRGLFIPFSVSSV	20	0	10	0	0.55991	0	0.324254	0
TEAQTTRLTA	18	6	6	0	0.503919	0.262238	0.194553	0
TTAMEAQT	18	0	0	0	0.503919	0	0	0
TAMEAQT	14	0	14	0	0.391937	0	0.453956	0
STGLDAGGAV	13	0	0	0	0.363942	0	0	0
TQPTGLEAQ	12	0	8	4	0.335946	0	0.259403	0.336417
TGLDAGGAVTEL	12	0	12	0	0.335946	0	0.389105	0
TVEPAARRSTGLDAGGAV	12	2	4	0	0.335946	0.0874126	0.129702	0
TKRGLFIPF	12	0	6	0	0.335946	0	0.194553	0
TKRGLFIPFSVSSVTHK	11	5	15	2	0.307951	0.218531	0.486381	0.168209
FIPFSVSSVTHK	11	22	26	18	0.307951	0.961538	0.843061	1.51388
TAPEATEAQ	10	0	0	0	0.279955	0	0	0
GLFIPFSVS	10	5	1	0	0.279955	0.218531	0.0324254	0
TELANMGNL	10	2	0	0	0.279955	0.0874126	0	0
TPLTGPGTPEST	10	0	0	0	0.279955	0	0	0
TQTTAMEAQTTAPEATEAQT	10	22	6	44	0.279955	0.961538	0.194553	3.70059
TQPAATEAQT	10	2	20	0	0.279955	0.0874126	0.648508	0
LFIPFSVSSVTHK	9	5	8	7	0.25196	0.218531	0.259403	0.58873
TQPTATEAQTTPLAAMEALSTEPSATEALSMEPTTKR	9	13	17	1	0.25196	0.568182	0.551232	0.0841043
TPLAATEAQTTR	8	13	14	6	0.223964	0.568182	0.453956	0.504626
TPLAAMEALSTEPSA	8	8	0	0	0.223964	0.34965	0	0
STEPSATEALSMEPTTKR	8	0	0	0	0.223964	0	0	0
TTPLTGPGTPEST	8	0	0	0	0.223964	0	0	0
LTATEAQTTPLAATEAQT	8	2	8	0	0.223964	0.0874126	0.259403	0
TTRLTATEAQT	8	2	18	0	0.223964	0.0874126	0.583658	0
TGLDAGGAV	8	0	0	0	0.223964	0	0	0
TQTTAMEAQTTAPEA	8	2	6	0	0.223964	0.0874126	0.194553	0
TDSAAMEIQ	8	0	0	0	0.223964	0	0	0
TTQTTAMEAQT	8	0	8	0	0.223964	0	0.259403	0
TTQPTGLEAQ	8	0	0	0	0.223964	0	0	0
TVEPAARRSTGLDAGGAVTELT	8	14	14	0	0.223964	0.611888	0.453956	0
TQTTAMEAQ	8	2	0	0	0.223964	0.0874126	0	0
TPLAAMEALSTEPSATEALSMEPTTK	7	4	7	0	0.195969	0.174825	0.226978	0
TRLTATEAQTTPLAA	6	38	22	10	0.167973	1.66084	0.713359	0.841043
TQPTATEAQTTPLAAMEALSTEPSATEALSMEPTTK	6	4	4	4	0.167973	0.174825	0.129702	0.336417
PFSVSSVTHK	6	6	15	6	0.167973	0.262238	0.486381	0.504626
TPLAAMEALSTEPSATEAL	6	40	0	0	0.167973	1.74825	0	0
TTPPAATEAQT	6	12	10	0	0.167973	0.524476	0.324254	0
TTRLTATEAQ	6	0	0	0	0.167973	0	0	0
TRLTATEAQTTPLAATEAQ	6	0	0	0	0.167973	0	0	0
PPAAMEAQTTQ	6	0	0	0	0.167973	0	0	0
GLFIPFSV	6	0	0	0	0.167973	0	0	0
TPLAAMEALSTEPSATEALSMEPTTKR	6	15	5	5	0.167973	0.655594	0.162127	0.420521
TQPTATEAQTTPLAAMEALS	6	112	46	38	0.167973	4.8951	1.49157	3.19596
GLFIPFSVSSVTH	5	5	6	6	0.139978	0.218531	0.194553	0.504626
TEALSMEPTTK	5	2	3	0	0.139978	0.0874126	0.0972763	0
IPFSVSSVTHK	5	2	2	0	0.139978	0.0874126	0.0648508	0
TTPLAATEAQTTR	4	3	1	0	0.111982	0.131119	0.0324254	0
EATEAQ	4	0	0	0	0.111982	0	0	0
TVEPAARRSTGLDAGGAVTEL	4	0	2	0	0.111982	0	0.0648508	0
TEPSATEALSM	4	0	4	0	0.111982	0	0.129702	0
LTATEAQTTPLAATEAQTTPPAATEAQT	4	1	3	9	0.111982	0.0437063	0.0972763	0.756939
TEALSMEP	4	0	0	0	0.111982	0	0	0
SMEPT	4	0	0	0	0.111982	0	0	0
RGLFIPFSVSSV	4	0	0	0	0.111982	0	0	0
AQTTAPAAMEAQTTPPAAMEAQT	4	2	2	0	0.111982	0.0874126	0.0648508	0
TEAQTTPPAA	4	20	2	0	0.111982	0.874126	0.0648508	0
TAPAAMEAQTTPPAAMEAQT	4	96	58	132	0.111982	4.1958	1.88067	11.1018
TPPAAMEAQTTQTTAMEA	4	0	0	0	0.111982	0	0	0
STEPSATEALSM	4	0	2	0	0.111982	0	0.0648508	0
LTATEAQT	4	0	0	0	0.111982	0	0	0
TQPAATEAQTTPLAATEAQTTR	4	4	6	4	0.111982	0.174825	0.194553	0.336417
TPLAATEAQTTRLTA	4	8	2	0	0.111982	0.34965	0.0648508	0
THKGIPMAA	3	0	0	0	0.0839866	0	0	0
TPPAATEAQ	2	0	0	0	0.055991	0	0	0
TQPTATEAQTTPLAAMEAL	2	44	30	16	0.055991	1.92308	0.972763	1.34567
TTQTTAMEAQ	2	0	6	0	0.055991	0	0.194553	0
SMEPTTKRGLFIPFSVSSV	2	0	0	0	0.055991	0	0	0
SAAMEIQT	2	0	0	2	0.055991	0	0	0.168209
TTKRGLFIPF	2	0	0	0	0.055991	0	0	0
ELTTELAN	2	0	0	0	0.055991	0	0	0
ATEAQTTPLAAMEAL	2	0	0	0	0.055991	0	0	0
TTQPAATEAQT	2	0	0	0	0.055991	0	0	0
MEPTTKRGLFIPFSVSSVTHK	2	3	2	0	0.055991	0.131119	0.0648508	0
TQPAATEAQTTPLAA	2	44	8	10	0.055991	1.92308	0.259403	0.841043
TEAQTTPLAAMEALST	2	0	0	0	0.055991	0	0	0
TAPAAMEAQTTPPAAM	2	0	0	0	0.055991	0	0	0
TGPGTPEST	2	0	0	0	0.055991	0	0	0
TGLEAQT	2	0	0	0	0.055991	0	0	0
TTAMEAQTTAPEA	2	0	0	0	0.055991	0	0	0
EAQTTAPEATEAQT	2	0	0	0	0.055991	0	0	0
LTATEAQTTPLAATEAQTTPPAATEAQ	2	2	0	0	0.055991	0.0874126	0	0
APAAMEAQTTPPAAMEAQT	2	0	0	0	0.055991	0	0	0
STEPSATEALSMEPTTK	1	0	0	0	0.0279955	0	0	0
LTATEAQTTPLAATEAQ	1	2	0	0	0.0279955	0.0874126	0	0
RSTGLDAGGAVTEL	1	0	1	0	0.0279955	0	0.0324254	0
TPLTGPGTPESTTVEPAAR	0	3	0	4	0	0.131119	0	0.336417
TTAPAAMEAQTTPPAAM	0	0	2	0	0	0	0.0648508	0
TEPSATEALSMEPTTKRG	0	6	0	6	0	0.262238	0	0.504626
PAAMEAQTTAPAAMEAQT	0	0	2	0	0	0	0.0648508	0
QTTQPAATEAQT	0	0	2	0	0	0	0.0648508	0
TAMEAQTTAPEATEAQT	0	0	0	4	0	0	0	0.336417
TTQPTATEAQTT	0	0	2	2	0	0	0.0648508	0.168209
TEPSATEALSMEPTTKRGLFIPF	0	6	0	0	0	0.262238	0	0
TAPAAMEAQTTAPAAMEA	0	0	0	2	0	0	0	0.168209
TEPSATEALSMEPTTKRGLFIPFSVSSVTHK	0	2	0	0	0	0.0874126	0	0
TQPTATEAQTTPLAAMEALST	0	6	0	4	0	0.262238	0	0.336417
TAPAAMEAQTTPPAAMEAQTTQTTAMEAQTTAPEATEAQT	0	0	0	8	0	0	0	0.672834
TEAQTTPPAATEAQ	0	2	0	0	0	0.0874126	0	0
TRLTATEAQ	0	0	2	0	0	0	0.0648508	0
AGGAVTELT	0	0	2	0	0	0	0.0648508	0
PLAATEAQTTP	0	0	2	0	0	0	0.0648508	0
TQPTGLEAQTTAPAAMEAQ	0	4	0	0	0	0.174825	0	0
TPLAATEAQTTPPAATEAQT	0	4	0	0	0	0.174825	0	0
TEAQTTPPAATEAQT	0	2	0	0	0	0.0874126	0	0
TQPTGLEAQTTAPAAMEAQT	0	44	22	44	0	1.92308	0.713359	3.70059
LTATEAQTTPLAA	0	5	2	0	0	0.218531	0.0648508	0
TPESTTVEPAAR	0	0	0	5	0	0	0	0.420521
TQPAATEAQTTPLAATEAQTTRLTA	0	2	0	0	0	0.0874126	0	0
LAAMEALS	0	2	0	0	0	0.0874126	0	0
LSMEPTTKRGLFIPFSVSSVTHK	0	0	1	0	0	0	0.0324254	0
TAPEATEAQTTQPTATEAQTTPLAAMEALSTEPSATEAL	0	2	0	0	0	0.0874126	0	0
AMEAQTTQTTAMEAQTTAPEATEAQT	0	0	0	2	0	0	0	0.168209
TEAQTTPLAAMEALSTEPSATEAL	0	10	0	0	0	0.437063	0	0
TQPAATEAQTTPLAATEAQ	0	2	2	0	0	0.0874126	0.0648508	0
LSMEPTTKR	0	0	0	1	0	0	0	0.0841043
EPTTKRGLFIPFSVSSVTHK	0	0	2	0	0	0	0.0648508	0
TEAQTTPPAATEAQTTQPTGLEAQTTA	0	2	0	0	0	0.0874126	0	0
ATEALSMEPTTKR	0	1	0	0	0	0.0437063	0	0
TTPLTGPGTPESTTVEPAAR	0	0	0	2	0	0	0	0.168209
TQPAATEAQTTPLAATEAQTTRLTATEAQTTP	0	0	0	4	0	0	0	0.336417
TAPAAMEAQTTAPAAMEAQ	0	0	6	4	0	0	0.194553	0.336417
LSTDSAAMEIQT	0	0	0	2	0	0	0	0.168209
TAPEATEAQTTQPTATEAQTTPLAAMEALSTEPSATEALSMEPTTK	0	0	0	2	0	0	0	0.168209
TEAQTTRLTATEAQT	0	0	6	0	0	0	0.194553	0
TEALSMEPTTKRGLFIP	0	0	2	0	0	0	0.0648508	0
TQTTAMEAQTTAPEATE	0	0	0	2	0	0	0	0.168209
TAPAAMEAQTTPPAAMEAQTT	0	0	0	2	0	0	0	0.168209
PAATEAQTTQPTGLEAQ	0	2	0	0	0	0.0874126	0	0
STEPSATEALS	0	0	4	0	0	0	0.129702	0
TTKRGLFIPFSVSSVTHK	0	8	0	0	0	0.34965	0	0
STGLDAGGAVTEL	0	0	9	0	0	0	0.291829	0
TPPAAMEAQTTQT	0	6	2	6	0	0.262238	0.0648508	0.504626
TRLTATEAQTTPLAATEAQT	0	0	2	0	0	0	0.0648508	0
TPLAATEAQTTPPAA	0	10	18	0	0	0.437063	0.583658	0
EAQTTAPAAMEAQTTAPAAMEAQT	0	0	0	2	0	0	0	0.168209
TDTTPLTGPGTPESTTVEPAARR	0	0	1	0	0	0	0.0324254	0
TEAQTTPLAAMEALSTEPSA	0	4	0	0	0	0.174825	0	0
TTPLAAMEALSTEPSATEALSMEPTTKR	0	1	0	0	0	0.0437063	0	0
QPTGLEAQT	0	2	0	0	0	0.0874126	0	0
TAPAAMEAQTTPPAAMEAQ	0	6	4	2	0	0.262238	0.129702	0.168209
TGPGTPESTTVEPAAR	0	0	0	3	0	0	0	0.252313
TTAPEATEAQTTQPTATEAQT	0	2	0	0	0	0.0874126	0	0
TEAQTTPLAATEAQTTPPAATEAQ	0	6	0	0	0	0.262238	0	0
TEAQTTQPTATEAQTTPLAAMEAL	0	4	0	0	0	0.174825	0	0
QTTAPAAMEAQTTAPAAMEAQT	0	0	0	2	0	0	0	0.168209
PPAATEAQT	0	0	2	0	0	0	0.0648508	0
TPLAAMEALSTEPSATEALSMEPT	0	8	0	0	0	0.34965	0	0
TEALSMEPTTKRGLFIPFSVSSVTHK	0	6	0	0	0	0.262238	0	0
FLPETEPPEMLR	0	1	0	4	0	0.0437063	0	0.336417
AATEAQTTPLAATEAQT	0	0	2	2	0	0	0.0648508	0.168209
QTTAPAAMEAQTTPPAAMEAQT	0	0	0	2	0	0	0	0.168209
TEAQTTRLTATEAQ	0	2	2	0	0	0.0874126	0.0648508	0
PGTPESTTVEPAAR	0	3	0	8	0	0.131119	0	0.672834
QTTQT	0	0	0	2	0	0	0	0.168209
AMEAQTTAPAAMEAQTTPPAAMEAQT	0	0	0	2	0	0	0	0.168209
TPLAATEAQTTRL	0	0	4	0	0	0	0.129702	0
QTTPLAAMEALSTEPSATEALSMEPTTKR	0	0	0	1	0	0	0	0.0841043
TAPEATEAQTTQPTATEAQT	0	0	0	2	0	0	0	0.168209
TQPAATEAQTTPLAATEAQT	0	4	0	0	0	0.174825	0	0
STDTTPLTGPGTPESTTVEPAAR	0	2	0	1	0	0.0874126	0	0.0841043
TPPAAME	0	2	0	0	0	0.0874126	0	0
TAPAAMEAQTTAPAAMEAQT	0	24	18	8	0	1.04895	0.583658	0.672834

## Sheet: CD43 24h
O-glycopeptide sequence	Count				Frequency (%)
	AM0627	W149A	Y287A	F290A	AM0627	W149A	Y287A	F290A
TANSLGSHTV	340	0	8	0	8.89354	0	0.318091	0
SHPAVPITANSLGSHTV	272	4	4	0	7.11483	0.183655	0.159046	0
SALPPSTSINEGSPLWTSIGAS	188	36	62	2	4.9176	1.65289	2.46521	0.163666
SSVPQETPHA	152	188	196	104	3.97594	8.63177	7.79324	8.51064
SALPPSTSINEGSPLW	152	300	118	122	3.97594	13.7741	4.69185	9.98363
SHPAVPITANSLGSH	124	34	18	10	3.24353	1.56107	0.715706	0.818331
TVSLET	108	50	42	0	2.82501	2.29568	1.66998	0
TVPFRNPDENSR	108	62	74	34	2.82501	2.84665	2.94235	2.78232
TANSLGSHTVTGGTIT	100	4	24	0	2.61575	0.183655	0.954274	0
SRGTSGPPL	84	20	90	0	2.19723	0.918274	3.57853	0
SVPQETPHAT	70	116	184	86	1.83102	5.32599	7.3161	7.03764
TMATVSLET	68	30	40	4	1.77871	1.37741	1.59046	0.327332
SVPQETPHA	68	58	142	18	1.77871	2.66299	5.64612	1.473
TGSLEPSSGASGPQVSSVK	67	70	58	22	1.75255	3.21396	2.30616	1.80033
TSHPAVPITANSLGSHTV	66	0	6	0	1.72639	0	0.238569	0
SSVPQETPHATSHPAVPI	64	0	0	0	1.67408	0	0	0
TGSPLPEPTTYQEVSIK	62	64	42	8	1.62176	2.93848	1.66998	0.654664
SALPPSTSINEGSPLWT	62	4	8	0	1.62176	0.183655	0.318091	0
TGSLEPSSGASGPQVSSVKL	62	18	18	8	1.62176	0.826446	0.715706	0.654664
MSSVPQETPHATSHPAVPI	60	1	4	0	1.56945	0.0459137	0.159046	0
SINEGSPLWT	56	22	56	0	1.46482	1.0101	2.22664	0
TVSLETSKGT	56	0	36	0	1.46482	0	1.43141	0
SVPQETPHATSHPAVPI	54	0	0	0	1.4125	0	0	0
TSHPAVPI	50	2	12	0	1.30787	0.0918274	0.477137	0
SKGTSGPPVTMA	50	10	38	0	1.30787	0.459137	1.51093	0
TSINEGSPLWT	46	16	28	0	1.20324	0.734619	1.11332	0
TAASSLET	44	54	38	50	1.15093	2.47934	1.51093	4.09165
MSSVPQETPHA	43	119	145	65	1.12477	5.46373	5.76541	5.31915
SGASGPQVSSVK	36	4	17	0	0.941669	0.183655	0.675944	0
TSHPAVPITANSLGSH	34	6	2	0	0.889354	0.275482	0.0795229	0
TSITSDPKADSTGDQT	34	26	12	18	0.889354	1.19376	0.477137	1.473
SIKMSSVPQETPHA	32	0	0	0	0.837039	0	0	0
TSINEGSPLWTSIGAS	32	2	22	0	0.837039	0.0918274	0.874751	0
TSHPAVPITANSLGSHTVTGGTIT	30	46	56	10	0.784724	2.11203	2.22664	0.818331
IKMSSVPQETPHATSHPAVPI	30	0	0	0	0.784724	0	0	0
TMATVSLETSKG	30	0	8	0	0.784724	0	0.318091	0
TVSLETSKG	28	16	16	0	0.732409	0.734619	0.636183	0
TPHATSHPAVPI	28	0	0	0	0.732409	0	0	0
SGASGPQVSSVKL	28	0	0	0	0.732409	0	0	0
TMTTGSLEPSSGASGPQVSSVK	26	0	0	0	0.680094	0	0	0
SIKMSSVPQE	24	0	0	0	0.627779	0	0	0
SSVPQETPHAT	22	106	92	112	0.575464	4.86685	3.65805	9.1653
TMATVSLE	22	0	6	0	0.575464	0	0.238569	0
SGASGPQVSSVKLS	22	4	14	0	0.575464	0.183655	0.55666	0
TMMSPT	20	16	18	0	0.523149	0.734619	0.715706	0
MSSVPQETPHAT	20	110	98	191	0.523149	5.05051	3.89662	15.6301
SITSDPKADSTGDQT	18	0	2	0	0.470834	0	0.0795229	0
TTYQEVSIKM	18	0	0	0	0.470834	0	0	0
TGSPLPEPTTYQEVSIKM	16	18	0	0	0.418519	0.826446	0	0
SALPPSTSINEGSPLWTSIGA	16	0	0	0	0.418519	0	0	0
TGSPLPEPT	16	4	0	0	0.418519	0.183655	0	0
TTGSLEPSSGASGPQVSSVK	15	14	4	0	0.392362	0.642792	0.159046	0
TTYQEVSIK	15	0	4	0	0.392362	0	0.159046	0
SKMYT	14	14	32	0	0.366205	0.642792	1.27237	0
TVSLETSKGTSGPPV	14	0	0	0	0.366205	0	0	0
SKMYTTSITSDPK	14	0	21	0	0.366205	0	0.83499	0
TMATDSLET	14	0	22	0	0.366205	0	0.874751	0
TVTGGTIT	14	4	0	0	0.366205	0.183655	0	0
ASTVPFRNPDENSR	14	13	16	14	0.366205	0.596878	0.636183	1.14566
TTSITSDPKADSTGDQT	14	0	0	0	0.366205	0	0	0
TGTTGPPV	12	0	0	0	0.31389	0	0	0
TVTGGTI	12	0	0	0	0.31389	0	0	0
SSVKL	12	0	18	0	0.31389	0	0.715706	0
TGSLEPSSGASGPQVS	12	12	12	0	0.31389	0.550964	0.477137	0
PFRNPDENSRHHHHHH	10	4	5	2	0.261575	0.183655	0.198807	0.163666
SGASGPQVS	10	0	0	0	0.261575	0	0	0
SIKMS	10	0	0	0	0.261575	0	0	0
SGAPVT	10	10	12	2	0.261575	0.459137	0.477137	0.163666
TGSLEPS	10	0	0	0	0.261575	0	0	0
MSSVPQETPHATSHPAVPITANSLGSHTVTGGTIT	9	0	0	3	0.235417	0	0	0.245499
TGSPLPEPTTYQEV	8	0	0	0	0.20926	0	0	0
MATDSLET	8	0	0	0	0.20926	0	0	0
TAASSLETSRGT	8	4	20	8	0.20926	0.183655	0.795229	0.654664
TAASSLETSRG	8	6	12	0	0.20926	0.275482	0.477137	0
TSEPLSSKMYT	8	34	2	28	0.20926	1.56107	0.0795229	2.29133
SIGASTGSPLPEP	8	0	0	0	0.20926	0	0	0
SGPPLTMATV	8	0	0	0	0.20926	0	0	0
TTYQEVSIKMSSVPQE	8	0	0	0	0.20926	0	0	0
TSINEGSPLW	8	0	0	4	0.20926	0	0	0.327332
STSEPL	8	0	0	0	0.20926	0	0	0
TGSLEPSSGASGPQVSSVKLS	8	10	6	0	0.20926	0.459137	0.238569	0
TYQEVSIK	7	1	5	0	0.183102	0.0459137	0.198807	0
TAASSLETSRGTSGPPL	6	0	4	0	0.156945	0	0.159046	0
TANSLGSHT	6	0	0	0	0.156945	0	0	0
SSVKLS	6	0	4	0	0.156945	0	0.159046	0
SGPPLTMA	6	0	0	0	0.156945	0	0	0
ADSTGDQTSALPPSTSINEGSPLWTSIGAS	6	10	16	0	0.156945	0.459137	0.636183	0
SSVPQE	6	0	4	0	0.156945	0	0.159046	0
TANSLGSHTVTGGTI	6	0	0	0	0.156945	0	0	0
PSSGASGPQVSSVK	6	3	3	0	0.156945	0.137741	0.119284	0
TMATVSLETSKGT	6	4	36	0	0.156945	0.183655	1.43141	0
STMMSPT	6	4	10	8	0.156945	0.183655	0.397614	0.654664
TGSLEPSSGASGPQV	6	0	2	0	0.156945	0	0.0795229	0
TSHPAVPITANSLGSHTVTGGTITTNSPETSSR	5	7	11	0	0.130787	0.321396	0.437376	0
SSGASGPQVSSVK	5	0	0	0	0.130787	0	0	0
SIGASTGSPLPEPTTYQEVSIK	5	8	7	3	0.130787	0.367309	0.27833	0.245499
ANSLGSHTV	4	0	0	0	0.10463	0	0	0
HATSHPAVPI	4	0	0	0	0.10463	0	0	0
STGTTGPPV	4	0	0	0	0.10463	0	0	0
MATVSLETSKGT	4	0	0	0	0.10463	0	0	0
TMTTGSLEPSSGASGPQVSSVKL	4	0	0	0	0.10463	0	0	0
STMMSP	4	0	0	0	0.10463	0	0	0
GSLEPSSGASGPQVSSVK	4	1	3	0	0.10463	0.0459137	0.119284	0
SKGTSGPPV	4	0	0	0	0.10463	0	0	0
TAASSLE	4	0	2	0	0.10463	0	0.0795229	0
SVKLSTMM	4	0	0	0	0.10463	0	0	0
TSGAPVTTAASSLETSRGTSGPPLTMAT	4	2	2	4	0.10463	0.0918274	0.0795229	0.327332
SVKLSTMMSP	4	0	0	0	0.10463	0	0	0
SINEGSPLWTSIGAS	4	2	6	0	0.10463	0.0918274	0.238569	0
TTGSLEPSSGASGPQVSSVKL	4	0	0	0	0.10463	0	0	0
SKGTSGPPVTMATDSLE	4	0	0	0	0.10463	0	0	0
MSSVPQETPHATSHPAVPITANSLGSHTV	2	0	0	0	0.0523149	0	0	0
TYQEVSIKM	2	4	4	0	0.0523149	0.183655	0.159046	0
SGPPVTMA	2	0	0	0	0.0523149	0	0	0
SRGTSGPPLTMA	2	32	8	0	0.0523149	1.46924	0.318091	0
STVPFRNPDENSR	2	0	0	1	0.0523149	0	0	0.0818331
TSRGTSGPPL	2	0	4	0	0.0523149	0	0.159046	0
SVPQETPHATSHPAVPITANSLGSH	2	0	0	0	0.0523149	0	0	0
SHPAVPITANSLGSHTVTGGTIT	2	106	86	98	0.0523149	4.86685	3.41948	8.01964
TSEPLS	2	0	0	0	0.0523149	0	0	0
TYQEVSIKMS	2	0	4	0	0.0523149	0	0.159046	0
TVPFRNPDENSRHHHHHH	2	0	0	0	0.0523149	0	0	0
SGAPVTTAASSLET	2	8	0	14	0.0523149	0.367309	0	1.14566
TANSLGSHTVTGGTITTNSPETS	2	0	0	0	0.0523149	0	0	0
SGPPLTMATVSLET	2	44	38	6	0.0523149	2.0202	1.51093	0.490998
TANSLGSHTVTGG	2	0	0	0	0.0523149	0	0	0
SKGTSGPPVTMATDSLET	2	20	18	0	0.0523149	0.918274	0.715706	0
TGSPLPEPTTYQEVSIKMSSVPQETPHA	2	0	0	0	0.0523149	0	0	0
TDSLET	2	0	4	0	0.0523149	0	0.159046	0
PQVSSVKL	2	0	0	0	0.0523149	0	0	0
STSEPLSSK	2	0	10	0	0.0523149	0	0.397614	0
PKADSTGDQTSALPPS	2	0	0	0	0.0523149	0	0	0
TMMSPTT	2	20	18	6	0.0523149	0.918274	0.715706	0.490998
TYQEVSIKMSSVPQE	2	0	0	0	0.0523149	0	0	0
SGPPL	2	0	2	0	0.0523149	0	0.0795229	0
EPLSSKMYTTS	2	0	0	0	0.0523149	0	0	0
SIKMSSVPQETPHAT	2	0	0	0	0.0523149	0	0	0
ETPHATSHPAVPI	2	0	0	0	0.0523149	0	0	0
MATVSLETSKG	2	0	0	0	0.0523149	0	0	0
TNSPETSSRTSGAPVT	2	6	0	12	0.0523149	0.275482	0	0.981997
TTGSLEPSSGASGPQVS	2	0	0	0	0.0523149	0	0	0
IKMSSVPQETPHATSHPAVPITANSLGSHTVTGGTIT	2	0	0	0	0.0523149	0	0	0
TSGPPLTMA	2	0	0	0	0.0523149	0	0	0
DSTGDQTSALPPST	2	0	0	0	0.0523149	0	0	0
SINEGSPLW	2	28	10	32	0.0523149	1.28558	0.397614	2.61866
TGPPVTM	2	0	0	0	0.0523149	0	0	0
LSTMMSPT	2	16	11	9	0.0523149	0.734619	0.437376	0.736498
HATSHPAVPITANSLGSH	2	0	0	0	0.0523149	0	0	0
TTYQEVSIKMS	2	0	0	0	0.0523149	0	0	0
TANSLGSHTVTGGTITTNSPET	2	0	0	0	0.0523149	0	0	0
MATDSLETS	2	0	0	0	0.0523149	0	0	0
GSPLPEPTTYQEVSIK	2	0	0	0	0.0523149	0	0	0
VPFRNPDENSR	1	0	2	3	0.0261575	0	0.0795229	0.245499
SLEPSSGASGPQVSSVK	1	0	1	0	0.0261575	0	0.0397614	0
TANSLGSHTVTGGTITTNSPETSSR	1	0	0	0	0.0261575	0	0	0
MYTTSITSDPKADS	1	0	0	0	0.0261575	0	0	0
FRNPDENSRHHHHHH	1	0	2	0	0.0261575	0	0.0795229	0
QVSSVK	1	0	0	0	0.0261575	0	0	0
RNPDENSRHHHHHH	1	0	1	1	0.0261575	0	0.0397614	0.0818331
SGPQVSSVK	1	0	0	0	0.0261575	0	0	0
SVPQETPHATSHPAVPITANSLGSHTVTGGTITTNSPETSSR	1	0	0	0	0.0261575	0	0	0
TVPFRNPDENSRH	1	0	0	0	0.0261575	0	0	0
SPLPEPTTYQEVSIK	1	0	0	2	0.0261575	0	0	0.163666
SGAPVTTAASSLETSR	1	0	0	0	0.0261575	0	0	0
MSSVPQETPHATSH	0	0	0	2	0	0	0	0.163666
SRGTSGPPLTMATVSLET	0	6	0	0	0	0.275482	0	0
TSEPLSSKMYTTSITSDPK	0	1	0	0	0	0.0459137	0	0
STMMSPTT	0	2	0	14	0	0.0918274	0	1.14566
SGAPVTTAASSLETSRG	0	2	0	0	0	0.0918274	0	0
TAASSLETSR	0	0	2	1	0	0	0.0795229	0.0818331
SINEGSPLWTS	0	0	2	0	0	0	0.0795229	0
ADSTGDQTSALPPSTSINEGSPLW	0	0	0	1	0	0	0	0.0818331
STGTTGPPVTM	0	2	0	0	0	0.0918274	0	0
LSSKMYTTSITSDPK	0	1	0	0	0	0.0459137	0	0
SHPAVPITANSLGSHTVTGGTI	0	0	8	0	0	0	0.318091	0
TSHPAVPITAN	0	2	0	0	0	0.0918274	0	0
SHPAVPITANSLGSHTVTGGTITTNSP	0	0	0	2	0	0	0	0.163666
SSVPQETPHATSHPAVPITANSLGSHTVTGGTITTNSPETSSR	0	0	0	2	0	0	0	0.163666
TSGAPVT	0	1	2	2	0	0.0459137	0.0795229	0.163666
PHATSHPAVPITANSLGSHTVTGGTIT	0	2	2	0	0	0.0918274	0.0795229	0
GPPLTMATVSLET	0	0	4	0	0	0	0.159046	0
SGPPLTMATVSLETSKG	0	4	0	0	0	0.183655	0	0
SHPAVPITAN	0	0	6	4	0	0	0.238569	0.327332
SLGSHTVTGGTITTNSPETSSR	0	0	0	4	0	0	0	0.327332
SGAPVTTAASSLE	0	0	2	0	0	0	0.0795229	0
IKMSSVPQETPHAT	0	4	8	18	0	0.183655	0.318091	1.473
TGTTGPPVTM	0	4	0	0	0	0.183655	0	0
TSITSDPK	0	3	2	3	0	0.137741	0.0795229	0.245499
STSEPLS	0	0	8	0	0	0	0.318091	0
GPPVTMTTGSLEPSSGASGPQVSSVK	0	0	1	0	0	0	0.0397614	0
PFRNPDENSR	0	0	1	0	0	0	0.0397614	0
SEPLSSKMYT	0	10	0	8	0	0.459137	0	0.654664
LSTMMSPTT	0	13	4	11	0	0.596878	0.159046	0.900164
MSSVPQETPHATSHPAVPITANSLGSH	0	0	0	1	0	0	0	0.0818331
SALPPST	0	0	2	0	0	0	0.0795229	0
SGPPLTMATVSLE	0	0	12	0	0	0	0.477137	0
SGASGPQV	0	0	4	0	0	0	0.159046	0
TANSLGSHTVTGGTITTNSPE	0	2	0	0	0	0.0918274	0	0
SHPAVPITANSLG	0	0	2	0	0	0	0.0795229	0
TMATVSLETSK	0	0	2	0	0	0	0.0795229	0
TSGPPLTMATVSLET	0	4	0	0	0	0.183655	0	0
STGTTGPPVTMT	0	4	0	0	0	0.183655	0	0
SHPAVPI	0	2	0	0	0	0.0918274	0	0
MYTTSITSDPKADSTGDQT	0	2	2	0	0	0.0918274	0.0795229	0
TTSITSDPK	0	2	1	0	0	0.0918274	0.0397614	0
TPHATSHPAVPITANSLGSH	0	0	2	0	0	0	0.0795229	0
TSHPAVPITANSLG	0	0	2	0	0	0	0.0795229	0
SSKMYTTSITSDPK	0	0	1	0	0	0	0.0397614	0
SHPAVPITANSLGSHTVTGGTITTNSPET	0	0	12	0	0	0	0.477137	0
ASTVPFR	0	0	0	1	0	0	0	0.0818331
IKMSSVPQETPHA	0	4	0	0	0	0.183655	0	0
TMATVSLETS	0	0	2	0	0	0	0.0795229	0
TSHPAVPITANSLGSHTVTGGTITTNSPET	0	0	2	0	0	0	0.0795229	0
TSHPAVPITANSLGSHTVTGGTI	0	0	4	0	0	0	0.159046	0
GEPLVSTSEPLSSK	0	0	0	1	0	0	0	0.0818331
SGPPVTMATDSLET	0	0	8	0	0	0	0.318091	0
TTGSLEPS	0	0	2	0	0	0	0.0795229	0
SLGSHTVTGGTIT	0	4	8	14	0	0.183655	0.318091	1.14566
TSGAPVTTAASSLET	0	0	0	1	0	0	0	0.0818331
TGPPVTMT	0	0	2	0	0	0	0.0795229	0
SHTVTGGTIT	0	2	0	0	0	0.0918274	0	0
SSVPQETPHATS	0	0	2	0	0	0	0.0795229	0
SRTSGAPVT	0	0	2	0	0	0	0.0795229	0
KMYTTSITSDPK	0	0	1	0	0	0	0.0397614	0
MSSVPQETPHATSHPAVPITANSLGSHTVTGGTITTNSPE	0	0	0	1	0	0	0	0.0818331
TAASSLETSRGTSGPPLTMATV	0	0	2	0	0	0	0.0795229	0
TSINEGSPLWTSIGA	0	0	2	0	0	0	0.0795229	0
TSEPLSSK	0	4	6	7	0	0.183655	0.238569	0.572831

## Sheet: PODXL 24h
O-glycopeptide sequence	Count				Frequency (%)
	AM0627	W149A	Y287A	F290A	AM0627	W149A	Y287A	F290A
THRYPKTPSPTVAHESNWAK	301	30	217	26	13.2892	5.46448	17.9785	14.8571
TVPTSKANEILASVKAT	258	0	4	0	11.3907	0	0.3314	0
SSHSVTTDLTSTKAEHL	169	4	52	0	7.46137	0.728597	4.3082	0
TVPTSKANEILASVK	146	77	140	3	6.44592	14.0255	11.599	1.71429
TVAIPGYTFT	118	14	38	0	5.20971	2.55009	3.1483	0
ISSSSSTVAIPGYTFTSPGMT	113	71	105	23	4.98896	12.9326	8.69925	13.1429
TVPTSKANEILA	108	4	52	0	4.76821	0.728597	4.3082	0
THPVATPTSSGHDHLMK	84	74	59	25	3.70861	13.4791	4.88815	14.2857
ISSSSSTVAIPGYTF	76	90	34	30	3.35541	16.3934	2.8169	17.1429
ISSSSSTVAIPGYTFT	60	7	96	13	2.64901	1.27505	7.9536	7.42857
TVAIPGYTF	50	20	4	0	2.20751	3.64299	0.3314	0
TVPTSKANEILASVKA	42	4	20	0	1.8543	0.728597	1.657	0
TPTLPETMS	40	5	35	3	1.766	0.910747	2.89975	1.71429
THRYPKTPSPTVAHESNWAKCEDLETQ	36	0	16	0	1.5894	0	1.3256	0
SKANEILASVKAT	36	8	6	0	1.5894	1.45719	0.4971	0
TTHRYPKTPSPTVAHESNWAK	34	4	50	0	1.5011	0.728597	4.1425	0
ISSSSSTVAIPGYTFTSPGMTT	33	20	12	6	1.45695	3.64299	0.9942	3.42857
SSHSVTTDLTSTKAEHLT	33	34	36	15	1.45695	6.19308	2.9826	8.57143
SPLSPRQPTL	32	0	0	0	1.4128	0	0	0
STAPSSQETVQPTSPATALR	30	0	22	0	1.3245	0	1.8227	0
ANEILASVKAT	29	8	20	2	1.28035	1.45719	1.657	1.14286
TVQPTSPATALR	24	2	3	0	1.0596	0.364299	0.24855	0
TVAIPGYTFTSPGMT	24	0	0	0	1.0596	0	0	0
TPHPTSPLSPR	22	13	9	9	0.971302	2.36794	0.74565	5.14286
TPTLPETMSSSPTAAST	18	0	1	0	0.794702	0	0.08285	0
THRYPKTPSPTVAHESNWAKCEDLET	18	0	8	0	0.794702	0	0.6628	0
SSHSVTTDLTS	18	7	3	0	0.794702	1.27505	0.24855	0
STVPTSKANEILASVK	16	0	11	0	0.706402	0	0.91135	0
TPTLPETM	16	0	5	0	0.706402	0	0.41425	0
SSHSVTTDLT	15	4	6	0	0.662252	0.728597	0.4971	0
QPTLTHPVA	14	0	0	0	0.618102	0	0	0
SAGITASSVISQR	14	0	6	1	0.618102	0	0.4971	0.571429
SPLSPRQPTLTHPVA	14	0	0	0	0.618102	0	0	0
SKANEILASVK	13	1	3	2	0.573951	0.182149	0.24855	1.14286
TIESPKS	12	0	2	0	0.529801	0	0.1657	0
TDLTSTKAEHL	12	0	0	0	0.529801	0	0	0
TSKANEILASVK	10	0	1	0	0.441501	0	0.08285	0
TLGVSSDSPGTT	10	0	0	0	0.441501	0	0	0
TDTAQQSTVPTSKANEILASVK	9	0	0	0	0.397351	0	0	0
TAPTPASSVTIMA	9	1	1	0	0.397351	0.182149	0.08285	0
THRYPKTPSPTVAHESNWAKCEDL	8	0	26	0	0.353201	0	2.1541	0
HRYPKTPSPTVAHESNWAK	7	0	0	0	0.309051	0	0	0
TPTSSGHDHLMK	7	0	0	0	0.309051	0	0	0
ISSSSSTVAIPGY	7	0	0	0	0.309051	0	0	0
ISSSSSTVAIPGYTFTSPGM	7	0	0	0	0.309051	0	0	0
TLGVSSDSPGT	6	0	0	0	0.264901	0	0	0
SSSTVAIPGYTF	6	16	0	0	0.264901	2.91439	0	0
SKANEILASVKA	6	0	0	0	0.264901	0	0	0
TVAIPGY	6	0	0	0	0.264901	0	0	0
PTVAHESNWAK	5	0	1	2	0.220751	0	0.08285	1.14286
ATTLGVSSDSPGTT	5	0	0	0	0.220751	0	0	0
ANEILASVKATTLGVS	5	0	2	1	0.220751	0	0.1657	0.571429
TSKANEILASVKA	4	0	0	0	0.1766	0	0	0
TKSADTTTVATSTA	4	0	0	0	0.1766	0	0	0
ATTLGVSSDSPGTTTLAQQVSGPV	4	1	2	0	0.1766	0.182149	0.1657	0
TPTLPE	4	0	0	0	0.1766	0	0	0
TSKANEILASVKAT	4	0	0	0	0.1766	0	0	0
QPTLTHPVATP	3	0	0	0	0.13245	0	0	0
ETVQPTSPATALR	3	0	0	0	0.13245	0	0	0
STAPSSQETVQP	2	0	0	0	0.0883002	0	0	0
SQMPASSTAPSSQETVQPTSPATALR	2	0	0	1	0.0883002	0	0	0.571429
SSVISQR	2	0	0	0	0.0883002	0	0	0
QETVQPTSPATALRTPTLPETM	2	0	0	0	0.0883002	0	0	0
TTPHPTSPLSPR	2	2	2	0	0.0883002	0.364299	0.1657	0
STVAIPGYTFT	2	0	38	0	0.0883002	0	3.1483	0
TPHPTSPLSPRQPTL	2	0	0	0	0.0883002	0	0	0
TAPTPASSVTIMATDTAQQS	2	0	0	0	0.0883002	0	0	0
TPTSSGHDHLMKI	2	0	0	0	0.0883002	0	0	0
THRYPKTPSPTVAHESN	2	0	0	0	0.0883002	0	0	0
HPVATPTSSGHDHLMK	2	2	0	1	0.0883002	0.364299	0	0.571429
THRYPKTPSPTVAHESNWAKCEDLE	2	0	4	0	0.0883002	0	0.3314	0
TTLAQQVSGPVN	2	0	0	0	0.0883002	0	0	0
TTLGVSSDSPGTTTLAQQVSG	2	0	0	0	0.0883002	0	0	0
TLTHPVA	2	0	0	0	0.0883002	0	0	0
STVPTSKANEILA	2	0	20	0	0.0883002	0	1.657	0
SPLSPR	2	0	0	0	0.0883002	0	0	0
PGYTFTSPGMTTTLLETV	2	0	0	0	0.0883002	0	0	0
STAPSSQETVQPT	2	0	0	0	0.0883002	0	0	0
TPTLPET	1	0	0	0	0.0441501	0	0	0
LTHPVATPTSSGHDHLMK	1	0	1	0	0.0441501	0	0.08285	0
TSSQNGAEDTTNSGGKSSHSVTTDLTSTK	1	0	0	0	0.0441501	0	0	0
VATPTSSGHDHLMK	1	0	0	0	0.0441501	0	0	0
PVATPTSSGHDHLMK	1	0	1	0	0.0441501	0	0.08285	0
TPTLPETMSSSPTAASTTHRYPKTPS	1	0	0	0	0.0441501	0	0	0
SSPTAASTTHRYPKTPSPTVAHESNWAK	1	0	0	0	0.0441501	0	0	0
STTHRYPKTPSPTVAHESNWAK	1	0	0	0	0.0441501	0	0	0
TPTLPETMSSSPTAA	1	0	0	0	0.0441501	0	0	0
PTLTHPVATPTSSGHDHLMK	1	3	4	3	0.0441501	0.546448	0.3314	1.71429
ASVPGSQTVVVK	0	1	1	0	0	0.182149	0.08285	0
TKAEHLTTPHPT	0	0	2	0	0	0	0.1657	0
ANEILASVKA	0	5	4	0	0	0.910747	0.3314	0
PRQPTLTHPVATPTSSGHDHLMK	0	1	1	0	0	0.182149	0.08285	0
SDEKLISL	0	0	4	0	0	0	0.3314	0
SSHSVTTDLTSTKAEHLTTPHPT	0	0	2	0	0	0	0.1657	0
QPTLTHPVATPT	0	2	1	0	0	0.364299	0.08285	0
TDLTSTK	0	1	0	0	0	0.182149	0	0
ANEILASVKATTLGVSSDSPGT	0	0	2	0	0	0	0.1657	0
ISSSSSTVAIPGYTFTSPGMTTTLLETVFHHVSQ	0	1	0	0	0	0.182149	0	0
TPSPTVAHES	0	0	1	0	0	0	0.08285	0
TKAEHLTTPHPTSPLSPR	0	6	0	0	0	1.0929	0	0
ANEILASVKATTLGVSSDSPGTT	0	1	0	0	0	0.182149	0	0
AGITASSVI	0	0	2	0	0	0	0.1657	0
PTVAHESNWAKCEDLETQTQSEK	0	0	0	1	0	0	0	0.571429
ANEILASVKATTLGVSSD	0	4	0	4	0	0.728597	0	2.28571
PSSQETVQPTSPATALR	0	0	1	0	0	0	0.08285	0
SSTAPSSQETVQPTSPATALR	0	0	1	0	0	0	0.08285	0
TALRTPT	0	0	2	0	0	0	0.1657	0
SAGITASSVI	0	0	2	0	0	0	0.1657	0
SPATALRTPTLPETMS	0	0	2	0	0	0	0.1657	0
HESNWAKCEDLETQTQSEK	0	0	0	1	0	0	0	0.571429
ATTLGVSSDSPGTTTLAQQVSGPVN	0	1	1	3	0	0.182149	0.08285	1.71429

## Sheet: MUC16 72h
O-glycopeptide sequence	Count				Frequency (%)
	AM0627	W149A	Y287A	F290A	AM0627	W149A	Y287A	F290A
TPKPATTFLPPL	338	0	46	0	14.3099	0	3.76432	0
MHLATSRTPASLSGPT	200	86	102	4	8.4674	11.7486	8.34697	1.7316
LGPYSLDKDSLYLNGYNEPGPDEPPT	136	39	93	8	5.75783	5.32787	7.61047	3.4632
TFLPPLSEAT	116	144	170	0	4.91109	19.6721	13.9116	0
SRTPASLSGPT	96	30	60	0	4.06435	4.09836	4.90998	0
MHLATSRTPA	94	8	70	0	3.97968	1.0929	5.72831	0
MHLATSRTPASL	84	6	20	6	3.55631	0.819672	1.63666	2.5974
SKTPASIFGP	74	0	0	0	3.13294	0	0	0
HSLYVNGFTHQSSMT	71	2	120	2	3.00593	0.273224	9.81997	0.865801
TPASLSGPT	69	48	40	8	2.92125	6.55738	3.27332	3.4632
DSLYLNGYNEPGPDEPPT	66	7	28	0	2.79424	0.956284	2.29133	0
HSLYVNGFTHQSSM	58	7	3	0	2.45555	0.956284	0.245499	0
TSTPGTPTVYLGA	54	0	0	0	2.2862	0	0	0
TFLPPL	54	20	76	0	2.2862	2.73224	6.21931	0
SLSGPT	50	0	20	0	2.11685	0	1.63666	0
TVDLGT	46	6	4	0	1.9475	0.819672	0.327332	0
SLDKDSLYLNGYNEPGPDEPPT	46	0	30	0	1.9475	0	2.45499	0
TSRTPASLSGPT	44	6	14	0	1.86283	0.819672	1.14566	0
SKPGPSAASPLLVL	36	0	12	0	1.52413	0	0.981997	0
MHLAT	30	46	66	34	1.27011	6.28415	5.40098	14.7186
TVYLGASK	28	0	0	0	1.18544	0	0	0
TTFLPPL	28	0	2	0	1.18544	0	0.163666	0
TNLPYSQDK	24	24	19	9	1.01609	3.27869	1.55483	3.8961
SLYLNGYNEPGPDEPPT	24	0	2	0	1.01609	0	0.163666	0
TSSSSTQHFYL	22	0	0	0	0.931414	0	0	0
MHLATSR	20	21	24	34	0.84674	2.86885	1.96399	14.7186
TAMGYHLK	20	23	12	6	0.84674	3.14208	0.981997	2.5974
TPTVYLGA	18	0	0	0	0.762066	0	0	0
TSIPGTP	18	2	0	0	0.762066	0.273224	0	0
TFLPPLSEA	18	34	2	0	0.762066	4.64481	0.163666	0
TSTPGTPTVYLGASK	18	0	3	0	0.762066	0	0.245499	0
LDKDSLYLNGYNEPGPDEPPT	18	0	0	0	0.762066	0	0	0
TPTVYLGASK	17	0	0	0	0.719729	0	0	0
KDSLYLNGYNEPGPDEPPT	16	0	2	0	0.677392	0	0.163666	0
TSSSSTQHFY	16	0	0	0	0.677392	0	0	0
SKPGPSAASPLLV	14	0	8	0	0.592718	0	0.654664	0
TNLPYSQDKAQPGTTNYQHHHHHH	14	15	3	0	0.592718	2.04918	0.245499	0
SRTPASL	14	0	4	0	0.592718	0	0.327332	0
LGPYSLDKDSLYLNGYNEPGPDEPPTTPKPAT	12	45	33	51	0.508044	6.14754	2.70049	22.0779
NGYNEPGPDEPPT	12	0	0	0	0.508044	0	0	0
SKPGPSAASPLLVLF	12	0	0	0	0.508044	0	0	0
LGPYSLDKDSLYLNGYNEPGPDEPPTTPKPA	11	1	11	0	0.465707	0.136612	0.900164	0
STMHLAT	10	0	42	0	0.42337	0	3.43699	0
TTAMGYHLK	9	9	9	0	0.381033	1.22951	0.736498	0
TRVDLL	8	2	0	0	0.338696	0.273224	0	0
TNLPYSQDKAQPG	8	0	0	0	0.338696	0	0	0
ETRVDLL	8	0	0	0	0.338696	0	0	0
ITNLPYSQDK	8	8	6	8	0.338696	1.0929	0.490998	3.4632
SKPGPSAASPLLVLFT	8	0	0	0	0.338696	0	0	0
SSVPTTSTGVVSEEPFT	6	6	3	3	0.254022	0.819672	0.245499	1.2987
LGPYSLDKDSLYLNGYNEPG	6	1	2	0	0.254022	0.136612	0.163666	0
TSSSSTQHFYLN	6	0	0	0	0.254022	0	0	0
SEATTAMGYHLK	5	0	6	0	0.211685	0	0.490998	0
LGPYSLDKDSLYLNGYNEP	5	0	0	0	0.211685	0	0	0
SSSSTQHFYL	4	0	2	0	0.169348	0	0.163666	0
STPGTPTVYLGA	4	0	0	0	0.169348	0	0	0
IALRSVKNGAETRVDLLCTYLQPLSGPGLPIK	4	0	0	0	0.169348	0	0	0
TVYLGA	4	0	0	0	0.169348	0	0	0
SSVSTTSTPGTPTVYLGA	4	2	0	0	0.169348	0.273224	0	0
SSSSTQHFY	4	0	0	0	0.169348	0	0	0
TQHFYL	4	0	0	0	0.169348	0	0	0
TPKPATTFLPPLSEA	4	0	0	0	0.169348	0	0	0
SITELGPYTLDRDSLYVNGFTQR	4	5	6	13	0.169348	0.68306	0.490998	5.62771
TSSSSTQHFYLNF	4	0	0	0	0.169348	0	0	0
TITNLP	4	0	0	0	0.169348	0	0	0
TPASI	4	0	0	0	0.169348	0	0	0
TNLPYSQDKAQPGT	4	0	0	0	0.169348	0	0	0
THGITELGPYTLDR	3	3	5	2	0.127011	0.409836	0.409165	0.865801
RPEKDGTATGVDAICTHHPDPK	3	0	0	0	0.127011	0	0	0
SSVPTTSTGVVS	3	7	11	9	0.127011	0.956284	0.900164	3.8961
TFLPPLSEATTAMGYHLK	3	11	7	13	0.127011	1.50273	0.572831	5.62771
LSEATTAMGYHLK	3	0	0	0	0.127011	0	0	0
LSQLTHGITELGPYT	2	0	0	0	0.084674	0	0	0
KTPASI	2	0	0	0	0.084674	0	0	0
LGPYSLDKDSLYLNGYNEPGPDEP	2	0	0	0	0.084674	0	0	0
INNLRYMADMGQPGSLK	2	0	0	0	0.084674	0	0	0
YSLDKDSLYLNGYNEPGPDEPPT	2	0	0	0	0.084674	0	0	0
LRYMADMGQPGSLKFN	2	0	0	0	0.084674	0	0	0
SSSTQHFYL	2	0	0	0	0.084674	0	0	0
TQHFYLN	2	0	0	0	0.084674	0	0	0
TTSTGVVSEEPFTLN	2	0	0	0	0.084674	0	0	0
SMGPFYLGCQLISLRPEKDG	2	0	0	0	0.084674	0	0	0
HLATSRTPA	2	0	0	0	0.084674	0	0	0
DGTATGVDAICTHHPDPKSPRLDREQ	2	0	0	0	0.084674	0	0	0
TNLPYSQD	2	2	0	0	0.084674	0.273224	0	0
SLGARYTGCRVIALRSVKNG	2	0	0	0	0.084674	0	0	0
TYRPDPKSPGLDREQLYWELSQLTH	2	0	0	0	0.084674	0	0	0
FTITNLPYSQDK	2	4	4	1	0.084674	0.546448	0.327332	0.4329
TPASIFGP	2	0	0	0	0.084674	0	0	0
RSVKNGA	2	0	0	0	0.084674	0	0	0
LNGYNEPGPDEPPT	2	0	0	0	0.084674	0	0	0
HSLYVNGFTHQ	1	0	0	0	0.042337	0	0	0
ATGVDAICTHHPDPKSPR	1	0	0	0	0.042337	0	0	0
LTHGITELGPYTLDR	1	1	0	5	0.042337	0.136612	0	2.1645
ADMGQPGSLK	1	0	0	0	0.042337	0	0	0
SSVPTTSTGVVSEEPFTLN	1	3	2	3	0.042337	0.409836	0.163666	1.2987
QDKAQPGTTNYQHHHH	1	1	0	0	0.042337	0.136612	0	0
VDAICTHRPDPTGPGLDR	1	0	0	0	0.042337	0	0	0
TELGPYTLDRDSLYVNGFTQR	1	0	0	0	0.042337	0	0	0
QDKAQPGTTNYQHHHHHH	1	3	0	0	0.042337	0.409836	0	0
GPYTLDRDSLYVNGFTQR	1	0	0	0	0.042337	0	0	0
VDAVCTHRPD	1	1	3	1	0.042337	0.136612	0.245499	0.4329
DGTATGVDAICTHHPDPKSPRLDREQL	1	0	0	0	0.042337	0	0	0
LSQLTHGITELGPYTLDRH	1	3	0	0	0.042337	0.409836	0	0
SGPGLPIKQVFHELSQQTHGITR	1	0	0	0	0.042337	0	0	0
SLDKDSLYLNGYNEPGPDEPPTTPKPAT	0	0	4	0	0	0	0.327332	0
IPGTPTVDLGTSGTPVSK	0	0	0	1	0	0	0	0.4329
DSLYLNGYNEPGPDEPPTTPKPAT	0	3	0	2	0	0.409836	0	0.865801
LYVNGFTQR	0	1	1	0	0	0.136612	0.0818331	0
PTGPGLDREQLYLELSQLTH	0	0	4	0	0	0	0.327332	0
KDSLYLNGYNEPGPDEPPTTPK	0	0	0	1	0	0	0	0.4329
TLDRDSLYVNGFTQR	0	1	2	0	0	0.136612	0.163666	0
KDGEATGVDAICTHRPDPTGPG	0	0	0	2	0	0	0	0.865801
SSVPTTSTGVVSEEPFTLNF	0	1	0	0	0	0.136612	0	0
HSLYVNGFTHQSS	0	4	0	0	0	0.546448	0	0
HSLYVNGFTHQSSMTT	0	16	0	0	0	2.18579	0	0
PGTTNYQHHHHH	0	1	0	0	0	0.136612	0	0
TITNLPYSQDK	0	0	0	1	0	0	0	0.4329
PGLDREQLYLELSQLTHSITELGPYTLDRDSLY	0	0	2	0	0	0	0.163666	0
KNGAETRVDLLCTYLQPL	0	12	2	4	0	1.63934	0.163666	1.7316
QDKAQPGTTNYQHHH	0	1	0	0	0	0.136612	0	0

## Sheet: PSGL-1 72h
O-glycopeptide sequence	Count				Frequency (%)
	AM0627	W149A	Y287A	F290A	AM0627	W149A	Y287A	F290A
TPPAAMEAQT	296	232	310	106	7.90598	7.1938	8.63269	6.23896
TQPTGLEAQT	214	162	256	92	5.71581	5.02326	7.12893	5.41495
TEAQTTPLAAMEAL	194	28	80	2	5.18162	0.868217	2.22779	0.117716
TEPSATEALSMEPTTKR	185	324	343	239	4.94124	10.0465	9.55166	14.0671
TEPSATEALSMEPT	184	316	256	56	4.91453	9.79845	7.12893	3.29606
TTPLAAMEAL	132	2	16	0	3.52564	0.0620155	0.445558	0
TTPPAAMEAQ	124	8	22	0	3.31197	0.248062	0.612643	0
TPLAAMEALS	124	82	148	44	3.31197	2.54264	4.12141	2.58976
TQTTAMEAQT	116	208	166	150	3.09829	6.44961	4.62267	8.82872
TTPPAAMEAQT	112	68	106	16	2.99145	2.10853	2.95182	0.94173
STEPSATEAL	104	10	88	2	2.77778	0.310078	2.45057	0.117716
TAPEATEAQT	98	104	82	96	2.61752	3.22481	2.28349	5.65038
SMEPTTKRGLFIPF	92	32	10	2	2.45726	0.992248	0.278474	0.117716
TEPSATEAL	88	74	114	6	2.35043	2.29457	3.1746	0.353149
TTPLAAMEALS	82	24	56	8	2.19017	0.744186	1.55945	0.470865
TDSAAMEIQT	78	4	20	2	2.08333	0.124031	0.556948	0.117716
TEPSATEALSMEP	78	34	8	0	2.08333	1.05426	0.222779	0
TPLAAMEAL	70	14	48	8	1.86966	0.434109	1.33668	0.470865
TEPPEMLR	62	41	43	19	1.65598	1.27132	1.19744	1.1183
TEALSMEPT	56	6	10	0	1.49573	0.186047	0.278474	0
TPPAAMEAQ	50	2	16	0	1.33547	0.0620155	0.445558	0
TEALSMEPTTKR	48	35	27	17	1.28205	1.08527	0.75188	1.00059
TPPAATEAQT	46	78	112	62	1.22863	2.4186	3.11891	3.64921
SMEPTTKRGLFIPFSVSSVTHK	45	120	99	37	1.20192	3.72093	2.75689	2.17775
STEPSATEALSMEPT	42	4	48	0	1.12179	0.124031	1.33668	0
TTQPTGLEAQ	40	0	0	0	1.06838	0	0	0
STGLDAGGAVTELT	37	47	68	19	0.988248	1.45736	1.89362	1.1183
TEAQTTPLAAMEALS	32	186	144	18	0.854701	5.76744	4.01003	1.05945
GLFIPFSVSSV	32	2	11	0	0.854701	0.0620155	0.306321	0
TGLDAGGAVTELT	30	62	50	18	0.801282	1.92248	1.39237	1.05945
TQPTATEAQT	30	24	44	22	0.801282	0.744186	1.22529	1.29488
TQPTGLEAQ	26	0	10	4	0.694444	0	0.278474	0.235433
TAMEAQT	26	12	26	2	0.694444	0.372093	0.724032	0.117716
TEAQTTRLTA	26	20	4	0	0.694444	0.620155	0.11139	0
TQTTAMEAQ	24	12	16	2	0.641026	0.372093	0.445558	0.117716
TQTTAMEAQTTAPEA	24	0	6	0	0.641026	0	0.167084	0
TEPSATEALSMEPTTK	22	29	20	24	0.587607	0.899225	0.556948	1.4126
TTAMEAQT	22	2	4	0	0.587607	0.0620155	0.11139	0
RSTGLDAGGAV	22	3	11	1	0.587607	0.0930233	0.306321	0.0588582
TRLTATEAQT	22	8	34	14	0.587607	0.248062	0.946811	0.824014
TKRGLFIPFSVSSV	20	0	0	0	0.534188	0	0	0
TKRGLFIPF	20	0	0	0	0.534188	0	0	0
RSTGLDAGGAVTELT	19	28	46	19	0.507479	0.868217	1.28098	1.1183
TPLTGPGTPEST	18	0	2	0	0.480769	0	0.0556948	0
TTQPTGLEAQT	18	6	26	0	0.480769	0.186047	0.724032	0
TTQTTAMEAQ	16	0	18	0	0.42735	0	0.501253	0
STGLDAGGAV	16	1	3	0	0.42735	0.0310078	0.0835422	0
TTKRGLFIPF	16	0	0	0	0.42735	0	0	0
TQPAATEAQT	14	34	36	10	0.373932	1.05426	1.00251	0.588582
TTPLTGPGTPEST	14	4	4	0	0.373932	0.124031	0.11139	0
TTAPEATEAQT	14	30	38	6	0.373932	0.930233	1.0582	0.353149
TAPEATEAQ	14	0	0	0	0.373932	0	0	0
TQPTATEAQTTPLAAMEALSTEPSATEALSMEPTTKR	13	15	13	9	0.347222	0.465116	0.362016	0.529723
TDSAAMEIQ	12	0	2	0	0.320513	0	0.0556948	0
TEALSMEP	12	4	0	0	0.320513	0.124031	0	0
TTQTTAMEAQT	12	2	10	0	0.320513	0.0620155	0.278474	0
STEPSATEALSMEP	12	0	0	0	0.320513	0	0	0
TPLAATEAQTTR	11	16	6	6	0.293803	0.496124	0.167084	0.353149
GLFIPFSVS	10	5	5	0	0.267094	0.155039	0.139237	0
TPLTGPGTPES	10	0	0	0	0.267094	0	0	0
TKRGLFIPFSVSSVTHK	10	8	19	0	0.267094	0.248062	0.529101	0
TGLDAGGAVTEL	10	8	12	0	0.267094	0.248062	0.334169	0
TQTTAMEAQTTAPEATEAQT	10	0	10	46	0.267094	0	0.278474	2.70747
TGLDAGGAV	10	6	10	0	0.267094	0.186047	0.278474	0
TPLAAMEALSTEPSATEALSMEPTTKR	9	10	6	18	0.240385	0.310078	0.167084	1.05945
TEAQTTPPAA	8	34	10	0	0.213675	1.05426	0.278474	0
THKGIPMAA	8	0	0	0	0.213675	0	0	0
FIPFSVSSVTHK	8	19	20	18	0.213675	0.589147	0.556948	1.05945
TEALSMEPTTK	8	4	4	0	0.213675	0.124031	0.11139	0
TTPPAATEAQT	8	14	8	4	0.213675	0.434109	0.222779	0.235433
TPLAAMEALSTEPSA	8	16	0	0	0.213675	0.496124	0	0
TTPLTGPGTPES	8	0	0	0	0.213675	0	0	0
TPLAAMEALSTEPSATEALSMEPTTK	7	5	6	6	0.186966	0.155039	0.167084	0.353149
TPPAATEAQ	6	0	0	0	0.160256	0	0	0
PFSVSSVTHK	6	5	6	8	0.160256	0.155039	0.167084	0.470865
GLDAGGAVTELTTELANMGN	6	0	2	0	0.160256	0	0.0556948	0
TPLAAMEALSTEPSATEAL	6	12	0	28	0.160256	0.372093	0	1.64803
TTRLTATEAQT	6	0	16	0	0.160256	0	0.445558	0
STEPSATEALSMEPTTKR	5	0	1	0	0.133547	0	0.0278474	0
TTKRGLFIPFSVSSVTHK	5	19	0	0	0.133547	0.589147	0	0
TQPTATEAQTTPLAAMEALSTEPSATEALSMEPTTK	5	4	6	2	0.133547	0.124031	0.167084	0.117716
LTATEAQTTPLAATEAQT	5	9	8	3	0.133547	0.27907	0.222779	0.176574
GLFIPFSV	5	4	0	0	0.133547	0.124031	0	0
STGLDAGGAVTEL	5	0	3	0	0.133547	0	0.0835422	0
AQTTAPAAMEAQTTAPAAMEAQT	4	2	0	0	0.106838	0.0620155	0	0
TQPTATEAQTTPLAAMEAL	4	20	14	36	0.106838	0.620155	0.389864	2.11889
TTRLTATEAQ	4	0	0	0	0.106838	0	0	0
SMEPT	4	0	6	0	0.106838	0	0.167084	0
TVEPAARRSTGLDAGGAVTELT	4	4	0	0	0.106838	0.124031	0	0
TRLTATEAQ	4	0	0	0	0.106838	0	0	0
TTPLAATEAQTTR	4	1	1	1	0.106838	0.0310078	0.0278474	0.0588582
RGLFIPFSVSSV	4	3	2	0	0.106838	0.0930233	0.0556948	0
STEPSATEALSMEPTTK	4	0	2	0	0.106838	0	0.0556948	0
TAMEAQTTAPEA	4	0	2	0	0.106838	0	0.0556948	0
TTKRGLFIPFSVSSV	4	0	0	0	0.106838	0	0	0
TQTTAMEAQTTAPEATEAQ	4	0	0	0	0.106838	0	0	0
TAPAAMEAQTTAPAAMEAQ	4	2	8	0	0.106838	0.0620155	0.222779	0
SMEPTTKRGLFIPFSVSSV	4	0	0	0	0.106838	0	0	0
SAAMEIQT	4	2	2	0	0.106838	0.0620155	0.0556948	0
EATEAQ	4	0	0	0	0.106838	0	0	0
TAPAAMEAQTTPPAAMEAQ	4	2	4	4	0.106838	0.0620155	0.11139	0.235433
TTVEPAAR	4	0	1	0	0.106838	0	0.0278474	0
TQPAATEAQTTPLAATEAQTTR	4	4	6	1	0.106838	0.124031	0.167084	0.0588582
RSTGLDAGGAVTEL	3	0	6	1	0.0801282	0	0.167084	0.0588582
TEAQTTPLAAM	2	0	0	0	0.0534188	0	0	0
TELANMGN	2	0	0	0	0.0534188	0	0	0
LTATEAQTTPLAATEAQ	2	4	1	0	0.0534188	0.124031	0.0278474	0
TPPAAMEAQTTQTTAMEAQTTAPEATEAQT	2	0	0	0	0.0534188	0	0	0
THKGIPMAASN	2	0	0	0	0.0534188	0	0	0
APAAMEAQTTAPAAMEAQ	2	0	0	0	0.0534188	0	0	0
TPPAATEAQTTQPTGLEAQT	2	0	0	0	0.0534188	0	0	0
SVSSVTHKGIPMAA	2	0	0	0	0.0534188	0	0	0
TDTTPLTGPGTPESTTVEPAAR	2	1	0	0	0.0534188	0.0310078	0	0
TQPTATEAQTTPLAAMEALS	2	130	72	100	0.0534188	4.03101	2.00501	5.88582
TQPAATEAQ	2	0	0	0	0.0534188	0	0	0
LSMEPTTKRGLFIPF	2	0	0	0	0.0534188	0	0	0
PPAATEAQT	2	0	2	0	0.0534188	0	0.0556948	0
TPLAAMEALSTEPSATEALSMEP	2	4	0	0	0.0534188	0.124031	0	0
TQPTATEAQ	2	0	0	0	0.0534188	0	0	0
TAPAAMEAQTTA	2	0	0	0	0.0534188	0	0	0
TAPAAMEAQTTPPAAMEAQTTQTTAMEAQ	2	0	0	0	0.0534188	0	0	0
STEPSATEALS	2	0	0	0	0.0534188	0	0	0
TEPSATEALSM	2	2	0	0	0.0534188	0.0620155	0	0
TPPAATEAQTTQPTGLEAQ	2	0	0	0	0.0534188	0	0	0
TELANMGNL	2	8	8	6	0.0534188	0.248062	0.222779	0.353149
LFIPFSVSSVTHK	2	4	11	1	0.0534188	0.124031	0.306321	0.0588582
TVEPAARRSTGLDAGGAVTEL	2	0	0	0	0.0534188	0	0	0
TVEPAARRSTGLDAGGAV	2	0	0	0	0.0534188	0	0	0
AMEAQTTPPAAMEAQT	2	0	2	0	0.0534188	0	0.0556948	0
TEAQTTPLAAMEA	2	0	0	0	0.0534188	0	0	0
MEPTTKRGLFIPFSVSSVTHK	2	4	7	1	0.0534188	0.124031	0.194932	0.0588582
QPTGLEAQT	2	4	0	0	0.0534188	0.124031	0	0
EAQTTPPAAMEAQTTQTTAMEAQ	2	0	0	0	0.0534188	0	0	0
LTATEAQT	1	0	2	3	0.0267094	0	0.0556948	0.176574
GLFIPFSVSSVTH	1	4	3	3	0.0267094	0.124031	0.0835422	0.176574
THKGIPMAAS	1	0	0	0	0.0267094	0	0	0
TTQPTATEAQTTPLAAMEALSTEPSATEALSMEPTTKR	1	0	0	0	0.0267094	0	0	0
TVEPAAR	1	2	0	0	0.0267094	0.0620155	0	0
SMEPTTKR	1	1	1	0	0.0267094	0.0310078	0.0278474	0
LSMEPTTKRGLFIPFSVSSVTHK	1	0	1	0	0.0267094	0	0.0278474	0
IPFSVSSVTHK	1	4	5	3	0.0267094	0.124031	0.139237	0.176574
THKGIPMAASNL	1	0	0	0	0.0267094	0	0	0
TQPTGLE	0	0	0	6	0	0	0	0.353149
STDTTPLTGPGTPEST	0	2	0	0	0	0.0620155	0	0
QTTQT	0	0	0	4	0	0	0	0.235433
EPTTKRGLFIPFSVSSVTHK	0	0	2	0	0	0	0.0556948	0
TTAPEATEAQTTQPTATEAQT	0	2	0	0	0	0.0620155	0	0
TGPGTPEST	0	0	4	0	0	0	0.11139	0
TEAQTTQPTGLEAQT	0	0	0	2	0	0	0	0.117716
TQTTAMEAQTTA	0	2	0	0	0	0.0620155	0	0
TQPAATEAQTTPLAA	0	52	6	16	0	1.6124	0.167084	0.94173
TQPTGLEAQTTA	0	0	2	0	0	0	0.0556948	0
PAAMEAQTTAPAAMEAQ	0	0	0	2	0	0	0	0.117716
TQPAATEAQTTPLAATEAQ	0	6	2	0	0	0.186047	0.0556948	0
TPLTGPGTPESTTVEPAAR	0	0	0	4	0	0	0	0.235433
TEAQTTPPAATEAQT	0	6	0	2	0	0.186047	0	0.117716
TAPEATEAQTTQPTATEAQTTPLAAMEALSTEPSATEALSMEPTTK	0	0	0	5	0	0	0	0.294291
TEPSATEALSMEPTTKRG	0	0	0	8	0	0	0	0.470865
TPLAATEAQTTRLTA	0	4	2	0	0	0.124031	0.0556948	0
TQPTATEAQTTPLAAMEALST	0	2	0	2	0	0.0620155	0	0.117716
TPLAATEAQTTRL	0	0	0	8	0	0	0	0.470865
TAMEAQTTAPEATEAQT	0	0	0	6	0	0	0	0.353149
STDTTPLTGPGTPESTTVEPAAR	0	1	0	2	0	0.0310078	0	0.117716
TRLTATEAQTTPLAATEAQ	0	0	2	0	0	0	0.0556948	0
TAPAAMEAQTTAPAAMEAQT	0	22	6	20	0	0.682171	0.167084	1.17716
LTATEAQTTPLAATEAQTTPPAATEAQT	0	1	0	1	0	0.0310078	0	0.0588582
TEAQTTPLAATEAQTTPPAATEAQ	0	0	0	4	0	0	0	0.235433
TEAQTTPLAAMEALSTEPSATE	0	2	0	0	0	0.0620155	0	0
TPPAAMEAQTTQTTAMEAQTTAPEATEAQTTQPTAT	0	2	0	0	0	0.0620155	0	0
LTATEAQTTPLAA	0	4	3	1	0	0.124031	0.0835422	0.0588582
TEPPEMLRN	0	0	4	0	0	0	0.11139	0
TEAQTTPLAAMEALSTEPSA	0	4	0	0	0	0.124031	0	0
TEPSATEALSMEPTTKRGLFIPFSVSSVTHK	0	0	0	4	0	0	0	0.235433
TAPEATEAQTTQPTATEAQT	0	2	0	0	0	0.0620155	0	0
TEAQTTPLAAME	0	2	0	0	0	0.0620155	0	0
TEPSATEALSMEPTTKRGLFIPF	0	0	0	10	0	0	0	0.588582
TEAQTTPLAATEAQTTRLT	0	2	0	0	0	0.0620155	0	0
TDTTPLTGPGTPEST	0	0	2	0	0	0	0.0556948	0
TPLAAMEALSTEPSATEALSMEPT	0	4	0	0	0	0.124031	0	0
TTRLTATEAQTTPLAA	0	2	0	0	0	0.0620155	0	0
TAPEATEAQTTQPTA	0	4	0	0	0	0.124031	0	0
SVSSVTHKGIPMAASN	0	1	0	0	0	0.0310078	0	0
TPLAATEAQTTPPAAT	0	0	2	0	0	0	0.0556948	0
PPAAMEAQTTQ	0	0	4	0	0	0	0.11139	0
TAPAAMEAQTTPPAAMEAQT	0	48	36	90	0	1.48837	1.00251	5.29723
TEALSMEPTTKRGLFIPF	0	2	0	0	0	0.0620155	0	0
LAAMEALS	0	4	2	0	0	0.124031	0.0556948	0
AQTTAPAAMEAQTTPPAAMEAQT	0	4	4	0	0	0.124031	0.11139	0
EPSATEALSMEPTTKRGLFIPFSVSSVTHK	0	0	1	0	0	0	0.0278474	0
TEALSMEPTTKRGLFIPFSVSSVTHK	0	7	0	0	0	0.217054	0	0
TPLAATEAQTTPPAA	0	14	2	10	0	0.434109	0.0556948	0.588582
QTTAPAAMEAQTTPPAAMEAQT	0	0	2	0	0	0	0.0556948	0
TTPLTGPGTPESTTVEPAAR	0	0	0	1	0	0	0	0.0588582
QTTQPAATEAQTTPLAATEAQTTR	0	0	0	1	0	0	0	0.0588582
TQPTATEAQTTPLAAMEALSTEPSATEA	0	0	2	0	0	0	0.0556948	0
TEAQTTPLAATEAQTTPPAATEAQT	0	2	0	0	0	0.0620155	0	0
TEAQTTRLTATEA	0	0	0	2	0	0	0	0.117716
TPPAAME	0	2	0	0	0	0.0620155	0	0
TQPTGLEAQTTAPAAMEAQT	0	18	12	18	0	0.55814	0.334169	1.05945
MEALSTEPSATEALSMEPTTKRGLFIPFSVSSVTHK	0	0	0	1	0	0	0	0.0588582
APAAMEAQTTPPAAMEAQTTQ	0	0	0	2	0	0	0	0.117716
AAMEAQTTAPAAMEAQT	0	0	0	2	0	0	0	0.117716
TTAMEAQTTAPEATEAQT	0	0	0	2	0	0	0	0.117716
MEAQTTPPAAMEAQTTQTTAMEAQT	0	0	0	4	0	0	0	0.235433
STEPSATEALSM	0	0	2	0	0	0	0.0556948	0
TRLTATEAQTTPLAA	0	36	20	10	0	1.11628	0.556948	0.588582
TPLAAME	0	0	2	0	0	0	0.0556948	0
AGGAVTELT	0	0	0	4	0	0	0	0.235433
TPPAAMEAQTTQT	0	0	0	4	0	0	0	0.235433
TQPTGLEAQTTAPAAMEAQTTAPAAMEAQTTPPAAMEA	0	2	0	0	0	0.0620155	0	0
LSTDSAAMEIQT	0	0	6	4	0	0	0.167084	0.235433
AMEAQTTAPAAMEAQTTPPAAMEAQT	0	0	0	2	0	0	0	0.117716
TRLTATEAQTTPLAATEAQT	0	4	2	4	0	0.124031	0.0556948	0.235433

## Sheet: CD43 72h
O-glycopeptide sequence	Count				Frequency (%)
	AM0627	W149A	Y287A	F290A	AM0627	W149A	Y287A	F290A
TANSLGSHTV	338	0	14	0	7.15798	0	0.515464	0
SALPPSTSINEGSPLWTSIGAS	260	100	142	10	5.50614	4.00641	5.22828	0.592066
SALPPSTSINEGSPLW	234	244	138	314	4.95553	9.77564	5.081	18.5909
SHPAVPITANSLGSHTV	232	0	32	2	4.91317	0	1.1782	0.118413
SHPAVPITANSLGSH	158	68	44	20	3.34604	2.72436	1.62003	1.18413
SALPPSTSINEGSPLWT	126	0	10	0	2.66836	0	0.368189	0
TVPFRNPDENSR	124	67	61	36	2.62601	2.68429	2.24595	2.13144
TMATVSLET	106	22	40	24	2.24481	0.88141	1.47275	1.42096
TVSLET	104	64	64	0	2.20246	2.5641	2.35641	0
SSVPQETPHA	102	204	148	154	2.1601	8.17308	5.44919	9.11782
TVSLETSKGT	102	14	32	0	2.1601	0.560897	1.1782	0
SALPPSTSINEGSPLWTSIGA	98	0	14	0	2.07539	0	0.515464	0
TSHPAVPITANSLGSHTV	90	0	22	0	1.90597	0	0.810015	0
SRGTSGPPL	80	36	74	6	1.6942	1.44231	2.72459	0.35524
TPHATSHPAVPI	72	0	2	0	1.52478	0	0.0736377	0
MSSVPQETPHATSHPAVPI	72	8	20	0	1.52478	0.320513	0.736377	0
TGSLEPSSGASGPQVSSVKL	70	24	20	24	1.48242	0.961538	0.736377	1.42096
SINEGSPLWT	70	58	50	4	1.48242	2.32372	1.84094	0.236827
SVPQETPHA	64	100	134	26	1.35536	4.00641	4.93373	1.53937
TVSLETSKG	64	46	40	0	1.35536	1.84295	1.47275	0
TANSLGSHTVTGGTIT	64	18	52	0	1.35536	0.721154	1.91458	0
TSINEGSPLWT	62	16	60	0	1.313	0.641026	2.20913	0
SVPQETPHATSHPAVPI	58	0	4	0	1.22829	0	0.147275	0
TGSLEPSSGASGPQVSSVK	56	44	36	43	1.18594	1.76282	1.32548	2.54589
TSHPAVPI	56	6	18	0	1.18594	0.240385	0.662739	0
TGSPLPEPTTYQEVSIK	54	80	47	20	1.14358	3.20513	1.73049	1.18413
MSSVPQETPHA	52	92	67	69	1.10123	3.6859	2.46686	4.08526
TSINEGSPLWTSIGAS	52	16	38	0	1.10123	0.641026	1.39912	0
TAASSLET	52	66	48	36	1.10123	2.64423	1.7673	2.13144
SGASGPQVSSVK	47	3	24	0	0.995341	0.120192	0.883652	0
SIKMSSVPQE	44	0	0	0	0.931809	0	0	0
TSHPAVPITANSLGSH	44	40	18	6	0.931809	1.60256	0.662739	0.35524
SKGTSGPPV	42	0	8	0	0.889454	0	0.294551	0
SGASGPQVSSVKL	40	2	2	0	0.847099	0.0801282	0.0736377	0
SSVPQETPHATSHPAVPI	40	0	2	0	0.847099	0	0.0736377	0
TVTGGTI	40	0	0	0	0.847099	0	0	0
SIKMSSVPQETPHA	34	0	20	0	0.720034	0	0.736377	0
TSHPAVPITANSLGSHTVTGGTIT	34	58	44	32	0.720034	2.32372	1.62003	1.89461
SVKLSTMMSP	32	0	0	0	0.677679	0	0	0
SGPPLTMA	30	2	0	0	0.635324	0.0801282	0	0
SVPQETPHAT	30	134	172	104	0.635324	5.36859	6.33284	6.15749
SKMYT	28	22	40	4	0.592969	0.88141	1.47275	0.236827
TSINEGSPLW	28	8	10	4	0.592969	0.320513	0.368189	0.236827
TTYQEVSIKM	26	0	2	0	0.550614	0	0.0736377	0
SIGASTGSPLPEP	26	0	0	0	0.550614	0	0	0
TMTTGSLEPSSGASGPQVSSVK	26	0	0	0	0.550614	0	0	0
TVTGGTIT	24	8	4	0	0.508259	0.320513	0.147275	0
TTGSLEPSSGASGPQVSSVK	24	10	8	2	0.508259	0.400641	0.294551	0.118413
TMATVSLE	24	0	18	0	0.508259	0	0.662739	0
STGTTGPPV	22	0	8	0	0.465904	0	0.294551	0
TGSLEPSSGASGPQV	22	0	0	0	0.465904	0	0	0
SKGTSGPPVTMA	22	28	48	0	0.465904	1.12179	1.7673	0
SGPPVTMA	20	0	0	0	0.423549	0	0	0
IKMSSVPQETPHATSHPAVPI	20	0	0	0	0.423549	0	0	0
SGASGPQVS	20	0	6	0	0.423549	0	0.220913	0
HATSHPAVPI	20	0	0	0	0.423549	0	0	0
TSITSDPKADSTGDQT	18	22	16	28	0.381194	0.88141	0.589102	1.65779
TGTTGPPV	18	0	0	0	0.381194	0	0	0
TMATDSLET	18	4	40	0	0.381194	0.160256	1.47275	0
TTSITSDPKADSTGDQT	18	0	0	0	0.381194	0	0	0
SINEGSPLW	18	30	16	32	0.381194	1.20192	0.589102	1.89461
TAASSLETSRGT	18	10	8	4	0.381194	0.400641	0.294551	0.236827
ASTVPFRNPDENSR	18	11	9	14	0.381194	0.440705	0.33137	0.828893
TAASSLETSRG	16	18	12	0	0.338839	0.721154	0.441826	0
TMATDSLE	16	0	0	0	0.338839	0	0	0
TSGPPVTMATDSLE	16	0	0	0	0.338839	0	0	0
SHPAVPI	16	2	10	10	0.338839	0.0801282	0.368189	0.592066
TTYQEVSIK	15	1	13	1	0.317662	0.0400641	0.478645	0.0592066
TDSLET	14	4	2	0	0.296485	0.160256	0.0736377	0
TANSLGSHTVTGGTI	14	0	0	0	0.296485	0	0	0
SITSDPKADSTGDQT	14	6	4	2	0.296485	0.240385	0.147275	0.118413
SLEPSSGASGPQVSSVK	14	0	2	0	0.296485	0	0.0736377	0
MSSVPQETPHAT	13	77	55	118	0.275307	3.08494	2.02504	6.98638
SKMYTTSITSDPK	13	5	20	2	0.275307	0.200321	0.736377	0.118413
TSINEGSPLWTSIGA	12	0	2	0	0.25413	0	0.0736377	0
TSGPPVTMA	12	0	0	0	0.25413	0	0	0
TGSPLPEPTTYQEV	12	0	0	0	0.25413	0	0	0
SIKMS	12	0	4	0	0.25413	0	0.147275	0
TGSPLPEPTTYQEVSIKM	12	12	0	4	0.25413	0.480769	0	0.236827
SIGASTGSPLPEPTTYQEVSIK	11	11	13	17	0.232952	0.440705	0.478645	1.00651
STSEPLSSK	11	0	14	2	0.232952	0	0.515464	0.118413
TAASSLE	10	0	4	0	0.211775	0	0.147275	0
SLGSHTV	10	0	0	0	0.211775	0	0	0
TGSLEPSSGASGPQVS	10	8	4	0	0.211775	0.320513	0.147275	0
TMATVSLETSKG	10	12	30	0	0.211775	0.480769	1.10457	0
SINEGSPLWTSIGA	10	0	0	0	0.211775	0	0	0
TYQEVSIK	10	5	1	2	0.211775	0.200321	0.0368189	0.118413
TSGPPLTMA	10	2	0	0	0.211775	0.0801282	0	0
TSHPAVPITANSLGSHTVTGGTITTNSPETSSR	9	7	10	6	0.190597	0.280449	0.368189	0.35524
SSVKLS	8	0	6	0	0.16942	0	0.220913	0
SGAPVT	8	10	18	4	0.16942	0.400641	0.662739	0.236827
SGAPVTTAASSLET	8	0	0	8	0.16942	0	0	0.473653
MATVSLET	8	0	0	0	0.16942	0	0	0
SGPPLTMATV	8	0	2	0	0.16942	0	0.0736377	0
SGPPLTMATVSLET	8	54	20	50	0.16942	2.16346	0.736377	2.96033
SALPPS	8	0	4	0	0.16942	0	0.147275	0
TTGSLEPSSGASGPQVSSVKL	8	0	0	0	0.16942	0	0	0
VKLSTMMSP	8	0	0	0	0.16942	0	0	0
SGASGPQVSSVKLS	8	8	22	0	0.16942	0.320513	0.810015	0
STMMSPT	8	12	12	10	0.16942	0.480769	0.441826	0.592066
STSEPLS	6	0	18	0	0.127065	0	0.662739	0
TSGPPLTMATVSLETSKG	6	0	0	0	0.127065	0	0	0
SSVKLSTMMSP	6	0	0	0	0.127065	0	0	0
TGSLEPS	6	0	0	0	0.127065	0	0	0
ETPHATSHPAVPI	6	0	0	0	0.127065	0	0	0
SSVPQE	6	0	0	0	0.127065	0	0	0
LSTMMSPT	6	15	5	6	0.127065	0.600962	0.184094	0.35524
SSVKL	6	0	16	4	0.127065	0	0.589102	0.236827
TMMSPT	6	16	16	0	0.127065	0.641026	0.589102	0
TSGPPLTMATV	6	0	0	0	0.127065	0	0	0
MATVSLE	6	0	0	0	0.127065	0	0	0
SHPAVPITANSLG	6	0	2	0	0.127065	0	0.0736377	0
SGPPLTMATVSLETSKG	6	0	0	0	0.127065	0	0	0
SSGASGPQVSSVK	5	2	3	0	0.105887	0.0801282	0.110457	0
STVPFRNPDENSR	5	0	1	0	0.105887	0	0.0368189	0
VPFRNPDENSR	5	5	2	2	0.105887	0.200321	0.0736377	0.118413
SGAPVTTAASSLE	4	0	2	0	0.0847099	0	0.0736377	0
SHPAVPITAN	4	6	24	0	0.0847099	0.240385	0.883652	0
MATDSLET	4	0	2	0	0.0847099	0	0.0736377	0
TSDPKADSTGDQT	4	0	0	0	0.0847099	0	0	0
TGSPLPEPT	4	2	2	0	0.0847099	0.0801282	0.0736377	0
TTYQEVSIKMSSVPQE	4	0	0	0	0.0847099	0	0	0
TMTTGSLEPSSGASGPQVSSVKL	4	0	0	0	0.0847099	0	0	0
TYQEVSIKMSSVPQE	4	0	0	0	0.0847099	0	0	0
SRTSGAPVT	4	2	6	0	0.0847099	0.0801282	0.220913	0
TANSLGSH	4	0	0	0	0.0847099	0	0	0
SINEGSPLWTSIGAS	4	2	2	0	0.0847099	0.0801282	0.0736377	0
TSEPLS	4	6	0	4	0.0847099	0.240385	0	0.236827
PFRNPDENSRHHHHHH	4	0	4	10	0.0847099	0	0.147275	0.592066
TSGPPL	4	0	0	0	0.0847099	0	0	0
TMATDSLETS	4	0	0	0	0.0847099	0	0	0
TSGPPV	4	0	0	0	0.0847099	0	0	0
PSSGASGPQVSSVK	4	2	7	0	0.0847099	0.0801282	0.257732	0
SGPPVTMATDSLE	4	0	0	0	0.0847099	0	0	0
TSGPPVTMATDSLETS	4	0	0	0	0.0847099	0	0	0
TYQEVSIKM	4	4	2	0	0.0847099	0.160256	0.0736377	0
STSEPL	4	0	4	0	0.0847099	0	0.147275	0
MSSVPQETPHATSHPAVPITANSLGSHTVTGGTIT	3	0	0	1	0.0635324	0	0	0.0592066
MSSVPQETPHATSHPAVPITANSLGSHTV	3	0	0	0	0.0635324	0	0	0
TAASSLETSRGTS	2	0	0	0	0.0423549	0	0	0
STGSPLPEPTTYQEVSIK	2	0	0	0	0.0423549	0	0	0
TMMSP	2	0	0	0	0.0423549	0	0	0
TMMSPTTS	2	0	0	0	0.0423549	0	0	0
IKMSSVPQETPHA	2	4	6	4	0.0423549	0.160256	0.220913	0.236827
PSSGASGPQVSSVKLSTMMS	2	0	0	0	0.0423549	0	0	0
TYQEVSIKMS	2	2	8	0	0.0423549	0.0801282	0.294551	0
LTMATVSLE	2	0	0	0	0.0423549	0	0	0
STMMSP	2	0	0	0	0.0423549	0	0	0
SSVPQETPHAT	2	86	58	152	0.0423549	3.44551	2.13549	8.99941
SPLPEPTTYQEV	2	0	0	0	0.0423549	0	0	0
ASSLET	2	0	0	0	0.0423549	0	0	0
TSHPAVPITAN	2	4	0	0	0.0423549	0.160256	0	0
TAASSLETSRGTSGPPLTMATVSLETSKGTSGPPVTM	2	0	0	0	0.0423549	0	0	0
TVSLETSKGTSGPPV	2	0	6	0	0.0423549	0	0.220913	0
KMSSVPQETPHATSHPAVPI	2	0	0	0	0.0423549	0	0	0
SGPPLTMATVSLE	2	0	2	0	0.0423549	0	0.0736377	0
SKGTSGPPVTM	2	0	0	0	0.0423549	0	0	0
SVKLSTMM	2	0	2	0	0.0423549	0	0.0736377	0
SHPAVPITANSLGSHTVTGGTI	2	0	12	0	0.0423549	0	0.441826	0
SRGTSGPPLTM	2	0	0	0	0.0423549	0	0	0
SKMYTTSI	2	0	0	0	0.0423549	0	0	0
AVPITANSLGSHTV	2	0	2	0	0.0423549	0	0.0736377	0
TMATVSLETS	2	0	0	0	0.0423549	0	0	0
SHPAVPITANSLGSHTVTGGTIT	2	78	44	78	0.0423549	3.125	1.62003	4.61812
TANSLGSHTVTGGTITTNSPETS	2	0	0	0	0.0423549	0	0	0
TSEPLSSKMY	2	8	0	0	0.0423549	0.320513	0	0
TVPFRNPDENSRH	2	2	1	0	0.0423549	0.0801282	0.0368189	0
TGGTITT	2	0	0	0	0.0423549	0	0	0
GSPLPEPTTYQEVSIK	2	1	2	1	0.0423549	0.0400641	0.0736377	0.0592066
SHPAVPITANSLGSHTVTGGTITTN	2	0	0	0	0.0423549	0	0	0
SVKLSTMMSPT	2	0	0	0	0.0423549	0	0	0
MYTTSITSD	2	0	0	0	0.0423549	0	0	0
TSRGTSGPPL	2	0	16	0	0.0423549	0	0.589102	0
SSGASGPQV	2	0	0	0	0.0423549	0	0	0
TSHPAVPITANSLGSHTVTGGTI	2	0	0	0	0.0423549	0	0	0
SHPAVPITANSLGSHTVTGG	2	0	0	0	0.0423549	0	0	0
TANSLGSHTVTGGTITTNSPET	2	0	0	0	0.0423549	0	0	0
LSTMMSP	2	4	0	0	0.0423549	0.160256	0	0
ANSLGSHTV	2	0	0	0	0.0423549	0	0	0
TPHATSHPAVPITANSLGSHTV	2	0	0	0	0.0423549	0	0	0
TGSPLPEP	2	0	0	0	0.0423549	0	0	0
TSITSDPK	2	2	1	3	0.0423549	0.0801282	0.0368189	0.17762
MSSVPQETPHATSHPAVPITANSLGSH	2	0	1	1	0.0423549	0	0.0368189	0.0592066
TSHPAVPITA	2	0	0	0	0.0423549	0	0	0
STMMSPTTS	2	0	0	0	0.0423549	0	0	0
SDPKADSTGDQT	2	0	0	0	0.0423549	0	0	0
ADSTGDQTSALPPSTSINEGSPLWT	2	0	0	0	0.0423549	0	0	0
SVKLS	2	2	0	0	0.0423549	0.0801282	0	0
LSTMMSPTTS	2	0	0	0	0.0423549	0	0	0
TSEPLSSK	2	13	1	6	0.0423549	0.520833	0.0368189	0.35524
TSGPPVTMATDSLET	2	2	0	0	0.0423549	0.0801282	0	0
SGPPV	2	0	0	0	0.0423549	0	0	0
TAASSLETSR	2	1	2	1	0.0423549	0.0400641	0.0736377	0.0592066
TSGPPLTMATVSLETSK	1	0	0	0	0.0211775	0	0	0
MYTTSI	1	0	0	0	0.0211775	0	0	0
PQVSSVK	1	0	1	0	0.0211775	0	0.0368189	0
PPVTMTTGSLEPSSGASGPQVSSVK	1	0	0	0	0.0211775	0	0	0
MYTTSITSDPKADSTGDQT	1	0	0	0	0.0211775	0	0	0
GSLEPSSGASGPQVSSVK	1	0	0	1	0.0211775	0	0	0.0592066
TVPFRNPDENS	1	0	0	0	0.0211775	0	0	0
FRNPDENSRHHHHHH	1	1	1	0	0.0211775	0.0400641	0.0368189	0
ADSTGDQTSALPPSTSINEGSPLWTSIGAS	1	30	30	1	0.0211775	1.20192	1.10457	0.0592066
STVPFRNPDENSRHHHHHH	1	0	0	0	0.0211775	0	0	0
ADSTGDQTSALPPSTSINEGSPLWTSIGA	1	0	0	0	0.0211775	0	0	0
KMYTTSITSDPK	1	0	2	1	0.0211775	0	0.0736377	0.0592066
TTSITSDPK	1	2	0	0	0.0211775	0.0801282	0	0
PLPEPTTYQEVSIK	1	0	0	0	0.0211775	0	0	0
IKMSSVPQETPHAT	0	2	0	14	0	0.0801282	0	0.828893
PPLTMATVSLET	0	0	0	2	0	0	0	0.118413
SRGTSGPPLTMATVSLETSKG	0	4	0	0	0	0.160256	0	0
TGSLEPSSGASGPQVSSVKLS	0	12	0	0	0	0.480769	0	0
TSEPLSSKMYTTSITSDPK	0	0	0	1	0	0	0	0.0592066
SHPAVPITANSLGSHTVTGGTITTNSPE	0	0	2	2	0	0	0.0736377	0.118413
TSIGASTGSPLPEPTTYQEVSIK	0	1	0	1	0	0.0400641	0	0.0592066
TSGAPVTTAASSLETSRGTSGPPLTMAT	0	0	1	0	0	0	0.0368189	0
TSINEGSPLWTSIGASTGSPLPEPTTYQEVSIK	0	0	2	0	0	0	0.0736377	0
SKGTSGPPVTMATDSLET	0	10	18	2	0	0.400641	0.662739	0.118413
TMATVSLETSKGT	0	8	18	4	0	0.320513	0.662739	0.236827
ADSTGDQTSALPPSTSINEGSPLW	0	0	0	3	0	0	0	0.17762
TSHPAVPITANSLGSHTVTGGTITTNSPE	0	0	2	0	0	0	0.0736377	0
TMMSPTT	0	24	10	22	0	0.961538	0.368189	1.30255
TMATVSLETSKGTSGPPV	0	0	4	0	0	0	0.147275	0
SVPQETPHATSHPAVPITANSLGSHTVTGGTITTNSPETSSR	0	0	0	2	0	0	0	0.118413
SHTVTGGTIT	0	2	0	2	0	0.0801282	0	0.118413
SINEGSPLWTS	0	2	2	0	0	0.0801282	0.0736377	0
TVSLETSKGTSGPPVTMATDSLETSTGTTGP	0	0	2	0	0	0	0.0736377	0
TMATVSLETSK	0	0	2	0	0	0	0.0736377	0
RNPDENSRHHHHHH	0	2	0	1	0	0.0801282	0	0.0592066
SLGSHTVTGGTITTNSPETSSR	0	0	0	5	0	0	0	0.296033
SVPQE	0	0	4	0	0	0	0.147275	0
SRGTSGPPLTMA	0	24	8	0	0	0.961538	0.294551	0
SHPAVPITANSLGSHTVTGGTITTNSPET	0	0	2	0	0	0	0.0736377	0
KLSTMM	0	0	2	0	0	0	0.0736377	0
VTTAASSLETSRGTSGPPLTM	0	0	2	0	0	0	0.0736377	0
TGPPVTMTTGSLEPSSGASGPQVSSVK	0	0	1	0	0	0	0.0368189	0
SSVPQETPHATSHPAVPITANSLGSHTVTGGTITTNSPETSSR	0	0	1	1	0	0	0.0368189	0.0592066
TSGAPVTTAASSLETSRG	0	2	1	0	0	0.0801282	0.0368189	0
TSGAPVT	0	2	0	1	0	0.0801282	0	0.0592066
TGPPVTMT	0	0	2	0	0	0	0.0736377	0
TAASSLETSRGTSGPPLTMA	0	2	0	0	0	0.0801282	0	0
TSHPAVPITANSLG	0	0	2	0	0	0	0.0736377	0
STMMSPTT	0	0	0	18	0	0	0	1.06572
SVPQETPHATS	0	0	2	0	0	0	0.0736377	0
GTSGPPLTMATVSLET	0	0	0	1	0	0	0	0.0592066
SALPPSTSINEGSPLWTSIGASTGSPLPEPTTYQEVSIK	0	0	0	1	0	0	0	0.0592066
MSSVPQE	0	0	1	0	0	0	0.0368189	0
EPLVSTSEPLSSK	0	0	0	1	0	0	0	0.0592066
TVSLE	0	0	2	0	0	0	0.0736377	0
MTTGSLEPSSGASGPQVSSVK	0	1	0	0	0	0.0400641	0	0
STGTTGPPVTM	0	0	2	0	0	0	0.0736377	0
SGPPVTMATDSLET	0	2	12	2	0	0.0801282	0.441826	0.118413
TSGPPLTMATVSLET	0	22	0	0	0	0.88141	0	0
MATVSLETSKGT	0	0	2	0	0	0	0.0736377	0
SEPLSSKMYTTSIT	0	0	0	2	0	0	0	0.118413
TAASSLETSRGTSGPPL	0	0	6	0	0	0	0.220913	0
TNSPETSSRTSGAPVT	0	0	2	8	0	0	0.0736377	0.473653
KMSSVPQETPHA	0	2	0	0	0	0.0801282	0	0
PHATSHPAVPITANSLGSHTVTGGTIT	0	0	0	4	0	0	0	0.236827
SPLPEPTTYQEVSIK	0	3	0	1	0	0.120192	0	0.0592066
SIKMSSVPQETPHAT	0	0	2	0	0	0	0.0736377	0
VPFRNPDENSRHHHHH	0	0	1	1	0	0	0.0368189	0.0592066
SGPPVTMATDSLETSTGTTGPPVTMTTGSLEPS	0	2	0	0	0	0.0801282	0	0
SALPPST	0	0	0	2	0	0	0	0.118413
TSEPLSSKMYT	0	16	0	30	0	0.641026	0	1.7762
SHPAVPITANSLGSHTVTG	0	0	0	2	0	0	0	0.118413
SEPLSSKMYT	0	2	0	10	0	0.0801282	0	0.592066
LSTMMSPTT	0	6	0	7	0	0.240385	0	0.414446
SLGSHTVTGGTIT	0	0	2	6	0	0	0.0736377	0.35524

## Sheet: PODXL 72h
O-glycopeptide sequence	Count				Frequency (%)
	AM0627	W149A	Y287A	F290A	AM0627	W149A	Y287A	F290A
THRYPKTPSPTVAHESNWAK	213	54	179	43	7.40612	4.47761	12.6771	12.61
TVPTSKANEILASVKAT	168	10	20	0	5.84145	0.829187	1.41643	0
TVAIPGYTFT	164	64	58	0	5.70236	5.3068	4.10765	0
SSHSVTTDLTSTKAEHL	156	15	88	0	5.4242	1.24378	6.23229	0
TVPTSKANEILASVK	156	140	80	22	5.4242	11.6086	5.66572	6.45161
TVPTSKANEILA	152	72	58	0	5.28512	5.97015	4.10765	0
ISSSSSTVAIPGYTFTSPGMT	121	126	136	36	4.20723	10.4478	9.63173	10.5572
TVAIPGYTF	98	88	4	0	3.40751	7.29685	0.283286	0
TVAIPGYTFTSPGMT	82	0	0	0	2.85118	0	0	0
TSKANEILASVKAT	64	0	0	0	2.22531	0	0	0
SKANEILASVKAT	64	6	2	2	2.22531	0.497512	0.141643	0.58651
TVPTSKANEILASVKA	54	38	32	0	1.87761	3.15091	2.26629	0
SSSTVAIPGY	52	0	0	0	1.80807	0	0	0
THPVATPTSSGHDHLMK	52	98	113	29	1.80807	8.12604	8.00283	8.5044
TPTLPETMS	51	31	42	4	1.7733	2.57048	2.9745	1.17302
ISSSSSTVAIPGYTFT	49	17	92	11	1.70376	1.40962	6.51558	3.22581
ISSSSSTVAIPGYTFTSPGM	48	0	0	0	1.66898	0	0	0
SPLSPRQPTL	40	0	2	0	1.39082	0	0.141643	0
TDLTSTKAEHL	40	0	2	0	1.39082	0	0.141643	0
ISSSSSTVAIPGYTF	39	133	39	56	1.35605	11.0282	2.76204	16.4223
SKANEILASVK	38	5	8	5	1.32128	0.414594	0.566572	1.46628
ISSSSSTVAIPGYTFTSPGMTT	36	37	14	10	1.25174	3.06799	0.991501	2.93255
TPTLPETM	35	7	2	0	1.21697	0.580431	0.141643	0
STAPSSQETVQPTSPATALR	31	10	33	0	1.07789	0.829187	2.33711	0
TPHPTSPLSPR	30	11	13	19	1.04312	0.912106	0.92068	5.57185
THRYPKTPSPTVAHESNWAKCEDLETQ	30	0	26	2	1.04312	0	1.84136	0.58651
TVQPTSPATALR	29	8	4	0	1.00834	0.66335	0.283286	0
TTHRYPKTPSPTVAHESNWAK	28	21	58	3	0.973574	1.74129	4.10765	0.879765
SSVTIMA	28	0	0	0	0.973574	0	0	0
TSKANEILASVK	27	1	0	0	0.938804	0.0829187	0	0
QPTLTHPVA	26	0	1	0	0.904033	0	0.0708215	0
SSHSVTTDLTS	25	13	5	0	0.869263	1.07794	0.354108	0
SKANEILASVKA	24	0	2	0	0.834492	0	0.141643	0
TLGVSSDSPGT	24	0	6	0	0.834492	0	0.424929	0
ANEILASVKAT	23	21	13	5	0.799722	1.74129	0.92068	1.46628
PTVAHESNWAK	20	0	2	2	0.69541	0	0.141643	0.58651
SSSTVAIPGYTFTSPGMT	20	0	0	0	0.69541	0	0	0
TPTLPE	19	0	0	0	0.66064	0	0	0
STVPTSKANEILASVK	19	1	25	0	0.66064	0.0829187	1.77054	0
TSKANEILASVKA	18	0	0	0	0.625869	0	0	0
TVAIPGY	18	8	0	0	0.625869	0.66335	0	0
SSSTVAIPGYTF	18	6	0	0	0.625869	0.497512	0	0
TIESPKS	18	0	0	0	0.625869	0	0	0
STVPTSKANEILA	16	0	30	0	0.556328	0	2.12465	0
TVAHESNWAK	16	0	0	0	0.556328	0	0	0
TPTLPETMSSSPTAAST	15	0	3	0	0.521558	0	0.212465	0
ANEILASVKATTLGVS	14	2	7	0	0.486787	0.165837	0.495751	0
TLGVSSDSPGTT	14	4	2	0	0.486787	0.331675	0.141643	0
THRYPKTPSPTVAHESNWAKCEDLET	14	10	24	6	0.486787	0.829187	1.69972	1.75953
SAGITASSVISQR	14	7	4	3	0.486787	0.580431	0.283286	0.879765
ISSSSSTVAIPGY	13	0	0	0	0.452017	0	0	0
SSHSVTTDLT	13	14	17	4	0.452017	1.16086	1.20397	1.17302
TVAIPGYTFTSPGM	12	0	0	0	0.417246	0	0	0
SSHSVTTDLTSTKAEHLT	12	63	38	55	0.417246	5.22388	2.69122	16.129
SSQMPAS	10	0	2	0	0.347705	0	0.141643	0
QPTLTHPVATP	10	0	0	0	0.347705	0	0	0
TPTSSGHDHLMK	9	2	4	0	0.312935	0.165837	0.283286	0
TVAIPGYTFTSPGMTT	8	0	0	0	0.278164	0	0	0
SPLSPRQPTLTHPVA	8	0	0	0	0.278164	0	0	0
TSPATALR	8	0	0	0	0.278164	0	0	0
TLTHPVA	8	0	0	0	0.278164	0	0	0
TAPTPASSVTIMA	7	3	1	0	0.243394	0.248756	0.0708215	0
SPTVAHESNWAK	7	0	0	0	0.243394	0	0	0
TSSQMPAS	6	0	0	0	0.208623	0	0	0
AEHLTTPHP	6	0	0	0	0.208623	0	0	0
TSKANEILA	6	0	0	0	0.208623	0	0	0
TLAQQVSGPVNT	6	0	0	0	0.208623	0	0	0
SKANEILASVKATTLGVS	6	0	0	0	0.208623	0	0	0
TAPSSQETVQPTSPATALR	6	0	0	0	0.208623	0	0	0
THRYPKTPSPTVAHESNWAKCEDL	6	4	14	0	0.208623	0.331675	0.991501	0
ATTLGVSSDSPGTT	6	0	0	0	0.208623	0	0	0
LTHPVATPTSSGHDHLMK	5	0	0	2	0.173853	0	0	0.58651
SADTTTVATSTA	5	0	0	0	0.173853	0	0	0
TAPTPASSVTIMATDTAQQS	5	0	0	0	0.173853	0	0	0
TSPLSPR	5	0	0	0	0.173853	0	0	0
TIMATDTAQQS	4	0	0	0	0.139082	0	0	0
TAPSSQETVQPT	4	0	0	0	0.139082	0	0	0
SQMPAS	4	0	0	0	0.139082	0	0	0
TPTSSGHDHLMKI	4	0	0	0	0.139082	0	0	0
SDEKLISL	4	0	0	0	0.139082	0	0	0
TTPHPTSPLSPR	4	3	1	0	0.139082	0.248756	0.0708215	0
STAPSSQETVQP	4	0	0	0	0.139082	0	0	0
TDLTSTKAEHLT	4	0	0	2	0.139082	0	0	0.58651
TLTHPVATP	4	0	0	0	0.139082	0	0	0
SSSTVAIPGYTFT	4	2	6	0	0.139082	0.165837	0.424929	0
ISSSSSTVAIPGYT	4	0	0	0	0.139082	0	0	0
TTLAQQV	4	0	0	0	0.139082	0	0	0
TDTAQQSTVPTSKANEILASVK	4	2	1	0	0.139082	0.165837	0.0708215	0
THPVATP	4	0	0	0	0.139082	0	0	0
ANEILASVKATTLGVSSDSPGT	3	0	4	0	0.104312	0	0.283286	0
ANEILASVKATTLGVSSD	3	1	1	5	0.104312	0.0829187	0.0708215	1.46628
ASQSAGITASSVISQR	3	0	0	0	0.104312	0	0	0
ATTLGVSSDSPGTTTLAQQV	3	0	0	0	0.104312	0	0	0
TIMATDTAQQSTVPTSK	2	0	0	0	0.069541	0	0	0
NTLCAGGASDEKLISL	2	0	0	0	0.069541	0	0	0
TTLAQQVSGPVN	2	0	0	0	0.069541	0	0	0
KANEILASVKAT	2	0	0	0	0.069541	0	0	0
TALRTPTLPE	2	0	0	0	0.069541	0	0	0
STVAIPGY	2	0	0	0	0.069541	0	0	0
HRYPKTPSPTVAHESNWAK	2	0	1	0	0.069541	0	0.0708215	0
THRYPKTPSPTVAHESN	2	0	0	0	0.069541	0	0	0
TDTAQQSTVPTSKANEILASVKAT	2	0	0	0	0.069541	0	0	0
TVAIPGYTFTSP	2	0	0	0	0.069541	0	0	0
ANEILASVKATTLGVSSDSPG	2	0	1	0	0.069541	0	0.0708215	0
SSSTVAIPGYTFTSPGM	2	0	0	0	0.069541	0	0	0
TSKANEILASVKATTLGVS	2	0	0	0	0.069541	0	0	0
TVAIPGYT	2	0	0	0	0.069541	0	0	0
SVKATTLGVS	2	0	0	0	0.069541	0	0	0
KANEILASVK	2	0	0	0	0.069541	0	0	0
SGGKSSHSVTTDLTS	2	0	0	0	0.069541	0	0	0
TAPTPASSVTIMATDTAQQSTVP	2	0	0	0	0.069541	0	0	0
ETVQPTSPATALR	2	0	0	0	0.069541	0	0	0
TPTLPETMSSSPTAA	2	0	0	0	0.069541	0	0	0
SVTIMATDTAQQ	2	0	0	0	0.069541	0	0	0
TPSPTVAHESNWAKCEDLETQTQSEKQL	1	0	0	0	0.0347705	0	0	0
TFNPAQDKCGIRLASVPGSQTVVVK	1	0	0	0	0.0347705	0	0	0
HPVATPTSSGHDHLMK	1	2	3	1	0.0347705	0.165837	0.212465	0.293255
PTSKANEILASVK	1	1	0	0	0.0347705	0.0829187	0	0
SQSAGITASSVISQR	1	0	0	0	0.0347705	0	0	0
GGASDEKLISLICR	1	0	0	0	0.0347705	0	0	0
AKCEDLETQTQSEK	1	0	0	0	0.0347705	0	0	0
TQQTSSQMPASS	1	0	0	0	0.0347705	0	0	0
AHESNWAKCEDLETQTQSEK	1	0	0	0	0.0347705	0	0	0
TLPETMSSSPTAASTTHRYPK	1	0	0	0	0.0347705	0	0	0
HPTSPLSPR	1	0	0	0	0.0347705	0	0	0
TPTLPETMSSSPTAAS	1	0	0	0	0.0347705	0	0	0
KATFNPAQDK	1	0	0	0	0.0347705	0	0	0
PTSPLSPR	1	0	0	0	0.0347705	0	0	0
HESNWAKCEDLETQTQSEK	1	1	1	2	0.0347705	0.0829187	0.0708215	0.58651
SSSPTAASTTHRYPK	1	0	0	0	0.0347705	0	0	0
ATTLGVSSDSPGTTTLAQQVSGPV	1	2	1	0	0.0347705	0.165837	0.0708215	0
ITASSVISQR	1	0	0	0	0.0347705	0	0	0
TDTAQQSTVPTSK	1	0	0	0	0.0347705	0	0	0
STTHRYPKTPSPTVAHESNWAK	1	0	0	0	0.0347705	0	0	0
TQQTSSQMPAS	1	1	2	0	0.0347705	0.0829187	0.141643	0
PSPTVAHESNWAK	1	0	0	0	0.0347705	0	0	0
TLTHPVATPTSSGHDHLMK	1	0	1	0	0.0347705	0	0.0708215	0
PRQPTLTHPVATPTSSGHDHLMK	0	0	0	1	0	0	0	0.293255
ATTLGVSSDSPGTTTLAQQVSGPVN	0	1	0	3	0	0.0829187	0	0.879765
SSPTAAST	0	0	2	0	0	0	0.141643	0
SPATALRTPTLPETMS	0	0	2	0	0	0	0.141643	0
ATTLGVSSDSPGTTTLAQQVS	0	0	1	0	0	0	0.0708215	0
STVAIPGYTFT	0	4	40	0	0	0.331675	2.83286	0
SSHSVTTDLTSTKA	0	1	0	0	0	0.0829187	0	0
STVAIPGYTF	0	2	0	0	0	0.165837	0	0
AEHLTTPHPT	0	0	2	0	0	0	0.141643	0
STVPTSK	0	0	1	0	0	0	0.0708215	0
TKAEHLTTPHPTSPLSPR	0	2	0	0	0	0.165837	0	0
PTAASTTHRYPKTPSPTVAHESNWAK	0	1	0	0	0	0.0829187	0	0
ESNWAKCEDLETQTQSEK	0	1	0	0	0	0.0829187	0	0
SSHSVTTDL	0	0	1	1	0	0	0.0708215	0.293255
ANEILASVKA	0	6	2	0	0	0.497512	0.141643	0
PTLTHPVATPTSSGHDHLMK	0	2	0	4	0	0.165837	0	1.17302
TTIESPKS	0	2	12	0	0	0.165837	0.849858	0
TPSPTVAHES	0	1	0	0	0	0.0829187	0	0
SSHSVTTDLTSTKAEHLTTPHPTSPLSPRQPTL	0	0	0	1	0	0	0	0.293255
TTHRYPKTPSPTVAHESNWAKCEDLET	0	0	2	0	0	0	0.141643	0
QPTLTHPVATPT	0	5	2	0	0	0.414594	0.141643	0
SSHSVTTDLTSTKAEHLTTP	0	0	1	0	0	0	0.0708215	0
ANEILASVKATTLGVSSDSPGTT	0	0	1	0	0	0	0.0708215	0
ISSSSSTVAIPGYTFTSPGMTTTLLETVFHHVSQAG	0	1	0	0	0	0.0829187	0	0
SPATALRTPTLPETM	0	0	8	0	0	0	0.566572	0
VPGSQTVVVK	0	2	0	0	0	0.165837	0	0
TMSSSPTAASTTHRYPKTPSPTVAHESNWAK	0	0	1	0	0	0	0.0708215	0
STVPTSKANEILASVKA	0	0	4	0	0	0	0.283286	0
ATTLGVSSDSPGTTTLAQQVSGPVNT	0	1	0	0	0	0.0829187	0	0
TKAEHLTTPHPT	0	4	2	0	0	0.331675	0.141643	0
AGGASDEKLISLICRAVKATFNPAQ	0	2	0	0	0	0.165837	0	0
CEDLETQTQSEKQLVLNL	0	1	0	0	0	0.0829187	0	0
RQPTLTHPVATPTSSGHDHLMK	0	0	0	2	0	0	0	0.58651
TVPTSKANEILAS	0	2	0	0	0	0.165837	0	0
